# Supplementary material for: Pan-KRAS inhibitor disables oncogenic signalling and tumour growth
Source: Nature. 2023 May 31;619(7968):160–6. doi: 10.1038/s41586-023-06123-3 (PMC10322706; doi:10.1038/s41586-023-06123-3)
Supplement: Supplementary file 3 — Raw and processed data from the saturation mutagenesis experiment. [file 41586_2023_6123_MOESM3_ESM.xlsx]

## Sheet: counts
	T0.1	T0.2	T0.3	no_dox.1	no_dox.2	no_dox.3	DMSO.1	DMSO.2	DMSO.3	KRASi.1	KRASi.2	KRASi.3
2-A	454	495	710	535	419	746	390	738	461	665	701	725
2-C	160	172	454	137	240	141	178	261	171	232	159	102
2-D	195	159	183	162	272	345	218	316	230	196	239	188
2-E	150	406	224	184	110	221	218	128	169	153	214	353
2-F	375	480	474	413	485	389	307	718	446	541	444	389
2-G	275	432	347	369	323	532	287	463	261	385	232	550
2-H	417	643	894	565	462	763	685	731	506	661	1128	742
2-I	286	320	229	344	285	272	206	302	163	360	368	393
2-K	244	179	253	270	311	208	442	302	406	231	386	267
2-L	532	573	421	500	421	532	484	387	547	596	551	597
2-M	351	433	245	450	420	611	230	363	305	320	573	455
2-N	935	1515	1281	1240	1183	1214	1380	1504	931	1278	1461	1310
2-P	362	354	369	444	434	640	469	572	512	523	459	743
2-Q	404	426	379	339	311	533	307	292	441	453	923	557
2-R	498	569	453	754	383	603	353	443	377	602	860	689
2-S	59	108	255	150	180	241	177	57	257	251	254	255
2-T	0	0	0	0	0	0	0	0	0	0	0	0
2-V	455	379	707	483	459	391	392	633	693	892	878	569
2-W	329	371	367	488	373	525	646	245	313	675	480	385
2-Y	141	311	253	168	255	314	136	332	203	215	245	231
3-A	572	667	536	449	628	582	394	847	531	425	545	392
3-C	452	429	558	538	388	428	514	473	520	521	322	384
3-D	728	687	586	559	672	520	550	810	924	585	516	613
3-E	0	0	0	0	0	0	0	0	0	0	0	0
3-F	622	804	820	673	741	932	690	1147	708	1021	849	658
3-G	367	295	343	431	290	288	301	419	182	393	319	424
3-H	1200	1628	1671	1375	1532	1790	2032	2495	2559	1881	1536	1255
3-I	453	468	489	558	435	506	633	371	369	621	470	585
3-K	2188	2367	2467	2122	1995	2493	2812	3112	2727	2154	1694	2247
3-L	331	515	428	344	198	601	243	387	303	605	349	223
3-M	499	431	618	308	408	422	424	467	392	576	457	468
3-N	339	532	447	396	533	479	411	508	665	418	530	437
3-P	184	381	285	399	321	240	235	240	282	412	299	227
3-Q	467	448	476	709	688	719	617	652	622	873	703	419
3-R	1691	2158	1965	2012	1872	1797	2277	2629	1580	1587	1289	1775
3-S	189	270	260	235	184	274	136	453	283	339	163	255
3-T	425	520	511	548	543	518	527	892	536	543	427	806
3-V	442	611	606	465	443	483	386	656	395	503	636	452
3-W	254	286	370	492	264	428	377	204	333	400	329	246
3-Y	455	357	651	517	536	451	538	885	358	458	333	293
4-A	270	374	389	349	570	703	629	420	422	597	513	263
4-C	810	1208	1150	928	977	1081	996	1115	993	1271	1223	2273
4-D	393	600	616	540	555	792	601	529	558	579	659	698
4-E	307	373	456	385	389	523	137	275	223	399	577	525
4-F	283	203	598	336	367	522	335	400	507	597	424	277
4-G	517	634	622	792	635	795	532	687	485	713	681	918
4-H	748	934	1164	997	1064	1179	1086	1193	789	1352	1401	1222
4-I	212	407	261	267	302	331	243	226	321	345	282	389
4-K	178	274	429	417	333	395	209	407	334	750	654	524
4-L	422	370	725	498	639	700	497	508	438	656	770	604
4-M	164	300	219	263	189	275	303	188	140	294	312	283
4-N	416	593	760	766	604	703	853	771	564	888	778	924
4-P	289	767	608	805	654	614	428	585	425	2125	2281	1967
4-Q	445	753	545	572	350	614	415	442	628	679	842	590
4-R	523	535	852	364	341	403	246	579	355	1283	853	537
4-S	295	292	460	311	525	380	450	467	259	630	634	536
4-T	400	387	382	303	511	539	129	269	331	437	445	528
4-V	402	393	517	335	357	422	490	394	525	518	700	754
4-W	291	584	469	465	469	854	344	549	325	780	726	924
4-Y	0	0	0	0	0	0	0	0	0	0	0	0
5-A	279	436	515	495	458	626	524	432	171	447	564	729
5-C	318	669	645	433	662	584	545	502	411	1232	982	983
5-D	583	929	892	725	876	1053	715	935	678	1418	1247	1127
5-E	1027	786	1221	1151	1137	1145	912	1022	810	1372	1253	1170
5-F	276	270	456	341	454	428	413	217	285	558	310	371
5-G	750	762	950	992	659	1012	588	722	592	1359	1113	1034
5-H	899	707	1144	932	771	1141	646	665	762	1085	1123	832
5-I	713	568	972	1113	635	879	707	802	649	1822	1858	1783
5-K	0	0	0	0	0	0	0	0	0	0	0	0
5-L	318	654	696	347	558	689	641	710	458	760	702	891
5-M	947	956	810	861	758	966	721	897	517	1151	780	945
5-N	399	560	589	479	587	426	308	449	503	686	462	752
5-P	286	368	455	601	472	739	391	484	426	901	1144	822
5-Q	379	602	550	506	553	517	518	449	379	839	454	805
5-R	411	669	709	585	786	848	407	1037	558	1085	994	829
5-S	235	205	386	467	292	276	294	336	317	397	401	323
5-T	357	364	569	457	537	431	379	538	407	1117	1068	780
5-V	281	584	553	565	303	535	369	353	405	736	1037	1155
5-W	130	237	109	205	235	243	126	178	129	265	189	321
5-Y	2341	3293	3241	3400	3381	4010	2417	2261	1989	4862	4984	3677
6-A	350	608	469	369	513	683	425	483	481	636	439	415
6-C	705	755	899	1035	693	946	851	1058	988	1098	1266	1133
6-D	514	829	634	691	723	797	948	1098	804	672	666	686
6-E	337	471	452	580	390	703	593	650	475	510	448	484
6-F	180	218	242	362	248	398	156	211	346	653	472	387
6-G	746	564	699	916	498	973	682	676	685	1143	1314	1049
6-H	644	745	767	873	956	803	700	1092	526	1495	1084	865
6-I	395	743	812	547	615	594	606	545	422	740	546	600
6-K	686	908	825	736	667	746	649	1026	687	996	835	884
6-L	0	0	0	0	0	0	0	0	0	0	0	0
6-M	1754	2236	2308	1742	1715	2409	2044	2208	1846	2180	2376	1864
6-N	656	755	976	1068	898	756	744	909	601	829	1101	945
6-P	863	1352	1166	1055	925	1196	938	1125	974	1260	1510	1507
6-Q	913	1215	1101	922	957	1080	835	1246	1166	1071	1129	1105
6-R	648	859	892	753	697	938	1276	1499	841	719	575	388
6-S	684	864	659	786	870	1192	739	642	616	1297	981	1081
6-T	903	843	1097	1186	1037	942	1053	1281	767	1443	869	1191
6-V	187	343	285	358	256	350	327	376	232	302	395	429
6-W	401	388	205	304	349	373	281	380	595	735	575	1154
6-Y	788	989	1115	1218	885	1330	953	995	672	2559	2179	2101
7-A	533	769	883	611	680	738	647	757	706	826	855	1054
7-C	1409	1610	2128	1622	1828	1881	1349	1623	1217	3157	3507	3358
7-D	464	471	531	668	468	676	692	685	534	904	631	893
7-E	589	589	723	717	466	677	798	671	658	1192	1039	922
7-F	1461	1855	2533	1817	1824	2516	1783	2052	1698	1889	1987	1736
7-G	882	1474	1163	1339	1100	1540	1142	1189	1115	3341	2936	3520
7-H	580	582	926	640	627	902	582	729	540	715	526	692
7-I	522	1047	777	958	620	917	936	844	623	773	829	750
7-K	326	469	600	681	505	593	389	761	521	657	433	526
7-L	1515	1779	2047	1843	1725	2186	2227	2371	1801	2636	1990	2373
7-M	787	1347	1009	1240	1397	1182	1096	897	898	1480	1593	1374
7-N	487	657	855	684	524	654	625	578	490	1575	1274	1481
7-P	788	458	735	810	626	694	839	1143	671	1044	577	661
7-Q	824	952	842	1118	819	1012	786	678	658	2387	2659	1937
7-R	712	999	913	1244	943	1547	1059	996	881	1407	1291	2734
7-S	861	947	1138	1109	943	1285	558	738	692	2249	2415	1787
7-T	1306	1118	1643	1426	1472	1784	964	1351	935	2271	2073	1734
7-V	0	0	0	0	0	0	0	0	0	0	0	0
7-W	341	397	524	321	502	252	584	423	378	489	368	389
7-Y	636	409	766	801	610	816	496	754	541	936	661	943
8-A	592	817	688	926	927	678	466	724	583	1389	1212	1133
8-C	1048	1028	1139	1060	1101	1519	881	1107	813	2141	2379	1846
8-D	387	387	569	625	517	767	581	557	470	1619	1470	1694
8-E	512	814	762	698	817	990	548	723	549	1398	1474	1573
8-F	1293	1434	1558	1590	1476	1636	967	1133	1092	3424	4737	3553
8-G	583	776	724	623	845	684	714	663	617	2178	1676	1934
8-H	1437	1680	2042	1485	1329	1922	1348	1513	1351	4001	4866	4399
8-I	562	533	754	724	694	604	604	597	385	1250	1195	996
8-K	627	711	1108	768	602	823	623	821	608	1476	1450	1449
8-L	404	495	743	618	721	830	588	748	611	1631	1744	1717
8-M	1471	1725	1850	1781	1621	1854	1488	1934	1433	3010	3567	3071
8-N	862	987	1313	1161	1079	1287	918	803	783	2645	3677	2806
8-P	627	1060	856	1123	920	1357	1033	1145	1128	2251	2906	2660
8-Q	527	593	569	535	642	719	422	552	580	1583	1404	1757
8-R	926	964	1163	1260	1092	1288	1566	1513	1934	878	581	794
8-S	1060	1457	1291	1389	1659	1530	1091	1383	1104	3983	3856	4261
8-T	1662	1364	2065	1898	1698	2284	1374	1420	1720	5623	5295	5216
8-V	0	0	0	0	0	0	0	0	0	0	0	0
8-W	576	831	813	906	862	952	690	778	662	2269	1926	1997
8-Y	1196	1230	1248	1074	1118	1372	1027	1593	1002	2973	2445	2954
9-A	620	847	1001	841	807	968	891	795	775	1060	1035	980
9-C	434	774	1027	430	665	873	472	703	500	889	819	693
9-D	1594	2188	1715	2061	1913	2441	1905	2436	1794	4457	4611	4624
9-E	569	558	722	565	499	753	624	751	672	963	913	1378
9-F	659	868	986	1041	967	1390	828	1044	1217	3404	3817	3429
9-G	506	379	562	503	533	402	431	426	493	2026	1886	2168
9-H	1465	1394	1552	1378	1154	1670	1004	814	1094	5454	4707	3969
9-I	420	477	683	477	544	783	545	421	506	965	1326	732
9-K	459	714	662	595	588	804	548	630	721	1615	1861	1447
9-L	689	627	982	1059	672	881	799	776	918	2684	2512	2618
9-M	1130	1272	1300	1351	1629	1413	1693	1930	1340	3797	3951	2913
9-N	3151	3862	3918	3812	3939	4505	3378	3385	3706	7669	7641	7339
9-P	602	728	762	966	828	847	821	959	712	2177	1539	1539
9-Q	87	135	139	61	29	85	69	153	84	289	292	327
9-R	649	1005	880	1076	847	908	810	936	882	2364	1877	1980
9-S	1381	1249	1678	1389	1747	2012	1647	1660	1475	3026	2946	2726
9-T	1189	1612	1677	1886	1512	1803	1495	1560	1576	2357	1770	2178
9-V	0	0	0	0	0	0	0	0	0	0	0	0
9-W	698	692	682	812	546	598	623	676	661	1617	1335	2020
9-Y	609	1043	1145	1011	1214	1151	840	1536	854	2747	2829	3272
10-A	625	668	1089	675	521	777	823	942	684	1379	1531	1295
10-C	609	453	802	575	592	654	1047	1128	898	758	674	923
10-D	535	733	828	848	681	1078	1405	1826	1311	594	359	533
10-E	457	421	502	653	498	521	745	777	781	356	289	445
10-F	562	804	803	730	666	741	739	1167	935	713	654	524
10-G	0	0	0	0	0	0	0	0	0	0	0	0
10-H	799	879	1327	906	994	984	1945	2015	1570	840	628	694
10-I	843	844	1134	1172	1123	1164	1716	2127	1791	1026	794	951
10-K	469	372	553	438	499	519	497	582	603	586	226	342
10-L	682	932	1058	791	1055	840	1601	2217	1497	778	810	813
10-M	1330	1331	1459	1559	1397	1747	2102	2289	2198	1202	1003	1421
10-N	855	709	1085	1015	878	1204	1294	1817	1608	548	521	370
10-P	510	663	798	692	682	749	1288	1578	1151	406	374	485
10-Q	478	679	971	797	671	797	808	1459	1115	393	433	577
10-R	597	702	843	622	640	827	925	1025	709	660	420	415
10-S	821	975	952	774	778	1035	1436	1660	1444	714	700	836
10-T	679	696	1040	890	982	1354	1406	2463	1286	711	616	416
10-V	545	281	721	492	619	846	1023	952	828	435	979	442
10-W	716	703	871	1018	1044	1074	1129	1926	1356	468	447	475
10-Y	1756	2407	3015	2746	2704	2612	3929	5357	4462	1727	1298	1549
11-A	0	0	0	0	0	0	0	0	0	0	0	0
11-C	440	787	445	420	388	515	529	653	536	573	587	570
11-D	218	264	181	356	264	309	337	325	276	255	176	223
11-E	303	417	479	325	545	561	567	411	384	479	411	361
11-F	696	798	449	875	775	882	544	891	533	1221	1439	935
11-G	319	450	406	526	395	514	333	543	293	804	854	974
11-H	509	724	886	869	693	762	424	775	502	822	846	545
11-I	622	716	695	817	468	826	625	690	765	1490	1203	1176
11-K	577	791	860	841	835	781	561	671	763	1464	1696	1528
11-L	1112	1265	1422	1158	1146	1645	1256	1478	1159	1740	1349	1140
11-M	486	585	578	523	534	711	449	834	449	684	542	637
11-N	600	493	510	452	568	525	324	468	346	698	620	745
11-P	537	671	828	623	862	1151	757	725	824	1195	819	1083
11-Q	699	886	743	680	1073	1382	1030	1144	900	833	872	903
11-R	426	429	560	620	391	719	511	582	490	815	748	876
11-S	405	640	515	386	338	524	358	367	321	847	594	409
11-T	600	677	925	832	683	1007	655	885	494	871	753	879
11-V	400	522	667	609	540	551	910	589	717	939	959	964
11-W	572	913	824	778	813	849	555	892	616	1423	1230	1058
11-Y	581	780	782	642	915	895	574	1028	692	1108	1267	1177
12-A	376	497	635	690	454	475	495	707	378	591	451	493
12-C	0	0	0	0	0	0	0	0	0	0	0	0
12-D	313	457	339	455	361	353	293	475	320	618	562	608
12-E	276	511	655	515	399	463	405	428	505	876	788	736
12-F	1168	1642	1509	1334	1312	1955	1085	1801	1642	1326	1397	1143
12-G	191	224	407	319	344	366	601	564	374	339	292	315
12-H	548	771	747	770	714	933	892	1332	775	1446	1254	1162
12-I	2597	3049	3167	3155	3093	3977	3019	3304	2414	9116	7906	7167
12-K	402	354	452	636	435	723	475	623	429	885	802	1004
12-L	947	969	1029	986	948	1125	712	1086	660	2143	2161	2128
12-M	463	585	595	576	349	621	429	387	444	1045	1070	962
12-N	317	361	384	427	508	464	515	759	426	691	682	674
12-P	274	386	415	448	414	396	412	458	577	674	398	296
12-Q	580	840	481	595	440	681	503	657	715	1762	1805	1150
12-R	740	880	927	976	940	1096	783	1354	1127	2240	1928	1590
12-S	577	722	839	563	612	842	843	811	714	874	822	624
12-T	316	517	457	354	424	702	357	563	557	540	712	398
12-V	267	397	485	414	512	392	391	377	487	1331	932	723
12-W	355	567	581	479	508	425	360	531	416	1133	962	1095
12-Y	1425	2086	1728	1670	1432	1690	1447	1590	1291	1843	2098	2020
13-A	596	811	595	693	603	635	580	539	520	959	802	924
13-C	462	556	704	406	506	706	509	815	441	1227	1144	1199
13-D	334	440	422	513	464	681	272	479	351	853	1370	961
13-E	506	388	649	779	671	863	415	708	527	1388	1676	1557
13-F	711	557	716	583	671	631	610	633	542	1125	1241	1233
13-G	0	0	0	0	0	0	0	0	0	0	0	0
13-H	507	625	600	776	717	732	611	776	527	1521	1388	1309
13-I	890	610	977	923	884	963	719	957	814	2764	2148	3895
13-K	244	414	289	266	383	419	416	258	252	796	1134	1113
13-L	572	518	780	820	861	937	729	652	671	2168	1798	2209
13-M	471	563	743	560	558	749	307	531	424	1438	1329	853
13-N	542	725	882	862	727	978	655	707	543	2108	1958	2246
13-P	419	543	415	536	396	703	468	789	584	1412	1192	1451
13-Q	518	522	637	617	661	680	380	733	401	1737	1301	1350
13-R	623	956	771	532	586	758	532	657	631	1903	1513	1505
13-S	526	768	588	638	552	636	601	706	772	720	1120	807
13-T	1233	1376	1638	1553	1604	1677	1396	1983	1743	2093	1863	1603
13-V	175	586	463	681	529	596	333	472	289	1694	1561	999
13-W	189	589	619	631	410	586	408	425	373	867	963	880
13-Y	316	503	505	659	503	587	407	483	474	1350	1074	912
14-A	375	629	673	533	564	508	458	448	455	748	732	674
14-C	852	1109	958	1009	903	1230	719	1064	765	2120	2004	1524
14-D	343	321	557	551	479	341	317	843	782	800	933	692
14-E	706	1208	1208	1288	1075	1244	1076	1331	1095	1477	1898	1636
14-F	248	341	441	324	531	523	584	627	703	490	788	627
14-G	274	361	373	393	451	255	356	412	405	398	691	558
14-H	531	502	616	658	669	595	465	741	628	1108	1092	1308
14-I	237	337	315	360	389	541	326	407	403	749	617	430
14-K	273	290	428	420	432	491	753	516	702	460	547	601
14-L	709	691	852	669	861	712	688	753	653	1573	1869	1471
14-M	1058	1347	1559	1181	1558	1343	1487	1349	1430	1516	1483	1393
14-N	665	654	700	612	437	816	546	816	596	894	1351	1132
14-P	430	730	708	656	669	1014	571	784	618	1902	2075	1933
14-Q	434	437	603	489	517	618	608	823	418	1039	1032	1234
14-R	140	249	331	292	182	248	554	525	390	148	198	140
14-S	606	681	660	794	802	768	522	698	614	1366	1541	1375
14-T	580	891	571	606	624	648	659	413	463	1581	1077	1993
14-V	0	0	0	0	0	0	0	0	0	0	0	0
14-W	291	521	842	538	493	618	995	1004	650	476	246	401
14-Y	1036	1351	1505	1352	1178	1766	2063	2169	1947	1563	1468	1373
15-A	653	682	689	945	761	870	1213	1210	947	445	336	418
15-C	1746	2613	2307	2422	2065	2889	2795	3056	2897	1578	1911	1578
15-D	3908	4764	4754	5199	4876	5478	6403	9024	6466	4039	3615	3138
15-E	392	725	619	472	528	673	664	1192	944	125	230	414
15-F	723	855	1070	599	884	698	1212	1529	1278	539	605	525
15-G	0	0	0	0	0	0	0	0	0	0	0	0
15-H	751	795	1197	795	669	1153	1821	1924	1429	539	443	435
15-I	528	538	536	635	614	703	612	1324	817	527	460	404
15-K	898	925	1008	1165	988	1234	1380	1225	1463	632	576	685
15-L	689	783	817	776	1033	947	1287	1769	1654	546	580	424
15-M	1379	1572	2094	1924	1834	2189	3244	3739	2389	920	1003	1232
15-N	285	403	474	387	295	322	683	693	595	360	230	182
15-P	1194	1161	1578	1403	1118	1431	1891	2635	2154	1058	697	717
15-Q	986	1294	1132	1258	1165	1145	1943	1495	1749	573	615	640
15-R	424	570	578	574	851	827	975	1113	1009	649	720	312
15-S	1264	1702	1695	1592	1765	1686	2074	2560	2196	1329	937	923
15-T	1044	665	835	883	825	1018	1321	1418	1329	275	298	343
15-V	450	424	583	489	429	568	659	1192	1045	310	403	405
15-W	918	926	1028	938	1041	1172	1889	1863	1711	707	430	636
15-Y	537	892	690	597	800	544	954	1487	931	494	372	509
16-A	992	869	1468	1212	1176	1127	1482	1998	1328	2252	1245	1768
16-C	673	639	659	589	515	793	523	666	596	555	865	1034
16-D	241	243	446	336	390	380	710	892	502	179	170	297
16-E	922	1003	1409	1111	1174	1255	1457	1827	1481	1195	1019	1150
16-F	715	857	708	762	775	861	1086	1754	1319	585	532	355
16-G	4266	5575	5816	4557	5678	5125	6556	7356	6285	10204	9567	9581
16-H	203	316	292	291	370	291	400	740	471	145	133	125
16-I	518	364	768	517	601	599	1132	1479	826	297	345	256
16-K	0	0	0	0	0	0	0	0	0	0	0	0
16-L	362	388	503	425	544	584	553	983	895	372	291	237
16-M	269	403	412	285	317	376	351	329	439	293	191	229
16-N	424	679	584	501	536	596	650	839	720	338	284	583
16-P	476	559	490	861	574	755	1290	1210	900	438	515	461
16-Q	2654	3779	3710	3705	3774	4534	3710	5045	3380	3675	4224	4243
16-R	866	744	923	762	604	956	736	1499	1325	336	501	507
16-S	689	578	909	709	512	790	904	805	498	1695	2143	1591
16-T	570	826	770	1010	1086	1042	762	765	848	2419	1948	1938
16-V	824	960	1152	1229	883	996	1502	1957	1407	519	387	289
16-W	299	413	313	190	308	418	435	701	742	179	245	307
16-Y	505	592	687	525	702	602	1170	793	1074	253	278	483
17-A	270	324	368	304	498	365	339	415	398	194	37	56
17-C	898	877	1177	963	910	1228	1173	1572	1121	890	828	673
17-D	458	499	794	515	511	374	624	1082	718	354	133	228
17-E	484	522	635	590	484	481	715	707	842	251	265	225
17-F	497	439	439	489	610	459	501	638	775	190	230	127
17-G	475	912	819	767	779	773	1182	1278	1100	602	791	573
17-H	244	167	318	215	176	166	349	360	377	113	154	97
17-I	1408	1797	1554	1658	1633	2197	2025	2757	2079	1302	1190	1072
17-K	937	779	783	1150	973	1065	1236	2106	1020	376	378	238
17-L	809	918	929	1080	931	1273	1146	1995	1734	291	250	277
17-M	393	444	528	667	561	761	566	1152	841	211	226	176
17-N	971	1283	2087	1539	1260	1485	1860	2446	1735	921	586	753
17-P	1014	1750	1904	1433	1098	1693	1633	2512	1948	808	921	841
17-Q	456	492	897	532	477	557	724	1565	1292	319	276	211
17-R	843	985	1507	960	1268	1176	1744	1996	1507	506	516	507
17-S	0	0	0	0	0	0	0	0	0	0	0	0
17-T	463	557	627	634	646	784	574	948	485	1146	920	1419
17-V	1351	1242	1587	1598	1549	1755	1511	1507	2164	502	705	536
17-W	577	829	758	1032	808	1258	1094	1342	1225	468	447	364
17-Y	335	213	332	392	232	290	230	383	306	274	163	133
18-A	0	0	0	0	0	0	0	0	0	0	0	0
18-C	886	786	1151	950	1017	1513	865	1286	1246	1138	1124	936
18-D	1182	1589	1392	1300	1187	1855	1377	1716	1609	2244	2372	2445
18-E	829	1261	1340	1129	1121	1567	1460	2369	1801	1284	1031	981
18-F	1208	1269	1574	1530	1384	1592	2089	2667	2414	972	1082	990
18-G	882	1059	1157	1057	1216	1177	866	1129	820	2192	2357	2433
18-H	613	775	899	1051	870	1083	997	1273	1103	773	893	718
18-I	1160	1543	1635	1624	1627	1914	1504	1934	1266	5187	4552	4989
18-K	798	1034	947	1208	1023	1163	1397	1357	1380	1910	1343	2113
18-L	1389	2167	2225	1499	1594	2156	3005	2974	2641	1695	1807	1596
18-M	1125	1350	1571	1497	1449	1620	1411	1487	1425	3975	3677	3058
18-N	1291	1643	1931	2010	1848	1963	1887	2354	2020	1619	1870	1506
18-P	1184	1054	1362	1536	1479	1416	1524	2381	1933	980	880	889
18-Q	1222	1598	1268	1301	1562	1448	1104	1754	1222	5024	4084	4042
18-R	1074	1283	1342	1515	1289	1439	1457	1922	1603	1440	1364	2151
18-S	896	720	901	1023	1148	1267	1120	1450	1175	924	696	938
18-T	1665	2875	1974	2139	2039	2225	2161	3015	1980	2304	2140	2160
18-V	709	965	1047	1124	1079	1054	930	990	922	2702	3647	2872
18-W	4039	4281	4315	4437	3654	4994	4849	4925	4167	7448	8222	7395
18-Y	1387	1306	1339	1076	1217	1654	1903	2339	1554	1009	948	886
19-A	337	537	395	382	429	565	443	331	424	516	589	679
19-C	557	589	715	546	734	657	584	878	723	656	864	691
19-D	687	631	697	634	448	1014	760	936	750	1583	1310	1416
19-E	711	1062	1028	893	779	955	959	995	748	1192	1675	1561
19-F	715	981	1225	950	838	833	844	950	924	2234	2330	2253
19-G	773	743	777	1030	900	966	624	1117	878	1827	1982	2139
19-H	443	525	549	525	401	535	528	463	548	994	1173	573
19-I	399	390	405	264	521	525	498	630	443	617	510	442
19-K	487	721	769	664	907	826	623	1013	661	1600	1842	1828
19-L	0	0	0	0	0	0	0	0	0	0	0	0
19-M	1594	1954	1893	2376	2151	2937	2784	2493	1864	2574	2593	2294
19-N	226	335	237	428	287	333	182	537	376	592	442	228
19-P	1389	1727	1998	1517	1723	1819	1894	2194	1817	2035	1768	1726
19-Q	1045	1192	1325	1135	1011	1155	1166	1266	1051	1802	1621	1857
19-R	279	244	287	152	262	387	304	388	522	178	143	181
19-S	267	461	443	498	407	574	556	645	388	456	392	425
19-T	85	172	135	51	68	79	93	65	77	138	57	196
19-V	417	586	767	687	582	609	667	615	621	619	686	519
19-W	270	393	377	310	254	208	288	367	270	348	738	566
19-Y	595	712	692	617	638	824	761	956	805	1558	1545	1660
20-A	727	972	967	816	1073	787	762	749	691	2048	2332	2243
20-C	930	795	1233	954	916	1172	946	1361	1070	946	917	1097
20-D	761	818	1080	747	1092	892	1083	1087	1161	1856	2163	1690
20-E	683	612	680	826	1017	922	731	915	702	1679	1915	1992
20-F	723	626	789	817	778	733	1046	1540	1030	1297	1091	885
20-G	502	340	701	591	670	607	844	966	390	2157	1418	1735
20-H	537	485	653	521	492	617	386	826	519	419	330	304
20-I	812	1127	1265	1124	1063	1058	853	1121	1100	2072	1904	1442
20-K	178	286	350	196	227	373	414	543	456	169	163	166
20-L	1764	1974	2182	2134	1773	2371	1904	2403	1746	6518	5909	5042
20-M	455	510	700	724	727	798	759	708	653	955	1474	1017
20-N	845	901	1038	871	976	997	977	963	794	1914	1783	1634
20-P	432	533	638	407	519	762	580	537	612	772	716	921
20-Q	519	576	588	837	733	727	434	680	599	787	1055	1338
20-R	848	1573	1368	1147	1154	1386	1831	2147	1718	1024	866	933
20-S	651	744	694	608	675	686	658	719	633	848	651	859
20-T	0	0	0	0	0	0	0	0	0	0	0	0
20-V	832	841	976	1014	753	854	1308	1088	650	1383	1222	1282
20-W	754	638	636	748	616	1066	932	1400	848	533	561	782
20-Y	605	690	939	913	820	1120	1328	1546	1187	876	640	709
21-A	502	732	784	860	642	911	1015	1144	865	950	1020	845
21-C	161	438	240	324	292	390	271	477	250	483	316	424
21-D	312	297	606	337	408	453	890	823	549	520	443	513
21-E	330	374	526	291	364	467	269	383	370	578	431	449
21-F	562	866	976	749	786	1124	983	941	913	869	765	761
21-G	602	812	524	602	728	806	520	949	795	867	736	623
21-H	81	75	88	72	62	102	183	127	163	60	93	152
21-I	0	0	0	0	0	0	0	0	0	0	0	0
21-K	356	414	371	508	345	555	570	660	453	452	737	436
21-L	574	915	1169	1141	936	1368	1262	1452	923	986	905	834
21-M	379	359	396	365	305	463	605	615	617	385	526	320
21-N	952	1225	1072	1273	984	1199	1300	1563	1033	1198	1039	1164
21-P	358	619	466	597	487	814	892	807	771	345	360	337
21-Q	352	494	566	566	707	483	862	728	621	395	343	417
21-R	520	909	746	553	629	667	704	1331	684	631	757	630
21-S	451	653	573	482	556	877	593	715	595	698	734	802
21-T	970	987	1381	1257	1200	1389	1143	1559	1168	1230	1345	1324
21-V	685	726	772	617	727	938	559	921	684	732	804	934
21-W	644	779	1069	979	1028	1073	900	1055	748	917	769	959
21-Y	340	430	444	310	551	395	337	727	463	658	331	396
22-A	429	600	677	635	569	545	672	647	488	1374	904	912
22-C	819	898	917	1056	1081	1041	725	1341	1015	1920	1434	1676
22-D	412	589	1049	791	632	799	527	1238	527	1354	2217	1440
22-E	1209	840	1195	866	1038	1051	979	1052	1050	1989	2435	2175
22-F	1099	1418	1530	1215	1388	1646	926	1156	1262	2336	2579	2278
22-G	1705	2025	1880	2011	2147	2570	2618	2885	1671	2781	3340	2926
22-H	587	598	634	600	611	686	680	756	621	553	712	514
22-I	1183	1492	1416	1120	1155	1615	1115	1584	855	3212	3520	3372
22-K	1520	1781	1903	1879	1947	2593	2175	2325	1642	2646	2992	2601
22-L	671	916	1075	901	964	1136	766	1413	905	1654	1079	1176
22-M	788	1276	962	1054	1178	1282	734	1399	1181	1236	1422	1279
22-N	705	1391	1263	1024	1184	1004	855	963	881	2054	2459	1540
22-P	982	1546	1297	1474	1370	1599	1777	1613	1256	1216	1405	1371
22-Q	0	0	0	0	0	0	0	0	0	0	0	0
22-R	362	617	377	576	379	327	432	673	411	534	497	544
22-S	419	337	598	471	390	685	412	550	280	678	504	767
22-T	570	774	764	814	659	788	552	1073	576	1176	1068	803
22-V	543	705	525	495	499	729	255	643	621	866	908	902
22-W	474	805	703	677	877	651	547	743	575	2022	2109	1400
22-Y	447	861	783	692	603	825	614	894	599	1019	766	1137
23-A	250	612	451	644	473	717	650	327	335	408	610	539
23-C	629	975	847	855	883	956	541	917	562	825	838	844
23-D	642	1059	1026	958	1303	1093	1406	1661	986	2015	1671	1566
23-E	603	581	565	1026	605	652	732	626	726	854	757	907
23-F	1033	1557	1404	1427	1298	1591	1294	1753	1400	1484	1264	1794
23-G	1010	997	785	1183	1076	1195	926	913	990	2512	2153	2267
23-H	454	443	622	660	749	1028	582	459	453	644	643	643
23-I	532	829	766	796	932	827	581	1205	721	735	1116	997
23-K	615	747	720	630	512	841	755	753	674	798	1120	935
23-L	0	0	0	0	0	0	0	0	0	0	0	0
23-M	1470	1572	1459	1487	1396	1913	1747	2038	1399	1396	1388	1370
23-N	649	897	1418	1232	1047	1179	932	1073	866	3335	3870	2913
23-P	1054	1308	1470	1449	1593	1597	1945	1987	1850	1635	1266	1240
23-Q	945	821	992	1031	955	1046	1115	1071	986	1253	1266	1033
23-R	708	518	767	902	872	825	523	760	662	1631	1742	1811
23-S	961	1190	1360	1346	1105	1021	1194	1628	933	2422	2839	2553
23-T	1143	848	1466	1123	1346	1114	1311	882	1185	1810	1682	1891
23-V	624	592	807	753	724	841	918	778	849	760	842	749
23-W	520	825	826	775	805	943	716	803	804	953	1078	796
23-Y	1058	1238	1358	1260	1369	1333	1423	1467	1472	1375	1366	1246
24-A	419	824	612	978	568	763	815	908	653	699	677	629
24-C	751	882	1021	823	939	1179	1048	993	745	1330	610	913
24-D	507	523	710	670	556	838	1199	968	790	763	665	708
24-E	668	745	1037	986	828	872	1183	1294	930	1167	996	1062
24-F	580	596	860	674	712	844	775	1003	730	1258	1372	1109
24-G	705	992	1119	1042	788	875	1031	960	795	2511	2296	2089
24-H	681	797	762	912	759	839	1052	1105	787	992	1168	965
24-I	0	0	0	0	0	0	0	0	0	0	0	0
24-K	448	524	749	558	607	766	850	755	797	1430	637	905
24-L	3948	5314	5245	4542	4699	5108	4053	4917	3344	7910	7717	8023
24-M	859	1224	1011	895	909	970	949	1811	775	1394	1341	1242
24-N	1083	1417	1023	1106	1227	1557	1198	1302	912	2511	2599	1944
24-P	667	758	897	850	684	964	1281	1637	1448	647	644	487
24-Q	1070	623	982	1195	873	1067	637	1040	829	1318	1471	1162
24-R	714	879	1054	692	933	1151	1292	1456	1049	1049	1369	1090
24-S	794	1414	1018	1007	1134	1210	1141	1077	885	1157	1037	937
24-T	1153	1505	1494	1351	1373	1651	1654	2371	1432	1721	1583	1127
24-V	612	905	1123	1091	1135	1236	1017	1220	1100	813	726	858
24-W	1115	1058	1410	1469	1513	1289	1216	1506	1256	2503	1757	1465
24-Y	552	734	561	779	730	819	623	968	601	907	820	770
25-A	956	1215	834	849	932	940	732	982	791	1656	1512	1263
25-C	828	854	989	1063	921	1107	965	896	871	1587	1177	1280
25-D	676	832	1300	915	1049	1397	1125	1538	937	930	844	934
25-E	827	794	886	990	957	943	1266	1210	1211	656	775	490
25-F	984	1287	1336	1176	1055	1368	1573	2126	1478	991	1047	1131
25-G	387	942	879	1052	770	983	821	837	678	1826	1457	1020
25-H	620	1254	1271	1320	1061	1035	1236	1823	1380	1139	925	914
25-I	1121	1462	1449	1034	1154	1341	1413	1646	1434	1679	1269	1349
25-K	1432	2034	1724	1948	1904	2409	2510	2330	2029	2312	2321	2102
25-L	1017	712	1129	877	1034	1162	929	1082	1016	1222	1042	961
25-M	605	566	538	729	576	580	648	638	523	973	624	488
25-N	606	898	821	1133	1131	1286	791	752	734	919	1168	1522
25-P	918	1222	1221	1161	1135	1503	1416	1768	1235	1448	1328	1229
25-Q	0	0	0	0	0	0	0	0	0	0	0	0
25-R	408	422	480	520	539	670	356	603	462	461	310	508
25-S	6393	8307	9898	8888	7650	9510	12260	15818	11607	7135	6969	7287
25-T	505	673	875	873	827	610	716	910	588	914	1186	899
25-V	1351	1533	1432	2012	1599	1783	1317	1695	1418	2811	2699	2834
25-W	253	607	614	456	518	358	247	706	451	473	292	331
25-Y	805	1177	1190	1159	1177	1197	1541	1197	1113	1175	1098	1092
26-A	456	420	596	440	455	558	406	575	594	674	595	803
26-C	177	201	227	221	240	254	260	366	202	326	275	231
26-D	462	419	612	466	448	590	553	724	595	776	574	507
26-E	521	778	689	699	504	775	816	795	814	537	521	531
26-F	352	384	596	546	416	583	341	448	518	811	932	698
26-G	203	325	400	263	259	329	414	475	331	329	201	322
26-H	325	435	498	454	566	652	521	658	521	717	596	567
26-I	488	651	692	714	670	610	554	714	629	1258	917	890
26-K	336	388	407	431	376	410	460	440	246	696	505	466
26-L	608	534	550	550	608	639	460	583	444	1197	1003	723
26-M	491	584	570	730	692	682	527	603	477	866	793	789
26-N	0	0	0	0	0	0	0	0	0	0	0	0
26-P	459	477	566	427	384	529	537	473	427	1142	1093	1194
26-Q	337	521	591	430	466	670	590	689	553	871	619	506
26-R	339	366	336	284	294	345	308	348	282	595	559	410
26-S	507	514	656	605	532	649	661	562	588	909	771	796
26-T	728	836	886	839	862	927	902	991	867	1354	1234	1036
26-V	459	543	871	800	706	760	691	1016	718	2115	1563	1466
26-W	4389	4379	5534	4972	5136	5462	3021	4050	3274	14333	13376	13285
26-Y	481	374	508	473	471	559	498	597	513	985	693	885
27-A	525	569	786	619	644	555	561	624	521	864	784	707
27-C	106	205	341	137	251	326	287	317	222	270	216	239
27-D	210	337	419	414	359	423	432	505	503	406	304	293
27-E	477	583	740	663	616	547	603	830	565	567	573	691
27-F	351	241	355	335	275	325	300	373	231	249	439	309
27-G	504	611	581	650	661	564	498	584	574	959	1006	1067
27-H	0	0	0	0	0	0	0	0	0	0	0	0
27-I	321	328	554	448	437	452	405	424	401	492	432	451
27-K	390	431	470	315	330	496	539	591	625	546	533	428
27-L	401	344	445	372	345	339	496	563	508	529	437	517
27-M	420	732	604	674	549	718	619	754	586	792	697	740
27-N	820	927	971	1152	843	1176	1159	1063	1048	1262	1103	1099
27-P	369	377	435	406	303	342	506	720	662	321	218	279
27-Q	296	360	431	255	291	295	395	340	580	542	319	258
27-R	309	346	427	419	469	481	366	992	427	222	348	322
27-S	337	306	384	291	353	380	201	493	366	403	409	283
27-T	222	332	177	203	183	317	221	236	232	273	174	322
27-V	441	346	477	498	399	496	313	604	454	592	562	486
27-W	487	522	620	651	629	587	640	469	670	882	781	812
27-Y	593	618	744	627	642	892	658	740	731	967	832	625
28-A	218	268	372	294	626	380	366	450	382	577	307	262
28-C	322	377	460	461	410	476	335	505	542	630	794	898
28-D	124	243	238	201	218	290	273	307	248	174	172	105
28-E	275	518	377	462	278	437	589	595	440	440	337	339
28-F	0	0	0	0	0	0	0	0	0	0	0	0
28-G	370	283	325	313	416	341	457	599	653	278	348	312
28-H	268	226	329	347	317	293	358	410	415	728	435	421
28-I	517	561	738	773	599	815	596	1041	691	1116	881	784
28-K	139	145	287	286	203	246	272	413	248	221	206	212
28-L	309	317	374	263	318	388	537	431	395	852	687	437
28-M	333	169	428	233	260	392	228	426	227	621	477	489
28-N	194	164	326	217	235	453	449	378	448	222	209	130
28-P	197	237	292	261	167	383	362	326	374	306	162	221
28-Q	408	302	567	443	533	523	520	669	738	508	471	477
28-R	296	455	521	592	487	466	559	588	496	802	599	582
28-S	497	487	685	406	429	672	603	672	681	484	540	431
28-T	214	363	418	432	277	487	407	508	450	578	372	409
28-V	420	456	658	538	655	661	647	569	665	777	771	837
28-W	256	282	242	232	237	430	222	403	263	537	372	443
28-Y	265	351	317	275	276	317	218	467	298	339	471	275
29-A	448	460	547	495	421	436	418	653	493	719	616	648
29-C	524	719	542	735	696	623	697	941	572	834	705	624
29-D	311	475	492	624	444	459	541	414	354	434	492	441
29-E	325	358	425	374	426	462	559	437	388	582	412	327
29-F	491	745	710	667	578	756	467	943	601	899	754	725
29-G	282	327	455	456	476	530	294	465	430	529	362	422
29-H	385	495	392	309	436	479	490	481	416	527	395	483
29-I	585	677	912	833	564	715	708	962	485	932	871	959
29-K	304	354	420	376	399	303	307	559	326	407	350	448
29-L	539	366	580	564	455	650	564	732	591	647	689	533
29-M	950	1089	1190	995	1017	1253	1124	817	1138	1574	1275	1390
29-N	1170	1469	1581	1594	1495	1432	1397	1688	1468	2030	1630	1636
29-P	409	451	510	459	371	610	490	569	437	680	538	521
29-Q	217	170	235	272	113	176	180	221	282	334	293	201
29-R	273	362	371	373	337	513	598	540	419	461	311	353
29-S	408	457	326	396	435	517	334	439	454	512	340	446
29-T	517	329	622	363	353	537	491	532	563	653	589	544
29-V	0	0	0	0	0	0	0	0	0	0	0	0
29-W	174	190	151	255	180	189	162	233	186	240	230	281
29-Y	554	643	553	511	643	723	519	623	667	630	673	564
30-A	377	429	487	439	365	467	368	430	231	593	381	461
30-C	349	481	533	451	551	629	629	667	389	884	686	641
30-D	0	0	0	0	0	0	0	0	0	0	0	0
30-E	287	254	409	326	278	393	476	416	464	547	377	326
30-F	552	376	708	528	426	561	456	675	560	605	615	610
30-G	456	501	713	479	479	554	441	741	550	841	712	562
30-H	584	379	571	593	540	614	523	578	527	569	433	556
30-I	434	393	612	450	428	594	386	545	551	885	768	609
30-K	375	397	554	420	447	401	353	409	524	696	517	633
30-L	578	950	894	957	894	892	594	861	733	1061	857	976
30-M	402	361	393	480	487	388	370	439	353	837	563	493
30-N	950	1062	1203	1036	916	1088	986	1015	931	1465	1315	1271
30-P	437	412	494	472	470	632	605	783	452	561	414	326
30-Q	314	460	456	419	433	548	367	514	352	666	547	676
30-R	519	747	754	630	656	802	750	701	756	975	882	855
30-S	106	101	212	145	150	277	235	191	182	242	317	318
30-T	280	444	479	322	347	579	349	528	414	349	483	483
30-V	551	626	783	611	579	681	613	731	646	951	1157	966
30-W	646	593	715	671	833	630	738	707	635	1318	869	830
30-Y	1042	1299	1259	1225	1114	1747	1412	1484	1435	1688	1673	2502
31-A	221	344	253	266	348	249	440	320	313	331	387	333
31-C	354	414	450	356	367	457	404	565	508	411	421	457
31-D	347	408	467	569	318	508	480	765	640	744	508	500
31-E	0	0	0	0	0	0	0	0	0	0	0	0
31-F	504	653	609	645	472	736	546	682	805	699	576	728
31-G	223	235	512	411	345	360	273	389	243	326	483	424
31-H	662	832	889	1058	830	913	851	1080	904	1193	1097	1102
31-I	408	308	354	423	458	525	319	518	375	566	513	456
31-K	1634	2080	2163	1655	1599	1901	2252	2243	2106	2029	1965	1651
31-L	415	516	569	476	535	626	520	755	578	673	564	698
31-M	452	428	664	408	403	624	510	561	639	615	609	679
31-N	243	187	304	401	265	289	343	356	322	278	410	320
31-P	330	473	565	518	402	354	493	533	538	866	969	561
31-Q	289	265	325	287	475	320	378	759	433	360	394	410
31-R	335	295	369	327	312	566	554	805	413	554	294	362
31-S	240	364	364	455	357	386	390	307	342	440	467	353
31-T	329	266	581	487	498	376	563	533	472	544	437	440
31-V	414	591	693	664	648	770	653	1117	610	830	1060	736
31-W	1166	1492	2035	1545	1357	1707	1594	2001	1708	1988	1566	1560
31-Y	586	735	733	836	615	731	527	989	691	830	719	643
32-A	202	285	178	247	258	218	274	433	470	167	200	210
32-C	292	226	295	321	321	462	286	581	408	255	297	173
32-D	613	536	872	601	651	749	1166	1431	829	695	452	662
32-E	93	166	232	113	177	300	357	338	299	179	104	132
32-F	177	95	198	184	185	233	149	205	107	172	150	156
32-G	145	180	167	156	307	202	439	367	296	156	158	180
32-H	245	349	310	252	353	293	391	386	178	167	260	166
32-I	185	290	419	312	336	236	480	451	365	396	210	226
32-K	145	145	274	247	129	258	182	316	155	159	156	122
32-L	51	28	29	44	64	50	96	85	61	39	13	31
32-M	140	106	197	210	112	173	270	288	226	149	216	119
32-N	98	170	398	260	289	278	371	385	365	161	124	152
32-P	180	160	198	208	251	316	384	384	400	290	108	183
32-Q	288	289	292	328	260	340	360	643	398	285	181	228
32-R	121	111	178	256	237	295	170	518	386	181	143	92
32-S	52	114	153	232	157	202	253	343	233	128	175	96
32-T	174	163	172	281	277	289	303	435	239	180	217	200
32-V	229	145	387	202	189	168	309	282	383	173	160	312
32-W	244	232	255	252	261	208	404	386	387	141	234	149
32-Y	0	0	0	0	0	0	0	0	0	0	0	0
33-A	268	334	544	401	333	506	395	720	515	284	389	222
33-C	130	176	220	155	136	124	102	230	182	130	133	89
33-D	0	0	0	0	0	0	0	0	0	0	0	0
33-E	243	350	361	322	351	396	434	379	254	557	417	382
33-F	251	216	165	187	269	249	283	296	253	407	192	240
33-G	563	628	614	583	563	605	579	772	766	634	600	591
33-H	129	193	143	209	127	190	196	339	258	223	192	135
33-I	293	325	318	312	275	253	263	407	304	376	170	276
33-K	203	372	404	369	226	372	382	657	356	274	267	247
33-L	416	462	579	471	422	580	628	891	596	554	613	399
33-M	257	220	229	234	289	347	355	356	243	362	460	236
33-N	162	125	133	93	124	405	173	56	217	137	120	53
33-P	453	530	590	489	368	580	790	689	700	368	464	398
33-Q	126	110	128	168	208	174	198	250	110	128	50	91
33-R	588	501	540	529	403	664	660	919	827	425	421	348
33-S	233	161	147	127	253	395	191	379	459	243	165	148
33-T	229	263	278	263	260	144	338	324	307	372	262	167
33-V	185	127	220	214	117	245	353	212	369	230	99	241
33-W	204	244	311	419	352	236	433	547	460	234	188	297
33-Y	129	116	114	218	96	222	218	250	233	259	165	57
34-A	435	555	617	514	620	636	706	774	633	775	702	655
34-C	279	432	455	444	404	545	595	507	596	392	250	316
34-D	406	376	461	464	416	497	649	921	673	412	356	399
34-E	839	616	864	641	698	823	1179	1168	852	705	684	568
34-F	258	212	382	497	392	468	669	564	577	377	295	413
34-G	420	408	525	409	462	643	750	851	801	483	339	390
34-H	984	1252	1050	1316	1231	1655	1745	1593	1434	924	1203	947
34-I	372	411	316	412	394	511	473	608	587	316	375	354
34-K	395	386	598	575	480	506	529	583	743	348	505	428
34-L	358	408	361	322	462	566	552	733	528	544	343	211
34-M	691	605	847	830	918	785	996	1032	1223	671	548	709
34-N	164	249	226	325	264	249	458	684	438	150	236	106
34-P	0	0	0	0	0	0	0	0	0	0	0	0
34-Q	416	437	438	498	464	410	604	1012	617	521	350	415
34-R	175	196	290	120	106	243	283	125	187	205	102	129
34-S	158	254	363	291	308	271	364	551	482	217	206	296
34-T	649	846	795	683	734	1028	1292	1041	922	806	813	634
34-V	406	661	751	770	672	814	959	1276	1048	700	568	463
34-W	469	557	691	600	587	619	824	1078	817	566	523	479
34-Y	312	329	313	494	327	506	432	560	741	239	256	297
35-A	199	153	200	166	118	226	288	351	341	102	197	171
35-C	223	275	303	458	378	497	450	694	396	532	336	322
35-D	163	151	189	139	154	178	279	163	214	122	160	85
35-E	268	183	205	251	193	244	454	488	195	166	124	205
35-F	253	320	318	417	341	311	551	780	362	298	222	201
35-G	144	281	340	252	197	183	291	306	348	201	82	94
35-H	71	63	140	123	78	143	220	187	180	120	83	80
35-I	125	272	240	276	223	226	290	227	267	268	195	161
35-K	477	556	455	565	429	483	765	693	709	473	265	352
35-L	314	339	371	394	331	416	408	553	577	262	258	321
35-M	374	283	354	384	276	418	672	830	441	295	290	257
35-N	187	198	285	289	291	159	277	389	337	175	255	189
35-P	267	333	500	430	366	467	562	411	600	433	453	306
35-Q	133	228	221	273	194	253	431	343	376	165	229	238
35-R	215	346	422	348	323	360	410	553	389	290	265	201
35-S	463	555	620	630	589	459	749	897	751	561	508	283
35-T	0	0	0	0	0	0	0	0	0	0	0	0
35-V	403	339	386	396	379	420	576	370	632	313	371	283
35-W	198	281	276	246	129	357	235	394	390	195	73	152
35-Y	117	150	158	162	158	162	266	297	233	197	140	169
36-A	418	459	637	707	458	445	650	1017	790	503	591	478
36-C	202	335	334	251	300	346	367	622	313	268	197	285
36-D	225	280	193	260	207	252	316	382	416	216	208	220
36-E	508	507	563	584	568	772	818	931	597	336	467	472
36-F	444	423	457	493	396	591	619	636	658	503	423	433
36-G	482	612	574	636	610	803	885	883	940	495	491	430
36-H	389	496	519	518	608	769	844	1250	814	481	449	456
36-I	0	0	0	0	0	0	0	0	0	0	0	0
36-K	357	463	484	520	571	623	815	943	505	461	306	382
36-L	596	607	661	546	578	720	841	1007	1020	720	587	508
36-M	1324	1335	1679	1709	1471	1689	1881	2211	2112	1340	1118	1264
36-N	373	392	562	459	475	659	635	676	579	581	332	431
36-P	209	311	268	204	195	373	373	538	284	170	112	151
36-Q	712	747	1023	816	793	1179	1153	1704	1358	763	760	834
36-R	676	798	835	1051	956	1004	1466	1581	1307	922	662	687
36-S	398	404	488	465	367	444	555	509	398	352	421	353
36-T	450	474	535	527	381	618	405	688	636	497	582	505
36-V	704	825	842	745	866	736	1315	1785	1152	764	658	525
36-W	539	709	810	643	787	637	1016	1395	872	580	421	701
36-Y	449	451	431	525	403	528	474	633	439	405	384	342
37-A	515	419	666	582	514	641	679	1035	710	981	1079	764
37-C	657	625	830	749	697	837	879	1331	1092	1576	1714	1773
37-D	715	800	887	673	746	871	580	985	830	822	934	1101
37-E	0	0	0	0	0	0	0	0	0	0	0	0
37-F	763	1175	916	1112	935	1232	1079	1714	1460	2335	1991	2626
37-G	70	86	54	50	107	141	113	102	153	67	93	70
37-H	881	859	1244	850	820	1307	1212	1433	1524	1987	2010	1579
37-I	409	406	524	475	270	720	622	785	532	1394	1456	1436
37-K	2164	1987	2364	1862	1875	2274	2783	3246	2532	1928	2142	1832
37-L	444	564	707	555	699	778	954	874	863	1453	1399	1415
37-M	979	823	899	900	757	1031	1009	1694	1370	3021	1880	2119
37-N	698	999	1151	999	859	1285	1536	1424	1739	1182	939	1179
37-P	461	529	619	678	398	707	805	980	817	656	512	432
37-Q	466	664	832	592	681	794	908	983	892	1042	1041	1133
37-R	739	767	1029	948	920	899	1226	1764	1561	931	642	720
37-S	709	716	895	740	651	1015	755	917	735	2575	2454	2513
37-T	488	677	846	736	558	1010	835	1321	1134	1919	1529	1702
37-V	678	512	798	518	710	705	788	1104	889	1170	1102	814
37-W	211	267	231	444	333	273	425	470	384	746	534	541
37-Y	738	1047	1021	1047	1036	1613	1392	1553	1174	2282	1914	1924
38-A	854	1240	1269	1088	934	1093	1713	2062	1714	1050	730	909
38-C	731	1145	1037	888	987	972	1431	1867	1453	726	881	930
38-D	0	0	0	0	0	0	0	0	0	0	0	0
38-E	993	1014	962	1013	914	1073	1233	1839	1357	1074	779	790
38-F	363	564	615	576	640	839	845	784	626	509	358	443
38-G	480	436	559	520	532	570	985	932	643	347	358	302
38-H	319	449	677	535	519	449	407	546	590	423	428	310
38-I	338	354	356	427	435	481	607	641	660	285	324	338
38-K	512	723	1027	835	761	737	1022	977	1125	571	510	482
38-L	646	721	963	773	834	831	1085	1869	1145	653	785	482
38-M	489	503	577	539	626	559	679	1133	730	519	337	358
38-N	2202	2029	2047	1873	1614	1985	2161	2698	2196	1698	1480	1227
38-P	539	644	728	506	699	833	690	1450	742	521	498	363
38-Q	515	638	660	832	567	683	1047	1259	850	555	544	454
38-R	504	783	858	806	655	776	927	1122	838	689	467	577
38-S	495	545	641	776	501	567	843	865	648	553	379	303
38-T	652	539	781	570	558	841	790	1137	1112	734	610	432
38-V	480	1162	851	917	735	1069	1343	1275	1178	748	439	576
38-W	401	452	553	487	368	590	588	683	708	355	291	268
38-Y	1157	1631	1356	1441	1297	1874	1678	2206	1934	1326	1056	1137
39-A	377	328	476	487	363	466	424	496	561	382	470	398
39-C	483	684	465	506	531	548	677	629	448	452	485	351
39-D	253	263	313	316	223	440	291	300	423	239	286	269
39-E	426	543	319	361	318	443	511	440	365	211	264	344
39-F	757	807	991	776	707	927	869	1247	1076	853	729	876
39-G	524	521	542	545	637	723	502	433	520	1391	776	923
39-H	127	122	167	220	119	138	311	249	287	162	146	113
39-I	317	272	400	343	294	386	429	419	557	632	420	279
39-K	374	574	758	573	822	693	824	718	924	546	430	603
39-L	53	14	38	49	79	46	43	34	78	38	52	30
39-M	809	1067	743	681	962	949	834	1018	938	865	571	907
39-N	60	240	150	173	150	247	204	175	255	160	81	108
39-P	169	168	191	114	252	144	181	370	319	150	119	89
39-Q	118	111	214	160	109	114	325	156	147	130	91	59
39-R	82	22	90	84	74	206	126	140	50	68	75	55
39-S	0	0	0	0	0	0	0	0	0	0	0	0
39-T	267	311	317	420	284	233	244	299	336	331	355	290
39-V	801	674	734	731	911	818	1138	1753	965	623	598	537
39-W	522	503	619	533	772	557	1047	1018	665	494	321	368
39-Y	793	1143	1002	1215	1120	1554	1477	1409	1235	1042	1030	1072
40-A	72	119	107	153	126	106	64	97	97	100	64	117
40-C	576	760	796	620	644	814	741	792	893	686	933	627
40-D	1334	1402	1699	1633	1435	1653	1744	1906	1438	1681	1514	1392
40-E	111	98	175	166	210	258	359	249	173	323	124	214
40-F	519	702	786	624	747	819	768	909	806	841	902	710
40-G	73	136	220	119	144	102	152	206	197	55	100	151
40-H	654	863	1055	775	772	1020	977	1137	913	1143	1005	894
40-I	281	308	242	178	307	252	399	424	410	333	98	342
40-K	51	102	198	91	94	174	162	192	90	114	68	101
40-L	44	77	75	69	46	138	81	127	67	93	76	74
40-M	177	183	213	137	155	156	166	313	259	95	203	47
40-N	376	581	754	529	582	646	764	684	958	503	448	385
40-P	125	112	159	103	115	152	157	304	179	147	98	72
40-Q	176	184	137	119	106	87	208	251	195	131	172	62
40-R	277	440	400	280	363	368	489	613	386	347	262	197
40-S	78	63	138	39	79	44	102	154	97	82	96	53
40-T	112	215	117	172	140	226	254	416	145	117	215	174
40-V	230	138	81	105	91	140	73	62	125	128	79	94
40-W	120	119	231	170	184	157	184	119	183	218	150	101
40-Y	0	0	0	0	0	0	0	0	0	0	0	0
41-A	102	119	168	102	169	72	207	191	132	149	174	100
41-C	413	376	385	230	285	489	523	681	550	358	132	362
41-D	139	263	293	291	203	249	387	615	585	190	171	206
41-E	200	281	250	273	335	162	434	535	323	295	207	217
41-F	181	308	239	356	225	397	228	474	422	300	220	288
41-G	291	295	417	325	254	308	397	585	549	260	333	232
41-H	406	413	507	613	360	568	671	861	423	336	342	399
41-I	677	746	926	971	863	969	1118	1395	1247	1014	778	743
41-K	298	268	313	359	380	335	310	650	396	384	301	260
41-L	1592	2119	1882	1889	1924	2553	2430	2564	2250	1972	2259	1932
41-M	349	377	340	271	345	431	372	584	493	230	305	396
41-N	439	574	568	544	424	606	771	725	708	428	508	613
41-P	530	419	484	436	459	485	712	889	611	485	349	477
41-Q	2950	3404	3657	3116	2966	3451	4113	4318	3876	3256	3332	2941
41-R	0	0	0	0	0	0	0	0	0	0	0	0
41-S	537	610	809	794	462	840	663	841	911	693	380	620
41-T	440	398	557	448	367	456	423	443	404	487	380	361
41-V	683	936	862	849	894	743	1046	1201	954	812	521	703
41-W	949	1216	1407	1327	1349	1199	1281	1845	1306	1386	1339	1285
41-Y	191	281	198	185	139	278	327	234	286	250	264	114
42-A	80	19	45	104	110	97	103	45	53	68	154	118
42-C	49	94	62	33	98	49	87	43	38	136	41	37
42-D	13	53	47	51	22	45	92	119	67	87	61	34
42-E	427	486	586	559	481	627	695	631	550	714	604	749
42-F	55	48	60	78	39	44	50	147	75	53	31	35
42-G	57	74	65	39	98	54	90	154	94	77	42	81
42-H	31	16	63	11	16	48	13	30	40	29	12	31
42-I	85	60	115	107	104	103	128	149	105	119	144	144
42-K	0	0	0	0	0	0	0	0	0	0	0	0
42-L	58	44	71	58	72	90	46	59	58	96	85	96
42-M	218	256	283	216	227	259	232	332	202	323	282	306
42-N	61	59	75	67	75	77	97	98	99	70	61	58
42-P	24	44	24	54	5	111	61	58	36	24	75	44
42-Q	126	167	151	133	227	150	194	187	168	153	91	108
42-R	63	10	44	67	57	38	40	47	30	141	6	55
42-S	65	21	28	38	42	28	48	42	82	35	79	46
42-T	26	41	46	41	77	12	81	1	87	15	7	6
42-V	63	33	15	10	21	26	10	2	25	49	49	48
42-W	7	52	10	25	31	40	20	6	35	7	42	33
42-Y	68	48	88	31	40	46	88	37	64	91	43	130
43-A	1	3	8	16	15	14	43	109	40	10	11	0
43-C	7	45	2	39	23	5	25	33	0	28	63	30
43-D	50	59	84	113	86	75	134	97	205	68	29	47
43-E	153	112	203	148	178	188	160	224	166	207	167	141
43-F	20	40	25	9	1	29	0	23	8	24	6	0
43-G	34	69	77	39	80	26	71	37	57	76	35	73
43-H	105	93	183	150	133	206	217	243	183	136	160	79
43-I	134	72	71	114	69	77	124	133	125	68	133	62
43-K	357	344	325	292	275	390	320	417	285	294	264	230
43-L	426	587	580	518	438	572	519	605	424	694	637	501
43-M	68	54	89	37	66	64	122	78	73	4	15	47
43-N	27	180	80	41	9	43	142	118	50	83	56	79
43-P	183	153	190	189	240	280	242	304	255	275	219	216
43-Q	0	0	0	0	0	0	0	0	0	0	0	0
43-R	116	114	148	142	145	158	117	147	136	202	144	159
43-S	66	82	46	76	72	94	125	160	72	63	77	92
43-T	16	0	71	63	3	48	38	81	57	17	18	1
43-V	45	7	35	25	50	93	35	54	83	48	48	84
43-W	13	0	1	4	1	19	4	2	15	38	17	16
43-Y	15	23	36	20	18	102	12	52	75	84	24	39
44-A	335	343	399	379	437	487	356	458	417	548	478	405
44-C	43	57	119	124	85	37	100	212	105	62	54	57
44-D	1	39	31	15	0	5	22	43	85	20	20	36
44-E	447	659	671	678	590	647	553	582	538	473	613	472
44-F	49	6	22	25	40	23	21	91	15	31	23	12
44-G	41	31	46	31	5	40	67	48	24	16	13	52
44-H	45	73	128	111	106	89	245	312	110	82	147	29
44-I	103	166	77	80	68	173	144	95	96	140	143	188
44-K	38	59	94	31	23	65	43	90	85	56	4	46
44-L	187	106	233	186	187	266	176	187	210	265	260	198
44-M	971	810	770	997	883	982	609	1042	891	909	969	1085
44-N	30	1	28	36	37	60	62	116	24	18	48	5
44-P	90	83	81	141	113	131	80	100	146	132	201	225
44-Q	23	69	45	5	39	73	30	20	31	41	6	33
44-R	39	62	25	48	68	30	105	59	72	36	106	34
44-S	31	64	127	140	101	76	112	175	150	98	22	41
44-T	34	30	63	38	21	68	71	39	10	16	19	18
44-V	0	0	0	0	0	0	0	0	0	0	0	0
44-W	17	43	56	51	80	58	95	35	48	93	92	71
44-Y	32	0	2	32	10	41	12	56	16	92	32	0
45-A	2	28	23	64	43	1	26	2	29	5	22	12
45-C	22	3	36	46	19	45	53	94	8	29	2	36
45-D	228	128	176	208	135	139	187	388	341	227	169	195
45-E	6	46	38	26	20	35	34	40	18	63	36	35
45-F	408	374	418	385	364	529	414	352	414	429	391	346
45-G	5	8	22	7	15	32	53	12	19	12	5	5
45-H	22	5	65	31	7	48	59	7	25	3	4	1
45-I	924	1096	1222	1081	1310	1578	1005	1487	1174	1515	1414	1517
45-K	2	35	151	73	50	126	108	120	64	38	27	71
45-L	1	1	0	0	15	0	0	2	3	0	1	7
45-M	2	15	33	16	35	59	49	0	0	68	85	25
45-N	29	3	46	20	26	54	43	56	27	4	6	31
45-P	99	109	116	118	94	169	122	151	133	197	148	152
45-Q	64	43	13	22	33	66	46	37	36	64	16	51
45-R	2	3	2	4	2	0	1	5	1	48	1	0
45-S	43	0	16	36	15	14	1	6	36	35	26	18
45-T	6	21	20	42	0	10	41	1	9	9	14	4
45-V	0	0	0	0	0	0	0	0	0	0	0	0
45-W	15	0	6	36	10	0	26	8	2	1	3	17
45-Y	6	26	34	16	13	26	14	52	40	56	28	22
46-A	28	36	32	17	0	43	33	15	38	22	0	44
46-C	9	27	38	41	4	10	52	66	28	47	17	12
46-D	0	2	4	1	40	0	1	1	2	12	9	10
46-E	31	82	21	97	105	16	24	22	46	47	12	48
46-F	892	950	1027	1023	914	1220	978	1219	1092	1520	1519	1338
46-G	11	33	25	30	27	0	18	25	10	19	0	22
46-H	2	2	94	10	64	37	95	50	20	28	35	4
46-I	0	0	0	0	0	0	0	0	0	0	0	0
46-K	6	24	4	5	6	8	13	8	9	10	20	9
46-L	42	68	22	8	29	43	25	7	29	35	21	10
46-M	63	78	79	80	90	113	79	94	103	106	139	78
46-N	496	620	695	616	401	762	500	625	567	966	764	807
46-P	1	28	1	1	1	6	55	0	2	33	6	15
46-Q	0	0	0	0	1	4	0	1	1	0	2	0
46-R	13	40	44	34	66	12	17	31	32	26	12	55
46-S	88	176	152	262	131	157	206	147	227	191	222	242
46-T	250	350	364	299	329	329	313	323	323	576	358	468
46-V	88	64	69	70	69	74	43	58	75	147	61	53
46-W	39	54	73	62	78	58	60	89	81	194	212	54
46-Y	1	19	37	9	46	7	12	0	55	9	0	0
47-A	71	68	54	17	38	67	101	105	35	135	107	99
47-C	15	49	38	15	67	27	39	41	22	152	43	68
47-D	0	0	0	0	0	0	0	0	0	0	0	0
47-E	262	289	403	276	308	361	324	321	294	403	289	316
47-F	29	1	44	17	57	55	3	39	48	2	8	25
47-G	225	247	307	238	238	278	307	332	215	312	284	266
47-H	40	35	32	30	15	64	38	71	56	148	148	23
47-I	6	0	22	33	32	36	22	14	12	20	56	48
47-K	9	28	39	20	13	1	1	1	12	27	43	42
47-L	0	22	1	0	20	76	6	11	16	0	10	3
47-M	15	45	66	98	37	70	8	0	34	79	84	82
47-N	97	72	91	68	81	75	66	26	28	101	117	114
47-P	31	105	22	59	43	55	46	16	23	116	67	37
47-Q	20	46	40	78	64	40	132	162	75	45	52	58
47-R	13	41	9	20	16	31	42	38	38	19	32	49
47-S	0	28	20	5	47	13	8	63	16	70	28	30
47-T	1	79	31	15	11	62	49	113	16	63	24	13
47-V	79	1	18	24	56	24	12	6	10	82	50	76
47-W	35	4	69	6	21	28	59	39	21	17	13	46
47-Y	105	40	37	68	28	70	79	61	97	73	38	44
48-A	113	86	81	57	98	83	88	81	91	72	54	5
48-C	1486	1954	1718	1883	1843	2404	1982	2080	1970	2078	2283	1799
48-D	1116	1356	1558	1547	1278	1757	1442	1668	1337	1720	1883	1346
48-E	48	55	66	69	80	65	70	67	121	26	109	67
48-F	18	22	29	36	15	38	39	9	6	34	31	31
48-G	0	0	0	0	0	0	0	0	0	0	0	0
48-H	17	13	42	12	44	69	33	54	49	40	108	22
48-I	27	99	103	89	47	90	74	105	61	111	85	95
48-K	28	35	41	48	87	63	73	19	80	46	54	104
48-L	39	76	55	22	38	105	118	21	78	64	24	109
48-M	1	1	1	20	38	70	41	19	11	27	3	27
48-N	78	24	124	73	140	134	86	154	68	36	67	38
48-P	80	84	118	136	97	134	168	138	100	128	188	215
48-Q	22	40	25	27	18	26	88	2	80	112	15	73
48-R	17	12	8	0	14	1	28	33	2	0	9	0
48-S	640	720	758	707	612	647	627	625	779	764	868	983
48-T	71	20	96	98	49	107	81	112	42	24	39	105
48-V	14	39	53	53	136	83	191	67	63	87	121	144
48-W	49	43	109	51	77	71	104	85	20	82	38	113
48-Y	87	65	43	119	50	90	92	147	51	119	63	43
49-A	150	97	88	76	85	107	90	146	81	69	114	74
49-C	25	35	72	79	56	72	58	122	53	120	63	65
49-D	168	139	184	175	101	164	100	192	117	249	187	173
49-E	0	0	0	0	0	0	0	0	0	0	0	0
49-F	12	30	19	26	12	23	9	2	18	24	1	27
49-G	27	34	18	18	51	12	32	68	46	45	31	55
49-H	91	121	76	136	61	166	35	81	103	138	37	63
49-I	20	73	104	58	102	84	82	115	60	128	74	79
49-K	1161	1530	1919	1711	1519	1733	1357	1525	1680	1579	1755	1565
49-L	126	126	149	152	102	117	113	126	147	210	204	163
49-M	78	49	84	99	50	83	126	162	42	158	141	59
49-N	50	104	124	68	105	72	36	136	139	71	55	108
49-P	184	171	211	180	204	192	159	355	207	338	318	248
49-Q	126	165	163	145	151	167	112	109	119	180	178	115
49-R	25	68	64	50	41	58	92	69	24	53	36	30
49-S	116	155	103	37	76	58	63	40	64	132	96	153
49-T	55	131	230	116	132	165	128	321	181	162	115	140
49-V	178	248	224	259	194	234	166	238	166	337	212	236
49-W	160	90	207	114	135	130	140	95	108	141	126	228
49-Y	29	146	39	64	125	70	103	119	90	131	43	105
50-A	21	48	49	62	62	50	14	47	14	3	7	65
50-C	40	52	11	7	19	38	3	79	31	55	10	26
50-D	56	31	74	55	73	47	77	67	55	37	43	41
50-E	37	31	60	0	52	21	31	1	43	19	0	24
50-F	56	48	12	59	34	76	29	169	68	38	31	73
50-G	0	25	99	12	15	20	16	28	19	48	3	11
50-H	30	100	50	49	43	47	77	13	67	19	118	15
50-I	651	733	781	884	685	900	777	902	743	1039	1026	887
50-K	9	23	113	69	23	100	86	160	58	65	24	82
50-L	31	2	59	4	10	22	72	18	12	39	9	48
50-M	82	66	38	62	71	44	17	48	38	113	48	61
50-N	283	298	346	272	273	371	280	298	285	399	245	284
50-P	30	72	163	103	12	39	203	120	140	84	67	32
50-Q	10	8	38	12	27	42	106	28	39	31	12	6
50-R	56	38	27	49	36	22	21	81	21	10	12	68
50-S	117	124	108	108	72	160	124	94	163	101	96	102
50-T	0	0	0	0	0	0	0	0	0	0	0	0
50-V	42	51	13	28	15	13	21	25	42	23	5	49
50-W	30	65	40	274	48	136	176	193	82	150	43	41
50-Y	66	57	80	55	16	91	67	83	38	15	47	67
51-A	1	22	15	15	1	44	20	0	1	9	10	0
51-C	0	0	0	0	0	0	0	0	0	0	0	0
51-D	42	71	18	25	57	11	26	33	47	86	19	49
51-E	46	3	36	56	43	70	38	36	17	56	8	18
51-F	2788	3342	3511	3476	3353	4152	4529	5212	4656	3674	3075	3359
51-G	17	41	28	1	12	31	14	29	2	53	0	17
51-H	72	89	55	65	44	94	82	57	68	16	49	42
51-I	182	193	202	140	182	212	214	113	164	127	135	219
51-K	47	28	26	29	6	33	12	2	52	22	11	9
51-L	60	35	127	60	55	55	30	62	45	19	34	23
51-M	98	90	45	48	54	78	62	43	95	108	67	62
51-N	2	21	21	32	6	8	12	30	33	36	26	62
51-P	8	7	2	29	29	21	24	32	19	60	28	43
51-Q	18	4	49	18	32	8	28	87	6	22	5	59
51-R	100	104	69	144	150	126	122	113	91	122	97	93
51-S	445	586	489	483	455	615	601	504	503	690	415	509
51-T	111	104	162	103	46	75	81	67	35	52	149	174
51-V	30	6	21	35	23	23	52	24	74	9	9	0
51-W	111	181	179	147	138	149	191	176	176	150	160	143
51-Y	907	1168	1363	1118	1336	1354	1451	1732	1236	1341	1668	1037
52-A	103	155	269	136	177	285	163	132	119	373	231	150
52-C	356	344	432	254	250	333	605	539	533	369	196	242
52-D	394	291	583	480	380	360	688	566	614	269	379	351
52-E	225	260	226	235	307	376	325	513	302	211	162	174
52-F	104	198	316	218	305	281	355	300	241	467	298	381
52-G	149	326	429	410	575	481	360	610	526	440	398	386
52-H	185	307	349	348	315	300	337	196	285	470	318	380
52-I	7353	8838	9639	9423	8156	10927	7972	8498	7048	11910	10485	11043
52-K	271	391	469	346	466	491	425	623	401	436	394	510
52-L	0	0	0	0	0	0	0	0	0	0	0	0
52-M	671	875	767	788	831	1141	1171	934	847	945	1009	866
52-N	260	467	607	369	299	422	457	482	442	288	711	301
52-P	592	774	930	892	872	976	739	811	952	1030	946	944
52-Q	288	309	348	268	281	288	304	312	300	387	364	421
52-R	226	173	164	308	249	141	184	207	354	248	135	145
52-S	156	235	293	321	231	178	165	192	314	156	282	170
52-T	310	300	330	294	322	459	520	421	336	259	302	357
52-V	319	484	437	462	425	602	512	330	501	503	611	462
52-W	175	264	172	417	264	247	404	225	235	293	233	372
52-Y	430	434	475	526	674	509	429	500	659	723	706	533
53-A	187	87	75	82	116	126	184	69	239	210	120	53
53-C	297	301	592	420	390	481	463	610	393	523	507	488
53-D	265	352	309	397	264	452	459	588	703	349	177	213
53-E	305	328	252	424	276	287	216	375	378	579	489	732
53-F	421	363	360	533	382	436	398	518	363	576	692	275
53-G	436	318	446	522	362	456	322	553	378	792	956	640
53-H	191	324	298	366	238	409	549	484	477	389	219	427
53-I	301	313	372	353	332	343	385	470	352	378	376	278
53-K	347	99	327	334	461	424	473	439	270	738	534	842
53-L	0	0	0	0	0	0	0	0	0	0	0	0
53-M	619	688	591	713	702	851	733	857	726	720	800	700
53-N	340	503	424	407	451	582	607	1007	365	1037	646	1042
53-P	691	870	1008	951	989	1134	1002	1089	1004	1491	1269	1229
53-Q	210	311	364	293	308	348	363	379	300	597	446	407
53-R	203	236	206	300	298	309	396	741	329	173	178	157
53-S	156	148	244	266	365	304	340	363	263	307	449	330
53-T	263	547	357	318	446	541	559	670	412	800	377	442
53-V	247	377	323	419	284	376	546	526	395	375	285	287
53-W	299	411	297	344	278	505	356	462	416	503	377	303
53-Y	568	488	806	618	457	460	637	761	462	579	515	601
54-A	128	182	250	121	214	221	161	254	227	110	334	202
54-C	214	435	356	412	299	362	359	533	237	495	317	308
54-D	0	0	0	0	0	0	0	0	0	0	0	0
54-E	479	595	815	587	633	639	767	766	628	729	393	679
54-F	175	210	241	189	197	259	244	271	241	252	266	85
54-G	228	207	264	163	245	218	239	497	418	227	153	210
54-H	422	724	506	517	458	712	522	1025	540	455	472	374
54-I	285	394	292	424	392	455	405	565	409	328	420	272
54-K	376	592	635	514	212	457	546	697	642	390	353	234
54-L	362	308	583	451	386	439	643	882	769	592	648	452
54-M	182	506	474	483	400	478	521	602	610	410	407	349
54-N	1603	1449	1971	1638	1401	1606	1613	1771	1573	1525	1643	1568
54-P	512	721	928	716	669	643	857	860	805	1623	1374	1274
54-Q	402	658	661	468	520	583	773	1095	561	542	396	462
54-R	330	507	371	383	442	475	621	654	512	388	377	273
54-S	1152	1120	1597	1338	1412	1521	2047	2236	1504	1063	1083	1091
54-T	147	215	277	159	107	206	140	228	302	172	130	226
54-V	416	470	542	391	388	593	738	709	484	379	182	415
54-W	357	377	392	420	336	391	354	524	503	460	261	382
54-Y	1013	1571	1461	1645	1531	2015	1779	1779	1643	1903	1571	1373
55-A	263	457	350	340	299	448	445	610	480	318	152	183
55-C	275	251	229	319	246	212	238	282	289	205	142	177
55-D	178	80	260	272	187	121	307	241	277	156	117	21
55-E	343	346	580	298	462	516	764	446	484	397	298	321
55-F	518	739	771	764	774	869	665	898	737	1278	1045	1035
55-G	253	258	284	252	266	447	432	415	415	255	308	246
55-H	6	38	38	26	4	65	20	40	20	72	66	91
55-I	0	0	0	0	0	0	0	0	0	0	0	0
55-K	339	308	316	426	273	297	460	865	652	271	232	249
55-L	248	261	481	391	309	367	535	393	433	487	402	405
55-M	243	469	425	351	437	355	513	399	313	644	489	539
55-N	214	310	417	268	322	341	348	471	213	281	410	535
55-P	252	361	495	375	295	522	493	498	444	348	288	312
55-Q	306	405	328	409	348	378	398	608	339	393	462	282
55-R	329	601	451	485	427	471	621	947	771	275	365	345
55-S	239	413	360	336	368	366	322	389	364	411	391	408
55-T	468	601	649	560	590	715	656	669	634	634	688	559
55-V	143	308	234	195	278	313	386	452	349	169	196	212
55-W	333	322	396	460	236	541	536	633	513	730	751	595
55-Y	88	84	103	202	129	130	167	205	242	224	85	154
56-A	145	346	184	193	132	299	211	306	296	232	363	370
56-C	180	283	290	211	183	235	161	131	149	520	349	402
56-D	513	630	942	782	789	656	765	903	597	1496	1578	1569
56-E	273	242	263	152	313	236	187	354	230	365	270	306
56-F	675	724	843	669	627	718	910	676	800	1215	1205	1238
56-G	314	448	604	352	470	577	718	819	362	765	653	755
56-H	204	207	258	370	207	299	262	372	379	561	675	493
56-I	278	465	350	255	265	332	389	530	342	313	295	365
56-K	190	374	342	381	294	230	287	457	468	382	310	247
56-L	0	0	0	0	0	0	0	0	0	0	0	0
56-M	994	1325	1346	1574	1355	1768	1618	1665	1444	1860	1917	1806
56-N	348	390	565	346	510	373	394	634	339	964	764	1095
56-P	722	891	911	829	846	832	1110	1234	889	922	849	722
56-Q	316	360	603	320	410	444	441	524	510	534	850	791
56-R	183	361	198	189	295	268	292	353	338	305	220	210
56-S	178	253	362	470	377	255	447	341	348	610	617	630
56-T	405	488	362	222	458	351	355	514	356	524	483	573
56-V	293	299	372	296	368	431	385	509	394	373	344	463
56-W	390	349	313	471	376	493	486	544	621	481	424	467
56-Y	292	358	435	259	369	398	489	598	372	1046	1044	623
57-A	298	421	372	301	302	312	452	490	466	284	209	306
57-C	146	194	180	195	355	174	416	290	177	166	222	210
57-D	0	0	0	0	0	0	0	0	0	0	0	0
57-E	707	792	842	808	781	738	931	974	859	923	896	1055
57-F	147	151	315	326	121	184	318	376	149	130	70	397
57-G	528	697	781	704	780	790	805	1021	860	744	836	657
57-H	71	61	123	88	71	54	81	95	169	91	70	71
57-I	387	378	285	423	295	419	322	668	433	323	322	244
57-K	133	91	196	162	147	177	243	145	281	124	117	138
57-L	161	205	196	136	202	194	163	369	171	243	163	166
57-M	91	132	197	150	119	132	260	261	240	156	88	116
57-N	126	118	213	303	176	152	190	201	163	165	76	100
57-P	204	315	276	167	304	203	274	451	397	124	130	148
57-Q	159	277	299	313	234	272	543	668	412	195	239	247
57-R	411	428	426	326	484	380	557	683	681	495	327	210
57-S	237	238	413	256	167	308	346	361	687	244	183	169
57-T	136	64	184	123	170	146	323	197	183	57	91	82
57-V	341	341	394	519	318	358	478	812	512	553	440	347
57-W	206	408	411	253	232	421	294	695	382	231	220	167
57-Y	120	86	73	167	162	185	123	237	250	92	50	63
58-A	228	350	326	310	156	395	320	380	233	694	623	791
58-C	456	738	734	468	542	675	703	763	312	1350	1495	1149
58-D	120	204	84	130	112	249	193	193	108	85	140	75
58-E	250	287	300	249	366	362	296	355	415	554	569	430
58-F	172	185	219	175	212	187	167	304	164	401	229	231
58-G	180	305	390	312	251	341	302	294	320	711	642	521
58-H	235	250	239	156	268	163	222	235	282	277	276	278
58-I	229	359	211	219	187	362	195	419	205	680	349	503
58-K	85	100	334	174	135	81	267	196	158	149	217	323
58-L	392	544	358	389	407	561	366	443	381	472	1016	618
58-M	118	207	232	317	241	229	164	146	196	206	361	454
58-N	95	109	199	202	80	145	229	80	166	328	170	243
58-P	181	503	192	313	278	300	364	473	380	519	594	322
58-Q	490	574	866	658	632	707	1021	996	1007	730	551	501
58-R	204	516	535	362	359	406	539	594	302	610	460	460
58-S	187	284	236	196	276	329	242	289	234	229	444	431
58-T	0	0	0	0	0	0	0	0	0	0	0	0
58-V	172	200	230	383	216	310	161	358	290	510	399	613
58-W	225	212	318	236	154	387	233	205	199	325	293	322
58-Y	289	276	236	224	133	208	166	257	158	420	391	402
59-A	0	0	0	0	0	0	0	0	0	0	0	0
59-C	402	569	774	786	705	794	621	876	458	973	1033	1210
59-D	851	1063	848	767	855	1085	900	1285	884	1156	1237	1050
59-E	569	933	762	721	745	1000	850	1145	873	1143	1307	1431
59-F	441	571	563	762	544	752	751	1169	563	924	919	1011
59-G	484	508	512	461	536	669	440	653	668	999	941	1077
59-H	584	983	869	660	730	811	934	921	1031	1321	1068	883
59-I	643	614	755	685	678	766	955	1106	892	1308	1286	1508
59-K	330	376	375	478	558	527	436	519	579	320	391	546
59-L	520	562	524	432	493	696	547	1007	723	1044	1246	880
59-M	593	650	944	793	784	1004	955	917	719	955	836	722
59-N	337	480	567	521	403	596	468	482	404	843	773	589
59-P	265	288	339	304	360	462	418	300	295	531	530	462
59-Q	496	293	622	486	471	610	632	588	461	916	1042	821
59-R	434	880	624	803	738	815	894	1185	1054	862	910	903
59-S	278	441	453	365	257	359	324	470	278	682	877	659
59-T	1536	1995	1689	1672	1676	1936	1715	1940	1550	2789	2925	2933
59-V	387	426	648	473	600	585	665	1109	806	917	938	1001
59-W	830	949	1448	1226	1215	1400	1332	1778	1350	1408	1011	1236
59-Y	283	520	661	470	510	587	417	963	585	625	726	635
60-A	392	508	665	720	518	529	759	1316	636	370	490	301
60-C	1864	2720	2347	2293	2540	2788	3361	3775	2846	2071	2385	2034
60-D	1446	1826	2047	1908	1601	2131	2668	2721	2071	1824	1922	1820
60-E	611	608	768	744	861	885	1126	1135	750	732	791	662
60-F	939	1072	1144	887	1159	1094	1436	1824	1131	1006	1034	938
60-G	0	0	0	0	0	0	0	0	0	0	0	0
60-H	444	434	372	712	554	705	768	947	684	738	569	632
60-I	671	1054	1201	975	885	1096	1475	1717	1173	857	1029	808
60-K	709	811	824	945	847	920	1163	1357	1165	663	634	408
60-L	1108	878	1047	1160	954	958	1061	1590	1270	856	858	844
60-M	692	1085	1207	1223	1015	920	1464	1379	1003	893	967	946
60-N	300	691	783	905	527	563	1191	1073	760	546	433	530
60-P	663	775	521	648	358	610	703	864	670	515	407	587
60-Q	701	945	1012	1263	1094	1094	1471	1634	1317	1129	958	1056
60-R	555	708	900	923	906	967	1212	1611	1199	565	606	519
60-S	1960	2097	2277	1766	1957	2083	2197	2821	2004	1614	2002	1774
60-T	298	424	463	595	480	484	964	735	643	487	465	308
60-V	464	787	587	716	542	813	669	1094	744	408	384	662
60-W	561	664	642	790	684	812	749	980	633	887	802	749
60-Y	647	667	852	552	610	727	770	889	800	749	603	694
61-A	399	306	515	484	440	321	646	470	539	641	483	391
61-C	326	456	625	431	440	559	532	833	507	477	335	328
61-D	361	441	375	378	486	411	488	760	525	339	379	315
61-E	1178	1210	1415	1265	1181	1597	1662	2063	1637	1043	1408	1179
61-F	420	670	871	1044	965	912	835	1070	690	904	964	785
61-G	443	515	602	705	522	441	967	1395	724	492	551	380
61-H	382	568	519	514	487	501	616	821	440	439	304	446
61-I	750	896	977	1080	1198	1701	1308	1605	1421	1257	1013	1082
61-K	1228	1628	1339	1444	1237	2141	1722	2023	1503	1447	1801	1533
61-L	440	591	684	680	551	671	556	659	585	813	862	789
61-M	584	432	504	602	526	537	543	708	587	1189	849	988
61-N	712	752	722	778	874	767	1182	1922	790	785	768	855
61-P	465	721	743	671	685	848	884	977	764	715	673	709
61-Q	0	0	0	0	0	0	0	0	0	0	0	0
61-R	322	363	544	418	379	419	383	553	407	487	483	511
61-S	687	739	720	702	764	735	634	1041	713	944	765	672
61-T	446	344	692	789	823	611	849	883	763	482	375	433
61-V	447	447	527	413	348	539	629	912	498	368	286	531
61-W	424	641	872	723	733	733	862	860	657	899	826	624
61-Y	536	589	727	733	795	836	883	969	848	665	737	569
62-A	116	106	125	149	180	111	149	223	117	159	156	180
62-C	0	0	0	10	0	0	26	6	2	10	1	2
62-D	159	136	160	142	177	194	151	168	192	186	255	197
62-E	0	0	0	0	0	0	0	0	0	0	0	0
62-F	74	10	26	45	50	45	46	86	50	54	77	34
62-G	32	50	3	12	28	3	2	6	54	5	3	19
62-H	2	1	3	1	3	2	52	17	1	2	10	6
62-I	120	114	125	80	95	126	141	150	116	186	146	170
62-K	1123	1072	1246	1153	859	1084	1231	1286	1159	1408	1219	1156
62-L	80	110	102	94	84	130	98	147	92	127	120	134
62-M	0	42	7	2	1	11	33	2	1	11	9	74
62-N	10	2	0	1	12	1	0	0	42	20	2	3
62-P	4	3	5	2	2	6	2	5	5	7	4	3
62-Q	130	183	143	115	148	89	190	266	174	162	190	153
62-R	11	6	0	6	0	49	25	22	13	24	8	9
62-S	18	27	30	16	31	38	65	32	42	65	5	16
62-T	19	25	22	17	2	12	16	54	2	34	17	10
62-V	390	517	509	515	522	591	575	641	542	610	687	620
62-W	2	22	23	15	4	36	5	21	8	12	8	7
62-Y	2	19	14	16	36	50	9	73	30	30	65	42
63-A	46	53	57	62	51	100	64	49	71	71	62	93
63-C	28	59	30	56	69	5	43	33	88	59	24	67
63-D	127	186	153	162	204	165	121	185	159	181	235	147
63-E	0	0	0	0	0	0	0	0	0	0	0	0
63-F	29	1	17	4	13	1	23	16	56	5	5	36
63-G	22	0	15	3	3	11	2	23	28	3	1	4
63-H	4	2	24	13	17	4	11	1	17	82	57	14
63-I	86	89	150	88	73	98	100	111	120	173	153	121
63-K	2977	3439	3695	3089	2828	3350	3091	3930	3206	5202	4602	4918
63-L	69	66	71	101	116	91	105	98	95	229	216	141
63-M	2	1	2	2	4	3	17	0	13	1	0	24
63-N	4	37	0	9	8	1	0	1	2	7	6	0
63-P	24	50	61	45	104	56	96	26	51	142	105	272
63-Q	93	130	157	93	128	108	87	163	124	165	209	105
63-R	40	27	6	7	32	31	6	80	17	56	71	48
63-S	0	30	8	2	31	10	27	8	12	47	18	30
63-T	14	13	18	18	7	67	10	50	15	19	73	67
63-V	505	536	615	563	556	595	510	641	528	701	691	634
63-W	2	2	25	14	6	1	19	4	35	26	31	8
63-Y	0	6	2	3	13	2	24	17	27	0	1	2
64-A	0	0	1	1	1	0	0	0	0	1	0	0
64-C	114	170	187	159	161	210	150	235	192	254	251	213
64-D	2	2	0	15	3	13	1	38	0	10	0	1
64-E	7	10	12	11	9	26	9	9	13	14	14	9
64-F	2	2	14	6	8	13	9	9	9	9	21	6
64-G	0	1	1	2	0	1	0	2	1	1	1	4
64-H	0	7	21	2	2	2	0	1	0	0	0	2
64-I	78	81	140	97	105	140	115	119	118	144	114	115
64-K	2	2	4	4	7	1	17	0	4	2	1	3
64-L	83	35	40	33	19	80	22	75	9	25	37	17
64-M	0	0	10	7	4	32	0	0	3	4	0	5
64-N	0	5	5	8	1	0	21	28	2	8	5	11
64-P	0	1	9	1	12	7	2	6	6	1	0	3
64-Q	2	2	42	36	3	14	8	26	5	8	15	1
64-R	2	8	7	2	6	2	13	3	0	14	5	2
64-S	13	11	12	0	7	2	58	42	11	24	0	11
64-T	0	2	5	1	19	15	0	1	0	80	13	1
64-V	19	0	5	4	3	1	15	0	2	16	1	11
64-W	0	2	4	4	4	0	11	2	0	0	1	11
64-Y	0	0	0	0	0	0	0	0	0	0	0	0
65-A	1	9	2	5	16	34	0	12	3	22	10	2
65-C	0	0	0	1	0	0	7	0	1	11	2	0
65-D	2	0	1	0	0	0	0	1	2	0	0	0
65-E	12	1	24	4	1	5	1	40	17	0	15	11
65-F	19	2	22	1	39	53	2	1	21	30	10	1
65-G	3	2	4	0	0	8	3	3	2	2	4	0
65-H	6	1	0	0	0	1	5	10	3	1	3	0
65-I	54	70	64	65	65	83	73	75	71	123	91	85
65-K	0	3	3	2	1	0	0	0	1	0	3	2
65-L	0	2	30	7	21	26	4	9	6	9	1	1
65-M	2	0	0	0	5	3	0	4	0	0	1	0
65-N	0	0	0	0	0	0	0	0	4	0	0	0
65-P	2	6	6	1	2	8	3	2	5	6	7	1
65-Q	1	0	11	13	0	0	35	1	1	12	1	12
65-R	2	12	51	4	1	0	59	10	0	67	6	5
65-S	0	0	0	0	0	0	0	0	0	0	0	0
65-T	2	1	1	24	1	29	3	4	5	13	17	8
65-V	1	0	3	4	0	8	3	36	14	11	5	13
65-W	4	10	3	7	6	2	3	1	5	6	6	3
65-Y	2	1	1	0	0	1	1	0	1	3	0	0
66-A	0	0	0	0	0	0	0	0	0	0	0	0
66-C	3	0	6	4	3	20	2	1	15	1	1	3
66-D	688	879	726	734	750	962	825	890	799	723	714	796
66-E	84	111	64	51	103	90	75	102	122	60	81	42
66-F	2	8	15	0	2	19	1	1	24	32	30	1
66-G	2	0	1	1	0	0	2	0	1	3	3	1
66-H	0	0	1	1	7	1	0	3	1	1	3	1
66-I	32	22	50	26	38	58	34	46	46	50	68	46
66-K	0	0	1	0	0	0	0	0	0	1	1	0
66-L	12	0	54	50	23	30	72	1	19	16	1	9
66-M	0	1	1	1	0	0	0	2	1	2	0	0
66-N	27	12	25	1	2	15	33	11	26	3	2	4
66-P	73	68	86	57	72	95	50	121	92	105	120	99
66-Q	1	0	0	1	0	0	0	0	2	0	1	1
66-R	0	4	1	1	0	0	0	27	0	0	0	0
66-S	0	1	0	4	1	3	0	0	1	5	1	1
66-T	1148	1088	1503	1243	1347	1253	1221	1380	1266	1388	1148	1391
66-V	1	2	1	4	0	5	10	17	1	3	0	1
66-W	0	3	1	3	0	0	2	1	1	0	2	1
66-Y	2	1	0	0	0	3	15	11	1	2	2	2
67-A	0	1	9	25	0	1	9	3	12	0	5	22
67-C	35	3	2	3	24	10	24	0	9	0	7	6
67-D	0	0	5	2	0	0	1	0	1	2	1	1
67-E	3	1	1	2	5	9	3	10	3	5	3	2
67-F	21	17	62	23	23	32	33	25	26	55	39	28
67-G	0	0	0	1	0	0	0	1	0	1	0	0
67-H	0	2	2	0	0	1	2	0	4	2	0	1
67-I	229	250	227	202	250	306	206	222	248	303	326	253
67-K	122	246	224	184	163	188	120	220	171	193	222	153
67-L	375	479	505	474	428	610	508	611	515	646	615	614
67-M	0	0	0	0	0	0	0	0	0	0	0	0
67-N	2	0	0	1	1	1	5	3	3	13	3	1
67-P	2	3	4	2	2	7	4	4	4	4	2	1
67-Q	42	30	42	3	17	15	74	47	36	3	7	11
67-R	0	0	0	0	3	0	0	0	0	1	0	0
67-S	0	1	4	1	0	3	14	1	2	4	4	2
67-T	3	8	10	17	4	24	15	18	45	21	27	12
67-V	256	360	343	304	376	363	339	417	341	421	350	369
67-W	2	19	19	11	13	3	4	2	17	13	1	31
67-Y	12	25	36	5	27	15	30	24	5	18	11	34
68-A	2	40	20	2	8	18	31	76	49	39	79	7
68-C	12	18	26	18	14	20	16	15	14	20	18	22
68-D	6	1	2	10	31	4	5	41	57	2	5	0
68-E	0	2	11	21	10	27	19	8	1	25	45	0
68-F	0	7	30	18	0	31	78	12	6	13	12	37
68-G	2	3	2	3	0	0	1	2	1	0	0	0
68-H	41	1	19	0	3	4	41	29	2	23	4	7
68-I	88	81	100	90	86	126	95	101	138	159	135	133
68-K	22	25	39	31	45	43	59	56	26	32	38	29
68-L	1	0	6	0	1	5	1	1	1	1	1	1
68-M	0	0	1	0	1	1	1	2	1	2	0	0
68-N	0	0	0	0	1	0	1	1	2	1	1	1
68-P	1	1	0	0	0	2	1	0	2	4	3	0
68-Q	0	25	4	10	36	1	10	1	1	1	0	8
68-R	0	0	0	0	0	0	0	0	0	0	0	0
68-S	48	55	90	60	55	50	49	58	49	56	59	37
68-T	10	4	13	11	28	10	32	19	12	12	55	9
68-V	1	1	2	1	1	0	0	0	0	0	0	0
68-W	9	6	3	2	16	2	2	6	13	41	1	26
68-Y	0	0	0	0	1	0	0	3	0	31	1	0
69-A	1	1	2	0	1	0	0	1	0	0	1	2
69-C	13	3	21	12	7	4	8	2	6	5	2	0
69-D	0	0	0	0	0	0	0	0	0	0	0	0
69-E	138	154	182	192	181	194	182	168	163	314	359	201
69-F	30	67	44	41	33	62	73	43	32	154	82	151
69-G	33	35	30	23	4	34	11	70	41	43	61	77
69-H	136	118	140	93	115	81	105	146	102	118	158	277
69-I	52	66	75	63	80	61	78	86	67	101	111	80
69-K	2	8	1	1	0	1	1	1	0	1	4	4
69-L	1	1	0	0	0	0	0	0	1	3	1	0
69-M	0	16	1	0	1	1	1	1	0	10	1	0
69-N	2041	2225	2405	2102	1660	2046	2015	2166	2282	3060	3029	3009
69-P	10	13	41	52	7	24	28	38	10	38	22	5
69-Q	4	3	2	1	0	3	4	3	1	1	3	1
69-R	40	15	13	31	1	0	5	13	22	25	13	6
69-S	15	15	7	44	5	20	30	43	29	6	1	10
69-T	1	3	9	2	6	3	13	2	6	3	7	2
69-V	10	13	11	6	9	11	12	15	14	6	15	10
69-W	32	8	9	12	12	41	4	12	11	23	23	21
69-Y	1246	1816	1591	1437	1654	1902	2313	2021	1848	2931	3127	3382
70-A	1	2	0	5	0	1	0	2	1	3	0	1
70-C	34	8	17	19	2	1	46	9	38	0	9	7
70-D	1	2	1	0	0	27	59	0	19	4	0	1
70-E	128	138	169	133	172	174	115	194	210	152	201	133
70-F	13	11	6	1	1	4	41	36	1	13	0	0
70-G	15	0	0	1	21	1	0	6	18	7	30	6
70-H	133	108	134	136	105	74	76	163	103	165	110	131
70-I	99	88	63	113	58	130	84	110	60	77	67	69
70-K	705	1092	759	942	918	1363	916	1163	1076	858	987	974
70-L	214	237	274	256	233	242	226	329	244	311	352	301
70-M	1	0	2	3	0	1	1	16	7	15	2	3
70-N	0	3	2	0	0	0	1	0	0	6	6	0
70-P	192	191	295	233	240	322	348	258	260	266	292	263
70-Q	0	0	0	0	0	0	0	0	0	0	0	0
70-R	1	4	24	12	16	13	23	13	2	4	8	2
70-S	0	0	5	0	0	0	3	1	0	2	1	2
70-T	10	47	21	19	17	26	17	82	7	32	30	44
70-V	16	37	29	35	37	73	28	27	42	39	60	49
70-W	17	19	59	27	23	3	15	19	19	11	1	2
70-Y	2	2	1	0	1	2	3	0	4	1	1	0
71-A	0	0	0	0	0	0	0	0	2	2	2	0
71-C	767	774	954	760	720	846	871	924	726	893	831	831
71-D	388	483	521	497	495	562	454	527	410	498	543	557
71-E	19	4	2	4	9	17	3	26	2	4	27	46
71-F	258	306	348	301	276	340	319	320	271	396	311	363
71-G	40	11	22	21	10	19	27	58	60	27	26	11
71-H	419	529	428	377	453	640	405	589	574	444	588	499
71-I	59	53	62	52	49	83	55	74	87	83	64	65
71-K	21	31	44	32	19	42	26	34	55	59	24	35
71-L	1	19	19	24	11	62	35	11	23	28	35	48
71-M	1	27	19	1	0	1	0	7	10	0	1	2
71-N	243	185	191	235	186	232	257	243	224	267	209	251
71-P	4	0	4	7	13	22	10	26	27	25	10	57
71-Q	30	28	31	42	38	35	13	43	18	10	42	3
71-R	30	69	21	33	19	22	27	111	37	26	10	37
71-S	1	6	36	14	9	0	19	6	28	14	37	6
71-T	2	5	6	14	2	2	22	2	3	6	5	5
71-V	0	7	20	4	19	48	3	1	4	14	12	15
71-W	1	6	22	6	18	26	5	2	3	18	35	17
71-Y	0	0	0	0	0	0	0	0	0	0	0	0
72-A	180	98	238	160	211	165	186	249	99	753	751	730
72-C	409	550	783	656	768	741	889	1015	697	1279	1047	900
72-D	753	801	752	793	716	998	1067	1046	878	1383	1716	1774
72-E	185	139	205	316	254	166	423	309	337	337	144	500
72-F	486	575	646	837	700	776	691	708	550	1050	1076	923
72-G	209	255	297	359	438	425	303	439	403	549	765	755
72-H	280	425	472	362	436	637	695	542	493	1030	1182	1069
72-I	561	721	995	595	773	904	1036	1001	888	1387	918	795
72-K	513	754	887	810	615	678	606	1200	706	1790	1274	1263
72-L	703	840	906	733	733	883	886	754	900	1153	1001	955
72-M	0	0	0	0	0	0	0	0	0	0	0	0
72-N	369	542	379	526	372	392	336	607	476	824	917	847
72-P	204	190	144	133	111	184	137	364	107	152	235	339
72-Q	98	247	102	134	86	242	90	174	133	301	265	180
72-R	673	606	737	553	595	778	888	843	750	1875	1667	2020
72-S	314	380	418	317	440	439	465	547	418	1194	1422	789
72-T	325	606	513	469	541	607	536	495	402	1227	1186	1138
72-V	477	658	719	611	649	707	498	745	472	820	942	945
72-W	191	309	365	246	241	256	271	522	343	597	2321	675
72-Y	170	134	175	180	211	277	146	283	218	645	671	878
73-A	143	293	120	193	160	173	161	152	152	199	208	247
73-C	1510	2053	2408	2074	2095	2149	2461	2683	1693	2060	2170	1938
73-D	231	302	353	292	219	172	184	454	408	379	359	166
73-E	309	406	428	347	321	471	387	552	446	305	363	454
73-F	171	301	324	491	345	333	539	687	396	378	153	250
73-G	323	495	608	510	448	543	611	487	500	366	399	593
73-H	1791	2356	2691	2285	1961	2449	2585	2650	2218	2509	2037	2284
73-I	500	755	812	659	876	833	910	1089	922	709	721	887
73-K	215	529	422	669	608	515	661	797	747	581	495	483
73-L	387	283	737	432	583	412	941	819	433	434	408	504
73-M	634	801	800	764	804	838	901	1402	923	898	606	690
73-N	295	438	454	369	395	417	421	462	376	423	287	438
73-P	405	388	454	403	369	324	544	509	422	672	615	1111
73-Q	296	300	276	276	278	389	300	355	280	333	325	397
73-R	0	0	0	0	0	0	0	0	0	0	0	0
73-S	693	1170	917	830	942	1277	1028	1112	985	925	986	970
73-T	178	276	508	412	205	380	451	570	337	442	298	346
73-V	430	603	445	571	453	607	510	431	597	501	374	523
73-W	173	259	353	331	233	324	423	538	327	213	296	215
73-Y	1910	2262	2688	2315	2070	2601	1782	2581	1831	3599	3430	3364
74-A	466	574	697	466	659	524	584	538	415	891	609	746
74-C	407	324	387	401	452	539	462	465	361	828	374	419
74-D	252	480	361	341	378	428	399	343	441	392	427	618
74-E	488	476	731	640	670	791	529	597	575	590	643	488
74-F	466	511	504	417	455	351	404	379	298	555	621	503
74-G	343	466	705	509	510	656	624	882	388	619	471	534
74-H	238	422	499	366	606	400	690	513	473	542	352	384
74-I	752	1126	1027	916	880	1073	1008	916	1057	1278	1306	1153
74-K	424	449	694	517	637	558	721	570	600	716	547	794
74-L	368	338	342	517	394	556	397	303	429	502	480	465
74-M	422	419	471	328	495	570	405	434	556	632	758	605
74-N	537	800	501	618	549	723	602	484	514	697	683	711
74-P	344	332	409	362	396	421	518	488	423	599	558	473
74-Q	154	265	334	242	175	220	178	190	232	469	251	240
74-R	420	512	734	666	721	751	624	689	555	631	688	732
74-S	201	435	273	226	270	212	361	260	250	468	255	339
74-T	0	0	0	0	0	0	0	0	0	0	0	0
74-V	553	621	597	622	647	779	443	707	674	951	1044	889
74-W	398	572	659	440	454	517	500	582	347	767	774	599
74-Y	425	325	459	439	519	510	504	553	575	833	721	584
75-A	489	511	560	501	549	607	551	921	567	592	501	316
75-C	3634	4754	4957	5346	5023	6000	6585	7131	5934	4756	4425	4725
75-D	1347	1535	1695	1522	1404	1889	1778	2028	1859	2743	2493	2646
75-E	489	430	629	527	613	633	876	828	533	521	452	539
75-F	555	526	645	671	838	687	767	742	642	481	517	725
75-G	0	0	0	0	0	0	0	0	0	0	0	0
75-H	392	300	471	429	377	364	440	640	591	352	419	255
75-I	562	584	807	832	702	817	757	1001	826	721	914	638
75-K	2596	2896	2848	3008	2663	3131	3652	3683	2939	2721	2630	2425
75-L	631	720	844	732	823	878	1009	1215	741	790	719	634
75-M	472	968	604	782	662	863	957	1274	839	534	624	470
75-N	286	574	434	326	445	297	474	931	410	392	496	306
75-P	297	473	394	327	460	290	397	468	454	539	439	468
75-Q	241	785	702	723	718	792	589	831	600	487	528	456
75-R	334	286	641	494	540	510	571	771	538	460	379	366
75-S	1344	1867	1807	1887	1640	1895	2191	2663	1737	2022	1760	1864
75-T	594	714	712	540	519	780	875	938	859	481	622	639
75-V	287	178	326	224	315	346	391	255	422	335	167	238
75-W	605	617	561	738	731	826	846	1318	717	587	566	456
75-Y	375	408	755	410	405	534	528	885	463	701	464	379
76-A	451	771	524	646	550	618	421	589	528	601	556	597
76-C	269	441	441	528	588	453	415	512	479	718	450	385
76-D	472	493	487	372	406	469	422	523	374	433	458	350
76-E	0	0	0	0	0	0	0	0	0	0	0	0
76-F	463	433	407	484	362	527	352	602	456	345	541	599
76-G	268	457	417	485	362	447	508	538	366	650	318	397
76-H	552	745	795	599	659	845	746	835	803	706	774	534
76-I	524	524	679	656	583	754	730	835	618	782	629	811
76-K	2541	2775	2890	2321	2579	2709	3109	3119	2771	2546	2454	2202
76-L	389	564	778	561	682	616	694	781	660	642	558	578
76-M	188	335	313	381	235	305	285	211	188	329	235	260
76-N	267	225	358	315	329	407	258	474	483	397	218	307
76-P	18	117	59	117	119	133	243	200	52	227	140	134
76-Q	297	335	428	551	455	550	544	513	327	460	411	487
76-R	326	351	420	448	302	325	536	487	299	487	376	457
76-S	218	493	392	595	431	479	358	565	370	350	435	593
76-T	278	711	579	439	520	748	579	741	440	739	790	641
76-V	689	822	940	765	750	987	956	905	872	984	764	896
76-W	109	314	284	345	323	315	302	245	329	326	360	312
76-Y	232	638	613	470	332	578	525	503	365	622	558	594
77-A	480	607	712	462	685	795	536	448	328	757	695	675
77-C	1542	2030	1991	2200	2081	2370	2265	2328	1778	2768	3339	2826
77-D	1893	2523	2513	2614	2477	2630	2669	4010	2860	2354	2057	2632
77-E	1030	1066	1543	1098	1221	1130	1368	1705	1614	1345	1461	1239
77-F	531	824	690	569	859	804	999	1107	930	1363	1546	1146
77-G	0	0	0	0	0	0	0	0	0	0	0	0
77-H	348	237	264	333	326	357	523	316	347	840	615	825
77-I	343	314	488	411	439	519	619	906	456	813	664	703
77-K	245	322	443	383	316	373	512	531	503	193	254	329
77-L	376	540	510	469	508	494	489	428	450	952	1270	1273
77-M	466	475	560	713	548	710	766	931	646	1763	1569	1676
77-N	276	408	296	285	251	401	218	352	186	758	661	781
77-P	625	695	795	674	718	574	1084	935	974	729	581	729
77-Q	690	732	698	858	839	1095	982	1128	674	1439	1267	1209
77-R	603	617	779	614	681	684	938	926	1145	699	699	534
77-S	2748	3144	3589	3205	2956	3717	2382	3242	2652	4927	4882	4778
77-T	441	832	817	770	765	795	875	966	857	1643	1622	1635
77-V	534	599	564	583	568	572	487	603	607	1027	1093	1090
77-W	587	805	744	608	605	583	973	843	902	1057	663	892
77-Y	281	313	484	470	406	374	296	423	437	693	841	895
78-A	309	319	442	432	626	512	305	368	355	1161	1115	1356
78-C	336	394	507	362	366	397	482	523	626	877	837	833
78-D	328	320	348	316	256	313	459	357	350	531	438	500
78-E	162	400	478	411	369	598	584	520	413	904	802	698
78-F	0	0	0	0	0	0	0	0	0	0	0	0
78-G	372	467	606	428	521	442	607	556	596	770	1180	908
78-H	3582	4563	5387	4547	4536	5366	5605	7013	5819	15450	14119	14320
78-I	373	547	557	507	431	570	521	487	443	1030	1158	1125
78-K	254	146	227	278	292	214	360	470	365	367	287	475
78-L	301	395	328	277	277	342	537	590	238	883	719	735
78-M	121	244	192	199	211	285	330	117	152	658	637	836
78-N	188	302	310	346	372	271	292	462	257	679	482	723
78-P	365	506	551	589	467	492	756	912	817	320	348	394
78-Q	357	410	433	593	484	755	613	764	538	1198	1685	1508
78-R	347	553	479	443	483	612	729	608	712	779	837	635
78-S	335	347	552	441	440	709	486	580	451	1231	1051	887
78-T	139	110	182	143	151	81	86	228	177	357	337	386
78-V	356	365	526	428	393	757	383	465	213	1236	1508	1285
78-W	312	181	285	370	206	257	381	415	311	330	359	327
78-Y	580	530	725	551	636	582	644	788	592	640	719	839
79-A	227	347	237	172	104	143	189	257	300	238	327	102
79-C	357	286	336	320	451	398	423	418	363	487	486	372
79-D	536	671	893	670	723	640	953	1541	773	712	513	553
79-E	3365	4244	5349	4510	4417	4964	4481	5665	4158	4561	4873	4967
79-F	347	302	350	390	383	367	319	494	345	427	472	329
79-G	161	199	307	345	362	235	346	407	284	387	339	340
79-H	252	454	516	351	449	600	520	428	399	538	485	334
79-I	386	354	480	627	507	539	566	610	672	650	538	414
79-K	309	347	326	295	370	398	418	827	423	465	376	369
79-L	0	0	0	0	0	0	0	0	0	0	0	0
79-M	944	1252	1086	1410	1246	1639	1443	1096	1237	1333	1446	1202
79-N	156	288	312	289	200	312	232	250	331	247	281	227
79-P	855	1077	1251	847	1004	1131	1237	1296	1104	1290	1035	959
79-Q	348	696	620	592	485	514	558	865	556	566	709	723
79-R	328	445	433	364	393	480	758	941	797	415	272	314
79-S	205	161	261	204	209	183	126	180	172	222	196	195
79-T	453	443	419	560	561	307	677	665	321	427	452	500
79-V	322	568	647	525	645	576	511	803	567	830	852	687
79-W	192	268	469	316	381	295	382	440	313	795	643	474
79-Y	288	590	689	694	795	388	532	725	430	1017	693	841
80-A	185	200	296	246	246	182	199	272	351	235	264	250
80-C	0	0	0	0	0	0	0	0	0	0	0	0
80-D	214	175	181	236	206	123	203	233	228	275	113	329
80-E	395	591	544	418	419	617	810	563	417	786	487	546
80-F	888	1393	1132	1353	1430	1597	1399	1945	1245	1447	1254	1395
80-G	434	512	587	463	529	282	467	688	471	514	501	590
80-H	250	413	383	308	284	361	462	395	328	308	375	321
80-I	433	841	725	695	697	871	710	1138	704	1037	879	895
80-K	120	284	235	169	289	242	107	292	214	307	368	268
80-L	419	572	457	362	336	404	576	452	375	433	516	496
80-M	129	214	221	162	190	270	410	141	218	283	178	309
80-N	275	262	448	246	466	359	287	334	456	480	596	283
80-P	307	349	443	441	381	452	570	622	318	402	496	572
80-Q	323	409	283	423	359	424	354	472	350	260	408	405
80-R	391	394	393	427	350	453	732	696	483	334	377	299
80-S	541	531	703	611	503	543	624	612	637	722	552	632
80-T	3624	4995	5444	5463	4998	5544	6946	9245	6447	3785	3743	4011
80-V	158	394	476	512	321	414	509	515	396	456	450	398
80-W	289	510	422	463	423	524	478	511	611	492	547	628
80-Y	4214	5647	6145	4824	5255	5998	6393	7877	6418	15887	14756	14280
81-A	577	604	719	629	666	611	670	901	695	766	651	596
81-C	356	452	407	389	522	415	432	513	253	515	329	270
81-D	455	464	486	585	347	433	521	831	594	346	195	318
81-E	450	571	757	557	581	589	474	820	384	729	624	615
81-F	567	827	792	759	848	853	713	755	490	1765	1467	1497
81-G	214	342	327	357	410	484	289	350	375	271	286	281
81-H	562	580	636	495	569	811	710	1026	724	842	781	753
81-I	452	668	708	821	675	736	915	958	747	777	695	811
81-K	334	299	492	258	329	354	506	558	384	304	221	257
81-L	490	657	674	690	689	811	694	1063	804	676	610	528
81-M	1177	1229	1636	1691	1350	1572	1283	1621	1487	2001	2140	1694
81-N	336	451	539	439	423	487	533	410	436	758	878	690
81-P	308	464	524	611	437	748	555	948	692	773	837	659
81-Q	220	190	341	281	289	346	372	326	205	475	458	258
81-R	1025	1633	1680	1454	1574	1795	2572	2865	2514	1176	959	972
81-S	249	454	478	331	303	389	374	412	426	428	451	547
81-T	325	383	386	367	330	529	549	255	242	464	462	391
81-V	0	0	0	0	0	0	0	0	0	0	0	0
81-W	229	334	359	216	365	387	430	513	385	176	175	232
81-Y	263	418	498	307	403	492	570	635	399	230	204	359
82-A	663	728	778	661	799	720	945	944	747	860	580	772
82-C	423	452	572	427	656	679	643	1009	505	739	416	552
82-D	469	552	524	383	485	501	580	945	711	470	387	486
82-E	869	945	958	1035	771	1053	1189	1473	1329	770	826	453
82-F	0	0	0	0	0	0	0	0	0	0	0	0
82-G	589	694	798	606	511	907	858	956	861	995	916	861
82-H	275	318	311	389	252	380	278	521	318	345	310	324
82-I	1428	1772	1685	1475	1654	1662	1303	1970	1513	2293	2348	2059
82-K	500	642	662	475	524	483	1007	935	811	661	508	516
82-L	905	965	1034	1098	857	1038	1076	1262	771	1422	1444	1198
82-M	563	654	498	597	466	849	561	886	495	664	543	647
82-N	390	560	522	559	506	594	734	1017	525	446	336	503
82-P	633	726	878	699	828	1046	1166	1240	1051	545	606	508
82-Q	837	924	1227	998	933	1087	1265	1702	1234	1032	968	892
82-R	608	845	1117	808	826	728	1195	1723	1156	646	562	654
82-S	439	514	720	639	521	716	754	519	557	729	797	612
82-T	328	521	717	743	618	679	577	811	579	986	811	798
82-V	385	425	504	384	561	616	397	671	425	1365	1295	1112
82-W	463	522	604	789	713	861	816	628	630	762	827	647
82-Y	6369	7634	9031	8853	8385	8335	8331	9590	7899	8689	9052	8679
83-A	0	0	0	0	0	0	0	0	0	0	0	0
83-C	1274	1933	1965	1926	1771	1889	1856	2095	1422	1825	1570	1662
83-D	1060	1212	1260	1351	1393	1479	1453	1748	1343	1217	1256	1066
83-E	492	675	647	645	715	565	913	929	568	699	583	507
83-F	452	693	467	582	476	832	909	794	695	590	712	659
83-G	595	746	851	840	686	975	1003	943	664	1275	1119	1108
83-H	434	685	617	768	473	608	593	760	557	1317	1551	1222
83-I	629	644	927	551	758	708	864	786	659	1616	1422	1542
83-K	507	877	670	786	991	757	812	810	648	1073	1302	1462
83-L	494	726	971	643	993	1108	1203	1368	987	1549	1378	1805
83-M	844	1027	1175	1060	1109	1268	1370	1782	1211	904	939	757
83-N	861	1235	1154	1376	995	1192	859	1475	881	1823	1961	1678
83-P	452	502	610	636	581	392	682	875	938	694	567	565
83-Q	508	598	628	811	661	907	999	1006	691	937	749	803
83-R	785	737	873	1142	845	934	1074	1163	897	1671	1638	1673
83-S	430	767	713	745	547	863	721	811	604	781	711	601
83-T	1986	2429	2246	2169	2391	2986	2625	3057	2315	2431	2572	2566
83-V	701	602	931	834	675	817	670	858	673	1859	1422	1958
83-W	657	910	1137	965	1050	1126	1412	2171	1152	710	689	850
83-Y	536	756	643	533	588	796	706	972	815	912	781	849
84-A	224	266	269	374	346	411	365	501	381	495	538	630
84-C	289	440	482	392	361	502	574	507	287	658	631	495
84-D	275	415	399	399	403	629	406	393	415	479	517	493
84-E	185	281	247	438	264	281	214	507	312	398	416	435
84-F	421	482	479	488	609	718	646	571	472	791	601	744
84-G	75	96	153	117	82	55	108	49	91	56	137	51
84-H	337	363	345	505	393	432	378	548	344	599	661	677
84-I	0	0	0	0	0	0	0	0	0	0	0	0
84-K	7436	9696	10250	10212	10196	10662	7213	8480	6257	13585	13519	14153
84-L	295	250	214	219	175	130	332	239	208	225	122	214
84-M	571	596	919	731	705	700	597	813	628	962	652	824
84-N	408	454	622	532	550	802	570	635	683	770	510	536
84-P	364	429	396	353	410	415	394	505	483	1119	941	1013
84-Q	371	405	523	373	467	565	394	572	402	669	496	525
84-R	303	469	401	417	336	367	364	392	301	455	267	410
84-S	227	352	281	296	381	388	469	639	394	331	354	324
84-T	700	777	865	823	634	726	652	817	669	1183	767	1008
84-V	398	429	531	459	403	508	358	389	651	644	401	500
84-W	688	854	776	777	842	954	789	750	677	1108	1477	1334
84-Y	156	252	98	317	238	261	187	436	153	106	252	281
85-A	287	224	328	502	262	513	251	417	187	414	502	424
85-C	608	861	965	875	789	746	847	706	583	727	936	573
85-D	597	827	840	903	737	730	1014	966	933	603	629	745
85-E	273	273	410	400	316	382	276	463	475	235	376	403
85-F	408	666	679	542	585	451	360	713	641	982	841	1017
85-G	357	564	501	582	601	431	483	594	451	708	830	577
85-H	430	505	513	560	592	558	601	681	632	567	771	678
85-I	395	531	581	657	719	762	641	689	655	714	667	534
85-K	238	306	316	292	253	329	269	524	309	321	384	420
85-L	385	623	784	599	626	573	679	627	507	619	808	564
85-M	328	319	397	359	365	401	323	554	381	396	383	500
85-N	0	0	0	0	0	0	0	0	0	0	0	0
85-P	224	254	255	259	249	273	211	286	243	238	135	197
85-Q	333	353	420	417	341	431	419	552	268	507	459	466
85-R	358	322	355	371	395	412	494	339	448	490	558	474
85-S	363	465	597	446	591	463	554	539	544	709	462	490
85-T	614	932	806	942	932	944	933	1004	742	888	952	964
85-V	405	651	831	567	576	559	681	602	501	647	739	795
85-W	313	286	415	421	429	435	617	556	456	381	424	342
85-Y	645	676	833	633	795	827	794	796	751	1215	1261	1132
86-A	239	518	604	424	434	374	340	592	368	593	377	609
86-C	318	481	521	463	400	338	437	471	401	386	358	256
86-D	436	530	759	519	622	544	855	1007	625	495	527	488
86-E	88	112	222	314	234	321	256	219	145	169	95	154
86-F	242	114	245	199	330	254	173	160	337	269	165	173
86-G	238	535	628	508	406	374	422	539	516	377	350	650
86-H	203	266	387	237	261	411	296	457	212	375	275	314
86-I	448	785	735	705	755	698	1257	1059	905	622	457	567
86-K	543	690	758	707	745	764	648	879	574	1045	1229	934
86-L	245	235	274	242	217	232	590	330	353	235	294	237
86-M	174	276	373	241	247	411	354	402	427	295	197	234
86-N	0	0	0	0	0	0	0	0	0	0	0	0
86-P	306	597	467	568	458	555	573	789	669	508	510	599
86-Q	205	320	364	210	275	261	303	345	253	337	252	232
86-R	425	425	499	595	521	568	623	560	405	544	669	748
86-S	466	539	359	368	434	441	418	447	439	606	390	449
86-T	116	183	195	251	229	268	183	421	229	263	363	252
86-V	389	347	542	429	417	527	614	474	333	294	331	354
86-W	366	262	363	290	333	551	369	437	236	239	299	298
86-Y	267	426	431	438	303	475	400	400	321	302	339	355
87-A	207	251	191	182	214	206	147	212	120	254	310	164
87-C	262	314	247	415	337	409	322	205	183	338	306	302
87-D	182	350	387	497	343	532	422	456	294	421	447	387
87-E	293	272	480	447	477	541	329	502	426	523	545	468
87-F	191	285	310	161	150	214	202	178	236	188	292	148
87-G	455	551	611	571	652	663	424	645	555	599	775	669
87-H	173	329	370	183	269	346	194	211	267	206	277	278
87-I	260	512	496	435	602	567	375	610	594	513	551	495
87-K	222	285	223	196	221	252	203	160	142	178	227	235
87-L	269	274	320	407	350	304	444	262	250	444	251	274
87-M	576	430	626	595	638	713	510	801	473	646	452	1059
87-N	135	244	319	221	164	232	282	408	246	265	370	307
87-P	429	448	409	676	446	627	496	618	603	713	654	471
87-Q	352	515	383	375	393	614	532	572	464	304	496	366
87-R	552	1046	545	819	723	1036	727	943	562	1077	767	720
87-S	402	490	575	397	356	463	515	650	408	447	504	419
87-T	0	0	0	0	0	0	0	0	0	0	0	0
87-V	156	272	222	297	236	204	213	340	292	237	324	241
87-W	465	306	539	463	669	719	709	776	545	508	612	738
87-Y	233	294	317	276	401	331	314	368	376	316	417	307
88-A	435	383	431	346	515	480	507	642	478	342	300	352
88-C	807	640	797	944	708	820	901	994	932	643	776	588
88-D	466	558	679	432	426	487	543	723	495	429	431	580
88-E	645	837	875	686	832	742	651	1138	593	680	676	629
88-F	669	935	981	847	821	993	963	1173	912	945	796	993
88-G	178	279	373	403	295	397	337	490	406	335	309	371
88-H	583	713	795	728	774	969	1069	983	688	716	540	615
88-I	510	636	740	826	1239	879	1042	976	766	623	875	584
88-K	0	0	0	0	0	0	0	0	0	0	0	0
88-L	723	825	762	577	827	898	816	1069	681	724	711	720
88-M	422	733	679	598	731	715	924	772	847	557	586	582
88-N	324	577	388	515	461	485	464	425	386	431	481	481
88-P	851	904	1266	1136	1101	1361	1377	1561	1395	997	1173	1060
88-Q	1551	2198	2091	2031	2204	2147	2112	2570	1776	2391	2327	2142
88-R	815	786	971	841	1055	825	1036	1148	861	1080	860	860
88-S	212	389	415	434	452	508	340	305	381	339	423	408
88-T	320	336	421	551	329	546	604	848	346	408	330	537
88-V	618	614	879	792	715	797	785	947	632	894	684	622
88-W	1270	1587	1806	1786	1753	1774	1884	1736	1462	1576	1541	1657
88-Y	336	526	603	633	451	796	621	750	515	623	536	654
89-A	672	561	464	812	712	666	827	921	698	566	666	632
89-C	404	494	450	462	504	628	546	563	346	358	382	332
89-D	142	215	340	194	277	279	296	387	277	207	166	180
89-E	308	462	495	506	430	544	520	404	497	584	421	452
89-F	544	821	871	607	758	718	753	1142	682	702	788	601
89-G	121	247	341	312	320	311	268	317	331	331	348	363
89-H	244	369	305	240	347	272	301	498	357	497	415	401
89-I	251	316	354	313	304	353	272	399	357	401	442	417
89-K	206	315	341	341	291	425	282	323	250	695	606	580
89-L	463	516	541	659	405	665	610	748	699	757	439	641
89-M	426	544	571	525	404	521	548	762	454	533	377	530
89-N	123	125	360	145	237	263	254	161	190	210	180	243
89-P	207	170	227	313	230	297	354	539	270	260	362	416
89-Q	441	669	706	583	663	592	1162	776	728	745	744	627
89-R	314	397	406	411	441	390	498	526	501	541	570	710
89-S	0	0	0	0	0	0	0	0	0	0	0	0
89-T	475	571	640	733	538	649	747	725	583	735	770	581
89-V	538	610	558	657	790	608	975	884	571	588	513	697
89-W	477	417	489	530	407	683	567	599	402	550	433	464
89-Y	815	1191	963	1171	1074	1274	1194	1177	1188	1041	902	1032
90-A	252	181	236	235	233	292	273	197	225	226	254	264
90-C	220	305	150	294	288	406	305	510	317	263	217	231
90-D	366	364	395	397	298	503	632	975	480	582	468	553
90-E	247	315	299	263	267	241	261	390	194	424	350	492
90-F	0	0	0	0	0	0	0	0	0	0	0	0
90-G	517	444	554	422	454	631	481	620	551	554	543	503
90-H	160	258	350	190	323	363	253	226	313	173	233	286
90-I	362	422	569	339	423	538	496	414	527	516	478	491
90-K	134	263	232	214	205	266	283	238	242	340	286	184
90-L	277	532	417	293	356	402	366	624	379	521	305	499
90-M	392	498	429	518	602	467	640	721	429	482	618	539
90-N	209	313	293	216	415	248	261	424	241	460	378	411
90-P	332	314	446	369	396	477	339	563	345	844	1087	756
90-Q	308	372	333	541	428	515	411	406	319	499	382	457
90-R	310	152	252	306	199	270	251	293	240	319	322	263
90-S	99	189	154	242	246	233	284	150	224	128	217	329
90-T	178	201	167	352	284	269	271	359	506	236	375	384
90-V	239	302	401	316	313	402	356	402	269	254	401	337
90-W	284	361	329	409	303	389	374	527	234	401	333	314
90-Y	76	101	111	193	159	254	82	233	173	191	115	247
91-A	349	468	553	515	514	503	587	649	396	496	690	677
91-C	451	591	448	582	427	697	650	775	546	488	386	738
91-D	434	599	789	758	690	708	683	705	639	746	904	636
91-E	0	0	0	0	0	0	0	0	0	0	0	0
91-F	423	568	504	712	788	726	676	712	551	623	549	647
91-G	134	357	285	345	239	312	405	383	454	471	330	295
91-H	275	226	279	374	375	345	299	460	453	257	339	440
91-I	353	618	573	555	545	554	491	657	517	645	515	629
91-K	3147	3923	3856	3107	3420	3715	3929	4411	3161	3400	3063	3336
91-L	158	222	153	276	175	286	276	316	278	178	301	258
91-M	130	182	163	259	176	125	268	192	200	73	282	136
91-N	1794	2517	2789	2878	2905	2816	2386	2625	2075	3213	2879	3528
91-P	242	331	311	287	264	298	348	519	344	393	498	365
91-Q	398	610	681	466	682	575	492	729	538	636	563	654
91-R	482	622	557	640	633	706	743	785	682	662	608	705
91-S	376	507	527	455	574	688	325	542	520	644	461	648
91-T	291	529	574	329	536	498	433	703	459	504	430	582
91-V	645	788	1021	903	709	973	779	1055	847	737	923	734
91-W	140	314	248	172	206	231	203	275	320	163	174	175
91-Y	535	620	603	558	520	796	499	692	398	531	632	490
92-A	437	709	544	638	624	738	621	660	534	1528	1471	1724
92-C	705	618	730	651	609	907	714	901	409	1354	1448	1471
92-D	0	0	0	0	0	0	0	0	0	0	0	0
92-E	728	1017	1005	945	980	1022	1080	1121	917	1230	1152	1372
92-F	519	868	654	588	706	777	752	952	654	1274	1232	1218
92-G	1325	1340	1803	1671	1689	1694	1464	1413	1585	4697	4365	3917
92-H	91	67	187	117	202	91	121	190	108	282	292	229
92-I	791	787	952	751	945	833	699	862	557	2033	2765	1525
92-K	243	356	376	414	348	280	250	156	257	990	1180	1421
92-L	378	622	521	527	583	705	456	634	366	1629	1729	1495
92-M	511	600	626	592	648	689	496	745	468	1618	1643	1583
92-N	426	598	514	434	576	563	630	584	478	1240	1156	930
92-P	831	870	1096	1050	889	979	1275	1245	801	1819	2115	2059
92-Q	686	858	665	849	948	777	636	939	615	1204	1212	1672
92-R	291	293	447	383	362	440	325	452	256	895	1275	1207
92-S	232	307	361	417	328	342	402	432	313	715	792	842
92-T	570	675	692	560	691	729	752	878	452	1599	1377	1201
92-V	354	459	551	404	475	443	349	282	409	613	387	669
92-W	622	652	617	591	611	601	570	658	454	827	959	1097
92-Y	315	335	578	445	444	521	367	459	583	958	734	620
93-A	524	600	676	828	833	917	466	712	542	1243	1054	1083
93-C	432	782	840	530	663	553	705	800	506	998	808	1165
93-D	455	612	781	549	667	641	947	957	862	569	572	654
93-E	567	631	611	681	550	624	665	1083	482	424	593	613
93-F	687	652	801	635	648	871	897	951	646	1000	914	825
93-G	603	964	1126	812	870	1172	766	850	912	1131	1244	1203
93-H	523	550	559	414	564	757	582	593	493	595	557	486
93-I	0	0	0	0	0	0	0	0	0	0	0	0
93-K	483	673	616	762	660	733	895	1090	993	529	664	506
93-L	334	447	470	481	387	516	437	468	356	490	491	499
93-M	649	827	1054	992	1095	1040	1036	811	890	1139	769	986
93-N	660	754	762	656	786	754	709	1044	709	672	882	639
93-P	417	529	508	367	376	533	521	625	564	1048	1100	1162
93-Q	551	715	675	669	729	984	647	977	385	854	809	802
93-R	328	610	394	525	433	587	540	699	670	427	334	512
93-S	599	825	656	534	653	717	598	940	563	660	690	642
93-T	719	965	918	850	992	1024	985	1213	1014	981	1050	1002
93-V	164	244	371	314	197	276	297	279	270	224	195	282
93-W	545	684	801	806	595	692	883	1107	564	800	796	588
93-Y	429	649	613	640	743	620	679	673	463	761	777	916
94-A	552	511	828	659	743	678	615	681	592	742	595	547
94-C	850	1224	861	1180	1111	904	1000	1194	923	1011	1064	1059
94-D	1338	1896	1516	1896	1637	2242	1665	2110	1418	2266	2239	2184
94-E	725	1117	1141	752	840	816	773	922	929	930	949	1012
94-F	900	776	861	897	916	1004	877	1127	777	1428	1359	1343
94-G	972	1354	1168	1168	1093	1264	1185	1313	1032	1145	1245	1462
94-H	0	0	0	0	0	0	0	0	0	0	0	0
94-I	473	614	673	551	709	810	499	704	537	896	921	1188
94-K	615	1012	715	1050	877	1168	975	853	626	920	961	983
94-L	482	642	623	607	606	590	571	579	433	725	680	480
94-M	758	797	960	642	699	983	751	766	694	1025	897	905
94-N	1497	1807	1422	1602	1585	2208	1723	2200	1653	1722	1825	1706
94-P	307	511	602	493	492	538	689	859	534	562	580	513
94-Q	519	608	531	496	448	617	522	587	391	769	671	743
94-R	452	861	708	736	768	867	732	582	629	1188	1006	766
94-S	515	678	738	701	954	971	679	1041	662	750	770	690
94-T	581	530	716	455	479	548	492	797	557	495	522	808
94-V	578	767	937	708	829	979	793	929	612	1053	1192	1038
94-W	576	583	655	844	727	723	689	844	547	950	1059	920
94-Y	819	1056	1084	835	997	908	749	1075	847	1362	1318	989
95-A	650	854	1060	927	1054	909	851	906	764	3030	3205	3006
95-C	456	817	807	739	803	786	610	885	636	2372	2245	2465
95-D	552	881	820	710	781	901	592	756	578	2062	2598	2360
95-E	720	938	1037	1234	1022	1350	1026	1112	942	3034	3092	3472
95-F	452	469	386	457	498	537	403	712	383	1821	1812	1495
95-G	523	385	485	575	668	661	606	567	452	1871	2004	2497
95-H	0	0	0	0	0	0	0	0	0	0	0	0
95-I	377	640	740	662	471	812	714	670	636	1734	2176	2365
95-K	706	1078	964	979	693	1097	918	919	756	2721	2997	2697
95-L	263	346	483	366	463	414	646	591	587	1386	1465	1320
95-M	2183	2535	2948	2522	3001	2989	3600	3920	3054	4022	4833	4999
95-N	1419	2093	1810	1775	1909	2360	2085	2284	1776	3502	4295	4114
95-P	627	809	752	824	617	807	498	738	544	2625	2510	2648
95-Q	727	754	889	657	811	844	790	856	763	2448	2139	2682
95-R	431	521	611	898	571	713	704	886	543	1893	1743	2005
95-S	264	342	483	355	303	544	426	560	309	1535	1156	1493
95-T	275	399	484	469	561	508	449	883	523	1590	1796	1829
95-V	1002	1350	1436	1123	1272	1494	1136	1350	1096	4685	5783	4872
95-W	673	1163	1053	1104	1087	1514	1050	1365	908	1371	1381	1369
95-Y	738	931	962	927	1024	1082	804	965	893	2281	2366	2612
96-A	843	1079	1249	1049	1003	877	1133	912	845	2387	2736	2491
96-C	566	656	980	809	789	773	660	857	813	1410	1540	1752
96-D	522	749	838	810	818	524	735	840	623	1724	1657	2030
96-E	653	872	705	947	917	696	872	1081	904	999	1118	1373
96-F	515	773	836	803	793	1054	958	1045	706	927	1046	840
96-G	408	687	635	693	689	786	693	746	624	1371	1722	1349
96-H	257	479	515	311	399	453	304	738	392	706	961	756
96-I	376	310	345	319	297	327	320	474	291	738	605	612
96-K	594	804	998	959	993	948	924	1036	638	2567	2640	2324
96-L	436	575	683	693	674	654	450	652	509	2025	2336	2240
96-M	394	480	623	586	554	727	564	563	603	1164	2114	1634
96-N	484	630	729	613	630	601	541	1015	632	1681	1680	1453
96-P	564	620	1054	949	976	795	1471	1158	1237	1616	2453	1932
96-Q	453	627	650	706	541	605	706	723	592	1594	1487	1386
96-R	752	770	634	643	674	720	944	640	709	2191	2314	2777
96-S	421	415	719	435	588	611	522	529	479	1550	1263	1323
96-T	667	977	594	929	748	865	767	887	721	2105	2462	2465
96-V	623	901	1099	1083	1182	1030	957	1075	925	2886	3072	3317
96-W	337	379	597	414	285	437	354	274	292	1008	1135	1238
96-Y	0	0	0	0	0	0	0	0	0	0	0	0
97-A	753	1304	1168	1462	1331	1347	1176	1842	1216	1102	1134	1103
97-C	1527	1873	1840	1794	1789	2221	1819	1907	1383	2434	2041	2210
97-D	1142	1490	1540	1624	1578	1576	1393	1862	1176	2115	1874	2004
97-E	602	831	685	890	895	1041	875	1018	886	943	837	991
97-F	829	1258	1326	1351	1293	1321	1021	1188	961	1325	1380	1212
97-G	446	680	855	698	782	790	789	780	839	816	806	854
97-H	813	1149	1315	1297	1078	1516	1280	1601	1105	1616	1105	1500
97-I	645	642	802	839	633	830	640	679	474	832	857	869
97-K	1420	1910	2146	1540	1844	2047	2372	2897	2318	1481	1320	1286
97-L	3002	4279	4111	4623	4547	4914	4806	4473	4357	4357	5602	4973
97-M	438	607	622	584	509	646	641	540	622	667	693	772
97-N	323	431	322	613	468	453	352	280	416	628	660	662
97-P	788	1056	1016	1033	1080	1314	957	1026	1060	2699	3630	3576
97-Q	11795	15567	15893	14962	13968	15836	17219	18414	14792	14800	14407	14408
97-R	0	0	0	0	0	0	0	0	0	0	0	0
97-S	762	1034	998	1038	928	1104	911	1349	1008	1235	872	1145
97-T	1094	1191	978	1225	863	924	858	696	738	1002	1345	988
97-V	319	443	479	437	445	454	341	557	525	337	358	469
97-W	1158	1343	1442	1567	1447	1490	1501	1571	1245	1795	1514	1516
97-Y	1705	2733	1943	2052	2051	2296	2001	2412	1747	2895	2207	2451
98-A	573	623	740	607	595	647	615	696	542	590	555	693
98-C	885	1295	1065	1319	1049	1350	1214	1580	929	1306	1295	1469
98-D	860	1204	1192	1024	1132	1182	1128	1525	1157	1339	793	1225
98-E	0	0	0	0	0	0	0	0	0	0	0	0
98-F	1009	1720	1632	1637	1574	1641	1596	1720	1246	1335	1578	1631
98-G	847	783	892	848	740	1040	1158	1107	787	589	836	798
98-H	1260	1594	1805	1784	1749	1768	1616	2664	1458	1836	1707	2039
98-I	838	803	1040	864	1090	917	865	818	735	877	1015	1105
98-K	1861	2181	2415	1793	1863	2446	1784	2158	1772	2158	2229	2163
98-L	847	1167	1648	1333	1248	1435	1259	1418	1114	1644	1400	1375
98-M	793	909	894	892	993	1170	1050	1072	860	1029	901	1134
98-N	830	1275	1354	1230	1296	1296	1200	1768	1309	1364	1242	1010
98-P	1205	1709	1463	1770	1382	1567	1582	1906	1348	4347	4103	4862
98-Q	750	904	1131	880	929	1123	1024	1307	1026	1237	881	1036
98-R	379	720	802	774	597	670	471	672	565	760	739	660
98-S	521	627	652	595	559	796	532	966	565	532	547	532
98-T	1150	1427	1343	1490	1311	1663	1354	1507	1166	1337	1692	1363
98-V	435	496	504	456	546	615	449	644	488	670	628	450
98-W	443	590	705	660	682	844	740	823	587	669	625	1006
98-Y	798	946	1012	1085	1242	1199	942	1082	915	1001	846	1069
99-A	662	749	844	562	720	1006	747	685	894	2613	3112	2420
99-C	741	1064	1213	822	986	1002	995	997	950	2877	2686	2799
99-D	516	1119	902	763	810	806	819	1104	652	1996	2310	2826
99-E	470	637	570	632	466	644	686	889	609	840	684	666
99-F	392	702	539	569	564	524	509	595	532	1697	1862	1656
99-G	673	1014	907	798	714	917	772	947	727	2545	2919	2941
99-H	177	289	327	288	274	417	348	280	323	396	414	549
99-I	843	1152	1388	1355	1363	1285	1276	1134	1206	2804	3093	3336
99-K	905	1065	1184	1121	1061	1417	1112	1609	1027	2332	2447	2141
99-L	443	588	567	633	655	632	623	745	634	1046	1415	974
99-M	677	825	811	943	935	1002	914	738	805	2712	2356	2826
99-N	940	754	856	992	710	877	932	1027	888	1270	1517	1259
99-P	589	926	949	759	785	1003	650	1258	695	1615	1938	1319
99-Q	0	0	0	0	0	0	0	0	0	0	0	0
99-R	496	878	493	610	648	827	655	716	536	2029	1641	1469
99-S	816	1301	1161	1055	1094	1482	1005	1490	719	3771	4243	4292
99-T	638	1080	686	1062	961	934	930	1282	720	2519	2314	2689
99-V	786	803	938	1092	1121	1119	825	1015	731	2082	2370	1994
99-W	396	641	758	714	686	740	726	843	571	2198	2642	2241
99-Y	554	640	854	786	712	908	783	777	724	2026	1895	1923
100-A	508	867	882	797	767	690	704	718	691	1116	944	831
100-C	847	734	695	712	830	780	693	1030	633	895	961	935
100-D	528	611	757	792	724	636	970	1225	791	671	584	425
100-E	226	336	323	444	245	394	390	505	343	337	198	214
100-F	277	552	625	632	410	499	488	686	564	1199	1056	1211
100-G	632	469	633	536	666	580	595	623	588	825	623	875
100-H	555	679	795	633	669	566	847	1272	688	832	1292	987
100-I	0	0	0	0	0	0	0	0	0	0	0	0
100-K	543	741	795	654	689	839	862	1166	873	947	672	885
100-L	581	740	927	800	863	1034	1042	925	710	1484	1587	1616
100-M	664	564	757	873	763	806	555	572	540	871	949	993
100-N	615	871	671	634	553	901	860	943	841	760	712	581
100-P	439	626	404	806	547	545	599	692	509	712	440	541
100-Q	854	947	1038	1052	1014	1230	1204	1279	1313	1655	1983	1737
100-R	819	1072	1146	1225	836	1164	1500	1364	1466	1584	1460	1881
100-S	666	796	996	1104	1090	1311	1114	1135	1109	1167	1008	1120
100-T	680	978	1163	1042	1048	1233	1017	1219	956	1054	1001	1027
100-V	485	879	893	829	843	923	912	965	685	868	905	850
100-W	412	292	419	408	445	373	505	495	370	1453	1576	1378
100-Y	827	1122	1148	1137	1481	1130	1319	1782	1188	2626	2735	2674
101-A	261	463	438	310	338	445	399	476	387	452	422	532
101-C	752	822	864	836	875	879	759	976	687	766	689	1076
101-D	454	702	637	564	544	745	676	758	366	668	663	635
101-E	769	1233	1131	1128	1342	1125	1053	1867	1080	915	1104	1012
101-F	463	643	449	535	567	564	470	740	448	560	883	757
101-G	505	944	859	782	733	934	783	927	615	740	1057	985
101-H	316	239	320	332	447	373	443	414	347	389	514	376
101-I	324	410	425	417	423	422	429	427	484	418	471	333
101-K	0	0	0	0	0	0	0	0	0	0	0	0
101-L	130	232	264	172	180	326	254	407	242	361	276	307
101-M	479	781	738	538	679	657	795	595	591	687	619	639
101-N	602	1127	1051	930	788	1351	1084	956	785	1028	1108	949
101-P	320	195	310	358	233	348	435	608	454	528	691	666
101-Q	435	628	631	514	627	662	753	654	543	475	639	622
101-R	325	234	324	326	391	310	361	322	339	361	346	324
101-S	621	753	764	595	536	926	680	983	753	1012	750	840
101-T	716	669	831	680	739	866	800	769	435	997	1011	759
101-V	624	754	889	936	957	839	857	1037	796	915	1135	1005
101-W	307	262	362	561	217	387	405	565	284	297	326	500
[truncated: 1,741 more rows]

## Sheet: sample_annotation
	Group	Lib	Dox	Day	Dose	Rep	Batch	Filename	norm.factors	group	lib.size
T0.1	T0	5482128	none	0	na	1	B	T0-1-orfcall.aa	1.00387	1	5482128
T0.2	T0	6825293	none	0	na	2	B	T0-2-orfcall.aa	0.989395	1	6825293
T0.3	T0	7236796	none	0	na	3	B	T0-3-orfcall.aa	1.01697	1	7236796
no_dox.1	no_dox	7057671	none	15	na	1	B	noDT15-1-orfcall.aa	0.980572	1	7057671
no_dox.2	no_dox	6876988	none	15	na	2	B	noDT15-2-orfcall.aa	0.988389	1	6876988
no_dox.3	no_dox	7663611	none	15	na	3	B	noDT15-3-orfcall.aa	1.01317	1	7663611
DMSO.1	DMSO	6630793	1ug.ml	15	na	1	B	DT15-1-orfcall.aa	1.07433	1	6630793
DMSO.2	DMSO	7908798	1ug.ml	15	na	2	B	DT15-2-orfcall.aa	1.05046	1	7908798
DMSO.3	DMSO	6029207	1ug.ml	15	na	3	B	DT15-3-orfcall.aa	1.10539	1	6029207
KRASi.1	KRASi	8840885	1ug.ml	15	10uM	1	B	BIG-1-orfcall.aa	0.949204	1	8840885
KRASi.2	KRASi	8570897	1ug.ml	15	10uM	2	B	BIG-2-orfcall.aa	0.929127	1	8570897
KRASi.3	KRASi	8573996	1ug.ml	15	10uM	3	B	BIG-3-orfcall.aa	0.91641	1	8573996

## Sheet: variant_annotation
	backbone	pos	mutant	id	structure	no_dox.T0	no_dox.DMSO	DMSO.T0	KRASi.T0	KRASi.DMSO	no_dox.T0.FDR	no_dox.DMSO.FDR	DMSO.T0.FDR	KRASi.T0.FDR	KRASi.DMSO.FDR
2-A	T	2	A	T2A	beta-1	-0.101719	0.143269	-0.244988	0.0403764	0.285364	ns	ns	ns	ns	ns
2-C	T	2	C	T2C	beta-1	-0.670289	-0.166146	-0.504143	-0.941245	-0.437102	ns	ns	ns	*	ns
2-D	T	2	D	T2D	beta-1	0.367002	0.0646632	0.302339	-0.114376	-0.416715	ns	ns	ns	ns	ns
2-E	T	2	E	T2E	beta-1	-0.725705	0.00121353	-0.726918	-0.39029	0.336629	ns	ns	ns	ns	ns
2-F	T	2	F	T2F	beta-1	-0.169407	-0.119033	-0.0503743	-0.262189	-0.211815	ns	ns	ns	ns	ns
2-G	T	2	G	T2G	beta-1	0.0727776	0.324293	-0.251515	-0.15212	0.0993954	ns	ns	ns	ns	ns
2-H	T	2	H	T2H	beta-1	-0.239843	-0.0687922	-0.17105	0.104061	0.275111	ns	ns	ns	ns	ns
2-I	T	2	I	T2I	beta-1	-0.0409949	0.494577	-0.535572	0.094812	0.630384	ns	ns	ns	ns	ns
2-K	T	2	K	T2K	beta-1	0.0855181	-0.51376	0.599278	0.0659162	-0.533362	ns	ns	ns	ns	ns
2-L	T	2	L	T2L	beta-1	-0.233812	0.0460806	-0.279892	-0.141019	0.138874	ns	ns	ns	ns	ns
2-M	T	2	M	T2M	beta-1	0.353306	0.755455	-0.402149	0.0616715	0.46382	ns	ns	ns	ns	ns
2-N	T	2	N	T2N	beta-1	-0.157962	-0.0144547	-0.143507	-0.178059	-0.0345517	ns	ns	ns	ns	ns
2-P	T	2	P	T2P	beta-1	0.324281	-0.00648517	0.330766	0.351155	0.0203893	ns	ns	ns	ns	ns
2-Q	T	2	Q	T2Q	beta-1	-0.199545	0.181589	-0.381134	0.358298	0.739431	ns	ns	ns	ns	*
2-R	T	2	R	T2R	beta-1	0.0416421	0.607698	-0.566056	0.179753	0.745809	ns	ns	ns	ns	**
2-S	T	2	S	T2S	beta-1	0.360043	0.179662	0.180381	0.610259	0.429879	ns	ns	ns	ns	ns
2-T	T	2	T	T2T	beta-1	0	0	0	0	0	ns	ns	ns	ns	ns
2-V	T	2	V	T2V	beta-1	-0.324556	-0.325639	0.0010834	0.29899	0.297907	ns	ns	ns	ns	ns
2-W	T	2	W	T2W	beta-1	0.230935	0.209663	0.0212715	0.206296	0.185024	ns	ns	ns	ns	ns
2-Y	T	2	Y	T2Y	beta-1	-0.054356	0.190356	-0.244712	-0.308147	-0.0634354	ns	ns	ns	ns	ns
3-A	E	3	A	E3A	beta-1	-0.245657	-0.030327	-0.21533	-0.704208	-0.488878	ns	ns	ns	*	ns
3-C	E	3	C	E3C	beta-1	-0.221283	-0.124224	-0.0970594	-0.547682	-0.450622	ns	ns	ns	ns	ns
3-D	E	3	D	E3D	beta-1	-0.345473	-0.345437	-3.53116e-05	-0.559323	-0.559288	ns	ns	ns	ns	*
3-E	E	3	E	E3E	beta-1	0	0	0	0	0	ns	ns	ns	ns	ns
3-F	E	3	F	E3F	beta-1	-0.0738097	-0.0648665	-0.00894322	-0.13836	-0.129417	ns	ns	ns	ns	ns
3-G	E	3	G	E3G	beta-1	-0.14277	0.240153	-0.382923	-0.154156	0.228767	ns	ns	ns	ns	ns
3-H	E	3	H	E3H	beta-1	-0.0680475	-0.566132	0.498085	-0.250594	-0.748679	ns	**	*	ns	***
3-I	E	3	I	E3I	beta-1	-0.0548178	0.152361	-0.207179	-0.0706221	0.136557	ns	ns	ns	ns	ns
3-K	E	3	K	E3K	beta-1	-0.233229	-0.355089	0.12186	-0.519665	-0.641524	ns	*	ns	***	***
3-L	E	3	L	E3L	beta-1	-0.31458	0.31005	-0.624629	-0.430278	0.194352	ns	ns	ns	ns	ns
3-M	E	3	M	E3M	beta-1	-0.584994	-0.135457	-0.449537	-0.360743	0.0887944	ns	ns	ns	ns	ns
3-N	E	3	N	E3N	beta-1	-0.0280749	-0.146814	0.118739	-0.226231	-0.34497	ns	ns	ns	ns	ns
3-P	E	3	P	E3P	beta-1	0.0761244	0.382421	-0.306297	-0.155149	0.151148	ns	ns	ns	ns	ns
3-Q	E	3	Q	E3Q	beta-1	0.458163	0.197488	0.260675	0.188521	-0.0721539	ns	ns	ns	ns	ns
3-R	E	3	R	E3R	beta-1	-0.16438	-0.131368	-0.0330124	-0.631467	-0.598455	ns	ns	ns	***	***
3-S	E	3	S	E3S	beta-1	-0.186857	-0.27032	0.0834627	-0.232449	-0.315911	ns	ns	ns	ns	ns
3-T	E	3	T	E3T	beta-1	0.0136407	-0.214756	0.228397	-0.0177673	-0.246164	ns	ns	ns	ns	ns
3-V	E	3	V	E3V	beta-1	-0.379901	0.014692	-0.394593	-0.359526	0.0350673	ns	ns	ns	ns	ns
3-W	E	3	W	E3W	beta-1	0.249949	0.375754	-0.125806	-0.206069	-0.0802632	ns	ns	ns	ns	ns
3-Y	E	3	Y	E3Y	beta-1	-0.0821952	-0.158151	0.0759561	-0.743661	-0.819617	ns	ns	ns	*	**
4-A	Y	4	A	Y4A	beta-1	0.515132	0.154657	0.360474	0.103744	-0.25673	ns	ns	ns	ns	ns
4-C	Y	4	C	Y4C	beta-1	-0.210196	-0.0202126	-0.189984	0.300443	0.490427	ns	ns	ns	ns	*
4-D	Y	4	D	Y4D	beta-1	0.100776	0.176632	-0.075856	-0.0212724	0.0545836	ns	ns	ns	ns	ns
4-E	Y	4	E	Y4E	beta-1	0.059125	1.07015	-1.01103	0.11027	1.1213	ns	**	**	ns	***
4-F	Y	4	F	Y4F	beta-1	0.0599143	-0.0103866	0.0703009	-0.0288992	-0.0992001	ns	ns	ns	ns	ns
4-G	Y	4	G	Y4G	beta-1	0.188415	0.430323	-0.241908	0.0773823	0.31929	ns	ns	ns	ns	ns
4-H	Y	4	H	Y4H	beta-1	0.0648343	0.126164	-0.0613296	0.18738	0.24871	ns	ns	ns	ns	ns
4-I	Y	4	I	Y4I	beta-1	-0.0960838	0.200859	-0.296943	-0.0917463	0.205196	ns	ns	ns	ns	ns
4-K	Y	4	K	Y4K	beta-1	0.283505	0.317404	-0.0338997	0.856603	0.890503	ns	ns	ns	**	**
4-L	Y	4	L	Y4L	beta-1	0.154656	0.381696	-0.22704	0.129547	0.356587	ns	ns	ns	ns	ns
4-M	Y	4	M	Y4M	beta-1	-0.0391514	0.23304	-0.272191	0.0833448	0.355536	ns	ns	ns	ns	ns
4-N	Y	4	N	Y4N	beta-1	0.119669	-0.0350005	0.15467	0.266359	0.111689	ns	ns	ns	ns	ns
4-P	Y	4	P	Y4P	beta-1	0.225402	0.58449	-0.359088	1.66373	2.02282	ns	ns	ns	***	***
4-Q	Y	4	Q	Y4Q	beta-1	-0.320874	0.0544191	-0.375293	-0.0258134	0.349479	ns	ns	ns	ns	ns
4-R	Y	4	R	Y4R	beta-1	-0.907238	-0.0279995	-0.879238	0.178983	1.05822	ns	ns	*	ns	***
4-S	Y	4	S	Y4S	beta-1	0.101596	0.111134	-0.0095382	0.48369	0.493229	ns	ns	ns	ns	ns
4-T	Y	4	T	Y4T	beta-1	0.0524427	0.913187	-0.860745	-0.0529783	0.807766	ns	*	ns	ns	*
4-V	Y	4	V	Y4V	beta-1	-0.375061	-0.326567	-0.0484931	0.285629	0.334122	ns	ns	ns	ns	ns
4-W	Y	4	W	Y4W	beta-1	0.277162	0.593067	-0.315905	0.569314	0.885219	ns	ns	ns	ns	**
4-Y	Y	4	Y	Y4Y	beta-1	0	0	0	0	0	ns	ns	ns	ns	ns
5-A	K	5	A	K5A	beta-1	0.243638	0.536575	-0.292938	0.225284	0.518221	ns	ns	ns	ns	ns
5-C	K	5	C	K5C	beta-1	-0.0587294	0.243823	-0.302552	0.690518	0.99307	ns	ns	ns	**	***
5-D	K	5	D	K5D	beta-1	0.0173191	0.230746	-0.213427	0.362053	0.57548	ns	ns	ns	ns	**
5-E	K	5	E	K5E	beta-1	0.0376309	0.368393	-0.330762	0.00358921	0.334351	ns	ns	ns	ns	ns
5-F	K	5	F	K5F	beta-1	0.169659	0.434153	-0.264494	0.00492897	0.269423	ns	ns	ns	ns	ns
5-G	K	5	G	K5G	beta-1	-0.0284586	0.521291	-0.549749	0.196795	0.746544	ns	*	*	ns	***
5-H	K	5	H	K5H	beta-1	-0.0992016	0.472368	-0.57157	-0.170042	0.401527	ns	ns	*	ns	ns
5-I	K	5	I	K5I	beta-1	0.0882509	0.325752	-0.237501	0.970598	1.2081	ns	ns	ns	***	***
5-K	K	5	K	K5K	beta-1	0	0	0	0	0	ns	ns	ns	ns	ns
5-L	K	5	L	K5L	beta-1	-0.175208	-0.14381	-0.0313982	0.226564	0.257963	ns	ns	ns	ns	ns
5-M	K	5	M	K5M	beta-1	-0.231854	0.32857	-0.560424	-0.251822	0.308602	ns	ns	*	ns	ns
5-N	K	5	N	K5N	beta-1	-0.163444	0.284825	-0.448269	-0.000501812	0.447767	ns	ns	ns	ns	ns
5-P	K	5	P	K5P	beta-1	0.578705	0.506737	0.0719683	1.07813	1.00616	ns	ns	ns	***	***
5-Q	K	5	Q	K5Q	beta-1	-0.0753638	0.267617	-0.34298	0.15608	0.49906	ns	ns	ns	ns	ns
5-R	K	5	R	K5R	beta-1	0.194576	0.217754	-0.0231772	0.411626	0.434803	ns	ns	ns	ns	ns
5-S	K	5	S	K5S	beta-1	0.216471	0.174952	0.0415192	0.14434	0.102821	ns	ns	ns	ns	ns
5-T	K	5	T	K5T	beta-1	0.0310545	0.162526	-0.131471	0.901608	1.03308	ns	ns	ns	***	***
5-V	K	5	V	K5V	beta-1	-0.126131	0.333525	-0.459656	0.776175	1.23583	ns	ns	ns	*	***
5-W	K	5	W	K5W	beta-1	0.37786	0.706295	-0.328436	0.387986	0.716422	ns	ns	ns	ns	ns
5-Y	K	5	Y	K5Y	beta-1	0.153205	0.726452	-0.573247	0.305901	0.879148	ns	***	***	*	***
6-A	L	6	A	L6A	beta-1	-0.00385717	0.191588	-0.195446	-0.242513	-0.0470678	ns	ns	ns	ns	ns
6-C	L	6	C	L6C	beta-1	0.0446876	-0.0811518	0.125839	0.261761	0.135922	ns	ns	ns	ns	ns
6-D	L	6	D	L6D	beta-1	0.0307877	-0.321355	0.352142	-0.268392	-0.620534	ns	ns	ns	ns	**
6-E	L	6	E	L6E	beta-1	0.268672	-0.005924	0.274596	-0.107311	-0.381907	ns	ns	ns	ns	ns
6-F	L	6	F	L6F	beta-1	0.517251	0.500829	0.0164214	0.928938	0.912517	ns	ns	ns	*	**
6-G	L	6	G	L6G	beta-1	0.0785135	0.243145	-0.164631	0.471307	0.635938	ns	ns	ns	ns	**
6-H	L	6	H	L6H	beta-1	0.159064	0.260108	-0.101044	0.356876	0.457921	ns	ns	ns	ns	*
6-I	L	6	I	L6I	beta-1	-0.24993	0.201054	-0.450983	-0.327225	0.123759	ns	ns	ns	ns	ns
6-K	L	6	K	L6K	beta-1	-0.304428	-0.0808191	-0.223609	-0.143222	0.080387	ns	ns	ns	ns	ns
6-L	L	6	L	L6L	beta-1	0	0	0	0	0	ns	ns	ns	ns	ns
6-M	L	6	M	L6M	beta-1	-0.242288	-0.026572	-0.215716	-0.276531	-0.0608146	ns	ns	ns	ns	ns
6-N	L	6	N	L6N	beta-1	0.0768984	0.334785	-0.257887	-0.025779	0.232108	ns	ns	ns	ns	ns
6-P	L	6	P	L6P	beta-1	-0.220084	0.0992773	-0.319361	0.0438838	0.363245	ns	ns	ns	ns	*
6-Q	L	6	Q	L6Q	beta-1	-0.261854	-0.0976908	-0.164164	-0.272776	-0.108612	ns	ns	ns	ns	ns
6-R	L	6	R	L6R	beta-1	-0.140436	-0.54856	0.408124	-0.820369	-1.22849	ns	ns	ns	***	***
6-S	L	6	S	L6S	beta-1	0.210732	0.53214	-0.321408	0.282429	0.603837	ns	*	ns	ns	**
6-T	L	6	T	L6T	beta-1	0.0239678	0.0930121	-0.0690444	-0.0167179	0.0523265	ns	ns	ns	ns	ns
6-V	L	6	V	L6V	beta-1	0.121585	0.0934497	0.0281358	0.181121	0.152985	ns	ns	ns	ns	ns
6-W	L	6	W	L6W	beta-1	-0.137538	-0.281451	0.143913	0.959472	0.815559	ns	ns	ns	*	*
6-Y	L	6	Y	L6Y	beta-1	0.114275	0.430036	-0.315761	0.939079	1.25484	ns	ns	ns	***	***
7-A	V	7	A	V7A	beta-1	-0.223782	-0.0222833	-0.201499	0.0385142	0.240013	ns	ns	ns	ns	ns
7-C	V	7	C	V7C	beta-1	-0.0721388	0.393818	-0.465957	0.666386	1.13234	ns	*	**	***	***
7-D	V	7	D	V7D	beta-1	0.159509	-0.0407293	0.200238	0.411263	0.211025	ns	ns	ns	ns	ns
7-E	V	7	E	V7E	beta-1	-0.172576	-0.167701	-0.00487539	0.415315	0.420191	ns	ns	ns	ns	ns
7-F	V	7	F	V7F	beta-1	-0.0491723	0.185322	-0.234494	-0.347126	-0.112631	ns	ns	ns	*	ns
7-G	V	7	G	V7G	beta-1	0.0451097	0.234855	-0.189746	1.1784	1.36815	ns	ns	ns	***	***
7-H	V	7	H	V7H	beta-1	-0.0769592	0.264764	-0.341723	-0.407627	-0.0659036	ns	ns	ns	ns	ns
7-I	V	7	I	V7I	beta-1	-0.0325294	0.0912573	-0.123787	-0.286426	-0.16264	ns	ns	ns	ns	ns
7-K	V	7	K	V7K	beta-1	0.242885	0.149542	0.0933425	-0.0759811	-0.169324	ns	ns	ns	ns	ns
7-L	V	7	L	V7L	beta-1	-0.0270135	-0.115068	0.0880546	0.0843708	-0.00368387	ns	ns	ns	ns	ns
7-M	V	7	M	V7M	beta-1	0.162236	0.437527	-0.275291	0.200653	0.475944	ns	ns	ns	ns	*
7-N	V	7	N	V7N	beta-1	-0.216259	0.172891	-0.38915	0.826925	1.21607	ns	ns	ns	***	***
7-P	V	7	P	V7P	beta-1	-0.0561215	-0.255294	0.199172	-0.142612	-0.341784	ns	ns	ns	ns	ns
7-Q	V	7	Q	V7Q	beta-1	0.0266729	0.505323	-0.47865	1.09521	1.57386	ns	*	ns	***	***
7-R	V	7	R	V7R	beta-1	0.367675	0.370403	-0.00272757	0.755352	0.758079	ns	ns	ns	**	**
7-S	V	7	S	V7S	beta-1	0.0419081	0.77802	-0.736112	0.823652	1.55976	ns	***	***	***	***
7-T	V	7	T	V7T	beta-1	0.0599829	0.57351	-0.513527	0.264227	0.777754	ns	**	*	ns	***
7-V	V	7	V	V7V	beta-1	0	0	0	0	0	ns	ns	ns	ns	ns
7-W	V	7	W	V7W	beta-1	-0.332212	-0.31345	-0.0187624	-0.318062	-0.2993	ns	ns	ns	ns	ns
7-Y	V	7	Y	V7Y	beta-1	0.149881	0.362026	-0.212145	0.168159	0.380304	ns	ns	ns	ns	ns
8-A	V	8	A	V8A	beta-1	0.150175	0.573462	-0.423287	0.520749	0.944036	ns	*	ns	*	***
8-C	V	8	C	V8C	beta-1	0.0396907	0.430909	-0.391218	0.666181	1.0574	ns	ns	ns	***	***
8-D	V	8	D	V8D	beta-1	0.371862	0.275937	0.0959258	1.53262	1.43669	ns	ns	ns	***	***
8-E	V	8	E	V8E	beta-1	0.135851	0.5007	-0.364848	0.798333	1.16318	ns	*	ns	***	***
8-F	V	8	F	V8F	beta-1	-0.00268666	0.593444	-0.59613	1.14306	1.73919	ns	**	**	***	***
8-G	V	8	G	V8G	beta-1	-0.0784032	0.149812	-0.228215	1.16578	1.394	ns	ns	ns	***	***
8-H	V	8	H	V8H	beta-1	-0.259417	0.196822	-0.456239	1.0651	1.52134	ns	ns	*	***	***
8-I	V	8	I	V8I	beta-1	0.00481467	0.406763	-0.401949	0.587093	0.989042	ns	ns	ns	*	***
8-K	V	8	K	V8K	beta-1	-0.276043	0.138644	-0.414687	0.551562	0.966249	ns	ns	ns	**	***
8-L	V	8	L	V8L	beta-1	0.285784	0.194047	0.0917369	1.34921	1.25748	ns	ns	ns	***	***
8-M	V	8	M	V8M	beta-1	-0.0753778	0.161453	-0.23683	0.629489	0.86632	ns	ns	ns	***	***
8-N	V	8	N	V8N	beta-1	0.0324045	0.522075	-0.489671	1.23618	1.72585	ns	*	*	***	***
8-P	V	8	P	V8P	beta-1	0.286611	0.0643811	0.22223	1.32653	1.1043	ns	ns	ns	***	***
8-Q	V	8	Q	V8Q	beta-1	0.020394	0.314744	-0.29435	1.17472	1.46907	ns	ns	ns	***	***
8-R	V	8	R	V8R	beta-1	0.11722	-0.443675	0.560895	-0.75059	-1.31149	ns	ns	*	***	***
8-S	V	8	S	V8S	beta-1	0.136624	0.403	-0.266376	1.3626	1.62898	ns	*	ns	***	***
8-T	V	8	T	V8T	beta-1	0.0614904	0.397228	-0.335737	1.34979	1.68553	ns	ns	ns	***	***
8-V	V	8	V	V8V	beta-1	0	0	0	0	0	ns	ns	ns	ns	ns
8-W	V	8	W	V8W	beta-1	0.168837	0.392124	-0.223286	1.17968	1.40297	ns	ns	ns	***	***
8-Y	V	8	Y	V8Y	beta-1	-0.19581	0.0290254	-0.224835	0.86718	1.09202	ns	ns	ns	***	***
9-A	V	9	A	V9A	beta-1	-0.0365767	0.115366	-0.151942	0.025571	0.177513	ns	ns	ns	ns	ns
9-C	V	9	C	V9C	beta-1	-0.291324	0.270122	-0.561446	-0.16736	0.394086	ns	ns	ns	ns	ns
9-D	V	9	D	V9D	beta-1	0.0784463	0.106798	-0.0283516	1.00485	1.0332	ns	ns	ns	***	***
9-E	V	9	E	V9E	beta-1	-0.171634	-0.14472	-0.0269141	0.510875	0.537789	ns	ns	ns	*	*
9-F	V	9	F	V9F	beta-1	0.303153	0.153763	0.149389	1.78857	1.63918	ns	ns	ns	***	***
9-G	V	9	G	V9G	beta-1	-0.144851	0.127695	-0.272546	1.75051	2.02306	ns	ns	ns	***	***
9-H	V	9	H	V9H	beta-1	-0.225535	0.537351	-0.762886	1.35424	2.11712	ns	*	***	***	***
9-I	V	9	I	V9I	beta-1	0.059159	0.300937	-0.241778	0.643108	0.884886	ns	ns	ns	*	***
9-K	V	9	K	V9K	beta-1	-0.016093	0.0829204	-0.0990134	1.1279	1.22691	ns	ns	ns	***	***
9-L	V	9	L	V9L	beta-1	0.0558515	0.0910241	-0.0351726	1.46227	1.49744	ns	ns	ns	***	***
9-M	V	9	M	V9M	beta-1	0.113402	-0.122128	0.23553	1.2106	0.975066	ns	ns	ns	***	***
9-N	V	9	N	V9N	beta-1	0.0288514	0.251142	-0.222291	0.743601	0.965892	ns	ns	ns	***	***
9-P	V	9	P	V9P	beta-1	0.207921	0.133844	0.0740769	1.01618	0.9421	ns	ns	ns	***	***
9-Q	V	9	Q	V9Q	beta-1	-1.18179	-0.75803	-0.423762	1.0412	1.46496	ns	ns	ns	*	**
9-R	V	9	R	V9R	beta-1	0.0386804	0.146568	-0.107888	0.993491	1.10138	ns	ns	ns	***	***
9-S	V	9	S	V9S	beta-1	0.111563	0.136547	-0.0249832	0.699258	0.724241	ns	ns	ns	***	***
9-T	V	9	T	V9T	beta-1	0.0908789	0.198053	-0.107174	0.192765	0.299939	ns	ns	ns	ns	ns
9-V	V	9	V	V9V	beta-1	0	0	0	0	0	ns	ns	ns	ns	ns
9-W	V	9	W	V9W	beta-1	-0.228021	0.0356634	-0.263685	0.940799	1.20448	ns	ns	ns	***	***
9-Y	V	9	Y	V9Y	beta-1	0.166737	0.132377	0.0343595	1.38334	1.34898	ns	ns	ns	***	***
10-A	G	10	A	G10A	P-loop	-0.39468	-0.273416	-0.121264	0.531513	0.652777	ns	ns	ns	*	**
10-C	G	10	C	G10C	P-loop	-0.171697	-0.714488	0.542791	0.0290794	-0.513712	ns	*	ns	ns	*
10-D	G	10	D	G10D	P-loop	0.183751	-0.762951	0.946702	-0.793193	-1.73989	ns	**	***	***	***
10-E	G	10	E	G10E	P-loop	0.136967	-0.425565	0.562532	-0.656938	-1.21947	ns	ns	ns	*	***
10-F	G	10	F	G10F	P-loop	-0.144618	-0.363574	0.218956	-0.498712	-0.717669	ns	ns	ns	*	***
10-G	G	10	G	G10G	P-loop	0	0	0	0	0	ns	ns	ns	ns	ns
10-H	G	10	H	G10H	P-loop	-0.174909	-0.8953	0.720391	-0.769906	-1.4903	ns	***	**	***	***
10-I	G	10	I	G10I	P-loop	0.164596	-0.660337	0.824933	-0.333265	-1.1582	ns	**	***	ns	***
10-K	G	10	K	G10K	P-loop	-0.0809555	-0.177566	0.0966105	-0.601909	-0.698519	ns	ns	ns	ns	*
10-L	G	10	L	G10L	P-loop	-0.104466	-0.924021	0.819555	-0.446364	-1.26592	ns	***	***	*	***
10-M	G	10	M	G10M	P-loop	0.0428622	-0.456892	0.499755	-0.500527	-1.00028	ns	*	*	**	***
10-N	G	10	N	G10N	P-loop	0.0805316	-0.573963	0.654495	-1.19606	-1.85055	ns	*	*	***	***
10-P	G	10	P	G10P	P-loop	-0.0128774	-0.872845	0.859968	-0.930912	-1.79088	ns	***	***	***	***
10-Q	G	10	Q	G10Q	P-loop	-0.0146333	-0.52807	0.513437	-0.872947	-1.38638	ns	ns	ns	***	***
10-R	G	10	R	G10R	P-loop	-0.170215	-0.307561	0.137347	-0.827196	-0.964543	ns	ns	ns	***	***
10-S	G	10	S	G10S	P-loop	-0.233018	-0.780724	0.547706	-0.597727	-1.14543	ns	***	*	**	***
10-T	G	10	T	G10T	P-loop	0.28309	-0.618455	0.901545	-0.773907	-1.67545	ns	*	**	**	***
10-V	G	10	V	G10V	P-loop	0.186184	-0.495249	0.681433	-0.0457281	-0.727161	ns	ns	ns	ns	*
10-W	G	10	W	G10W	P-loop	0.316934	-0.436185	0.753119	-1.03164	-1.78476	ns	ns	**	***	***
10-Y	G	10	Y	G10Y	P-loop	0.0587839	-0.722419	0.781203	-0.93973	-1.72093	ns	***	***	***	***
11-A	A	11	A	A11A	P-loop	0	0	0	0	0	ns	ns	ns	ns	ns
11-C	A	11	C	A11C	P-loop	-0.480319	-0.341134	-0.139185	-0.260069	-0.120884	ns	ns	ns	ns	ns
11-D	A	11	D	A11D	P-loop	0.334453	0.0251102	0.309343	-0.350436	-0.659779	ns	ns	ns	ns	*
11-E	A	11	E	A11E	P-loop	0.131799	0.0959044	0.0358941	-0.234794	-0.270688	ns	ns	ns	ns	ns
11-F	A	11	F	A11F	P-loop	0.2148	0.424144	-0.209345	0.54539	0.754734	ns	ns	ns	*	**
11-G	A	11	G	A11G	P-loop	0.156118	0.35814	-0.202022	0.862831	1.06485	ns	ns	ns	**	***
11-H	A	11	H	A11H	P-loop	0.0235327	0.511992	-0.488459	-0.22755	0.260908	ns	ns	ns	ns	ns
11-I	A	11	I	A11I	P-loop	-0.0947254	0.0400137	-0.134739	0.610366	0.745105	ns	ns	ns	*	**
11-K	A	11	K	A11K	P-loop	0.0247547	0.332954	-0.308199	0.779405	1.0876	ns	ns	ns	***	***
11-L	A	11	L	A11L	P-loop	-0.088218	0.053139	-0.141357	-0.158431	-0.0170744	ns	ns	ns	ns	ns
11-M	A	11	M	A11M	P-loop	-0.0440361	0.0891489	-0.133185	-0.135639	-0.00245393	ns	ns	ns	ns	ns
11-N	A	11	N	A11N	P-loop	-0.213249	0.492924	-0.706172	0.0279075	0.73408	ns	ns	*	ns	**
11-P	A	11	P	A11P	P-loop	0.238461	0.204646	0.0338157	0.307375	0.27356	ns	ns	ns	ns	ns
11-Q	A	11	Q	A11Q	P-loop	0.274724	0.0574202	0.217304	-0.149383	-0.366688	ns	ns	ns	ns	ns
11-R	A	11	R	A11R	P-loop	0.14449	0.155724	-0.0112341	0.479462	0.490696	ns	ns	ns	ns	*
11-S	A	11	S	A11S	P-loop	-0.46168	0.279845	-0.741525	-0.0663505	0.675175	ns	ns	*	ns	*
11-T	A	11	T	A11T	P-loop	0.0649187	0.361335	-0.296416	-0.11117	0.185246	ns	ns	ns	ns	ns
11-V	A	11	V	A11V	P-loop	-0.0148277	-0.360204	0.345376	0.559835	0.214459	ns	ns	ns	*	ns
11-W	A	11	W	A11W	P-loop	-0.0413245	0.296775	-0.338099	0.385053	0.723153	ns	ns	ns	ns	***
11-Y	A	11	Y	A11Y	P-loop	0.0657401	0.152128	-0.0863876	0.429467	0.515855	ns	ns	ns	ns	*
12-A	C	12	A	C12A	P-loop	-0.00490399	0.105761	-0.110664	-0.266559	-0.155894	ns	ns	ns	ns	ns
12-C	C	12	C	C12C	P-loop	0	0	0	0	0	ns	ns	ns	ns	ns
12-D	C	12	D	C12D	P-loop	-0.0542707	0.165759	-0.22003	0.377633	0.597663	ns	ns	ns	ns	*
12-E	C	12	E	C12E	P-loop	-0.159412	0.0670287	-0.22644	0.464546	0.690986	ns	ns	ns	ns	**
12-F	C	12	F	C12F	P-loop	-0.0503982	0.0514853	-0.101884	-0.463644	-0.361761	ns	ns	ns	*	ns
12-G	C	12	G	C12G	P-loop	0.22095	-0.534851	0.755801	-0.0748541	-0.830655	ns	ns	*	ns	**
12-H	C	12	H	C12H	P-loop	0.0939439	-0.256765	0.350709	0.599236	0.248527	ns	ns	ns	**	ns
12-I	C	12	I	C12I	P-loop	0.0724877	0.265774	-0.193287	1.14403	1.33731	ns	ns	ns	***	***
12-K	C	12	K	C12K	P-loop	0.416083	0.273165	0.142918	0.838801	0.695883	ns	ns	ns	**	**
12-L	C	12	L	C12L	P-loop	-0.092329	0.371338	-0.463667	0.809415	1.27308	ns	ns	*	***	***
12-M	C	12	M	C12M	P-loop	-0.229019	0.30921	-0.538229	0.599853	1.13808	ns	ns	ns	*	***
12-N	C	12	N	C12N	P-loop	0.265522	-0.215476	0.480998	0.636979	0.155981	ns	ns	ns	*	ns
12-P	C	12	P	C12P	P-loop	0.11169	-0.17502	0.28671	0.0403126	-0.246398	ns	ns	ns	ns	ns
12-Q	C	12	Q	C12Q	P-loop	-0.305776	-0.106496	-0.199279	0.98355	1.18283	ns	ns	ns	***	***
12-R	C	12	R	C12R	P-loop	0.106167	-0.0721007	0.178268	0.864811	0.686544	ns	ns	ns	***	***
12-S	C	12	S	C12S	P-loop	-0.218975	-0.206393	-0.0125814	-0.183959	-0.171377	ns	ns	ns	ns	ns
12-T	C	12	T	C12T	P-loop	0.0571362	0.0192822	0.037854	0.0593215	0.0214675	ns	ns	ns	ns	ns
12-V	C	12	V	C12V	P-loop	0.0971837	0.0998135	-0.00262983	1.08408	1.08671	ns	ns	ns	***	***
12-W	C	12	W	C12W	P-loop	-0.196819	0.166637	-0.363456	0.795794	1.15925	ns	ns	ns	**	***
12-Y	C	12	Y	C12Y	P-loop	-0.26131	0.187049	-0.448359	-0.116952	0.331407	ns	ns	*	ns	*
13-A	G	13	A	G13A	P-loop	-0.191845	0.271201	-0.463047	0.105822	0.568869	ns	ns	ns	ns	**
13-C	G	13	C	G13C	P-loop	-0.225121	-0.0740774	-0.151044	0.75564	0.906684	ns	ns	ns	**	***
13-D	G	13	D	G13D	P-loop	0.329548	0.631225	-0.301677	1.11189	1.41357	ns	ns	ns	***	***
13-E	G	13	E	G13E	P-loop	0.441696	0.534193	-0.0924972	1.27345	1.36595	ns	ns	ns	***	***
13-F	G	13	F	G13F	P-loop	-0.224101	0.119873	-0.343974	0.533963	0.877937	ns	ns	ns	*	***
13-G	G	13	G	G13G	P-loop	0	0	0	0	0	ns	ns	ns	ns	ns
13-H	G	13	H	G13H	P-loop	0.228702	0.271252	-0.0425495	0.972379	1.01493	ns	ns	ns	***	***
13-I	G	13	I	G13I	P-loop	0.0116402	0.195798	-0.184158	1.51016	1.69432	ns	ns	ns	***	***
13-K	G	13	K	G13K	P-loop	0.0378432	0.226668	-0.188825	1.38602	1.57485	ns	ns	ns	***	***
13-L	G	13	L	G13L	P-loop	0.352315	0.379048	-0.026733	1.41703	1.44376	ns	ns	ns	***	***
13-M	G	13	M	G13M	P-loop	-0.0571155	0.604562	-0.661678	0.726565	1.38824	ns	*	*	**	***
13-N	G	13	N	G13N	P-loop	0.133529	0.467633	-0.334104	1.26416	1.59826	ns	*	ns	***	***
13-P	G	13	P	G13P	P-loop	0.0898738	-0.133689	0.223562	1.2402	1.01664	ns	ns	ns	***	***
13-Q	G	13	Q	G13Q	P-loop	0.0873634	0.43901	-0.351647	1.07223	1.42388	ns	ns	ns	***	***
13-R	G	13	R	G13R	P-loop	-0.463137	0.0706966	-0.533834	0.758626	1.29246	ns	ns	*	***	***
13-S	G	13	S	G13S	P-loop	-0.179526	-0.158819	-0.0207072	0.186761	0.207468	ns	ns	ns	ns	ns
13-T	G	13	T	G13T	P-loop	0.0565351	-0.0416844	0.0982195	0.0800383	-0.0181812	ns	ns	ns	ns	ns
13-V	G	13	V	G13V	P-loop	0.473906	0.781926	-0.30802	1.52751	1.83553	ns	*	ns	***	***
13-W	G	13	W	G13W	P-loop	0.137664	0.465739	-0.328076	0.704376	1.03245	ns	ns	ns	*	***
13-Y	G	13	Y	G13Y	P-loop	0.286384	0.393876	-0.107492	1.03687	1.14436	ns	ns	ns	***	***
14-A	V	14	A	V14A	P-loop	-0.166897	0.27389	-0.440787	0.0769055	0.517692	ns	ns	ns	ns	*
14-C	V	14	C	V14C	P-loop	-0.0387415	0.346013	-0.384754	0.636874	1.02163	ns	ns	ns	***	***
14-D	V	14	D	V14D	P-loop	0.0623276	-0.441855	0.504182	0.695074	0.190892	ns	ns	ns	ns	ns
14-E	V	14	E	V14E	P-loop	0.0967925	0.0851052	0.0116873	0.40013	0.388443	ns	ns	ns	*	*
14-F	V	14	F	V14F	P-loop	0.304789	-0.450389	0.755178	0.606754	-0.148424	ns	ns	*	*	ns
14-G	V	14	G	V14G	P-loop	0.0173147	-0.0406337	0.0579483	0.414173	0.356225	ns	ns	ns	ns	ns
14-H	V	14	H	V14H	P-loop	0.086391	0.118614	-0.0322231	0.776187	0.80841	ns	ns	ns	***	***
14-I	V	14	I	V14I	P-loop	0.398389	0.206224	0.192165	0.705716	0.513551	ns	ns	ns	*	ns
14-K	V	14	K	V14K	P-loop	0.314288	-0.541499	0.855787	0.407136	-0.448651	ns	ns	*	ns	ns
14-L	V	14	L	V14L	P-loop	-0.138859	0.143272	-0.282131	0.813331	1.09546	ns	ns	ns	***	***
14-M	V	14	M	V14M	P-loop	-0.0760061	-0.0316419	-0.0443642	-0.149736	-0.105372	ns	ns	ns	ns	ns
14-N	V	14	N	V14N	P-loop	-0.276509	-0.0352844	-0.241225	0.427021	0.668246	ns	ns	ns	ns	**
14-P	V	14	P	V14P	P-loop	0.196455	0.277482	-0.0810269	1.37459	1.45561	ns	ns	ns	***	***
14-Q	V	14	Q	V14Q	P-loop	0.00548541	-0.128187	0.133672	0.863905	0.730232	ns	ns	ns	***	**
14-R	V	14	R	V14R	P-loop	-0.0918814	-0.982921	0.89104	-0.833992	-1.72503	ns	*	*	*	***
14-S	V	14	S	V14S	P-loop	0.142195	0.410767	-0.268571	0.822323	1.09089	ns	ns	ns	***	***
14-T	V	14	T	V14T	P-loop	-0.260338	0.313658	-0.573996	0.874843	1.44884	ns	ns	ns	**	***
14-V	V	14	V	V14V	P-loop	0	0	0	0	0	ns	ns	ns	ns	ns
14-W	V	14	W	V14W	P-loop	-0.0919645	-0.639418	0.547453	-0.820801	-1.36825	ns	ns	ns	**	***
14-Y	V	14	Y	V14Y	P-loop	0.00812525	-0.498948	0.507073	-0.120692	-0.627765	ns	**	**	ns	***
15-A	G	15	A	G15A	alpha-1	0.203834	-0.345252	0.549085	-1.07612	-1.6252	ns	ns	*	***	***
15-C	G	15	C	G15C	alpha-1	0.0116013	-0.21958	0.231181	-0.694718	-0.9259	ns	ns	ns	***	***
15-D	G	15	D	G15D	alpha-1	0.0768071	-0.442969	0.519776	-0.627063	-1.14684	ns	**	***	***	***
15-E	G	15	E	G15E	alpha-1	-0.176482	-0.701748	0.525267	-1.44815	-1.97342	ns	ns	ns	***	***
15-F	G	15	F	G15F	alpha-1	-0.39707	-0.833286	0.436216	-0.962633	-1.39885	ns	***	ns	***	***
15-G	G	15	G	G15G	alpha-1	0	0	0	0	0	ns	ns	ns	ns	ns
15-H	G	15	H	G15H	alpha-1	-0.2039	-0.954638	0.750738	-1.25024	-2.00098	ns	***	**	***	***
15-I	G	15	I	G15I	alpha-1	0.135485	-0.433103	0.568588	-0.528788	-1.09738	ns	ns	ns	*	***
15-K	G	15	K	G15K	alpha-1	0.113562	-0.245593	0.359155	-0.895595	-1.25475	ns	ns	ns	***	***
15-L	G	15	L	G15L	alpha-1	0.132978	-0.733176	0.866154	-0.875256	-1.74141	ns	**	***	***	***
15-M	G	15	M	G15M	alpha-1	0.111524	-0.607299	0.718823	-0.969256	-1.68808	ns	**	***	***	***
15-N	G	15	N	G15N	alpha-1	-0.322382	-0.931727	0.609344	-0.889044	-1.49839	ns	**	ns	**	***
15-P	G	15	P	G15P	alpha-1	-0.129136	-0.715768	0.586632	-0.98384	-1.57047	ns	**	**	***	***
15-Q	G	15	Q	G15Q	alpha-1	-0.0673857	-0.51401	0.446624	-1.20847	-1.6551	ns	*	ns	***	***
15-R	G	15	R	G15R	alpha-1	0.390412	-0.424029	0.814441	-0.209916	-1.02436	ns	ns	*	ns	***
15-S	G	15	S	G15S	alpha-1	-0.0108553	-0.394056	0.383201	-0.8552	-1.2384	ns	ns	ns	***	***
15-T	G	15	T	G15T	alpha-1	-0.0766685	-0.547097	0.470428	-1.81619	-2.28662	ns	ns	ns	***	***
15-V	G	15	V	G15V	alpha-1	-0.112051	-0.924165	0.812114	-0.685778	-1.49789	ns	**	*	*	***
15-W	G	15	W	G15W	alpha-1	-0.0120319	-0.762765	0.750733	-1.01577	-1.7665	ns	**	**	***	***
15-Y	G	15	Y	G15Y	alpha-1	-0.240387	-0.725461	0.485074	-0.924924	-1.41	ns	*	ns	***	***
16-A	K	16	A	K16A	alpha-1	-0.0439178	-0.393867	0.349949	0.353983	0.00403396	ns	ns	ns	ns	ns
16-C	K	16	C	K16C	alpha-1	-0.21837	0.114997	-0.333367	0.000518185	0.333885	ns	ns	ns	ns	ns
16-D	K	16	D	K16D	alpha-1	0.139916	-0.867181	1.0071	-0.804653	-1.81175	ns	*	**	*	***
16-E	K	16	E	K16E	alpha-1	-0.0367481	-0.38596	0.349212	-0.284649	-0.633861	ns	ns	ns	ns	***
16-F	K	16	F	K16F	alpha-1	-0.0744578	-0.745229	0.670771	-0.956405	-1.62718	ns	**	*	***	***
16-G	K	16	G	K16G	alpha-1	-0.150842	-0.351912	0.20107	0.604952	0.403882	ns	*	ns	***	***
16-H	K	16	H	K16H	alpha-1	0.117432	-0.689784	0.807215	-1.30574	-2.11295	ns	ns	*	***	***
16-I	K	16	I	K16I	alpha-1	-0.0709079	-0.940368	0.86946	-1.18066	-2.05012	ns	**	**	***	***
16-K	K	16	K	K16K	alpha-1	0	0	0	0	0	ns	ns	ns	ns	ns
16-L	K	16	L	K16L	alpha-1	0.177534	-0.607815	0.785349	-0.786028	-1.57138	ns	ns	*	**	***
16-M	K	16	M	K16M	alpha-1	-0.272676	-0.181825	-0.0908507	-0.902059	-0.811208	ns	ns	ns	**	**
16-N	K	16	N	K16N	alpha-1	-0.172789	-0.396966	0.224177	-0.77609	-1.00027	ns	ns	ns	**	***
16-P	K	16	P	K16P	alpha-1	0.377294	-0.593187	0.970481	-0.424924	-1.3954	ns	*	***	ns	***
16-Q	K	16	Q	K16Q	alpha-1	0.115139	0.0340899	0.0810488	-0.0357872	-0.116836	ns	ns	ns	ns	ns
16-R	K	16	R	K16R	alpha-1	-0.284989	-0.582604	0.297616	-1.22967	-1.52728	ns	ns	ns	***	***
16-S	K	16	S	K16S	alpha-1	-0.257033	-0.0948118	-0.162221	1.01113	1.17336	ns	ns	ns	***	***
16-T	K	16	T	K16T	alpha-1	0.411823	0.431898	-0.0200751	1.2375	1.25757	ns	ns	ns	***	***
16-V	K	16	V	K16V	alpha-1	-0.0416428	-0.593915	0.552272	-1.60556	-2.15783	ns	*	*	***	***
16-W	K	16	W	K16W	alpha-1	-0.317725	-1.01828	0.700553	-0.793295	-1.49385	ns	*	ns	*	***
16-Y	K	16	Y	K16Y	alpha-1	-0.0882159	-0.712612	0.624396	-1.10903	-1.73342	ns	*	ns	***	***
17-A	S	17	A	S17A	alpha-1	0.15854	0.0621717	0.0963686	-2.06841	-2.16478	ns	ns	ns	***	***
17-C	S	17	C	S17C	alpha-1	-0.0704424	-0.275932	0.20549	-0.614752	-0.820242	ns	ns	ns	**	***
17-D	S	17	D	S17D	alpha-1	-0.42403	-0.7207	0.29667	-1.59088	-1.88756	ns	ns	ns	***	***
17-E	S	17	E	S17E	alpha-1	-0.203899	-0.513153	0.309254	-1.45306	-1.76232	ns	ns	ns	***	***
17-F	S	17	F	S17F	alpha-1	0.0315924	-0.262698	0.29429	-1.66409	-1.95838	ns	ns	ns	***	***
17-G	S	17	G	S17G	alpha-1	-0.0354049	-0.577062	0.541658	-0.448763	-0.990421	ns	*	*	ns	***
17-H	S	17	H	S17H	alpha-1	-0.518888	-0.926223	0.407336	-1.31252	-1.71985	ns	*	ns	***	***
17-I	S	17	I	S17I	alpha-1	0.0579714	-0.282835	0.340806	-0.732538	-1.07334	ns	ns	ns	***	***
17-K	S	17	K	S17K	alpha-1	0.189836	-0.378791	0.568627	-1.67404	-2.24266	ns	ns	ns	***	***
17-L	S	17	L	S17L	alpha-1	0.160291	-0.532645	0.692935	-2.01247	-2.7054	ns	*	**	***	***
17-M	S	17	M	S17M	alpha-1	0.406892	-0.314386	0.721278	-1.45942	-2.18069	ns	ns	*	***	***
17-N	S	17	N	S17N	alpha-1	-0.119385	-0.446014	0.32663	-1.22024	-1.54687	ns	ns	ns	***	***
17-P	S	17	P	S17P	alpha-1	-0.259963	-0.489721	0.229758	-1.13947	-1.36922	ns	*	ns	***	***
17-Q	S	17	Q	S17Q	alpha-1	-0.344932	-1.14512	0.800189	-1.48021	-2.2804	ns	***	*	***	***
17-R	S	17	R	S17R	alpha-1	-0.0808408	-0.577322	0.496481	-1.41059	-1.90707	ns	*	*	***	***
17-S	S	17	S	S17S	alpha-1	0	0	0	0	0	ns	ns	ns	ns	ns
17-T	S	17	T	S17T	alpha-1	0.191979	0.103305	0.088674	0.780729	0.692055	ns	ns	ns	**	**
17-V	S	17	V	S17V	alpha-1	0.0869806	-0.0675986	0.154579	-1.57409	-1.72867	ns	ns	ns	***	***
17-W	S	17	W	S17W	alpha-1	0.379475	-0.213745	0.59322	-1.06279	-1.65601	ns	ns	*	***	***
17-Y	S	17	Y	S17Y	alpha-1	-0.100086	0.0430609	-0.143147	-0.969231	-0.826084	ns	ns	ns	*	*
18-A	A	18	A	A18A	alpha-1	0	0	0	0	0	ns	ns	ns	ns	ns
18-C	A	18	C	A18C	alpha-1	0.152411	0.0576614	0.0947492	-0.131318	-0.226067	ns	ns	ns	ns	ns
18-D	A	18	D	A18D	alpha-1	-0.0871906	-0.0917637	0.00457316	0.455486	0.450913	ns	ns	ns	**	**
18-E	A	18	E	A18E	alpha-1	0.0282296	-0.520754	0.548983	-0.351404	-0.900387	ns	*	*	ns	***
18-F	A	18	F	A18F	alpha-1	0.0196712	-0.632717	0.652388	-0.717849	-1.37024	ns	***	***	***	***
18-G	A	18	G	A18G	alpha-1	0.0267566	0.344112	-0.317355	0.869913	1.18727	ns	ns	ns	***	***
18-H	A	18	H	A18H	alpha-1	0.267355	-0.129207	0.396562	-0.237007	-0.633568	ns	ns	ns	ns	***
18-I	A	18	I	A18I	alpha-1	0.123249	0.184348	-0.0610986	1.46361	1.52471	ns	ns	ns	***	***
18-K	A	18	K	A18K	alpha-1	0.154114	-0.254191	0.408305	0.640457	0.232152	ns	ns	ns	**	ns
18-L	A	18	L	A18L	alpha-1	-0.265079	-0.689818	0.424739	-0.471005	-0.895744	ns	***	*	**	***
18-M	A	18	M	A18M	alpha-1	0.0465376	0.111438	-0.0649004	1.10022	1.16512	ns	ns	ns	***	***
18-N	A	18	N	A18N	alpha-1	0.138484	-0.0627354	0.201219	-0.257518	-0.458737	ns	ns	ns	ns	**
18-P	A	18	P	A18P	alpha-1	0.161445	-0.346566	0.508011	-0.707447	-1.21546	ns	ns	*	***	***
18-Q	A	18	Q	A18Q	alpha-1	-0.0619055	0.136265	-0.19817	1.36635	1.56452	ns	ns	ns	***	***
18-R	A	18	R	A18R	alpha-1	0.0656752	-0.187814	0.253489	0.119806	-0.133683	ns	ns	ns	ns	ns
18-S	A	18	S	A18S	alpha-1	0.294156	-0.0822825	0.376439	-0.304528	-0.680967	ns	ns	ns	ns	***
18-T	A	18	T	A18T	alpha-1	-0.15415	-0.105686	-0.048464	-0.284507	-0.236043	ns	ns	ns	ns	ns
18-V	A	18	V	A18V	alpha-1	0.141304	0.235757	-0.0944531	1.46748	1.56193	ns	ns	ns	***	***
18-W	A	18	W	A18W	alpha-1	-0.100608	-0.0594143	-0.0411933	0.550419	0.591612	ns	ns	ns	***	***
18-Y	A	18	Y	A18Y	alpha-1	-0.194603	-0.513735	0.319132	-0.832155	-1.15129	ns	*	ns	***	***
19-A	L	19	A	L19A	alpha-1	-0.0245041	0.208242	-0.232747	0.190218	0.422964	ns	ns	ns	ns	ns
19-C	L	19	C	L19C	alpha-1	-0.0729171	-0.125769	0.0528515	-0.0563293	-0.109181	ns	ns	ns	ns	ns
19-D	L	19	D	L19D	alpha-1	-0.116083	-0.202461	0.0863782	0.770705	0.684327	ns	ns	ns	**	**
19-E	L	19	E	L19E	alpha-1	-0.217404	3.86674e-05	-0.217442	0.370064	0.587506	ns	ns	ns	ns	**
19-F	L	19	F	L19F	alpha-1	-0.265273	-0.0140002	-0.251273	0.935813	1.18709	ns	ns	ns	***	***
19-G	L	19	G	L19G	alpha-1	0.18953	0.19671	-0.0071804	1.05458	1.06176	ns	ns	ns	***	***
19-H	L	19	H	L19H	alpha-1	-0.191885	-0.0561292	-0.135756	0.540994	0.67675	ns	ns	ns	ns	*
19-I	L	19	I	L19I	alpha-1	-0.0206965	-0.218385	0.197688	0.0667869	-0.130902	ns	ns	ns	ns	ns
19-K	L	19	K	L19K	alpha-1	0.162313	0.12058	0.0417331	1.12558	1.08385	ns	ns	ns	***	***
19-L	L	19	L	L19L	alpha-1	0	0	0	0	0	ns	ns	ns	ns	ns
19-M	L	19	M	L19M	alpha-1	0.312429	0.0971684	0.21526	0.144813	-0.0704469	ns	ns	ns	ns	ns
19-N	L	19	N	L19N	alpha-1	0.258437	0.00193539	0.256501	0.336961	0.0804597	ns	ns	ns	ns	ns
19-P	L	19	P	L19P	alpha-1	-0.141374	-0.183012	0.0416379	-0.188506	-0.230144	ns	ns	ns	ns	ns
19-Q	L	19	Q	L19Q	alpha-1	-0.243542	-0.0377969	-0.205745	0.260817	0.466562	ns	ns	ns	ns	**
19-R	L	19	R	L19R	alpha-1	-0.185988	-0.600844	0.414856	-1.01395	-1.4288	ns	ns	ns	**	***
19-S	L	19	S	L19S	alpha-1	0.216279	-0.0563394	0.272618	-0.16811	-0.440728	ns	ns	ns	ns	ns
19-T	L	19	T	L19T	alpha-1	-1.10432	-0.232328	-0.871988	-0.288826	0.583162	ns	ns	ns	ns	ns
19-V	L	19	V	L19V	alpha-1	-0.020447	0.0141369	-0.0345838	-0.240851	-0.206267	ns	ns	ns	ns	ns
19-W	L	19	W	L19W	alpha-1	-0.542197	-0.201218	-0.340978	0.378547	0.719526	ns	ns	ns	ns	*
19-Y	L	19	Y	L19Y	alpha-1	-0.0880827	-0.244568	0.156486	0.942537	0.786051	ns	ns	ns	***	***
20-A	T	20	A	T20A	alpha-1	-0.112403	0.326004	-0.438407	1.01292	1.45133	ns	ns	ns	***	***
20-C	T	20	C	T20C	alpha-1	-0.100265	-0.110103	0.00983843	-0.305444	-0.315283	ns	ns	ns	ns	ns
20-D	T	20	D	T20D	alpha-1	-0.0834551	-0.252965	0.16951	0.801265	0.631755	ns	ns	ns	***	**
20-E	T	20	E	T20E	alpha-1	0.337833	0.285026	0.052807	1.17803	1.12523	ns	ns	ns	***	***
20-F	T	20	F	T20F	alpha-1	-0.0181591	-0.575189	0.557029	0.288635	-0.268395	ns	*	*	ns	ns
20-G	T	20	G	T20G	alpha-1	0.146793	-0.164206	0.310998	1.47042	1.15942	ns	ns	ns	***	***
20-H	T	20	H	T20H	alpha-1	-0.183621	-0.0283157	-0.155305	-0.98752	-0.832215	ns	ns	ns	***	**
20-I	T	20	I	T20I	alpha-1	-0.0968046	0.116796	-0.2136	0.460652	0.674252	ns	ns	ns	*	***
20-K	T	20	K	T20K	alpha-1	-0.156265	-0.804291	0.648027	-0.987397	-1.63542	ns	*	ns	**	***
20-L	T	20	L	T20L	alpha-1	-0.055778	0.0954735	-0.151252	1.24874	1.39999	ns	ns	ns	***	***
20-M	T	20	M	T20M	alpha-1	0.31074	0.118036	0.192704	0.756938	0.564234	ns	ns	ns	**	**
20-N	T	20	N	T20N	alpha-1	-0.10503	0.0962003	-0.20123	0.625183	0.826413	ns	ns	ns	***	***
20-P	T	20	P	T20P	alpha-1	-0.0648209	-0.0259259	-0.038895	0.292536	0.331431	ns	ns	ns	ns	ns
20-Q	T	20	Q	T20Q	alpha-1	0.313672	0.47037	-0.156698	0.612232	0.768931	ns	ns	ns	*	**
20-R	T	20	R	T20R	alpha-1	-0.157301	-0.588929	0.431628	-0.713758	-1.14539	ns	**	*	***	***
20-S	T	20	S	T20S	alpha-1	-0.227608	0.00864187	-0.23625	-0.142968	0.0932819	ns	ns	ns	ns	ns
20-T	T	20	T	T20T	alpha-1	0	0	0	0	0	ns	ns	ns	ns	ns
20-V	T	20	V	T20V	alpha-1	-0.152346	-0.166696	0.0143501	0.238276	0.223926	ns	ns	ns	ns	ns
20-W	T	20	W	T20W	alpha-1	0.0831502	-0.344266	0.427416	-0.443138	-0.870555	ns	ns	ns	ns	***
20-Y	T	20	Y	T20Y	alpha-1	0.223923	-0.472305	0.696228	-0.305136	-1.00136	ns	*	**	ns	***
21-A	I	21	A	I21A	alpha-1	0.13377	-0.286696	0.420466	0.187392	-0.233074	ns	ns	ns	ns	ns
21-C	I	21	C	I21C	alpha-1	0.142143	0.0728556	0.069287	0.252929	0.183642	ns	ns	ns	ns	ns
21-D	I	21	D	I21D	alpha-1	-0.132982	-0.87474	0.741758	-0.00263198	-0.74439	ns	*	*	ns	**
21-E	I	21	E	I21E	alpha-1	-0.262397	0.161239	-0.423636	-0.0528738	0.370762	ns	ns	ns	ns	ns
21-F	I	21	F	I21F	alpha-1	0.0216189	-0.073695	0.0953139	-0.293086	-0.3884	ns	ns	ns	ns	ns
21-G	I	21	G	I21G	alpha-1	-0.0127101	-0.0411718	0.0284616	-0.127802	-0.156264	ns	ns	ns	ns	ns
21-H	I	21	H	I21H	alpha-1	-0.20652	-0.998602	0.792082	0.0156273	-0.776454	ns	ns	ns	ns	ns
21-I	I	21	I	I21I	alpha-1	0	0	0	0	0	ns	ns	ns	ns	ns
21-K	I	21	K	I21K	alpha-1	0.150939	-0.217073	0.368012	0.195698	-0.172313	ns	ns	ns	ns	ns
21-L	I	21	L	I21L	alpha-1	0.262671	-0.0348437	0.297515	-0.242852	-0.540367	ns	ns	ns	ns	**
21-M	I	21	M	I21M	alpha-1	-0.158992	-0.676379	0.517387	-0.202411	-0.719798	ns	ns	ns	ns	**
21-N	I	21	N	I21N	alpha-1	-0.0492434	-0.12208	0.0728364	-0.246475	-0.319311	ns	ns	ns	ns	ns
21-P	I	21	P	I21P	alpha-1	0.256117	-0.362302	0.61842	-0.768366	-1.38679	ns	ns	*	**	***
21-Q	I	21	Q	I21Q	alpha-1	0.210713	-0.283804	0.494517	-0.580481	-1.075	ns	ns	ns	*	***
21-R	I	21	R	I21R	alpha-1	-0.355851	-0.486697	0.130847	-0.400831	-0.531678	ns	ns	ns	ns	*
21-S	I	21	S	I21S	alpha-1	0.0445995	0.0331045	0.011495	0.11282	0.101325	ns	ns	ns	ns	ns
21-T	I	21	T	I21T	alpha-1	0.0744218	0.0370616	0.0373602	-0.0758623	-0.113222	ns	ns	ns	ns	ns
21-V	I	21	V	I21V	alpha-1	-0.0868103	0.118264	-0.205074	-0.133095	0.0719797	ns	ns	ns	ns	ns
21-W	I	21	W	I21W	alpha-1	0.1894	0.236746	-0.0473451	-0.204583	-0.157238	ns	ns	ns	ns	ns
21-Y	I	21	Y	I21Y	alpha-1	-0.0727353	-0.210794	0.138059	-0.12423	-0.262288	ns	ns	ns	ns	ns
22-A	Q	22	A	Q22A	alpha-1	-0.0765798	0.000759694	-0.0773395	0.603182	0.680522	ns	ns	ns	*	**
22-C	Q	22	C	Q22C	alpha-1	0.133699	0.100475	0.0332246	0.615302	0.582077	ns	ns	ns	**	**
22-D	Q	22	D	Q22D	alpha-1	0.0228879	0.0354504	-0.0125625	1.02873	1.04129	ns	ns	ns	***	***
22-E	Q	22	E	Q22E	alpha-1	-0.291795	-0.0284854	-0.263309	0.696203	0.959512	ns	ns	ns	**	***
22-F	Q	22	F	Q22F	alpha-1	-0.0615939	0.36912	-0.430714	0.530411	0.961125	ns	ns	*	**	***
22-G	Q	22	G	Q22G	alpha-1	0.116477	-0.0428896	0.159367	0.377079	0.217712	ns	ns	ns	*	ns
22-H	Q	22	H	Q22H	alpha-1	-0.0856779	-0.0777722	-0.00790576	-0.349159	-0.341253	ns	ns	ns	ns	ns
22-I	Q	22	I	Q22I	alpha-1	-0.218309	0.182146	-0.400454	0.997127	1.39758	ns	ns	ns	***	***
22-K	Q	22	K	Q22K	alpha-1	0.160094	0.101178	0.0589167	0.356262	0.297345	ns	ns	ns	*	*
22-L	Q	22	L	Q22L	alpha-1	0.0508768	0.0162926	0.0345843	0.256172	0.221587	ns	ns	ns	ns	ns
22-M	Q	22	M	Q22M	alpha-1	0.0842323	0.129195	-0.0449627	0.0779804	0.122943	ns	ns	ns	ns	ns
22-N	Q	22	N	Q22N	alpha-1	-0.165581	0.294291	-0.459872	0.566296	1.02617	ns	ns	ns	*	***
22-P	Q	22	P	Q22P	alpha-1	0.0881239	-0.0265923	0.114716	-0.235577	-0.350294	ns	ns	ns	ns	*
22-Q	Q	22	Q	Q22Q	alpha-1	0	0	0	0	0	ns	ns	ns	ns	ns
22-R	Q	22	R	Q22R	alpha-1	-0.20305	-0.168938	-0.0341121	-0.0933598	-0.0592477	ns	ns	ns	ns	ns
22-S	Q	22	S	Q22S	alpha-1	0.0447428	0.362821	-0.318078	0.221672	0.53975	ns	ns	ns	ns	ns
22-T	Q	22	T	Q22T	alpha-1	-0.0270901	0.107171	-0.134261	0.225385	0.359646	ns	ns	ns	ns	ns
22-V	Q	22	V	Q22V	alpha-1	-0.198525	0.2116	-0.410126	0.275889	0.686014	ns	ns	ns	ns	*
22-W	Q	22	W	Q22W	alpha-1	0.044544	0.29802	-0.253476	1.18379	1.43726	ns	ns	ns	***	***
22-Y	Q	22	Y	Q22Y	alpha-1	-0.0965781	0.0558475	-0.152426	0.19976	0.352186	ns	ns	ns	ns	ns
23-A	L	23	A	L23A	alpha-1	0.367933	0.496967	-0.129034	-0.0284058	0.100628	ns	ns	ns	ns	ns
23-C	L	23	C	L23C	alpha-1	0.0104201	0.475137	-0.464716	-0.265781	0.198935	ns	ns	ns	ns	ns
23-D	L	23	D	L23D	alpha-1	0.18814	-0.2125	0.40064	0.651996	0.251356	ns	ns	ns	**	ns
23-E	L	23	E	L23E	alpha-1	0.239369	0.162976	0.0763931	0.199	0.122607	ns	ns	ns	ns	ns
23-F	L	23	F	L23F	alpha-1	-0.0168218	-0.00157644	-0.0152454	-0.111527	-0.0962813	ns	ns	ns	ns	ns
23-G	L	23	G	L23G	alpha-1	0.144363	0.31566	-0.171297	0.973334	1.14463	ns	ns	ns	***	***
23-H	L	23	H	L23H	alpha-1	0.5395	0.723074	-0.183573	0.041173	0.224746	ns	*	ns	ns	ns
23-I	L	23	I	L23I	alpha-1	0.147689	0.0976234	0.0500655	0.131434	0.0813681	ns	ns	ns	ns	ns
23-K	L	23	K	L23K	alpha-1	-0.219946	-0.115204	-0.104742	0.148018	0.25276	ns	ns	ns	ns	ns
23-L	L	23	L	L23L	alpha-1	0	0	0	0	0	ns	ns	ns	ns	ns
23-M	L	23	M	L23M	alpha-1	-0.0653987	-0.0714265	0.00602778	-0.43797	-0.443998	ns	ns	ns	*	**
23-N	L	23	N	L23N	alpha-1	0.123543	0.311341	-0.187798	1.49749	1.68529	ns	ns	ns	***	***
23-P	L	23	P	L23P	alpha-1	0.150515	-0.282154	0.432669	-0.193168	-0.625837	ns	ns	*	ns	***
23-Q	L	23	Q	L23Q	alpha-1	-0.0119328	-0.0306097	0.0186769	0.0402435	0.0215666	ns	ns	ns	ns	ns
23-R	L	23	R	L23R	alpha-1	0.238577	0.465244	-0.226667	1.05757	1.28424	ns	ns	ns	***	***
23-S	L	23	S	L23S	alpha-1	-0.133512	-0.045183	-0.088329	0.856454	0.944783	ns	ns	ns	***	***
23-T	L	23	T	L23T	alpha-1	-0.0797043	0.107221	-0.186925	0.326864	0.513789	ns	ns	ns	ns	*
23-V	L	23	V	L23V	alpha-1	0.0593379	-0.111643	0.170981	-0.0910088	-0.26199	ns	ns	ns	ns	ns
23-W	L	23	W	L23W	alpha-1	0.0965117	0.147636	-0.0511239	0.0897272	0.140851	ns	ns	ns	ns	ns
23-Y	L	23	Y	L23Y	alpha-1	-0.012828	-0.105046	0.0922179	-0.181065	-0.273283	ns	ns	ns	ns	ns
24-A	I	24	A	I24A	alpha-1	0.198804	0.00619123	0.192613	-0.180714	-0.373327	ns	ns	ns	ns	ns
24-C	I	24	C	I24C	alpha-1	0.0113249	0.112081	-0.100757	-0.207629	-0.106873	ns	ns	ns	ns	ns
24-D	I	24	D	I24D	alpha-1	0.107608	-0.492508	0.600116	-0.00812676	-0.608243	ns	ns	*	ns	**
24-E	I	24	E	I24E	alpha-1	0.0145536	-0.293362	0.307916	0.0993536	-0.208562	ns	ns	ns	ns	ns
24-F	I	24	F	I24F	alpha-1	0.00151555	-0.125502	0.127017	0.577154	0.450137	ns	ns	ns	**	*
24-G	I	24	G	I24G	alpha-1	-0.172632	-0.00150871	-0.171123	0.997953	1.16908	ns	ns	ns	***	***
24-H	I	24	H	I24H	alpha-1	0.0262091	-0.182423	0.208632	0.167725	-0.040907	ns	ns	ns	ns	ns
24-I	I	24	I	I24I	alpha-1	0	0	0	0	0	ns	ns	ns	ns	ns
24-K	I	24	K	I24K	alpha-1	0.0419541	-0.29489	0.336844	0.486752	0.149908	ns	ns	ns	ns	ns
24-L	I	24	L	I24L	alpha-1	-0.144696	0.270322	-0.415019	0.40359	0.818608	ns	ns	**	***	***
24-M	I	24	M	I24M	alpha-1	-0.290952	-0.270847	-0.0201054	0.0535126	0.0736181	ns	ns	ns	ns	ns
24-N	I	24	N	I24N	alpha-1	-0.0113736	0.228187	-0.239561	0.679043	0.918604	ns	ns	ns	***	***
24-P	I	24	P	I24P	alpha-1	-0.0312955	-0.772796	0.7415	-0.691578	-1.43308	ns	**	**	***	***
24-Q	I	24	Q	I24Q	alpha-1	0.0642701	0.370996	-0.306726	0.223468	0.530195	ns	ns	ns	ns	*
24-R	I	24	R	I24R	alpha-1	-0.0644155	-0.414807	0.350392	0.111378	-0.239014	ns	ns	ns	ns	ns
24-S	I	24	S	I24S	alpha-1	-0.0719292	0.147928	-0.219858	-0.345192	-0.125334	ns	ns	ns	ns	ns
24-T	I	24	T	I24T	alpha-1	-0.0590183	-0.264741	0.205723	-0.215036	-0.420759	ns	ns	ns	ns	*
24-V	I	24	V	I24V	alpha-1	0.280911	0.0898483	0.191062	-0.421828	-0.61289	ns	ns	ns	*	***
24-W	I	24	W	I24W	alpha-1	0.125376	0.152517	-0.0271408	0.357398	0.384539	ns	ns	ns	ns	*
24-Y	I	24	Y	I24Y	alpha-1	0.19112	0.144783	0.0463369	0.116736	0.070399	ns	ns	ns	ns	ns
25-A	Q	25	A	Q25A	alpha-1	-0.292971	0.164917	-0.457889	0.232046	0.689935	ns	ns	ns	ns	***
25-C	Q	25	C	Q25C	alpha-1	0.0703919	0.207515	-0.137123	0.281988	0.419111	ns	ns	ns	ns	*
25-D	Q	25	D	Q25D	alpha-1	0.141246	-0.0524328	0.193679	-0.333847	-0.527526	ns	ns	ns	ns	**
25-E	Q	25	E	Q25E	alpha-1	0.0628983	-0.31726	0.380158	-0.705484	-1.08564	ns	ns	ns	**	***
25-F	Q	25	F	Q25F	alpha-1	-0.136003	-0.478563	0.34256	-0.48568	-0.82824	ns	*	ns	**	***
25-G	Q	25	G	Q25G	alpha-1	0.248309	0.302743	-0.0544332	0.685094	0.739527	ns	ns	ns	**	**
25-H	Q	25	H	Q25H	alpha-1	0.0252019	-0.322181	0.347383	-0.357034	-0.704417	ns	ns	ns	ns	***
25-I	Q	25	I	Q25I	alpha-1	-0.326903	-0.314006	-0.0128974	-0.216224	-0.203326	ns	ns	ns	ns	ns
25-K	Q	25	K	Q25K	alpha-1	0.132204	-0.103947	0.236151	0.0688487	-0.167303	ns	ns	ns	ns	ns
25-L	Q	25	L	Q25L	alpha-1	-0.0485937	0.0533249	-0.101919	-0.152275	-0.0503562	ns	ns	ns	ns	ns
25-M	Q	25	M	Q25M	alpha-1	-0.00968494	0.104459	-0.114144	-0.0549407	0.0592032	ns	ns	ns	ns	ns
25-N	Q	25	N	Q25N	alpha-1	0.48278	0.670135	-0.187354	0.34241	0.529765	ns	*	ns	ns	*
25-P	Q	25	P	Q25P	alpha-1	0.0407515	-0.176074	0.216825	-0.0513144	-0.26814	ns	ns	ns	ns	ns
25-Q	Q	25	Q	Q25Q	alpha-1	0	0	0	0	0	ns	ns	ns	ns	ns
25-R	Q	25	R	Q25R	alpha-1	0.25506	0.326928	-0.0718682	-0.347798	-0.27593	ns	ns	ns	ns	ns
25-S	Q	25	S	Q25S	alpha-1	-0.0401041	-0.562245	0.522141	-0.494412	-1.01655	ns	***	***	***	***
25-T	Q	25	T	Q25T	alpha-1	0.0706723	0.12826	-0.0575873	0.261251	0.318838	ns	ns	ns	ns	ns
25-V	Q	25	V	Q25V	alpha-1	0.180415	0.328518	-0.148104	0.633867	0.781971	ns	ns	ns	***	***
25-W	Q	25	W	Q25W	alpha-1	-0.224041	0.00439245	-0.228434	-0.700039	-0.471605	ns	ns	ns	ns	ns
25-Y	Q	25	Y	Q25Y	alpha-1	0.0362821	-0.0917566	0.128039	-0.210698	-0.338736	ns	ns	ns	ns	ns
26-A	N	26	A	N26A	Switch-I	-0.158678	-0.0885306	-0.070147	0.186831	0.256978	ns	ns	ns	ns	ns
26-C	N	26	C	N26C	Switch-I	0.107821	-0.150801	0.258622	0.148399	-0.110223	ns	ns	ns	ns	ns
26-D	N	26	D	N26D	Switch-I	-0.130351	-0.27961	0.149259	0.000328175	-0.148931	ns	ns	ns	ns	ns
26-E	N	26	E	N26E	Switch-I	-0.142249	-0.272481	0.130231	-0.623687	-0.753918	ns	ns	ns	**	***
26-F	N	26	F	N26F	Switch-I	0.0918393	0.262885	-0.171046	0.582909	0.753955	ns	ns	ns	*	**
26-G	N	26	G	N26G	Switch-I	-0.235849	-0.47728	0.241431	-0.404364	-0.645795	ns	ns	ns	ns	*
26-H	N	26	H	N26H	Switch-I	0.284127	0.0146434	0.269483	0.281588	0.0121052	ns	ns	ns	ns	ns
26-I	N	26	I	N26I	Switch-I	0.00524542	0.118739	-0.113493	0.438637	0.55213	ns	ns	ns	ns	**
26-K	N	26	K	N26K	Switch-I	-0.0283109	0.140708	-0.169019	0.243497	0.412517	ns	ns	ns	ns	ns
26-L	N	26	L	N26L	Switch-I	-0.0710626	0.318673	-0.389736	0.450671	0.840407	ns	ns	ns	ns	***
26-M	N	26	M	N26M	Switch-I	0.221598	0.435671	-0.214073	0.260857	0.47493	ns	ns	ns	ns	*
26-N	N	26	N	N26N	Switch-I	0	0	0	0	0	ns	ns	ns	ns	ns
26-P	N	26	P	N26P	Switch-I	-0.308511	-0.0746918	-0.23382	0.881366	1.11519	ns	ns	ns	***	***
26-Q	N	26	Q	N26Q	Switch-I	-0.0120578	-0.196255	0.184197	0.168222	-0.0159752	ns	ns	ns	ns	ns
26-R	N	26	R	N26R	Switch-I	-0.325105	0.0146976	-0.339802	0.261146	0.600948	ns	ns	ns	ns	*
26-S	N	26	S	N26S	Switch-I	-0.0456604	0.00455361	-0.0502141	0.252195	0.302409	ns	ns	ns	ns	ns
26-T	N	26	T	N26T	Switch-I	-0.03466	-0.0330316	-0.0016284	0.25202	0.253648	ns	ns	ns	ns	ns
26-V	N	26	V	N26V	Switch-I	0.167456	-0.0441888	0.211645	1.1682	0.956559	ns	ns	ns	***	***
26-W	N	26	W	N26W	Switch-I	-0.0133194	0.634249	-0.647569	1.20841	1.85598	ns	***	***	***	***
26-Y	N	26	Y	N26Y	Switch-I	-0.0128444	-0.0610201	0.0481757	0.583767	0.535591	ns	ns	ns	*	*
27-A	H	27	A	H27A	Switch-I	-0.164908	0.139451	-0.304359	0.024432	0.328791	ns	ns	ns	ns	ns
27-C	H	27	C	H27C	Switch-I	0.0368666	-0.178282	0.215149	-0.101817	-0.316966	ns	ns	ns	ns	ns
27-D	H	27	D	H27D	Switch-I	0.202464	-0.236051	0.438516	-0.229285	-0.6678	ns	ns	ns	ns	*
27-E	H	27	E	H27E	Switch-I	-0.0919333	-0.0694565	-0.0224768	-0.26695	-0.244473	ns	ns	ns	ns	ns
27-F	H	27	F	H27F	Switch-I	-0.174072	0.102445	-0.276517	-0.249086	0.0274315	ns	ns	ns	ns	ns
27-G	H	27	G	H27G	Switch-I	0.0153852	0.221051	-0.205665	0.528642	0.734307	ns	ns	ns	*	***
27-H	H	27	H	H27H	Switch-I	0	0	0	0	0	ns	ns	ns	ns	ns
27-I	H	27	I	H27I	Switch-I	0.0383957	0.156234	-0.117838	-0.0983002	0.0195381	ns	ns	ns	ns	ns
27-K	H	27	K	H27K	Switch-I	-0.328468	-0.605293	0.276825	-0.0898828	-0.366708	ns	ns	ns	ns	ns
27-L	H	27	L	H27L	Switch-I	-0.313605	-0.52782	0.214215	-0.00298676	-0.217201	ns	ns	ns	ns	ns
27-M	H	27	M	H27M	Switch-I	0.0200056	0.0272116	-0.00720598	0.0486539	0.0558599	ns	ns	ns	ns	ns
27-N	H	27	N	H27N	Switch-I	0.0803226	-0.018555	0.0988775	0.0365669	-0.0623106	ns	ns	ns	ns	ns
27-P	H	27	P	H27P	Switch-I	-0.304611	-0.803199	0.498588	-0.846115	-1.3447	ns	*	ns	**	***
27-Q	H	27	Q	H27Q	Switch-I	-0.494059	-0.638375	0.144316	-0.268442	-0.412759	ns	ns	ns	ns	ns
27-R	H	27	R	H27R	Switch-I	0.211083	-0.296608	0.507691	-0.574161	-1.08185	ns	ns	ns	ns	***
27-S	H	27	S	H27S	Switch-I	-0.150041	0.00373987	-0.153781	-0.227875	-0.0740944	ns	ns	ns	ns	ns
27-T	H	27	T	H27T	Switch-I	-0.22318	0.0448999	-0.26808	-0.250285	0.0177947	ns	ns	ns	ns	ns
27-V	H	27	V	H27V	Switch-I	-0.0105096	0.0738065	-0.0843161	0.0507565	0.135073	ns	ns	ns	ns	ns
27-W	H	27	W	H27W	Switch-I	0.0684998	0.0886131	-0.0201134	0.294242	0.314356	ns	ns	ns	ns	ns
27-Y	H	27	Y	H27Y	Switch-I	-0.0010585	0.0441182	-0.0451767	-0.00456565	0.0406111	ns	ns	ns	ns	ns
28-A	F	28	A	F28A	Switch-I	0.496787	0.171495	0.325292	0.114879	-0.210413	ns	ns	ns	ns	ns
28-C	F	28	C	F28C	Switch-I	0.0897653	-0.00611654	0.0958819	0.70827	0.612388	ns	ns	ns	*	*
28-D	F	28	D	F28D	Switch-I	0.114051	-0.191367	0.305418	-0.707441	-1.01286	ns	ns	ns	ns	**
28-E	F	28	E	F28E	Switch-I	-0.118403	-0.426153	0.30775	-0.367889	-0.675639	ns	ns	ns	ns	*
28-F	F	28	F	F28F	Switch-I	0	0	0	0	0	ns	ns	ns	ns	ns
28-G	F	28	G	F28G	Switch-I	-0.025738	-0.639439	0.613701	-0.392813	-1.00651	ns	ns	ns	ns	***
28-H	F	28	H	F28H	Switch-I	0.0848954	-0.26701	0.351906	0.621269	0.269363	ns	ns	ns	ns	ns
28-I	F	28	I	F28I	Switch-I	0.136417	-0.0373968	0.173814	0.308524	0.134711	ns	ns	ns	ns	ns
28-K	F	28	K	F28K	Switch-I	0.26022	-0.283397	0.543617	-0.11695	-0.660567	ns	ns	ns	ns	ns
28-L	F	28	L	F28L	Switch-I	-0.190331	-0.467785	0.277454	0.662342	0.384887	ns	ns	ns	*	ns
28-M	F	28	M	F28M	Switch-I	-0.228689	0.0598329	-0.288522	0.450353	0.738875	ns	ns	ns	ns	*
28-N	F	28	N	F28N	Switch-I	0.259953	-0.497193	0.757146	-0.584351	-1.3415	ns	ns	ns	ns	***
28-P	F	28	P	F28P	Switch-I	0.0145717	-0.386447	0.401018	-0.380195	-0.781214	ns	ns	ns	ns	*
28-Q	F	28	Q	F28Q	Switch-I	0.0990944	-0.332418	0.431513	-0.118456	-0.549969	ns	ns	ns	ns	*
28-R	F	28	R	F28R	Switch-I	0.176109	-0.0426542	0.218763	0.349765	0.131002	ns	ns	ns	ns	ns
28-S	F	28	S	F28S	Switch-I	-0.293301	-0.360229	0.0669276	-0.502368	-0.569296	ns	ns	ns	ns	*
28-T	F	28	T	F28T	Switch-I	0.149096	-0.162563	0.311658	0.163935	-0.147723	ns	ns	ns	ns	ns
28-V	F	28	V	F28V	Switch-I	0.151662	0.00186386	0.149798	0.342653	0.192855	ns	ns	ns	ns	ns
28-W	F	28	W	F28W	Switch-I	0.0341715	0.0553488	-0.0211773	0.465616	0.486793	ns	ns	ns	ns	ns
28-Y	F	28	Y	F28Y	Switch-I	-0.240575	-0.119597	-0.120979	-0.0897117	0.0312668	ns	ns	ns	ns	ns
29-A	V	29	A	V29A	Switch-I	-0.239156	-0.156642	-0.0825142	0.133876	0.21639	ns	ns	ns	ns	ns
29-C	V	29	C	V29C	Switch-I	0.0692833	-0.0412691	0.110552	-0.041575	-0.152127	ns	ns	ns	ns	ns
29-D	V	29	D	V29D	Switch-I	0.146341	0.26254	-0.116199	-0.19253	-0.0763304	ns	ns	ns	ns	ns
29-E	V	29	E	V29E	Switch-I	0.0536319	-0.10267	0.156302	-0.0608917	-0.217193	ns	ns	ns	ns	ns
29-F	V	29	F	V29F	Switch-I	-0.0868879	0.0492833	-0.136171	-0.0098828	0.126288	ns	ns	ns	ns	ns
29-G	V	29	G	V29G	Switch-I	0.33749	0.336131	0.00135823	0.00581289	0.00445466	ns	ns	ns	ns	ns
29-H	V	29	H	V29H	Switch-I	-0.20383	-0.148903	-0.0549265	-0.17559	-0.120664	ns	ns	ns	ns	ns
29-I	V	29	I	V29I	Switch-I	-0.162349	0.035403	-0.197752	0.0509397	0.248692	ns	ns	ns	ns	ns
29-K	V	29	K	V29K	Switch-I	-0.116477	-0.0694362	-0.0470411	-0.140381	-0.0933401	ns	ns	ns	ns	ns
29-L	V	29	L	V29L	Switch-I	0.00973383	-0.140526	0.15026	0.00509307	-0.145167	ns	ns	ns	ns	ns
29-M	V	29	M	V29M	Switch-I	-0.123476	0.093081	-0.216557	0.0823929	0.29895	ns	ns	ns	ns	ns
29-N	V	29	N	V29N	Switch-I	-0.0235013	0.0346684	-0.0581697	0.0219199	0.0800896	ns	ns	ns	ns	ns
29-P	V	29	P	V29P	Switch-I	-0.0757924	-0.0235941	-0.0521982	0.0311409	0.0833391	ns	ns	ns	ns	ns
29-Q	V	29	Q	V29Q	Switch-I	-0.294853	-0.259512	-0.0353415	0.0842083	0.11955	ns	ns	ns	ns	ns
29-R	V	29	R	V29R	Switch-I	0.142704	-0.320257	0.462962	-0.145016	-0.607977	ns	ns	ns	ns	*
29-S	V	29	S	V29S	Switch-I	0.0153778	0.162956	-0.147578	-0.21148	-0.063902	ns	ns	ns	ns	ns
29-T	V	29	T	V29T	Switch-I	-0.386262	-0.323531	-0.0627307	-0.0383062	0.0244245	ns	ns	ns	ns	ns
29-V	V	29	V	V29V	Switch-I	0	0	0	0	0	ns	ns	ns	ns	ns
29-W	V	29	W	V29W	Switch-I	0.129097	0.154822	-0.0257253	0.218429	0.244154	ns	ns	ns	ns	ns
29-Y	V	29	Y	V29Y	Switch-I	-0.0499885	0.0781825	-0.128171	-0.227068	-0.0988966	ns	ns	ns	ns	ns
30-A	D	30	A	D30A	Switch-I	-0.160574	0.359195	-0.51977	-0.161217	0.358553	ns	ns	ns	ns	ns
30-C	D	30	C	D30C	Switch-I	0.133517	0.00130131	0.132216	0.3985	0.266284	ns	ns	ns	ns	ns
30-D	D	30	D	D30D	Switch-I	0	0	0	0	0	ns	ns	ns	ns	ns
30-E	D	30	E	D30E	Switch-I	-0.0675975	-0.426551	0.358954	0.0842901	-0.274664	ns	ns	ns	ns	ns
30-F	D	30	F	D30F	Switch-I	-0.254615	-0.118284	-0.136331	-0.1512	-0.0148682	ns	ns	ns	ns	ns
30-G	D	30	G	D30G	Switch-I	-0.267325	-0.147129	-0.120196	0.0402068	0.160403	ns	ns	ns	ns	ns
30-H	D	30	H	D30H	Switch-I	0.0282739	0.137436	-0.109162	-0.311494	-0.202332	ns	ns	ns	ns	ns
30-I	D	30	I	D30I	Switch-I	-0.10616	0.0155352	-0.121695	0.343768	0.465463	ns	ns	ns	ns	ns
30-K	D	30	K	D30K	Switch-I	-0.18388	0.00658766	-0.190468	0.1757	0.366169	ns	ns	ns	ns	ns
30-L	D	30	L	D30L	Switch-I	0.0660154	0.372877	-0.306862	-0.0362725	0.27059	ns	ns	ns	ns	ns
30-M	D	30	M	D30M	Switch-I	0.0872973	0.274896	-0.187598	0.37647	0.564069	ns	ns	ns	ns	*
30-N	D	30	N	D30N	Switch-I	-0.216245	0.0854706	-0.301715	0.0238816	0.325597	ns	ns	ns	ns	ns
30-P	D	30	P	D30P	Switch-I	0.0773617	-0.175637	0.252998	-0.37059	-0.623589	ns	ns	ns	ns	*
30-Q	D	30	Q	D30Q	Switch-I	0.0577778	0.228767	-0.170989	0.322262	0.493251	ns	ns	ns	ns	*
30-R	D	30	R	D30R	Switch-I	-0.0801091	-0.0583985	-0.0217105	0.126904	0.148615	ns	ns	ns	ns	ns
30-S	D	30	S	D30S	Switch-I	0.319318	-0.0790171	0.398335	0.788427	0.390091	ns	ns	ns	ns	ns
30-T	D	30	T	D30T	Switch-I	-0.0781796	-0.0200717	-0.0581079	-0.152188	-0.0940805	ns	ns	ns	ns	ns
30-V	D	30	V	D30V	Switch-I	-0.196212	-0.0527719	-0.14344	0.350419	0.493859	ns	ns	ns	ns	*
30-W	D	30	W	D30W	Switch-I	-0.00765577	0.0819903	-0.0896461	0.299917	0.389563	ns	ns	ns	ns	ns
30-Y	D	30	Y	D30Y	Switch-I	0.0347437	-0.0644002	0.0991439	0.400612	0.301468	ns	ns	ns	ns	ns
31-A	E	31	A	E31A	Switch-I	-0.0448345	-0.274958	0.230123	0.0558375	-0.174286	ns	ns	ns	ns	ns
31-C	E	31	C	E31C	Switch-I	-0.184428	-0.289959	0.105531	-0.223011	-0.328541	ns	ns	ns	ns	ns
31-D	E	31	D	E31D	Switch-I	0.0570076	-0.393813	0.450821	0.209473	-0.241348	ns	ns	ns	ns	ns
31-E	E	31	E	E31E	Switch-I	0	0	0	0	0	ns	ns	ns	ns	ns
31-F	E	31	F	E31F	Switch-I	-0.073482	-0.117264	0.0437819	-0.126194	-0.169976	ns	ns	ns	ns	ns
31-G	E	31	G	E31G	Switch-I	0.108383	0.362391	-0.254008	0.0800235	0.334031	ns	ns	ns	ns	ns
31-H	E	31	H	E31H	Switch-I	0.107538	0.0275152	0.080023	0.205816	0.125793	ns	ns	ns	ns	ns
31-I	E	31	I	E31I	Switch-I	0.227538	0.26273	-0.0351916	0.181097	0.216289	ns	ns	ns	ns	ns
31-K	E	31	K	E31K	Switch-I	-0.321538	-0.326469	0.00493103	-0.363374	-0.368305	ns	ns	ns	*	**
31-L	E	31	L	E31L	Switch-I	-0.00637686	-0.135702	0.129325	0.0657992	-0.0635258	ns	ns	ns	ns	ns
31-M	E	31	M	E31M	Switch-I	-0.246361	-0.24078	-0.00558104	0.00251588	0.00809693	ns	ns	ns	ns	ns
31-N	E	31	N	E31N	Switch-I	0.246157	-0.0545749	0.300731	0.148393	-0.152338	ns	ns	ns	ns	ns
31-P	E	31	P	E31P	Switch-I	-0.205632	-0.253711	0.0480791	0.517577	0.469498	ns	ns	ns	ns	ns
31-Q	E	31	Q	E31Q	Switch-I	0.167196	-0.458815	0.626011	0.0901521	-0.535859	ns	ns	ns	ns	ns
31-R	E	31	R	E31R	Switch-I	0.10499	-0.510768	0.615758	-0.0518657	-0.667623	ns	ns	ns	ns	*
31-S	E	31	S	E31S	Switch-I	0.191457	0.233015	-0.0415577	0.0851541	0.126712	ns	ns	ns	ns	ns
31-T	E	31	T	E31T	Switch-I	0.106938	-0.156594	0.263533	-0.020402	-0.283935	ns	ns	ns	ns	ns
31-V	E	31	V	E31V	Switch-I	0.175856	-0.130322	0.306179	0.340866	0.0346874	ns	ns	ns	ns	ns
31-W	E	31	W	E31W	Switch-I	-0.142905	-0.165372	0.0224673	-0.166955	-0.189422	ns	ns	ns	ns	ns
31-Y	E	31	Y	E31Y	Switch-I	-0.0441264	0.0408563	-0.0849826	-0.216117	-0.131135	ns	ns	ns	ns	ns
32-A	Y	32	A	Y32A	Switch-I	-0.0185374	-0.663245	0.644708	-0.521669	-1.16638	ns	ns	ns	ns	**
32-C	Y	32	C	Y32C	Switch-I	0.277018	-0.162038	0.439055	-0.494442	-0.933497	ns	ns	ns	ns	**
32-D	Y	32	D	Y32D	Switch-I	-0.14774	-0.722317	0.574577	-0.465934	-1.04051	ns	*	*	ns	***
32-E	Y	32	E	Y32E	Switch-I	0.147576	-0.741192	0.888767	-0.515346	-1.40411	ns	ns	ns	ns	***
32-F	Y	32	F	Y32F	Switch-I	0.1995	0.441078	-0.241577	-0.302271	-0.0606941	ns	ns	ns	ns	ns
32-G	Y	32	G	Y32G	Switch-I	0.307893	-0.681052	0.988945	-0.302581	-1.29153	ns	ns	*	ns	***
32-H	Y	32	H	Y32H	Switch-I	-0.134141	-0.0241659	-0.109975	-0.908677	-0.798702	ns	ns	ns	*	*
32-I	Y	32	I	Y32I	Switch-I	-0.09983	-0.499117	0.399287	-0.385396	-0.784682	ns	ns	ns	ns	*
32-K	Y	32	K	Y32K	Switch-I	0.0466145	0.0160471	0.0305674	-0.65458	-0.685147	ns	ns	ns	ns	ns
32-L	Y	32	L	Y32L	Switch-I	0.362125	-0.564598	0.926723	-0.751481	-1.6782	ns	ns	ns	ns	*
32-M	Y	32	M	Y32M	Switch-I	0.0258951	-0.623285	0.64918	-0.17732	-0.8265	ns	ns	ns	ns	*
32-N	Y	32	N	Y32N	Switch-I	0.248967	-0.402251	0.651218	-0.848855	-1.50007	ns	ns	ns	*	***
32-P	Y	32	P	Y32P	Switch-I	0.37261	-0.571191	0.943801	-0.219022	-1.16282	ns	ns	*	ns	**
32-Q	Y	32	Q	Y32Q	Switch-I	-0.0568277	-0.536422	0.479595	-0.650959	-1.13055	ns	ns	ns	ns	***
32-R	Y	32	R	Y32R	Switch-I	0.810673	-0.392222	1.20289	-0.28806	-1.49096	ns	ns	*	ns	***
32-S	Y	32	S	Y32S	Switch-I	0.80227	-0.436014	1.23828	0.0620495	-1.17623	ns	ns	*	ns	**
32-T	Y	32	T	Y32T	Switch-I	0.585667	-0.142401	0.728068	-0.0912914	-0.819359	ns	ns	ns	ns	*
32-V	Y	32	V	Y32V	Switch-I	-0.557909	-0.776554	0.218646	-0.525345	-0.743991	ns	ns	ns	ns	ns
32-W	Y	32	W	Y32W	Switch-I	-0.157011	-0.666431	0.50942	-0.797192	-1.30661	ns	ns	ns	*	***
32-Y	Y	32	Y	Y32Y	Switch-I	0	0	0	0	0	ns	ns	ns	ns	ns
33-A	D	33	A	D33A	Switch-I	-0.00108992	-0.35012	0.34903	-0.634887	-0.983916	ns	ns	ns	ns	**
33-C	D	33	C	D33C	Switch-I	-0.44883	-0.249071	-0.199759	-0.870827	-0.671068	ns	ns	ns	ns	ns
33-D	D	33	D	D33D	Switch-I	0	0	0	0	0	ns	ns	ns	ns	ns
33-E	D	33	E	D33E	Switch-I	0.0398544	0.0441621	-0.00430772	0.206008	0.210316	ns	ns	ns	ns	ns
33-F	D	33	F	D33F	Switch-I	-0.0154707	-0.19962	0.184149	0.049686	-0.134463	ns	ns	ns	ns	ns
33-G	D	33	G	D33G	Switch-I	-0.185364	-0.238673	0.0533087	-0.300855	-0.354164	ns	ns	ns	ns	ns
33-H	D	33	H	D33H	Switch-I	0.0386531	-0.545006	0.58366	-0.0731592	-0.656819	ns	ns	ns	ns	ns
33-I	D	33	I	D33I	Switch-I	-0.291108	-0.15611	-0.134998	-0.511651	-0.376652	ns	ns	ns	ns	ns
33-K	D	33	K	D33K	Switch-I	-0.12886	-0.469535	0.340675	-0.591268	-0.931944	ns	ns	ns	ns	**
33-L	D	33	L	D33L	Switch-I	-0.120049	-0.475639	0.35559	-0.200436	-0.556025	ns	ns	ns	ns	*
33-M	D	33	M	D33M	Switch-I	0.135876	-0.0936454	0.229522	0.249165	0.0196436	ns	ns	ns	ns	ns
33-N	D	33	N	D33N	Switch-I	0.351693	0.407629	-0.0559359	-0.785708	-0.729772	ns	ns	ns	ns	ns
33-P	D	33	P	D33P	Switch-I	-0.271653	-0.581797	0.310143	-0.65737	-0.967513	ns	ns	ns	*	***
33-Q	D	33	Q	D33Q	Switch-I	0.451571	0.0525966	0.398975	-0.768136	-1.16711	ns	ns	ns	ns	**
33-R	D	33	R	D33R	Switch-I	-0.198737	-0.564254	0.365517	-0.781128	-1.14664	ns	ns	ns	**	***
33-S	D	33	S	D33S	Switch-I	0.312528	-0.405863	0.718391	-0.323667	-1.04206	ns	ns	ns	ns	*
33-T	D	33	T	D33T	Switch-I	-0.321234	-0.484411	0.163176	-0.263374	-0.42655	ns	ns	ns	ns	ns
33-V	D	33	V	D33V	Switch-I	-0.0436741	-0.707221	0.663547	-0.221077	-0.884623	ns	ns	ns	ns	*
33-W	D	33	W	D33W	Switch-I	0.303714	-0.456154	0.759868	-0.371573	-1.13144	ns	ns	ns	ns	***
33-Y	D	33	Y	D33Y	Switch-I	0.40811	-0.36439	0.7725	0.0740659	-0.698434	ns	ns	ns	ns	ns
34-A	P	34	A	P34A	Switch-I	0.0132666	-0.21543	0.228697	0.106396	-0.122301	ns	ns	ns	ns	ns
34-C	P	34	C	P34C	Switch-I	0.133964	-0.270535	0.404499	-0.57746	-0.981959	ns	ns	ns	ns	***
34-D	P	34	D	P34D	Switch-I	0.00247784	-0.656138	0.658616	-0.408578	-1.06719	ns	*	*	ns	***
34-E	P	34	E	P34E	Switch-I	-0.259116	-0.526068	0.266952	-0.5742	-0.841152	ns	ns	ns	*	***
34-F	P	34	F	P34F	Switch-I	0.543463	-0.387711	0.931174	0.0474145	-0.883759	ns	ns	**	ns	**
34-G	P	34	G	P34G	Switch-I	0.0138333	-0.642573	0.656406	-0.473297	-1.1297	ns	*	*	ns	***
34-H	P	34	H	P34H	Switch-I	0.206269	-0.157019	0.363287	-0.408653	-0.771941	ns	ns	ns	*	***
34-I	P	34	I	P34I	Switch-I	0.0993115	-0.311821	0.411132	-0.399084	-0.810216	ns	ns	ns	ns	**
34-K	P	34	K	P34K	Switch-I	0.0578115	-0.22472	0.282532	-0.399977	-0.682508	ns	ns	ns	ns	*
34-L	P	34	L	P34L	Switch-I	0.104502	-0.386079	0.490581	-0.370595	-0.861176	ns	ns	ns	ns	**
34-M	P	34	M	P34M	Switch-I	0.109046	-0.32939	0.438436	-0.465576	-0.904012	ns	ns	ns	ns	***
34-N	P	34	N	P34N	Switch-I	0.274001	-0.850241	1.12424	-0.675082	-1.79932	ns	*	**	ns	***
34-P	P	34	P	P34P	Switch-I	0	0	0	0	0	ns	ns	ns	ns	ns
34-Q	P	34	Q	P34Q	Switch-I	-0.0492556	-0.633541	0.584285	-0.329292	-0.913577	ns	ns	ns	ns	***
34-R	P	34	R	P34R	Switch-I	-0.639687	-0.361442	-0.278245	-0.900706	-0.622461	ns	ns	ns	ns	ns
34-S	P	34	S	P34S	Switch-I	0.0764027	-0.634409	0.710812	-0.374842	-1.08565	ns	ns	ns	ns	***
34-T	P	34	T	P34T	Switch-I	-0.0499885	-0.391219	0.34123	-0.332646	-0.673876	ns	ns	ns	ns	**
34-V	P	34	V	P34V	Switch-I	0.200788	-0.50003	0.700818	-0.358544	-1.05936	ns	ns	**	ns	***
34-W	P	34	W	P34W	Switch-I	-0.0500057	-0.542173	0.492168	-0.430808	-0.922975	ns	*	ns	ns	***
34-Y	P	34	Y	P34Y	Switch-I	0.321712	-0.372047	0.693759	-0.586395	-1.28015	ns	ns	ns	ns	***
35-A	T	35	A	T35A	Switch-I	-0.283244	-0.923347	0.640103	-0.549976	-1.19008	ns	ns	ns	ns	**
35-C	T	35	C	T35C	Switch-I	0.60183	-0.150591	0.75242	0.260159	-0.492261	ns	ns	*	ns	ns
35-D	T	35	D	T35D	Switch-I	-0.240295	-0.466696	0.226401	-0.770849	-0.99725	ns	ns	ns	ns	*
35-E	T	35	E	T35E	Switch-I	-0.105123	-0.660116	0.554993	-0.750089	-1.30508	ns	ns	ns	ns	***
35-F	T	35	F	T35F	Switch-I	0.139381	-0.585702	0.725083	-0.617132	-1.34221	ns	ns	ns	ns	***
35-G	T	35	G	T35G	Switch-I	-0.361061	-0.545719	0.184658	-1.3023	-1.48696	ns	ns	ns	**	***
35-H	T	35	H	T35H	Switch-I	0.206848	-0.752009	0.958857	-0.242443	-1.2013	ns	ns	ns	ns	*
35-I	T	35	I	T35I	Switch-I	0.0873554	-0.0857016	0.173057	-0.315605	-0.488663	ns	ns	ns	ns	ns
35-K	T	35	K	T35K	Switch-I	-0.156426	-0.521576	0.36515	-0.777783	-1.14293	ns	ns	ns	**	***
35-L	T	35	L	T35L	Switch-I	0.0148573	-0.401564	0.416421	-0.593074	-1.0095	ns	ns	ns	ns	***
35-M	T	35	M	T35M	Switch-I	-0.0723619	-0.796675	0.724314	-0.596332	-1.32065	ns	*	*	ns	***
35-N	T	35	N	T35N	Switch-I	0.0398196	-0.377021	0.416841	-0.407925	-0.824766	ns	ns	ns	ns	*
35-P	T	35	P	T35P	Switch-I	0.0859503	-0.308509	0.394459	-0.17052	-0.564979	ns	ns	ns	ns	ns
35-Q	T	35	Q	T35Q	Switch-I	0.191358	-0.652407	0.843765	-0.162715	-1.00648	ns	ns	*	ns	**
35-R	T	35	R	T35R	Switch-I	-0.0364821	-0.340459	0.303977	-0.661755	-0.965732	ns	ns	ns	*	***
35-S	T	35	S	T35S	Switch-I	-0.0823504	-0.461044	0.378693	-0.587502	-0.966195	ns	ns	ns	*	***
35-T	T	35	T	T35T	Switch-I	0	0	0	0	0	ns	ns	ns	ns	ns
35-V	T	35	V	T35V	Switch-I	-0.0721033	-0.396598	0.324495	-0.550499	-0.874995	ns	ns	ns	ns	**
35-W	T	35	W	T35W	Switch-I	-0.194017	-0.464679	0.270662	-1.15183	-1.42249	ns	ns	ns	**	***
35-Y	T	35	Y	T35Y	Switch-I	0.0555278	-0.678382	0.73391	-0.0536449	-0.787555	ns	ns	ns	ns	*
36-A	I	36	A	I36A	Switch-I	-0.024103	-0.551205	0.527102	-0.241715	-0.768817	ns	ns	ns	ns	**
36-C	I	36	C	I36C	Switch-I	-0.076803	-0.473195	0.396392	-0.503947	-0.900339	ns	ns	ns	ns	**
36-D	I	36	D	I36D	Switch-I	-0.109795	-0.603409	0.493614	-0.441014	-0.934628	ns	ns	ns	ns	**
36-E	I	36	E	I36E	Switch-I	0.134146	-0.243203	0.377349	-0.618713	-0.996062	ns	ns	ns	*	***
36-F	I	36	F	I36F	Switch-I	0.0033834	-0.349434	0.352818	-0.286921	-0.639739	ns	ns	ns	ns	**
36-G	I	36	G	I36G	Switch-I	0.154682	-0.381309	0.535991	-0.546294	-1.08229	ns	ns	*	*	***
36-H	I	36	H	I36H	Switch-I	0.295194	-0.570552	0.865746	-0.321799	-1.18755	ns	*	**	ns	***
36-I	I	36	I	I36I	Switch-I	0	0	0	0	0	ns	ns	ns	ns	ns
36-K	I	36	K	I36K	Switch-I	0.264891	-0.343981	0.608872	-0.488219	-1.09709	ns	ns	ns	ns	***
36-L	I	36	L	I36L	Switch-I	-0.164817	-0.611257	0.44644	-0.360086	-0.806526	ns	*	ns	ns	***
36-M	I	36	M	I36M	Switch-I	0.0312921	-0.314858	0.34615	-0.531376	-0.877526	ns	ns	ns	**	***
36-N	I	36	N	I36N	Switch-I	0.129026	-0.218595	0.347621	-0.286249	-0.633871	ns	ns	ns	ns	*
36-P	I	36	P	I36P	Switch-I	-0.179996	-0.588081	0.408086	-1.16872	-1.5768	ns	ns	ns	**	***
36-Q	I	36	Q	I36Q	Switch-I	0.028499	-0.562076	0.590575	-0.373921	-0.964496	ns	*	*	ns	***
36-R	I	36	R	I36R	Switch-I	0.251115	-0.489561	0.740676	-0.337202	-1.07788	ns	*	***	ns	***
36-S	I	36	S	I36S	Switch-I	-0.153374	-0.157075	0.00370061	-0.505464	-0.509164	ns	ns	ns	ns	ns
36-T	I	36	T	I36T	Switch-I	-0.0837678	-0.149799	0.0660317	-0.191986	-0.258017	ns	ns	ns	ns	ns
36-V	I	36	V	I36V	Switch-I	-0.144176	-0.79591	0.651735	-0.599027	-1.25076	ns	**	**	**	***
36-W	I	36	W	I36W	Switch-I	-0.107595	-0.603431	0.495836	-0.568138	-1.06397	ns	*	ns	*	***
36-Y	I	36	Y	I36Y	Switch-I	-0.0249581	-0.0385827	0.0136246	-0.561827	-0.575452	ns	ns	ns	*	*
37-A	E	37	A	E37A	Switch-I	-0.0217883	-0.430513	0.408725	0.507235	0.0985106	ns	ns	ns	*	ns
37-C	E	37	C	E37C	Switch-I	-0.0267836	-0.490072	0.463288	0.953651	0.490363	ns	*	*	***	**
37-D	E	37	D	E37D	Switch-I	-0.208336	-0.0238864	-0.184449	-0.053854	0.130595	ns	ns	ns	ns	ns
37-E	E	37	E	E37E	Switch-I	0	0	0	0	0	ns	ns	ns	ns	ns
37-F	E	37	F	E37F	Switch-I	0.064142	-0.336078	0.40022	0.980406	0.580186	ns	ns	ns	***	**
37-G	E	37	G	E37G	Switch-I	0.330398	-0.309771	0.640169	-0.195837	-0.836006	ns	ns	ns	ns	ns
37-H	E	37	H	E37H	Switch-I	-0.147218	-0.470849	0.323632	0.596917	0.273285	ns	ns	ns	**	ns
37-I	E	37	I	E37I	Switch-I	-0.029496	-0.378069	0.348573	1.37091	1.02234	ns	ns	ns	***	***
37-K	E	37	K	E37K	Switch-I	-0.266939	-0.471003	0.204064	-0.462037	-0.666101	ns	**	ns	**	***
37-L	E	37	L	E37L	Switch-I	0.121212	-0.379213	0.500425	1.02192	0.521499	ns	ns	*	***	**
37-M	E	37	M	E37M	Switch-I	-0.170614	-0.558322	0.387708	1.0393	0.65159	ns	*	ns	***	**
37-N	E	37	N	E37N	Switch-I	0.016362	-0.569474	0.585836	-0.0777168	-0.663552	ns	*	*	ns	***
37-P	E	37	P	E37P	Switch-I	0.00859099	-0.513366	0.521957	-0.317878	-0.839834	ns	ns	ns	ns	***
37-Q	E	37	Q	E37Q	Switch-I	-0.0410811	-0.397939	0.356858	0.429217	0.0723596	ns	ns	ns	*	ns
37-R	E	37	R	E37R	Switch-I	0.00133175	-0.672828	0.67416	-0.452628	-1.12679	ns	**	**	*	***
37-S	E	37	S	E37S	Switch-I	-0.0950389	0.030372	-0.125411	1.39137	1.51678	ns	ns	ns	***	***
37-T	E	37	T	E37T	Switch-I	0.0674347	-0.485792	0.553227	1.06694	0.513711	ns	ns	*	***	*
37-V	E	37	V	E37V	Switch-I	-0.185569	-0.480744	0.295175	0.31239	0.0172147	ns	ns	ns	ns	ns
37-W	E	37	W	E37W	Switch-I	0.440568	-0.230222	0.67079	1.04184	0.37105	ns	ns	ns	***	ns
37-Y	E	37	Y	E37Y	Switch-I	0.257679	-0.126374	0.384054	0.823031	0.438977	ns	ns	ns	***	**
38-A	D	38	A	D38A	beta-2	-0.232224	-0.776509	0.544285	-0.620963	-1.16525	ns	***	*	***	***
38-C	D	38	C	D38C	beta-2	-0.153641	-0.691153	0.537512	-0.491365	-1.02888	ns	**	*	*	***
38-D	D	38	D	D38D	beta-2	0	0	0	0	0	ns	ns	ns	ns	ns
38-E	D	38	E	D38E	beta-2	-0.137317	-0.513435	0.376118	-0.497612	-0.87373	ns	*	ns	*	***
38-F	D	38	F	D38F	beta-2	0.291628	-0.104092	0.39572	-0.52564	-0.92136	ns	ns	ns	*	***
38-G	D	38	G	D38G	beta-2	-0.00491532	-0.613276	0.60836	-0.867093	-1.47545	ns	*	*	***	***
38-H	D	38	H	D38H	beta-2	-0.0359287	0.000886017	-0.0368147	-0.593441	-0.556626	ns	ns	ns	ns	*
38-I	D	38	I	D38I	beta-2	0.211447	-0.477587	0.689034	-0.461943	-1.15098	ns	ns	*	ns	***
38-K	D	38	K	D38K	beta-2	-0.0544846	-0.391799	0.337315	-0.813594	-1.15091	ns	ns	ns	***	***
38-L	D	38	L	D38L	beta-2	-0.0568265	-0.686322	0.629495	-0.578614	-1.20811	ns	*	*	*	***
38-M	D	38	M	D38M	beta-2	0.00174576	-0.496882	0.498628	-0.689592	-1.18822	ns	ns	ns	**	***
38-N	D	38	N	D38N	beta-2	-0.356652	-0.326292	-0.0303605	-0.845006	-0.814646	ns	ns	ns	***	***
38-P	D	38	P	D38P	beta-2	-0.044676	-0.435187	0.390511	-0.774133	-1.16464	ns	ns	ns	**	***
38-Q	D	38	Q	D38Q	beta-2	0.0702065	-0.547536	0.617742	-0.530493	-1.14824	ns	*	*	*	***
38-R	D	38	R	D38R	beta-2	-0.052655	-0.321992	0.269337	-0.598456	-0.867794	ns	ns	ns	**	***
38-S	D	38	S	D38S	beta-2	0.00608621	-0.304893	0.310979	-0.760134	-1.07111	ns	ns	ns	**	***
38-T	D	38	T	D38T	beta-2	-0.156545	-0.602894	0.446348	-0.473189	-0.919538	ns	ns	ns	ns	***
38-V	D	38	V	D38V	beta-2	0.0115746	-0.454696	0.466271	-0.786273	-1.25254	ns	ns	ns	**	***
38-W	D	38	W	D38W	beta-2	-0.0997632	-0.433416	0.333652	-0.927545	-1.2612	ns	ns	ns	***	***
38-Y	D	38	Y	D38Y	beta-2	0.0104584	-0.304744	0.315203	-0.546578	-0.861781	ns	ns	ns	**	***
39-A	S	39	A	S39A	beta-2	0.0168557	-0.145264	0.16212	-0.22726	-0.389379	ns	ns	ns	ns	ns
39-C	S	39	C	S39C	beta-2	-0.184741	-0.101676	-0.0830649	-0.660692	-0.577627	ns	ns	ns	*	*
39-D	S	39	D	S39D	beta-2	0.086229	-0.0525363	0.138765	-0.369271	-0.508037	ns	ns	ns	ns	ns
39-E	S	39	E	S39E	beta-2	-0.364521	-0.201318	-0.163203	-0.977366	-0.814163	ns	ns	ns	**	**
39-F	S	39	F	S39F	beta-2	-0.222781	-0.369323	0.146542	-0.362228	-0.508769	ns	ns	ns	ns	**
39-G	S	39	G	S39G	beta-2	0.11206	0.406478	-0.294418	0.631542	0.92596	ns	ns	ns	*	***
39-H	S	39	H	S39H	beta-2	0.071067	-0.798266	0.869333	-0.293928	-1.16326	ns	ns	ns	ns	**
39-I	S	39	I	S39I	beta-2	-0.0938497	-0.44473	0.35088	0.105098	-0.245782	ns	ns	ns	ns	ns
39-K	S	39	K	S39K	beta-2	0.192481	-0.217032	0.409513	-0.388503	-0.798016	ns	ns	ns	ns	**
39-L	S	39	L	S39L	beta-2	0.551136	0.175825	0.375311	-0.173001	-0.548312	ns	ns	ns	ns	ns
39-M	S	39	M	S39M	beta-2	-0.163723	-0.0704439	-0.093279	-0.483094	-0.389815	ns	ns	ns	ns	ns
39-N	S	39	N	S39N	beta-2	0.235166	-0.154083	0.389249	-0.639871	-1.02912	ns	ns	ns	ns	*
39-P	S	39	P	S39P	beta-2	-0.177734	-0.709807	0.532072	-0.88226	-1.41433	ns	ns	ns	ns	***
39-Q	S	39	Q	S39Q	beta-2	-0.316539	-0.682676	0.366137	-0.958566	-1.3247	ns	ns	ns	ns	**
39-R	S	39	R	S39R	beta-2	0.710932	0.237069	0.473862	-0.304617	-0.77848	ns	ns	ns	ns	ns
39-S	S	39	S	S39S	beta-2	0	0	0	0	0	ns	ns	ns	ns	ns
39-T	S	39	T	S39T	beta-2	-0.0557008	0.134809	-0.19051	-0.186077	0.00443283	ns	ns	ns	ns	ns
39-V	S	39	V	S39V	beta-2	0.00140582	-0.580617	0.582022	-0.662469	-1.24449	ns	*	*	**	***
39-W	S	39	W	S39W	beta-2	0.0498331	-0.494285	0.544118	-0.794001	-1.33812	ns	ns	ns	**	***
39-Y	S	39	Y	S39Y	beta-2	0.266162	-0.0563648	0.322527	-0.205149	-0.527676	ns	ns	ns	ns	**
40-A	Y	40	A	Y40A	beta-2	0.261008	0.623898	-0.36289	-0.37745	-0.01456	ns	ns	ns	ns	ns
40-C	Y	40	C	Y40C	beta-2	-0.170027	-0.203826	0.0337997	-0.223622	-0.257422	ns	ns	ns	ns	ns
40-D	Y	40	D	Y40D	beta-2	-0.0447218	-0.0643336	0.0196119	-0.262108	-0.28172	ns	ns	ns	ns	ns
40-E	Y	40	E	Y40E	beta-2	0.591332	-0.270318	0.86165	0.475563	-0.386086	ns	ns	ns	ns	ns
40-F	Y	40	F	Y40F	beta-2	0.00173286	-0.145983	0.147716	-0.00636	-0.154076	ns	ns	ns	ns	ns
40-G	Y	40	G	Y40G	beta-2	-0.302832	-0.555571	0.25274	-0.729251	-0.981991	ns	ns	ns	ns	*
40-H	Y	40	H	Y40H	beta-2	-0.128173	-0.203103	0.0749294	-0.0525998	-0.127529	ns	ns	ns	ns	ns
40-I	Y	40	I	Y40I	beta-2	-0.324341	-0.705597	0.381256	-0.437113	-0.818369	ns	ns	ns	ns	*
40-K	Y	40	K	Y40K	beta-2	-0.0582967	-0.264782	0.206485	-0.556765	-0.76325	ns	ns	ns	ns	ns
40-L	Y	40	L	Y40L	beta-2	0.22218	-0.0881627	0.310343	0.0202799	-0.290063	ns	ns	ns	ns	ns
40-M	Y	40	M	Y40M	beta-2	-0.491695	-0.671432	0.179737	-1.04189	-1.22163	ns	ns	ns	*	**
40-N	Y	40	N	Y40N	beta-2	-0.0681915	-0.441199	0.373008	-0.637993	-1.011	ns	ns	ns	*	***
40-P	Y	40	P	Y40P	beta-2	-0.243465	-0.734558	0.491092	-0.64076	-1.13185	ns	ns	ns	ns	**
40-Q	Y	40	Q	Y40Q	beta-2	-0.821344	-1.01201	0.190668	-0.783526	-0.974194	ns	ns	ns	ns	*
40-R	Y	40	R	Y40R	beta-2	-0.266481	-0.504676	0.238196	-0.773651	-1.01185	ns	ns	ns	*	***
40-S	Y	40	S	Y40S	beta-2	-0.883717	-1.04962	0.165906	-0.564295	-0.730201	ns	ns	ns	ns	ns
40-T	Y	40	T	Y40T	beta-2	0.131919	-0.529003	0.660922	-0.110691	-0.771612	ns	ns	ns	ns	ns
40-V	Y	40	V	Y40V	beta-2	-0.645276	0.358593	-1.00387	-0.972354	0.031515	ns	ns	ns	ns	ns
40-W	Y	40	W	Y40W	beta-2	0.018344	0.0898063	-0.0714623	-0.296932	-0.22547	ns	ns	ns	ns	ns
40-Y	Y	40	Y	Y40Y	beta-2	0	0	0	0	0	ns	ns	ns	ns	ns
41-A	R	41	A	R41A	beta-2	-0.27489	-0.558515	0.283625	-0.173385	-0.45701	ns	ns	ns	ns	ns
41-C	R	41	C	R41C	beta-2	-0.402301	-0.782484	0.380183	-0.79499	-1.17517	ns	ns	ns	*	**
41-D	R	41	D	R41D	beta-2	-0.00378606	-1.05518	1.0514	-0.56748	-1.61888	ns	**	**	ns	***
41-E	R	41	E	R41E	beta-2	-0.0322968	-0.667607	0.63531	-0.333763	-0.969073	ns	ns	ns	ns	**
41-F	R	41	F	R41F	beta-2	0.289832	-0.166873	0.456705	-0.150223	-0.606928	ns	ns	ns	ns	ns
41-G	R	41	G	R41G	beta-2	-0.305344	-0.749479	0.444135	-0.582382	-1.02652	ns	*	ns	ns	***
41-H	R	41	H	R41H	beta-2	0.0757264	-0.284233	0.35996	-0.607119	-0.967079	ns	ns	ns	*	***
41-I	R	41	I	R41I	beta-2	0.125806	-0.384816	0.510623	-0.19828	-0.708902	ns	ns	*	ns	***
41-K	R	41	K	R41K	beta-2	0.147514	-0.265209	0.412723	-0.223046	-0.635769	ns	ns	ns	ns	*
41-L	R	41	L	R41L	beta-2	0.0435629	-0.157721	0.201284	-0.167525	-0.368808	ns	ns	ns	ns	**
41-M	R	41	M	R41M	beta-2	-0.183946	-0.43355	0.249604	-0.509894	-0.759499	ns	ns	ns	ns	*
41-N	R	41	N	R41N	beta-2	-0.143149	-0.461141	0.317993	-0.327841	-0.645834	ns	ns	ns	ns	**
41-P	R	41	P	R41P	beta-2	-0.213499	-0.630191	0.416693	-0.46286	-0.879552	ns	*	ns	ns	***
41-Q	R	41	Q	R41Q	beta-2	-0.207361	-0.334588	0.127227	-0.380293	-0.50752	ns	*	ns	**	***
41-R	R	41	R	R41R	beta-2	0	0	0	0	0	ns	ns	ns	ns	ns
41-S	R	41	S	R41S	beta-2	-0.0338957	-0.185087	0.151191	-0.509577	-0.660768	ns	ns	ns	ns	*
41-T	R	41	T	R41T	beta-2	-0.273305	0.0344958	-0.307801	-0.499263	-0.191462	ns	ns	ns	ns	ns
41-V	R	41	V	R41V	beta-2	-0.11903	-0.313166	0.194136	-0.593549	-0.787686	ns	ns	ns	**	***
41-W	R	41	W	R41W	beta-2	0.00169499	-0.135315	0.13701	-0.130348	-0.267358	ns	ns	ns	ns	ns
41-Y	R	41	Y	R41Y	beta-2	-0.312283	-0.492031	0.179748	-0.412841	-0.59259	ns	ns	ns	ns	ns
42-A	K	42	A	K42A	beta-2	0.907012	0.652006	0.255006	0.865301	0.610296	ns	ns	ns	ns	ns
42-C	K	42	C	K42C	beta-2	-0.295097	0.142357	-0.437454	-0.260073	0.177382	ns	ns	ns	ns	ns
42-D	K	42	D	K42D	beta-2	-0.0238399	-1.18259	1.15875	0.421851	-0.736901	ns	ns	ns	ns	ns
42-E	K	42	E	K42E	beta-2	0.0196322	-0.139824	0.159457	0.161007	0.00155012	ns	ns	ns	ns	ns
42-F	K	42	F	K42F	beta-2	-0.154326	-0.667209	0.512884	-0.779642	-1.29253	ns	ns	ns	ns	ns
42-G	K	42	G	K42G	beta-2	-0.159271	-0.746822	0.58755	-0.282776	-0.870326	ns	ns	ns	ns	ns
42-H	K	42	H	K42H	beta-2	-0.703683	-0.168206	-0.535477	-0.89205	-0.356573	ns	ns	ns	ns	ns
42-I	K	42	I	K42I	beta-2	0.140334	-0.231247	0.371581	0.340747	-0.0308336	ns	ns	ns	ns	ns
42-K	K	42	K	K42K	beta-2	0	0	0	0	0	ns	ns	ns	ns	ns
42-L	K	42	L	K42L	beta-2	0.196514	0.45776	-0.261245	0.363368	0.624613	ns	ns	ns	ns	ns
42-M	K	42	M	K42M	beta-2	-0.243074	-0.0711309	-0.171943	-0.0392027	0.132741	ns	ns	ns	ns	ns
42-N	K	42	N	K42N	beta-2	0.0302033	-0.393427	0.42363	-0.358262	-0.781892	ns	ns	ns	ns	ns
42-P	K	42	P	K42P	beta-2	0.693906	0.127451	0.566455	0.337056	-0.2294	ns	ns	ns	ns	ns
42-Q	K	42	Q	K42Q	beta-2	0.0773419	-0.0597913	0.137133	-0.648915	-0.786048	ns	ns	ns	ns	ns
42-R	K	42	R	K42R	beta-2	0.286296	0.537727	-0.251431	0.386027	0.637459	ns	ns	ns	ns	ns
42-S	K	42	S	K42S	beta-2	-0.284812	-0.65475	0.369938	0.100007	-0.269931	ns	ns	ns	ns	ns
42-T	K	42	T	K42T	beta-2	0.135635	-0.382482	0.518117	-2.29354	-2.81166	ns	ns	ns	ns	*
42-V	K	42	V	K42V	beta-2	-1.20613	0.561303	-1.76744	-0.0139103	1.75353	ns	ns	ns	ns	ns
42-W	K	42	W	K42W	beta-2	0.361799	0.608146	-0.246347	-0.00929832	0.237049	ns	ns	ns	ns	ns
42-Y	K	42	Y	K42Y	beta-2	-0.944209	-0.692007	-0.252201	0.0621216	0.314323	ns	ns	ns	ns	ns
43-A	Q	43	A	Q43A	beta-2	1.81237	-1.98698	3.79935	0.537699	-3.26165	ns	ns	*	ns	**
43-C	Q	43	C	Q43C	beta-2	0.227203	0.353212	-0.126009	0.86921	0.995219	ns	ns	ns	ns	ns
43-D	Q	43	D	Q43D	beta-2	0.399303	-0.66256	1.06186	-0.720391	-1.78225	ns	ns	ns	ns	**
43-E	Q	43	E	Q43E	beta-2	-0.00270461	-0.0507328	0.0480282	-0.177176	-0.225204	ns	ns	ns	ns	ns
43-F	Q	43	F	Q43F	beta-2	-1.30293	0.376453	-1.67939	-1.8204	-0.141015	ns	ns	ns	ns	ns
43-G	Q	43	G	Q43G	beta-2	-0.377119	-0.146608	-0.230511	-0.24217	-0.0116588	ns	ns	ns	ns	ns
43-H	Q	43	H	Q43H	beta-2	0.231126	-0.362137	0.593263	-0.316947	-0.91021	ns	ns	ns	ns	*
43-I	Q	43	I	Q43I	beta-2	-0.283326	-0.513385	0.230059	-0.44316	-0.673219	ns	ns	ns	ns	ns
43-K	Q	43	K	Q43K	beta-2	-0.265151	-0.0532662	-0.211885	-0.712565	-0.50068	ns	ns	ns	*	ns
43-L	Q	43	L	Q43L	beta-2	-0.191232	0.0247946	-0.216027	-0.102605	0.113421	ns	ns	ns	ns	ns
43-M	Q	43	M	Q43M	beta-2	-0.476078	-0.683391	0.207313	-1.95749	-2.1648	ns	ns	ns	*	**
43-N	Q	43	N	Q43N	beta-2	-1.72643	-1.69653	-0.029902	-0.656	-0.626098	ns	ns	ns	ns	ns
43-P	Q	43	P	Q43P	beta-2	0.274582	-0.140678	0.41526	0.105405	-0.309855	ns	ns	ns	ns	ns
43-Q	Q	43	Q	Q43Q	beta-2	0	0	0	0	0	ns	ns	ns	ns	ns
43-R	Q	43	R	Q43R	beta-2	0.0996859	0.190287	-0.0906016	0.104479	0.195081	ns	ns	ns	ns	ns
43-S	Q	43	S	Q43S	beta-2	0.151978	-0.499776	0.651755	-0.0702084	-0.721963	ns	ns	ns	ns	ns
43-T	Q	43	T	Q43T	beta-2	0.316898	-0.585593	0.902492	-1.50259	-2.40508	ns	ns	ns	ns	ns
43-V	Q	43	V	Q43V	beta-2	0.725828	-0.0521895	0.778017	0.690783	-0.0872346	ns	ns	ns	ns	ns
43-W	Q	43	W	Q43W	beta-2	0.417394	0.0915701	0.325824	1.84289	1.51707	ns	ns	ns	ns	ns
43-Y	Q	43	Y	Q43Y	beta-2	0.757534	-0.032936	0.79047	0.69995	-0.0905207	ns	ns	ns	ns	ns
44-A	V	44	A	V44A	beta-2	0.132908	0.116908	0.0160003	0.0935549	0.0775547	ns	ns	ns	ns	ns
44-C	V	44	C	V44C	beta-2	0.110732	-0.65598	0.766712	-0.601087	-1.3678	ns	ns	ns	ns	*
44-D	V	44	D	V44D	beta-2	-1.84956	-2.87963	1.03007	-0.11342	-1.14349	ns	ns	ns	ns	ns
44-E	V	44	E	V44E	beta-2	-0.0109398	0.231398	-0.242338	-0.481902	-0.239564	ns	ns	ns	ns	ns
44-F	V	44	F	V44F	beta-2	-0.0269115	-0.380797	0.353886	-0.64031	-0.994196	ns	ns	ns	ns	ns
44-G	V	44	G	V44G	beta-2	-0.81075	-0.851191	0.040441	-0.845535	-0.885976	ns	ns	ns	ns	ns
44-H	V	44	H	V44H	beta-2	0.236969	-1.03919	1.27616	-0.194096	-1.47026	ns	ns	ns	ns	*
44-I	V	44	I	V44I	beta-2	-0.289105	-0.0664634	-0.222642	0.12487	0.347512	ns	ns	ns	ns	ns
44-K	V	44	K	V44K	beta-2	-0.805	-0.862017	0.0570175	-1.12328	-1.18029	ns	ns	ns	ns	ns
44-L	V	44	L	V44L	beta-2	0.12665	0.173298	-0.0466488	0.138742	0.185391	ns	ns	ns	ns	ns
44-M	V	44	M	V44M	beta-2	0.000257104	0.216433	-0.216176	-0.121326	0.0948506	ns	ns	ns	ns	ns
44-N	V	44	N	V44N	beta-2	0.973164	-0.516485	1.48965	-0.0842972	-1.57395	ns	ns	ns	ns	ns
44-P	V	44	P	V44P	beta-2	0.445066	0.256293	0.188773	0.814136	0.625363	ns	ns	ns	ns	ns
44-Q	V	44	Q	V44Q	beta-2	-0.369053	0.497704	-0.866757	-1.05722	-0.190464	ns	ns	ns	ns	ns
44-R	V	44	R	V44R	beta-2	0.0813035	-0.649796	0.731099	0.158949	-0.57215	ns	ns	ns	ns	ns
44-S	V	44	S	V44S	beta-2	0.462143	-0.402796	0.864939	-0.722518	-1.58746	ns	ns	ns	ns	*
44-T	V	44	T	V44T	beta-2	-0.14419	0.102231	-0.246421	-1.53711	-1.29069	ns	ns	ns	ns	ns
44-V	V	44	V	V44V	beta-2	0	0	0	0	0	ns	ns	ns	ns	ns
44-W	V	44	W	V44W	beta-2	0.631139	0.105736	0.525403	0.882937	0.357534	ns	ns	ns	ns	ns
44-Y	V	44	Y	V44Y	beta-2	0.937664	0.0669195	0.870744	1.3332	0.462459	ns	ns	ns	ns	ns
45-A	V	45	A	V45A	beta-2	1.01937	0.931655	0.0877156	-0.653619	-0.741335	ns	ns	ns	ns	ns
45-C	V	45	C	V45C	beta-2	0.705881	-0.391456	1.09734	-0.169144	-1.26648	ns	ns	ns	ns	ns
45-D	V	45	D	V45D	beta-2	-0.309632	-0.872571	0.562939	-0.200465	-0.763403	ns	ns	ns	ns	ns
45-E	V	45	E	V45E	beta-2	-0.227065	-0.133145	-0.0939196	0.326696	0.420616	ns	ns	ns	ns	ns
45-F	V	45	F	V45F	beta-2	-0.0693423	0.12681	-0.196153	-0.367341	-0.171188	ns	ns	ns	ns	ns
45-G	V	45	G	V45G	beta-2	0.516969	-0.666263	1.18323	-0.912131	-2.09536	ns	ns	ns	ns	ns
45-H	V	45	H	V45H	beta-2	-0.2148	-0.131503	-0.0832972	-3.71435	-3.63105	ns	ns	ns	*	*
45-I	V	45	I	V45I	beta-2	0.15436	0.154156	0.000203534	0.151476	0.151272	ns	ns	ns	ns	ns
45-K	V	45	K	V45K	beta-2	0.376035	-0.198918	0.574953	-0.633966	-1.20892	ns	ns	ns	ns	ns
45-L	V	45	L	V45L	beta-2	2.61304	1.59966	1.01338	1.5375	0.524121	ns	ns	ns	ns	ns
45-M	V	45	M	V45M	beta-2	1.06883	1.1323	-0.0634653	1.60962	1.67309	ns	ns	ns	ns	ns
45-N	V	45	N	V45N	beta-2	0.194865	-0.298034	0.492899	-1.20406	-1.69696	ns	ns	ns	ns	ns
45-P	V	45	P	V45P	beta-2	0.0797954	-0.0681748	0.14797	0.300606	0.152636	ns	ns	ns	ns	ns
45-Q	V	45	Q	V45Q	beta-2	-0.245701	0.0229764	-0.268678	-0.283449	-0.0147706	ns	ns	ns	ns	ns
45-R	V	45	R	V45R	beta-2	-0.312343	-0.0945776	-0.217765	2.39312	2.61089	ns	ns	ns	ns	ns
45-S	V	45	S	V45S	beta-2	-0.10216	0.564494	-0.666654	-0.0213575	0.645297	ns	ns	ns	ns	ns
45-T	V	45	T	V45T	beta-2	0.0783632	0.0297246	0.0486386	-1.04661	-1.09525	ns	ns	ns	ns	ns
45-V	V	45	V	V45V	beta-2	0	0	0	0	0	ns	ns	ns	ns	ns
45-W	V	45	W	V45W	beta-2	0.929968	0.432238	0.49773	-0.381595	-0.879325	ns	ns	ns	ns	ns
45-Y	V	45	Y	V45Y	beta-2	-0.341222	-0.903479	0.562257	0.431649	-0.130608	ns	ns	ns	ns	ns
46-A	I	46	A	I46A	loop-3	-0.872395	-0.587124	-0.285271	-0.841139	-0.555868	ns	ns	ns	ns	ns
46-C	I	46	C	I46C	loop-3	-0.476439	-1.31615	0.839709	-0.225223	-1.06493	ns	ns	ns	ns	ns
46-D	I	46	D	I46D	loop-3	2.69885	3.32753	-0.628683	2.0614	2.69008	ns	ns	ns	ns	ns
46-E	I	46	E	I46E	loop-3	0.608428	1.28653	-0.6781	-0.639591	0.0385092	ns	ns	ns	ns	ns
46-F	I	46	F	I46F	loop-3	-0.00848524	-0.0269991	0.0185139	0.294393	0.275879	ns	ns	ns	ns	ns
46-G	I	46	G	I46G	loop-3	-0.316444	0.227746	-0.54419	-1.01794	-0.473751	ns	ns	ns	ns	ns
46-H	I	46	H	I46H	loop-3	0.200138	-0.51655	0.716687	-0.716423	-1.43311	ns	ns	ns	ns	ns
46-I	I	46	I	I46I	loop-3	0	0	0	0	0	ns	ns	ns	ns	ns
46-K	I	46	K	I46K	loop-3	-0.962814	-0.635074	-0.32774	-0.0989254	0.228814	ns	ns	ns	ns	ns
46-L	I	46	L	I46L	loop-3	-0.909154	0.340998	-1.25015	-1.34714	-0.0969872	ns	ns	ns	ns	ns
46-M	I	46	M	I46M	loop-3	0.222848	0.0573841	0.165464	0.246364	0.0808998	ns	ns	ns	ns	ns
46-N	I	46	N	I46N	loop-3	-0.166432	0.0959546	-0.262387	0.182913	0.4453	ns	ns	ns	ns	ns
46-P	I	46	P	I46P	loop-3	-1.99703	-2.82145	0.824415	0.550262	-0.274152	ns	ns	ns	ns	ns
46-Q	I	46	Q	I46Q	loop-3	3.82805	1.18108	2.64696	2.54469	-0.102273	ns	ns	ns	ns	ns
46-R	I	46	R	I46R	loop-3	0.171625	0.561747	-0.390122	-0.302649	0.087473	ns	ns	ns	ns	ns
46-S	I	46	S	I46S	loop-3	0.299183	-0.0587771	0.35796	0.373835	0.0158746	ns	ns	ns	ns	ns
46-T	I	46	T	I46T	loop-3	-0.131805	0.029927	-0.161732	0.238626	0.400358	ns	ns	ns	ns	ns
46-V	I	46	V	I46V	loop-3	-0.222089	0.297282	-0.519371	-0.121436	0.397935	ns	ns	ns	ns	ns
46-W	I	46	W	I46W	loop-3	0.154212	-0.165825	0.320037	1.17518	0.85514	ns	ns	ns	ns	ns
46-Y	I	46	Y	I46Y	loop-3	0.140083	-0.141137	0.28122	-2.8366	-3.11782	ns	ns	ns	ns	ns
47-A	D	47	A	D47A	loop-3	-0.852624	-0.939451	0.0868265	0.477792	0.390965	ns	ns	ns	ns	ns
47-C	D	47	C	D47C	loop-3	0.0256811	0.172363	-0.146682	1.0797	1.22638	ns	ns	ns	ns	ns
47-D	D	47	D	D47D	loop-3	0	0	0	0	0	ns	ns	ns	ns	ns
47-E	D	47	E	D47E	loop-3	-0.14076	0.0390964	-0.179857	-0.221276	-0.041419	ns	ns	ns	ns	ns
47-F	D	47	F	D47F	loop-3	0.653248	0.54105	0.112198	-1.35814	-1.47034	ns	ns	ns	ns	ns
47-G	D	47	G	D47G	loop-3	-0.179572	-0.132784	-0.0467881	-0.159323	-0.112535	ns	ns	ns	ns	ns
47-H	D	47	H	D47H	loop-3	-0.1742	-0.585771	0.411571	1.22324	0.811671	ns	ns	ns	ns	ns
47-I	D	47	I	D47I	loop-3	1.76275	1.09755	0.665198	1.89901	1.23381	ns	ns	ns	ns	ns
47-K	D	47	K	D47K	loop-3	-1.17534	1.2655	-2.44084	0.324773	2.76561	ns	ns	ns	ns	*
47-L	D	47	L	D47L	loop-3	1.88144	1.47823	0.403215	-1.05076	-1.45398	ns	ns	ns	ns	ns
47-M	D	47	M	D47M	loop-3	0.631899	2.21872	-1.58682	0.718586	2.3054	ns	ns	ns	ns	*
47-N	D	47	N	D47N	loop-3	-0.37	0.92067	-1.29067	0.0227479	1.31342	ns	ns	ns	ns	*
47-P	D	47	P	D47P	loop-3	-0.140309	0.891588	-1.0319	0.156846	1.18874	ns	ns	ns	ns	ns
47-Q	D	47	Q	D47Q	loop-3	0.693896	-0.933155	1.62705	0.273403	-1.35365	ns	ns	ns	ns	*
47-R	D	47	R	D47R	loop-3	-0.0622418	-0.80183	0.739588	0.371276	-0.368311	ns	ns	ns	ns	ns
47-S	D	47	S	D47S	loop-3	0.417038	-0.264528	0.681566	1.17007	0.488507	ns	ns	ns	ns	ns
47-T	D	47	T	D47T	loop-3	-0.451018	-0.953782	0.502764	-0.406691	-0.909455	ns	ns	ns	ns	ns
47-V	D	47	V	D47V	loop-3	-0.182356	1.91443	-2.09678	0.615526	2.71231	ns	ns	ns	ns	*
47-W	D	47	W	D47W	loop-3	-1.10304	-1.08489	-0.0181508	-0.778307	-0.760156	ns	ns	ns	ns	ns
47-Y	D	47	Y	D47Y	loop-3	-0.376751	-0.518428	0.141677	-0.644176	-0.785853	ns	ns	ns	ns	ns
48-A	G	48	A	G48A	loop-3	-0.40567	-0.099795	-0.305875	-1.45981	-1.15393	ns	ns	ns	ns	ns
48-C	G	48	C	G48C	loop-3	0.105812	0.0498665	0.055946	-0.0544778	-0.110424	ns	ns	ns	ns	ns
48-D	G	48	D	G48D	loop-3	0.0520226	0.0793051	-0.0272825	-0.00609169	0.0211908	ns	ns	ns	ns	ns
48-E	G	48	E	G48E	loop-3	0.219781	-0.257406	0.477187	-0.0306472	-0.507834	ns	ns	ns	ns	ns
48-F	G	48	F	G48F	loop-3	0.231812	0.721714	-0.489902	0.181605	0.671507	ns	ns	ns	ns	ns
48-G	G	48	G	G48G	loop-3	0	0	0	0	0	ns	ns	ns	ns	ns
48-H	G	48	H	G48H	loop-3	0.667876	-0.109971	0.777847	0.970163	0.192315	ns	ns	ns	ns	ns
48-I	G	48	I	G48I	loop-3	-0.10245	-0.0375189	-0.0649314	0.0951279	0.160059	ns	ns	ns	ns	ns
48-K	G	48	K	G48K	loop-3	0.810486	0.186516	0.623969	0.683387	0.0594177	ns	ns	ns	ns	ns
48-L	G	48	L	G48L	loop-3	-0.208122	-0.457301	0.249179	-0.0760716	-0.325251	ns	ns	ns	ns	ns
48-M	G	48	M	G48M	loop-3	5.09978	0.850696	4.24908	3.78977	-0.459309	ns	ns	*	*	ns
48-N	G	48	N	G48N	loop-3	0.485315	0.243618	0.241697	-0.977272	-1.21897	ns	ns	ns	ns	ns
48-P	G	48	P	G48P	loop-3	0.250499	-0.1087	0.359199	0.621169	0.26197	ns	ns	ns	ns	ns
48-Q	G	48	Q	G48Q	loop-3	-0.425994	-1.30342	0.87743	0.878769	0.00133856	ns	ns	ns	ns	ns
48-R	G	48	R	G48R	loop-3	-1.42923	-1.90453	0.475295	-2.34196	-2.81725	ns	ns	ns	ns	ns
48-S	G	48	S	G48S	loop-3	-0.241988	-0.0228368	-0.219151	-0.00305827	0.216093	ns	ns	ns	ns	ns
48-T	G	48	T	G48T	loop-3	0.284334	0.172264	0.11207	-0.451914	-0.563984	ns	ns	ns	ns	ns
48-V	G	48	V	G48V	loop-3	1.28965	-0.208309	1.49796	1.48429	-0.0136673	ns	ns	ns	*	ns
48-W	G	48	W	G48W	loop-3	-0.114106	-0.00203509	-0.112071	-0.0591306	0.0529406	ns	ns	ns	ns	ns
48-Y	G	48	Y	G48Y	loop-3	0.214767	-0.0847019	0.299469	-0.174253	-0.473722	ns	ns	ns	ns	ns
49-A	E	49	A	E49A	beta-3	-0.51798	-0.185739	-0.332241	-0.740451	-0.40821	ns	ns	ns	ns	ns
49-C	E	49	C	E49C	beta-3	0.561129	-0.0920705	0.6532	0.637385	-0.0158143	ns	ns	ns	ns	ns
49-D	E	49	D	E49D	beta-3	-0.31049	0.161664	-0.472155	-0.0156819	0.456473	ns	ns	ns	ns	ns
49-E	E	49	E	E49E	beta-3	0	0	0	0	0	ns	ns	ns	ns	ns
49-F	E	49	F	E49F	beta-3	-0.118718	1.02124	-1.13996	-0.517877	0.622086	ns	ns	ns	ns	ns
49-G	E	49	G	E49G	beta-3	-0.0886196	-0.751752	0.663132	0.394306	-0.268826	ns	ns	ns	ns	ns
49-H	E	49	H	E49H	beta-3	0.161969	0.733629	-0.57166	-0.617112	-0.0454521	ns	ns	ns	ns	ns
49-I	E	49	I	E49I	beta-3	0.250618	-0.00836165	0.25898	0.268141	0.00916082	ns	ns	ns	ns	ns
49-K	E	49	K	E49K	beta-3	-0.0097907	0.148905	-0.158696	-0.201113	-0.0424169	ns	ns	ns	ns	ns
49-L	E	49	L	E49L	beta-3	-0.247255	-0.027565	-0.21969	0.209148	0.428838	ns	ns	ns	ns	ns
49-M	E	49	M	E49M	beta-3	-0.0186619	-0.429019	0.410357	0.426243	0.0158863	ns	ns	ns	ns	ns
49-N	E	49	N	E49N	beta-3	-0.262978	-0.291858	0.0288801	-0.508864	-0.537744	ns	ns	ns	ns	ns
49-P	E	49	P	E49P	beta-3	-0.113575	-0.253423	0.139848	0.355877	0.216029	ns	ns	ns	ns	ns
49-Q	E	49	Q	E49Q	beta-3	-0.10323	0.471091	-0.574321	-0.249066	0.325255	ns	ns	ns	ns	ns
49-R	E	49	R	E49R	beta-3	-0.172271	-0.260332	0.0880607	-0.670527	-0.758588	ns	ns	ns	ns	ns
49-S	E	49	S	E49S	beta-3	-1.27171	0.0481962	-1.3199	-0.294821	1.02508	ns	ns	ns	ns	ns
49-T	E	49	T	E49T	beta-3	-0.0851585	-0.54538	0.460221	-0.240814	-0.701035	ns	ns	ns	ns	ns
49-V	E	49	V	E49V	beta-3	-0.0502834	0.321179	-0.371463	-0.0390231	0.33244	ns	ns	ns	ns	ns
49-W	E	49	W	E49W	beta-3	-0.408796	0.167988	-0.576784	-0.19331	0.383474	ns	ns	ns	ns	ns
49-Y	E	49	Y	E49Y	beta-3	0.182467	-0.207627	0.390094	0.0920043	-0.29809	ns	ns	ns	ns	ns
50-A	T	50	A	T50A	beta-3	0.474727	1.32141	-0.846684	-0.890121	-0.0434368	ns	ns	ns	ns	ns
50-C	T	50	C	T50C	beta-3	-0.906997	-0.742093	-0.164904	-0.557836	-0.392932	ns	ns	ns	ns	ns
50-D	T	50	D	T50D	beta-3	-0.00470675	-0.133504	0.128797	-0.721179	-0.849976	ns	ns	ns	ns	ns
50-E	T	50	E	T50E	beta-3	-0.909891	-0.0703852	-0.839506	-1.8618	-1.0223	ns	ns	ns	ns	ns
50-F	T	50	F	T50F	beta-3	0.31226	-0.570864	0.883124	-0.0855751	-0.968699	ns	ns	ns	ns	ns
50-G	T	50	G	T50G	beta-3	-1.39797	-0.375242	-1.02272	-1.19481	-0.172083	ns	ns	ns	ns	ns
50-H	T	50	H	T50H	beta-3	-0.476797	-0.199389	-0.277409	-0.51251	-0.235102	ns	ns	ns	ns	ns
50-I	T	50	I	T50I	beta-3	0.049494	0.065695	-0.016201	0.135265	0.151466	ns	ns	ns	ns	ns
50-K	T	50	K	T50K	beta-3	0.350952	-0.608644	0.959596	0.0414228	-0.918173	ns	ns	ns	ns	ns
50-L	T	50	L	T50L	beta-3	-1.49727	-1.50872	0.0114502	-0.230015	-0.241465	ns	ns	ns	ns	ns
50-M	T	50	M	T50M	beta-3	-0.247134	0.849383	-1.09652	-0.124515	0.972003	ns	ns	ns	ns	ns
50-N	T	50	N	T50N	beta-3	-0.162778	0.110766	-0.273544	-0.315627	-0.0420828	ns	ns	ns	ns	ns
50-P	T	50	P	T50P	beta-3	-0.82701	-1.55904	0.732026	-0.770808	-1.50283	ns	ns	ns	ns	*
50-Q	T	50	Q	T50Q	beta-3	0.435692	-1.10929	1.54498	-0.455244	-2.00022	ns	ns	ns	ns	ns
50-R	T	50	R	T50R	beta-3	-0.351785	-0.0668726	-0.284912	-0.772555	-0.487643	ns	ns	ns	ns	ns
50-S	T	50	S	T50S	beta-3	-0.210286	-0.179526	-0.0307596	-0.547967	-0.517207	ns	ns	ns	ns	ns
50-T	T	50	T	T50T	beta-3	0	0	0	0	0	ns	ns	ns	ns	ns
50-V	T	50	V	T50V	beta-3	-1.08949	-0.624943	-0.464544	-0.812765	-0.348221	ns	ns	ns	ns	ns
50-W	T	50	W	T50W	beta-3	1.64061	0.0894488	1.55116	0.473581	-1.07758	ns	ns	ns	ns	ns
50-Y	T	50	Y	T50Y	beta-3	-0.502306	-0.186808	-0.315498	-0.947771	-0.632272	ns	ns	ns	ns	ns
51-A	C	51	A	C51A	beta-3	0.53141	1.4332	-0.90179	-1.22669	-0.3249	ns	ns	ns	ns	ns
51-C	C	51	C	C51C	beta-3	0	0	0	0	0	ns	ns	ns	ns	ns
51-D	C	51	D	C51D	beta-3	-0.618072	-0.130896	-0.487176	-0.121891	0.365285	ns	ns	ns	ns	ns
51-E	C	51	E	C51E	beta-3	0.781402	0.935515	-0.154114	-0.445113	-0.290999	ns	ns	ns	ns	ns
51-F	C	51	F	C51F	beta-3	0.0498267	-0.358118	0.407945	-0.240432	-0.648377	ns	*	**	ns	***
51-G	C	51	G	C51G	beta-3	-1.12214	0.0316183	-1.15375	-0.608489	0.545264	ns	ns	ns	ns	ns
51-H	C	51	H	C51H	beta-3	-0.266484	-0.0278082	-0.238675	-1.32813	-1.08946	ns	ns	ns	ns	ns
51-I	C	51	I	C51I	beta-3	-0.260123	0.125854	-0.385978	-0.570671	-0.184693	ns	ns	ns	ns	ns
51-K	C	51	K	C51K	beta-3	-0.787715	-0.0471479	-0.740567	-1.63837	-0.897803	ns	ns	ns	ns	ns
51-L	C	51	L	C51L	beta-3	-0.484507	0.369537	-0.854044	-1.81396	-0.959912	ns	ns	ns	*	ns
51-M	C	51	M	C51M	beta-3	-0.57305	-0.169292	-0.403758	-0.346872	0.0568866	ns	ns	ns	ns	ns
51-N	C	51	N	C51N	beta-3	0.0283058	-0.646688	0.674994	1.26513	0.590133	ns	ns	ns	ns	ns
51-P	C	51	P	C51P	beta-3	2.01936	0.144606	1.87476	2.55118	0.676421	ns	ns	ns	*	ns
51-Q	C	51	Q	C51Q	beta-3	-0.342603	-0.883361	0.540758	0.0265077	-0.51425	ns	ns	ns	ns	ns
51-R	C	51	R	C51R	beta-3	0.463444	0.412427	0.0510175	-0.151205	-0.202223	ns	ns	ns	ns	ns
51-S	C	51	S	C51S	beta-3	-0.115391	-0.0290223	-0.0863683	-0.232379	-0.14601	ns	ns	ns	ns	ns
51-T	C	51	T	C51T	beta-3	-0.878031	0.340881	-1.21891	-0.29219	0.926722	ns	ns	ns	ns	ns
51-V	C	51	V	C51V	beta-3	0.318052	-0.895841	1.21389	-2.02097	-3.23486	ns	ns	ns	ns	*
51-W	C	51	W	C51W	beta-3	-0.232865	-0.291986	0.0591209	-0.345379	-0.4045	ns	ns	ns	ns	ns
51-Y	C	51	Y	C51Y	beta-3	0.0254704	-0.166812	0.192282	-0.0616651	-0.253947	ns	ns	ns	ns	ns
52-A	L	52	A	L52A	beta-3	0.0724264	0.543265	-0.470839	0.239275	0.710113	ns	ns	ns	ns	ns
52-C	L	52	C	L52C	beta-3	-0.581582	-0.980129	0.398547	-0.808877	-1.20742	ns	**	ns	**	***
52-D	L	52	D	L52D	beta-3	-0.176501	-0.581318	0.404818	-0.641399	-1.04622	ns	ns	ns	*	***
52-E	L	52	E	L52E	beta-3	0.214182	-0.259987	0.474169	-0.700723	-1.17489	ns	ns	ns	*	***
52-F	L	52	F	L52F	beta-3	0.298408	-0.117337	0.415745	0.629477	0.213732	ns	ns	ns	ns	ns
52-G	L	52	G	L52G	beta-3	0.617468	0.0200586	0.597409	0.176594	-0.420815	ns	ns	ns	ns	ns
52-H	L	52	H	L52H	beta-3	0.0940383	0.25283	-0.158791	0.188083	0.346874	ns	ns	ns	ns	ns
52-I	L	52	I	L52I	beta-3	0.00525255	0.310944	-0.305691	0.066594	0.372285	ns	*	*	ns	***
52-K	L	52	K	L52K	beta-3	0.0880646	-0.100523	0.188588	-0.0402848	-0.228873	ns	ns	ns	ns	ns
52-L	L	52	L	L52L	beta-3	0	0	0	0	0	ns	ns	ns	ns	ns
52-M	L	52	M	L52M	beta-3	0.107834	-0.0753783	0.183212	-0.0248439	-0.208056	ns	ns	ns	ns	ns
52-N	L	52	N	L52N	beta-3	-0.393008	-0.312751	-0.0802569	-0.299498	-0.219241	ns	ns	ns	ns	ns
52-P	L	52	P	L52P	beta-3	0.134734	0.154674	-0.0199397	0.0526141	0.0725537	ns	ns	ns	ns	ns
52-Q	L	52	Q	L52Q	beta-3	-0.310804	-0.0957835	-0.21502	0.000852304	0.215873	ns	ns	ns	ns	ns
52-R	L	52	R	L52R	beta-3	0.160886	-0.0640641	0.22495	-0.448144	-0.673094	ns	ns	ns	ns	ns
52-S	L	52	S	L52S	beta-3	0.00149117	0.146827	-0.145336	-0.447011	-0.301675	ns	ns	ns	ns	ns
52-T	L	52	T	L52T	beta-3	0.0352464	-0.223735	0.258982	-0.348957	-0.607939	ns	ns	ns	ns	*
52-V	L	52	V	L52V	beta-3	0.129827	0.149587	-0.01976	0.0478795	0.0676395	ns	ns	ns	ns	ns
52-W	L	52	W	L52W	beta-3	0.47372	0.137251	0.336469	0.243224	-0.0932453	ns	ns	ns	ns	ns
52-Y	L	52	Y	L52Y	beta-3	0.218553	0.135327	0.0832256	0.230886	0.14766	ns	ns	ns	ns	ns
53-A	L	53	A	L53A	beta-3	-0.328317	-0.627704	0.299387	-0.273847	-0.573234	ns	ns	ns	ns	ns
53-C	L	53	C	L53C	beta-3	0.00677956	-0.133426	0.140205	0.0699779	-0.0702272	ns	ns	ns	ns	ns
53-D	L	53	D	L53D	beta-3	0.119349	-0.638705	0.758053	-0.644088	-1.40214	ns	ns	ns	ns	***
53-E	L	53	E	L53E	beta-3	0.008092	0.0707501	-0.0626581	0.695791	0.758449	ns	ns	ns	*	*
53-F	L	53	F	L53F	beta-3	0.0821284	0.132193	-0.0500645	0.0915515	0.141616	ns	ns	ns	ns	ns
53-G	L	53	G	L53G	beta-3	0.00590438	0.152509	-0.146604	0.664675	0.811279	ns	ns	ns	*	**
53-H	L	53	H	L53H	beta-3	0.189818	-0.556145	0.745964	0.056288	-0.689676	ns	ns	ns	ns	*
53-I	L	53	I	L53I	beta-3	-0.0735088	-0.182849	0.10934	-0.247202	-0.356542	ns	ns	ns	ns	ns
53-K	L	53	K	L53K	beta-3	0.487698	0.0947437	0.392954	1.10681	0.713857	ns	ns	ns	**	ns
53-L	L	53	L	L53L	beta-3	0	0	0	0	0	ns	ns	ns	ns	ns
53-M	L	53	M	L53M	beta-3	0.10203	0.0044886	0.097541	-0.0964048	-0.193946	ns	ns	ns	ns	ns
53-N	L	53	N	L53N	beta-3	0.0461573	-0.38593	0.432087	0.798774	0.366687	ns	ns	ns	**	ns
53-P	L	53	P	L53P	beta-3	0.132049	0.0227487	0.1093	0.334078	0.224778	ns	ns	ns	ns	ns
53-Q	L	53	Q	L53Q	beta-3	-0.0145377	-0.0959188	0.0813811	0.419415	0.338034	ns	ns	ns	ns	ns
53-R	L	53	R	L53R	beta-3	0.348443	-0.614076	0.962519	-0.663164	-1.62568	ns	ns	*	ns	***
53-S	L	53	S	L53S	beta-3	0.652882	0.00370977	0.649172	0.692992	0.04382	ns	ns	ns	*	ns
53-T	L	53	T	L53T	beta-3	0.0312568	-0.285796	0.317053	0.165681	-0.151372	ns	ns	ns	ns	ns
53-V	L	53	V	L53V	beta-3	0.0597918	-0.402169	0.461961	-0.305372	-0.767333	ns	ns	ns	ns	**
53-W	L	53	W	L53W	beta-3	0.00294895	-0.108868	0.111817	-0.0914591	-0.203276	ns	ns	ns	ns	ns
53-Y	L	53	Y	L53Y	beta-3	-0.401724	-0.215643	-0.186081	-0.439251	-0.25317	ns	ns	ns	ns	ns
54-A	D	54	A	D54A	beta-3	-0.122444	-0.171408	0.0489642	-0.063034	-0.111998	ns	ns	ns	ns	ns
54-C	D	54	C	D54C	beta-3	-0.016417	-0.00181666	-0.0146003	-0.137442	-0.122841	ns	ns	ns	ns	ns
54-D	D	54	D	D54D	beta-3	0	0	0	0	0	ns	ns	ns	ns	ns
54-E	D	54	E	D54E	beta-3	-0.136711	-0.176462	0.0397508	-0.36142	-0.401171	ns	ns	ns	ns	ns
54-F	D	54	F	D54F	beta-3	-0.0928906	-0.199731	0.106841	-0.364386	-0.471227	ns	ns	ns	ns	ns
54-G	D	54	G	D54G	beta-3	-0.299138	-0.83237	0.533232	-0.562844	-1.09608	ns	ns	ns	ns	**
54-H	D	54	H	D54H	beta-3	-0.111401	-0.248927	0.137525	-0.64916	-0.786685	ns	ns	ns	*	**
54-I	D	54	I	D54I	beta-3	0.24583	-0.0693556	0.315186	-0.243656	-0.558842	ns	ns	ns	ns	*
54-K	D	54	K	D54K	beta-3	-0.560436	-0.643545	0.0831087	-1.00684	-1.08995	ns	ns	ns	**	***
54-L	D	54	L	D54L	beta-3	-0.0952897	-0.804684	0.709394	0.135569	-0.573825	ns	*	*	ns	*
54-M	D	54	M	D54M	beta-3	0.138007	-0.317545	0.455551	-0.259384	-0.714935	ns	ns	ns	ns	*
54-N	D	54	N	D54N	beta-3	-0.251632	-0.0564298	-0.195202	-0.396417	-0.201215	ns	ns	ns	*	ns
54-P	D	54	P	D54P	beta-3	-0.196965	-0.275487	0.0785227	0.694891	0.616369	ns	ns	ns	***	**
54-Q	D	54	Q	D54Q	beta-3	-0.248847	-0.566712	0.317866	-0.589232	-0.907098	ns	ns	ns	*	***
54-R	D	54	R	D54R	beta-3	-0.0304404	-0.418844	0.388404	-0.530574	-0.918978	ns	ns	ns	ns	***
54-S	D	54	S	D54S	beta-3	0.0116805	-0.390095	0.401776	-0.560467	-0.962243	ns	ns	ns	**	***
54-T	D	54	T	D54T	beta-3	-0.559949	-0.498666	-0.0612828	-0.554309	-0.493026	ns	ns	ns	ns	ns
54-V	D	54	V	D54V	beta-3	-0.203155	-0.460808	0.257653	-0.856239	-1.11389	ns	ns	ns	**	***
54-W	D	54	W	D54W	beta-3	-0.115455	-0.229919	0.114464	-0.35145	-0.465914	ns	ns	ns	ns	ns
54-Y	D	54	Y	D54Y	beta-3	0.231473	0.0248136	0.206659	-0.0393793	-0.246038	ns	ns	ns	ns	ns
55-A	I	55	A	I55A	beta-3	-0.112138	-0.462585	0.350446	-1.02094	-1.37139	ns	ns	ns	**	***
55-C	I	55	C	I55C	beta-3	-0.108099	-0.014919	-0.0931799	-0.864705	-0.771525	ns	ns	ns	*	*
55-D	I	55	D	I55D	beta-3	0.0503131	-0.464603	0.514916	-1.14029	-1.6552	ns	ns	ns	ns	**
55-E	I	55	E	I55E	beta-3	-0.116586	-0.394633	0.278047	-0.615555	-0.893602	ns	ns	ns	ns	**
55-F	I	55	F	I55F	beta-3	0.124137	0.107531	0.0166067	0.428915	0.412308	ns	ns	ns	*	*
55-G	I	55	G	I55G	beta-3	0.119162	-0.374972	0.494134	-0.289344	-0.783477	ns	ns	ns	ns	**
55-H	I	55	H	I55H	beta-3	0.0937146	0.260937	-0.167222	1.24584	1.41306	ns	ns	ns	ns	ns
55-I	I	55	I	I55I	beta-3	0	0	0	0	0	ns	ns	ns	ns	ns
55-K	I	55	K	I55K	beta-3	-0.0995536	-0.929879	0.830325	-0.686563	-1.51689	ns	*	*	*	***
55-L	I	55	L	I55L	beta-3	-0.000347222	-0.327437	0.32709	0.101006	-0.226084	ns	ns	ns	ns	ns
55-M	I	55	M	I55M	beta-3	-0.0947258	-0.055612	-0.0391138	0.269207	0.308321	ns	ns	ns	ns	ns
55-N	I	55	N	I55N	beta-3	-0.123538	-0.0826257	-0.0409123	0.11118	0.152093	ns	ns	ns	ns	ns
55-P	I	55	P	I55P	beta-3	-0.0156749	-0.246969	0.231294	-0.50642	-0.737714	ns	ns	ns	ns	**
55-Q	I	55	Q	I55Q	beta-3	-0.0100176	-0.179931	0.169913	-0.185431	-0.355345	ns	ns	ns	ns	ns
55-R	I	55	R	I55R	beta-3	-0.118884	-0.711142	0.592258	-0.77882	-1.37108	ns	*	ns	**	***
55-S	I	55	S	I55S	beta-3	-0.0362096	0.031227	-0.0674366	-0.0343338	0.0331028	ns	ns	ns	ns	ns
55-T	I	55	T	I55T	beta-3	-0.0133574	-0.0426826	0.0293252	-0.170088	-0.199413	ns	ns	ns	ns	ns
55-V	I	55	V	I55V	beta-3	0.0797304	-0.556755	0.636485	-0.529492	-1.16598	ns	ns	ns	ns	***
55-W	I	55	W	I55W	beta-3	0.0790513	-0.417493	0.496544	0.666847	0.170303	ns	ns	ns	*	ns
55-Y	I	55	Y	I55Y	beta-3	0.613845	-0.378791	0.992635	0.427441	-0.565194	ns	ns	ns	ns	ns
56-A	L	56	A	L56A	beta-3	-0.25654	-0.366842	0.110302	0.22827	0.117969	ns	ns	ns	ns	ns
56-C	L	56	C	L56C	beta-3	-0.379779	0.532093	-0.911873	0.45988	1.37175	ns	ns	*	ns	***
56-D	L	56	D	L56D	beta-3	-0.00656248	0.0354684	-0.0420308	0.871623	0.913654	ns	ns	ns	***	***
56-E	L	56	E	L56E	beta-3	-0.29869	-0.0728747	-0.225815	-0.056424	0.169391	ns	ns	ns	ns	ns
56-F	L	56	F	L56F	beta-3	-0.291113	-0.224911	-0.0662024	0.397845	0.464047	ns	ns	ns	ns	*
56-G	L	56	G	L56G	beta-3	-0.0817751	-0.385295	0.30352	0.388076	0.0845558	ns	ns	ns	ns	ns
56-H	L	56	H	L56H	beta-3	0.252981	-0.176468	0.429448	1.06085	0.631404	ns	ns	ns	**	*
56-I	L	56	I	L56I	beta-3	-0.492946	-0.517262	0.0243152	-0.466972	-0.491287	ns	ns	ns	ns	ns
56-K	L	56	K	L56K	beta-3	-0.0954324	-0.372212	0.27678	-0.236385	-0.513164	ns	ns	ns	ns	ns
56-L	L	56	L	L56L	beta-3	0	0	0	0	0	ns	ns	ns	ns	ns
56-M	L	56	M	L56M	beta-3	0.225641	0.0231951	0.202446	0.306322	0.103876	ns	ns	ns	ns	ns
56-N	L	56	N	L56N	beta-3	-0.194082	-0.0790984	-0.114984	0.823308	0.938292	ns	ns	ns	**	***
56-P	L	56	P	L56P	beta-3	-0.138985	-0.317411	0.178426	-0.326977	-0.505403	ns	ns	ns	ns	**
56-Q	L	56	Q	L56Q	beta-3	-0.236031	-0.298605	0.0625731	0.49041	0.427837	ns	ns	ns	ns	ns
56-R	L	56	R	L56R	beta-3	-0.110948	-0.350429	0.239481	-0.324497	-0.563978	ns	ns	ns	ns	ns
56-S	L	56	S	L56S	beta-3	0.388313	0.00153214	0.386781	0.949768	0.562988	ns	ns	ns	**	ns
56-T	L	56	T	L56T	beta-3	-0.430008	-0.191916	-0.238092	0.00857802	0.24667	ns	ns	ns	ns	ns
56-V	L	56	V	L56V	beta-3	0.0426826	-0.194423	0.237106	-0.0142792	-0.251385	ns	ns	ns	ns	ns
56-W	L	56	W	L56W	beta-3	0.18198	-0.278817	0.460797	0.0453603	-0.415437	ns	ns	ns	ns	ns
56-Y	L	56	Y	L56Y	beta-3	-0.208545	-0.458755	0.25021	1.01966	0.769448	ns	ns	ns	***	**
57-A	D	57	A	D57A	Switch-II	-0.382928	-0.586033	0.203104	-0.75391	-0.957014	ns	ns	ns	*	***
57-C	D	57	C	D57C	Switch-II	0.365495	-0.223067	0.588562	-0.0999689	-0.688531	ns	ns	ns	ns	ns
57-D	D	57	D	D57D	Switch-II	0	0	0	0	0	ns	ns	ns	ns	ns
57-E	D	57	E	D57E	Switch-II	-0.140526	-0.206024	0.0654979	-0.0131999	-0.0786977	ns	ns	ns	ns	ns
57-F	D	57	F	D57F	Switch-II	-0.0552711	-0.34355	0.288279	-0.300118	-0.588397	ns	ns	ns	ns	ns
57-G	D	57	G	D57G	Switch-II	0.0592409	-0.197683	0.256924	-0.139413	-0.396337	ns	ns	ns	ns	*
57-H	D	57	H	D57H	Switch-II	-0.361785	-0.675704	0.313919	-0.430734	-0.744653	ns	ns	ns	ns	ns
57-I	D	57	I	D57I	Switch-II	-0.0552809	-0.266734	0.211453	-0.582206	-0.793659	ns	ns	ns	ns	*
57-K	D	57	K	D57K	Switch-II	0.0781043	-0.463368	0.541472	-0.450048	-0.99152	ns	ns	ns	ns	*
57-L	D	57	L	D57L	Switch-II	-0.21357	-0.324621	0.111051	-0.288602	-0.399652	ns	ns	ns	ns	ns
57-M	D	57	M	D57M	Switch-II	-0.165424	-0.886751	0.721327	-0.503333	-1.22466	ns	ns	ns	ns	**
57-N	D	57	N	D57N	Switch-II	0.362324	0.243564	0.11876	-0.724011	-0.842771	ns	ns	ns	ns	ns
57-P	D	57	P	D57P	Switch-II	-0.35292	-0.681818	0.328897	-1.27944	-1.60834	ns	ns	ns	***	***
57-Q	D	57	Q	D57Q	Switch-II	0.0504355	-0.930142	0.980577	-0.387032	-1.36761	ns	*	**	ns	***
57-R	D	57	R	D57R	Switch-II	-0.227713	-0.65077	0.423058	-0.625691	-1.04875	ns	ns	ns	ns	***
57-S	D	57	S	D57S	Switch-II	-0.408991	-0.943245	0.534254	-0.869714	-1.40397	ns	*	ns	*	***
57-T	D	57	T	D57T	Switch-II	0.0581876	-0.647455	0.705643	-1.04486	-1.75051	ns	ns	ns	*	***
57-V	D	57	V	D57V	Switch-II	0.0168288	-0.526744	0.543573	-0.00449353	-0.548067	ns	ns	ns	ns	ns
57-W	D	57	W	D57W	Switch-II	-0.299844	-0.54491	0.245066	-1.0096	-1.25467	ns	ns	ns	**	***
57-Y	D	57	Y	D57Y	Switch-II	0.697742	-0.213903	0.911645	-0.806091	-1.71774	ns	ns	ns	ns	***
58-A	T	58	A	T58A	Switch-II	-0.212637	-0.082022	-0.130615	0.9263	1.05691	ns	ns	ns	**	***
58-C	T	58	C	T58C	Switch-II	-0.317637	-0.0200376	-0.297599	0.760349	1.05795	ns	ns	ns	**	***
58-D	T	58	D	T58D	Switch-II	0.089858	0.0182834	0.0715746	-0.765397	-0.836972	ns	ns	ns	ns	ns
58-E	T	58	E	T58E	Switch-II	0.0850877	-0.101799	0.186886	0.579246	0.39236	ns	ns	ns	ns	ns
58-F	T	58	F	T58F	Switch-II	-0.134094	-0.0739718	-0.0601225	0.262021	0.322143	ns	ns	ns	ns	ns
58-G	T	58	G	T58G	Switch-II	-0.0580858	0.00306316	-0.061149	0.820848	0.881997	ns	ns	ns	**	**
58-H	T	58	H	T58H	Switch-II	-0.435306	-0.294563	-0.140743	-0.121245	0.0194983	ns	ns	ns	ns	ns
58-I	T	58	I	T58I	Switch-II	-0.219971	-0.0385567	-0.181414	0.614733	0.796147	ns	ns	ns	ns	*
58-K	T	58	K	T58K	Switch-II	-0.457223	-0.614717	0.157494	0.179627	0.022133	ns	ns	ns	ns	ns
58-L	T	58	L	T58L	Switch-II	-0.0879879	0.219229	-0.307217	0.389855	0.697072	ns	ns	ns	ns	*
58-M	T	58	M	T58M	Switch-II	0.401715	0.663438	-0.261722	0.606603	0.868325	ns	ns	ns	ns	*
58-N	T	58	N	T58N	Switch-II	-0.0224726	-0.157063	0.13459	0.592942	0.458351	ns	ns	ns	ns	ns
58-P	T	58	P	T58P	Switch-II	-0.0984174	-0.403913	0.305496	0.409811	0.104316	ns	ns	ns	ns	ns
58-Q	T	58	Q	T58Q	Switch-II	-0.0648594	-0.569291	0.504432	-0.408047	-0.912478	ns	*	ns	ns	***
58-R	T	58	R	T58R	Switch-II	-0.245332	-0.291113	0.0457807	0.0186561	-0.0271246	ns	ns	ns	ns	ns
58-S	T	58	S	T58S	Switch-II	0.0424011	0.100166	-0.0577646	0.350272	0.408037	ns	ns	ns	ns	ns
58-T	T	58	T	T58T	Switch-II	0	0	0	0	0	ns	ns	ns	ns	ns
58-V	T	58	V	T58V	Switch-II	0.463563	0.217617	0.245946	1.03556	0.789611	ns	ns	ns	**	*
58-W	T	58	W	T58W	Switch-II	-0.113463	0.291854	-0.405317	0.0127285	0.418045	ns	ns	ns	ns	ns
58-Y	T	58	Y	T58Y	Switch-II	-0.66905	0.0130469	-0.682097	0.263246	0.945343	ns	ns	ns	ns	**
59-A	A	59	A	A59A	Switch-II	0	0	0	0	0	ns	ns	ns	ns	ns
59-C	A	59	C	A59C	Switch-II	0.281827	0.288483	-0.00665607	0.604428	0.611084	ns	ns	ns	*	**
59-D	A	59	D	A59D	Switch-II	-0.181735	-0.136466	-0.0452695	-0.000938864	0.0443306	ns	ns	ns	ns	ns
59-E	A	59	E	A59E	Switch-II	-0.0105461	-0.17986	0.169314	0.4827	0.313385	ns	ns	ns	*	ns
59-F	A	59	F	A59F	Switch-II	0.251059	-0.205431	0.456489	0.554246	0.0977566	ns	ns	ns	*	ns
59-G	A	59	G	A59G	Switch-II	-0.00512099	-0.0537043	0.0485833	0.68655	0.637966	ns	ns	ns	**	**
59-H	A	59	H	A59H	Switch-II	-0.268056	-0.367691	0.0996348	0.126864	0.0272288	ns	ns	ns	ns	ns
59-I	A	59	I	A59I	Switch-II	-0.06056	-0.431325	0.370765	0.715383	0.344618	ns	ns	ns	***	ns
59-K	A	59	K	A59K	Switch-II	0.395314	0.0575857	0.337728	-0.0878415	-0.42557	ns	ns	ns	ns	ns
59-L	A	59	L	A59L	Switch-II	-0.145926	-0.448181	0.302255	0.659824	0.357568	ns	ns	ns	**	ns
59-M	A	59	M	A59M	Switch-II	0.112212	0.0283725	0.0838392	-0.0973751	-0.181214	ns	ns	ns	ns	ns
59-N	A	59	N	A59N	Switch-II	0.012759	0.197798	-0.185039	0.379119	0.564158	ns	ns	ns	ns	*
59-P	A	59	P	A59P	Switch-II	0.193311	0.171019	0.022292	0.463143	0.440851	ns	ns	ns	ns	ns
59-Q	A	59	Q	A59Q	Switch-II	0.00210008	-0.067893	0.069993	0.661209	0.591216	ns	ns	ns	*	*
59-R	A	59	R	A59R	Switch-II	0.163683	-0.371142	0.534824	0.173942	-0.360882	ns	ns	*	ns	ns
59-S	A	59	S	A59S	Switch-II	-0.375728	-0.0729265	-0.302801	0.632627	0.935428	ns	ns	ns	*	***
59-T	A	59	T	A59T	Switch-II	-0.124083	0.0613396	-0.185423	0.416616	0.602039	ns	ns	ns	**	***
59-V	A	59	V	A59V	Switch-II	0.0656402	-0.584813	0.650453	0.677348	0.0268956	ns	*	*	**	ns
59-W	A	59	W	A59W	Switch-II	0.134749	-0.170828	0.305577	-0.111464	-0.417041	ns	ns	ns	ns	*
59-Y	A	59	Y	A59Y	Switch-II	-0.000724806	-0.263963	0.263238	0.172426	-0.0908121	ns	ns	ns	ns	ns
60-A	G	60	A	G60A	Switch-II	0.0671222	-0.538668	0.605791	-0.719345	-1.32514	ns	ns	ns	*	***
60-C	G	60	C	G60C	Switch-II	0.0049972	-0.346828	0.351825	-0.397347	-0.749172	ns	*	*	**	***
60-D	G	60	D	G60D	Switch-II	-0.0462838	-0.366148	0.319864	-0.233143	-0.553007	ns	*	ns	ns	***
60-E	G	60	E	G60E	Switch-II	0.189435	-0.226422	0.415857	-0.172888	-0.588745	ns	ns	ns	ns	**
60-F	G	60	F	G60F	Switch-II	-0.141087	-0.427296	0.286209	-0.392992	-0.6792	ns	ns	ns	*	***
60-G	G	60	G	G60G	Switch-II	0	0	0	0	0	ns	ns	ns	ns	ns
60-H	G	60	H	G60H	Switch-II	0.496081	-0.237705	0.733787	0.297846	-0.43594	ns	ns	*	ns	ns
60-I	G	60	I	G60I	Switch-II	-0.0990753	-0.516686	0.417611	-0.402132	-0.819743	ns	*	ns	*	***
60-K	G	60	K	G60K	Switch-II	0.0735471	-0.401305	0.474852	-0.776238	-1.25109	ns	ns	ns	***	***
60-L	G	60	L	G60L	Switch-II	-0.133485	-0.300034	0.166549	-0.576727	-0.743276	ns	ns	ns	**	***
60-M	G	60	M	G60M	Switch-II	-0.0206841	-0.232343	0.211658	-0.372416	-0.584075	ns	ns	ns	ns	**
60-N	G	60	N	G60N	Switch-II	0.0892486	-0.54799	0.637239	-0.497336	-1.13457	ns	ns	ns	ns	***
60-P	G	60	P	G60P	Switch-II	-0.442434	-0.430937	-0.0114969	-0.707448	-0.695951	ns	ns	ns	*	**
60-Q	G	60	Q	G60Q	Switch-II	0.257953	-0.311089	0.569042	-0.0570393	-0.626081	ns	ns	**	ns	***
60-R	G	60	R	G60R	Switch-II	0.253254	-0.475855	0.729109	-0.647602	-1.37671	ns	*	**	***	***
60-S	G	60	S	G60S	Switch-II	-0.266202	-0.225804	-0.0403973	-0.543557	-0.50316	ns	ns	ns	***	***
60-T	G	60	T	G60T	Switch-II	0.282182	-0.548834	0.831015	-0.209267	-1.04028	ns	ns	*	ns	***
60-V	G	60	V	G60V	Switch-II	0.0370779	-0.228317	0.265395	-0.632601	-0.897996	ns	ns	ns	*	***
60-W	G	60	W	G60W	Switch-II	0.15228	0.00511734	0.147163	0.0704937	-0.0766693	ns	ns	ns	ns	ns
60-Y	G	60	Y	G60Y	Switch-II	-0.335256	-0.348347	0.0130907	-0.390372	-0.403463	ns	ns	ns	ns	*
61-A	Q	61	A	Q61A	Switch-II	-0.0937571	-0.374193	0.280436	-0.0064025	-0.286838	ns	ns	ns	ns	ns
61-C	Q	61	C	Q61C	Switch-II	-0.0903742	-0.335455	0.245081	-0.590726	-0.835807	ns	ns	ns	*	**
61-D	Q	61	D	Q61D	Switch-II	-0.0218804	-0.41609	0.394209	-0.504635	-0.898844	ns	ns	ns	ns	***
61-E	Q	61	E	Q61E	Switch-II	-0.057705	-0.371055	0.31335	-0.375717	-0.689068	ns	ns	ns	*	***
61-F	Q	61	F	Q61F	Switch-II	0.478647	0.230114	0.248533	0.159173	-0.0893603	ns	ns	ns	ns	ns
61-G	Q	61	G	Q61G	Switch-II	-0.0198169	-0.80991	0.790093	-0.437058	-1.22715	ns	*	*	ns	***
61-H	Q	61	H	Q61H	Switch-II	-0.0909341	-0.257284	0.16635	-0.605626	-0.771976	ns	ns	ns	*	**
61-I	Q	61	I	Q61I	Switch-II	0.457449	-0.0970531	0.554502	0.0461462	-0.508356	ns	ns	*	ns	**
61-K	Q	61	K	Q61K	Switch-II	0.0455836	-0.0924913	0.138075	-0.121813	-0.259888	ns	ns	ns	ns	ns
61-L	Q	61	L	Q61L	Switch-II	0.0284516	0.116596	-0.0881443	0.229745	0.317889	ns	ns	ns	ns	ns
61-M	Q	61	M	Q61M	Switch-II	-0.0281855	-0.0959224	0.067737	0.651815	0.584078	ns	ns	ns	**	*
61-N	Q	61	N	Q61N	Switch-II	0.00489328	-0.604067	0.60896	-0.180145	-0.789105	ns	*	*	ns	***
61-P	Q	61	P	Q61P	Switch-II	0.0701341	-0.214969	0.285103	-0.16987	-0.454972	ns	ns	ns	ns	*
61-Q	Q	61	Q	Q61Q	Switch-II	0	0	0	0	0	ns	ns	ns	ns	ns
61-R	Q	61	R	Q61R	Switch-II	-0.131173	-0.0931411	-0.038032	-0.0201949	0.0178371	ns	ns	ns	ns	ns
61-S	Q	61	S	Q61S	Switch-II	-0.105548	-0.0595723	-0.0459759	-0.174028	-0.128052	ns	ns	ns	ns	ns
61-T	Q	61	T	Q61T	Switch-II	0.472395	-0.116088	0.588483	-0.501448	-1.08993	ns	ns	ns	ns	***
61-V	Q	61	V	Q61V	Switch-II	-0.2792	-0.597608	0.318407	-0.571303	-0.88971	ns	ns	ns	ns	**
61-W	Q	61	W	Q61W	Switch-II	0.0762879	-0.0753593	0.151647	-0.00271793	-0.154365	ns	ns	ns	ns	ns
61-Y	Q	61	Y	Q61Y	Switch-II	0.221983	-0.154024	0.376007	-0.214574	-0.590581	ns	ns	ns	ns	**
62-A	E	62	A	E62A	Switch-II	0.213196	-0.0713835	0.284579	0.194542	-0.0900375	ns	ns	ns	ns	ns
62-C	E	62	C	E62C	Switch-II	4.84545	-1.67258	6.51803	4.989	-1.52903	ns	ns	ns	ns	ns
62-D	E	62	D	E62D	Switch-II	0.0183767	0.0284658	-0.0100891	0.165575	0.175664	ns	ns	ns	ns	ns
62-E	E	62	E	E62E	Switch-II	0	0	0	0	0	ns	ns	ns	ns	ns
62-F	E	62	F	E62F	Switch-II	0.103113	-0.308171	0.411284	0.159606	-0.251678	ns	ns	ns	ns	ns
62-G	E	62	G	E62G	Switch-II	-1.12294	-0.538062	-0.584879	-1.98956	-1.40468	ns	ns	ns	ns	ns
62-H	E	62	H	E62H	Switch-II	-0.119374	-3.42026	3.30088	1.24841	-2.05247	ns	ns	ns	ns	ns
62-I	E	62	I	E62I	Switch-II	-0.411374	-0.402472	-0.00890206	0.160325	0.169227	ns	ns	ns	ns	ns
62-K	E	62	K	E62K	Switch-II	-0.297833	-0.212943	-0.0848893	-0.184259	-0.0993701	ns	ns	ns	ns	ns
62-L	E	62	L	E62L	Switch-II	-0.0651083	-0.0845796	0.0194713	0.0805442	0.0610729	ns	ns	ns	ns	ns
62-M	E	62	M	E62M	Switch-II	-1.90827	-1.38423	-0.524043	0.709882	1.23393	ns	ns	ns	ns	ns
62-N	E	62	N	E62N	Switch-II	-0.00541135	-1.60449	1.59907	0.572229	-1.02685	ns	ns	ns	ns	ns
62-P	E	62	P	E62P	Switch-II	-0.415635	-0.243143	-0.172492	-0.0959161	0.0765762	ns	ns	ns	ns	ns
62-Q	E	62	Q	E62Q	Switch-II	-0.493913	-0.768802	0.274889	-0.162784	-0.437673	ns	ns	ns	ns	ns
62-R	E	62	R	E62R	Switch-II	1.3492	-0.16437	1.51357	0.826592	-0.686974	ns	ns	ns	ns	ns
62-S	E	62	S	E62S	Switch-II	0.051714	-0.707062	0.758776	-0.12223	-0.881006	ns	ns	ns	ns	ns
62-T	E	62	T	E62T	Switch-II	-1.22681	-1.07399	-0.15282	-0.43826	-0.28544	ns	ns	ns	ns	ns
62-V	E	62	V	E62V	Switch-II	0.0698026	-0.0732292	0.143032	0.135047	-0.00798477	ns	ns	ns	ns	ns
62-W	E	62	W	E62W	Switch-II	0.123924	0.728648	-0.604724	-1.02076	-0.416037	ns	ns	ns	ns	ns
62-Y	E	62	Y	E62Y	Switch-II	1.44276	-0.0536023	1.49636	1.72197	0.225605	ns	ns	ns	ns	ns
63-A	E	63	A	E63A	Switch-II	0.294152	0.203839	0.0903128	0.229353	0.139041	ns	ns	ns	ns	ns
63-C	E	63	C	E63C	Switch-II	0.0723748	-0.297339	0.369714	0.05268	-0.317034	ns	ns	ns	ns	ns
63-D	E	63	D	E63D	Switch-II	0.0637493	0.241712	-0.177962	-0.0330121	0.14495	ns	ns	ns	ns	ns
63-E	E	63	E	E63E	Switch-II	0	0	0	0	0	ns	ns	ns	ns	ns
63-F	E	63	F	E63F	Switch-II	-1.54379	-2.35992	0.816131	-0.398945	-1.21508	ns	ns	ns	ns	ns
63-G	E	63	G	E63G	Switch-II	-1.3503	-1.62517	0.274862	-2.5309	-2.80577	ns	ns	ns	ns	ns
63-H	E	63	H	E63H	Switch-II	0.162556	0.223727	-0.0611711	2.09412	2.15529	ns	ns	ns	ns	ns
63-I	E	63	I	E63I	Switch-II	-0.447504	-0.329743	-0.117761	0.165975	0.283736	ns	ns	ns	ns	ns
63-K	E	63	K	E63K	Switch-II	-0.262512	-0.101319	-0.161193	0.232652	0.393845	ns	ns	ns	ns	***
63-L	E	63	L	E63L	Switch-II	0.441949	0.08867	0.353279	1.18067	0.827388	ns	ns	ns	*	ns
63-M	E	63	M	E63M	Switch-II	0.671213	-1.72838	2.39959	1.96181	-0.43778	ns	ns	ns	ns	ns
63-N	E	63	N	E63N	Switch-II	-1.25066	2.50834	-3.75901	-1.92997	1.82904	ns	ns	ns	ns	ns
63-P	E	63	P	E63P	Switch-II	0.523815	0.260531	0.263284	1.68129	1.418	ns	ns	ns	*	*
63-Q	E	63	Q	E63Q	Switch-II	-0.317684	-0.128558	-0.189126	0.0428611	0.231987	ns	ns	ns	ns	ns
63-R	E	63	R	E63R	Switch-II	-0.300319	-0.429056	0.128737	0.854151	0.725414	ns	ns	ns	ns	ns
63-S	E	63	S	E63S	Switch-II	0.130795	-0.0938024	0.224598	1.05839	0.833789	ns	ns	ns	ns	ns
63-T	E	63	T	E63T	Switch-II	0.82859	0.338602	0.489988	1.52262	1.03263	ns	ns	ns	ns	ns
63-V	E	63	V	E63V	Switch-II	-0.0866312	0.0727161	-0.159347	-0.0205472	0.1388	ns	ns	ns	ns	ns
63-W	E	63	W	E63W	Switch-II	-0.449679	-1.45564	1.00596	0.947076	-0.0588879	ns	ns	ns	ns	ns
63-Y	E	63	Y	E63Y	Switch-II	1.08438	-1.85095	2.93532	-1.54282	-4.47814	ns	ns	ns	ns	**
64-A	Y	64	A	Y64A	Switch-II	0.736978	2.70132	-1.96434	-0.204619	1.75972	ns	ns	ns	ns	ns
64-C	Y	64	C	Y64C	Switch-II	0.0468396	-0.0841043	0.130944	0.31652	0.185576	ns	ns	ns	ns	ns
64-D	Y	64	D	Y64D	Switch-II	2.66766	-0.1585	2.82616	1.01978	-1.80638	ns	ns	ns	ns	ns
64-E	Y	64	E	Y64E	Switch-II	0.51083	0.547199	-0.0363696	0.0574137	0.0937833	ns	ns	ns	ns	ns
64-F	Y	64	F	Y64F	Switch-II	0.504779	0.0138429	0.490936	0.76399	0.273053	ns	ns	ns	ns	ns
64-G	Y	64	G	Y64G	Switch-II	0.420924	0.0566019	0.364322	1.18933	0.825009	ns	ns	ns	ns	ns
64-H	Y	64	H	Y64H	Switch-II	-2.17107	2.27475	-4.44582	-3.73504	0.710777	ns	ns	ns	ns	ns
64-I	Y	64	I	Y64I	Switch-II	0.0707833	-0.0189389	0.0897222	0.0277943	-0.0619279	ns	ns	ns	ns	ns
64-K	Y	64	K	Y64K	Switch-II	0.48695	-0.767839	1.25479	-0.665483	-1.92027	ns	ns	ns	ns	ns
64-L	Y	64	L	Y64L	Switch-II	-0.514297	0.40087	-0.915167	-1.3823	-0.467131	ns	ns	ns	ns	ns
64-M	Y	64	M	Y64M	Switch-II	1.97711	3.61271	-1.6356	-0.339991	1.29561	ns	ns	ns	ns	ns
64-N	Y	64	N	Y64N	Switch-II	-0.18043	-2.3256	2.14517	1.00011	-1.14506	ns	ns	ns	ns	ns
64-P	Y	64	P	Y64P	Switch-II	0.948113	0.54947	0.398644	-1.43127	-1.82991	ns	ns	ns	ns	ns
64-Q	Y	64	Q	Y64Q	Switch-II	0.203357	0.5561	-0.352743	-1.1088	-0.756061	ns	ns	ns	ns	ns
64-R	Y	64	R	Y64R	Switch-II	-0.811721	-0.605961	-0.20576	0.0190616	0.224821	ns	ns	ns	ns	ns
64-S	Y	64	S	Y64S	Switch-II	-2.09202	-3.4915	1.39948	-0.386816	-1.78629	ns	ns	ns	ns	ns
64-T	Y	64	T	Y64T	Switch-II	2.19825	4.73907	-2.54082	3.40485	5.94567	ns	ns	ns	ns	**
64-V	Y	64	V	Y64V	Switch-II	-1.78519	-1.03681	-0.748384	-0.229515	0.51887	ns	ns	ns	ns	ns
64-W	Y	64	W	Y64W	Switch-II	0.367137	-0.612129	0.979266	0.7517	-0.227566	ns	ns	ns	ns	ns
64-Y	Y	64	Y	Y64Y	Switch-II	0	0	0	0	0	ns	ns	ns	ns	ns
65-A	S	65	A	S65A	Switch-II	2.01886	1.9223	0.0965519	1.1753	1.07874	ns	ns	ns	ns	ns
65-C	S	65	C	S65C	Switch-II	1.90028	-2.60351	4.50379	4.98232	0.478528	ns	ns	ns	ns	ns
65-D	S	65	D	S65D	Switch-II	-3.35142	-3.17141	-0.180011	-3.35142	-3.17141	ns	ns	ns	ns	ns
65-E	S	65	E	S65E	Switch-II	-1.98078	-2.40756	0.426775	-0.765017	-1.19179	ns	ns	ns	ns	ns
65-F	S	65	F	S65F	Switch-II	0.918196	1.85162	-0.933422	-0.427684	0.505738	ns	ns	ns	ns	ns
65-G	S	65	G	S65G	Switch-II	-0.359582	-0.0244187	-0.335163	-0.852257	-0.517095	ns	ns	ns	ns	ns
65-H	S	65	H	S65H	Switch-II	-2.68895	-3.68357	0.994617	-1.1545	-2.14911	ns	ns	ns	ns	ns
65-I	S	65	I	S65I	Switch-II	0.0388423	-0.0126079	0.0514502	0.354229	0.302779	ns	ns	ns	ns	ns
65-K	S	65	K	S65K	Switch-II	-0.970155	1.3274	-2.29756	-0.466076	1.83148	ns	ns	ns	ns	ns
65-L	S	65	L	S65L	Switch-II	0.73382	1.52788	-0.794065	-1.69984	-0.905774	ns	ns	ns	ns	ns
65-M	S	65	M	S65M	Switch-II	1.6449	1.04815	0.596748	-1.09179	-1.68854	ns	ns	ns	ns	ns
65-N	S	65	N	S65N	Switch-II	0	-3.5936	3.5936	0	-3.5936	ns	ns	ns	ns	ns
65-P	S	65	P	S65P	Switch-II	-0.473144	0.0947282	-0.567873	-0.269602	0.298271	ns	ns	ns	ns	ns
65-Q	S	65	Q	S65Q	Switch-II	0.101522	-1.4486	1.55012	0.81613	-0.733988	ns	ns	ns	ns	ns
65-R	S	65	R	S65R	Switch-II	-3.59687	-3.64531	0.0484444	0.0360818	-0.0123626	ns	ns	ns	ns	ns
65-S	S	65	S	S65S	Switch-II	0	0	0	0	0	ns	ns	ns	ns	ns
65-T	S	65	T	S65T	Switch-II	3.45359	2.12921	1.32438	2.81124	1.48685	ns	ns	ns	ns	ns
65-V	S	65	V	S65V	Switch-II	1.36415	-2.04476	3.40891	2.47966	-0.929255	ns	ns	ns	ns	ns
65-W	S	65	W	S65W	Switch-II	-0.284218	0.732046	-1.01626	-0.485035	0.531228	ns	ns	ns	ns	ns
65-Y	S	65	Y	S65Y	Switch-II	-1.84648	-0.802337	-1.04415	-0.701603	0.342542	ns	ns	ns	ns	ns
66-A	A	66	A	A66A	alpha-2	0	0	0	0	0	ns	ns	ns	ns	ns
66-C	A	66	C	A66C	alpha-2	1.37654	0.469767	0.906771	-1.07046	-1.97723	ns	ns	ns	ns	ns
66-D	A	66	D	A66D	alpha-2	-0.0551934	-0.0100413	-0.045152	-0.351859	-0.306707	ns	ns	ns	ns	ns
66-E	A	66	E	A66E	alpha-2	-0.241672	-0.267748	0.0260764	-0.830155	-0.856232	ns	ns	ns	ns	ns
66-F	A	66	F	A66F	alpha-2	-0.378956	-0.441312	0.0623563	1.0743	1.01194	ns	ns	ns	ns	ns
66-G	A	66	G	A66G	alpha-2	-1.45014	-1.28574	-0.164401	0.801614	0.966015	ns	ns	ns	ns	ns
66-H	A	66	H	A66H	alpha-2	2.73485	1.20694	1.52791	1.74288	0.214967	ns	ns	ns	ns	ns
66-I	A	66	I	A66I	alpha-2	0.0851721	-0.0310724	0.116244	0.357942	0.241697	ns	ns	ns	ns	ns
66-K	A	66	K	A66K	alpha-2	-1.96434	0	-1.96434	0.570232	2.53457	ns	ns	ns	ns	ns
66-L	A	66	L	A66L	alpha-2	0.592242	0.149295	0.442947	-1.57202	-2.01497	ns	ns	ns	ns	ns
66-M	A	66	M	A66M	alpha-2	-0.86868	-1.23313	0.36445	-0.244742	-0.609192	ns	ns	ns	ns	ns
66-N	A	66	N	A66N	alpha-2	-2.03764	-2.00588	-0.0317613	-3.11225	-3.08049	ns	ns	ns	*	*
66-P	A	66	P	A66P	alpha-2	-0.170581	-0.187686	0.0171048	0.199205	0.1821	ns	ns	ns	ns	ns
66-Q	A	66	Q	A66Q	alpha-2	-0.128617	-0.789478	0.660861	0.518059	-0.142803	ns	ns	ns	ns	ns
66-R	A	66	R	A66R	alpha-2	-2.05849	-4.13409	2.0756	-3.95859	-6.0342	ns	ns	ns	ns	*
66-S	A	66	S	A66S	alpha-2	2.51567	2.61488	-0.0992079	2.1556	2.25481	ns	ns	ns	ns	ns
66-T	A	66	T	A66T	alpha-2	-0.0901561	0.0316304	-0.121786	-0.237832	-0.116046	ns	ns	ns	ns	ns
66-V	A	66	V	A66V	alpha-2	0.95321	-1.51855	2.47176	-0.293133	-2.76489	ns	ns	ns	ns	ns
66-W	A	66	W	A66W	alpha-2	-0.4494	-0.329238	-0.120162	-0.611142	-0.490981	ns	ns	ns	ns	ns
66-Y	A	66	Y	A66Y	alpha-2	-0.209609	-2.99301	2.78341	0.58608	-2.19733	ns	ns	ns	ns	ns
67-A	M	67	A	M67A	alpha-2	1.34663	0.13139	1.21524	1.22338	0.00814488	ns	ns	ns	ns	ns
67-C	M	67	C	M67C	alpha-2	-0.404111	0.159606	-0.563717	-2.05579	-1.49207	ns	ns	ns	ns	ns
67-D	M	67	D	M67D	alpha-2	-1.21288	0.0207427	-1.23362	-0.506294	0.727329	ns	ns	ns	ns	ns
67-E	M	67	E	M67E	alpha-2	1.40894	0.0634819	1.34546	0.599568	-0.745891	ns	ns	ns	ns	ns
67-F	M	67	F	M67F	alpha-2	-0.44818	-0.0894263	-0.358754	0.0212914	0.380045	ns	ns	ns	ns	ns
67-G	M	67	G	M67G	alpha-2	1.90064	0.0641074	1.83653	1.75972	-0.0768094	ns	ns	ns	ns	ns
67-H	M	67	H	M67H	alpha-2	-1.77146	-2.25856	0.487101	-0.615624	-1.10273	ns	ns	ns	ns	ns
67-I	M	67	I	M67I	alpha-2	-0.0529236	0.184322	-0.237246	-0.0014159	0.23583	ns	ns	ns	ns	ns
67-K	M	67	K	M67K	alpha-2	-0.253808	0.115595	-0.369403	-0.341742	0.0276611	ns	ns	ns	ns	ns
67-L	M	67	L	M67L	alpha-2	0.0164865	-0.0802523	0.0967387	0.161734	0.0649951	ns	ns	ns	ns	ns
67-M	M	67	M	M67M	alpha-2	0	0	0	0	0	ns	ns	ns	ns	ns
67-N	M	67	N	M67N	alpha-2	0.332787	-1.7266	2.05939	2.5013	0.44191	ns	ns	ns	ns	ns
67-P	M	67	P	M67P	alpha-2	0.136859	-0.12231	0.259169	-0.631428	-0.890597	ns	ns	ns	ns	ns
67-Q	M	67	Q	M67Q	alpha-2	-1.85533	-2.12676	0.271437	-2.73289	-3.00433	ns	ns	ns	*	**
67-R	M	67	R	M67R	alpha-2	3.21961	3.21961	0	1.75972	1.75972	ns	ns	ns	ns	ns
67-S	M	67	S	M67S	alpha-2	-0.386951	-2.01801	1.63106	0.719222	-0.911835	ns	ns	ns	ns	ns
67-T	M	67	T	M67T	alpha-2	0.968099	-0.830788	1.79889	1.23585	-0.563036	ns	ns	ns	ns	ns
67-V	M	67	V	M67V	alpha-2	-0.00477939	-0.0290754	0.024296	-0.0538238	-0.0781198	ns	ns	ns	ns	ns
67-W	M	67	W	M67W	alpha-2	-0.581836	0.223071	-0.804907	-0.0498846	0.755023	ns	ns	ns	ns	ns
67-Y	M	67	Y	M67Y	alpha-2	-0.703961	-0.248129	-0.455832	-0.459694	-0.00386216	ns	ns	ns	ns	ns
68-A	R	68	A	R68A	alpha-2	-1.23945	-2.4366	1.19714	0.765739	-0.431404	ns	ns	ns	ns	ns
68-C	R	68	C	R68C	alpha-2	-0.213241	0.234245	-0.447486	-0.173606	0.27388	ns	ns	ns	ns	ns
68-D	R	68	D	R68D	alpha-2	2.12091	-1.12048	3.24139	-0.71216	-3.95355	ns	ns	ns	ns	*
68-E	R	68	E	R68E	alpha-2	2.07312	1.06804	1.00509	2.18335	1.17827	ns	ns	ns	ns	ns
68-F	R	68	F	R68F	alpha-2	0.343326	-0.997488	1.34081	0.568906	-0.771908	ns	ns	ns	ns	ns
68-G	R	68	G	R68G	alpha-2	-1.2428	-0.306019	-0.93678	-4.45286	-3.51608	ns	ns	ns	ns	ns
68-H	R	68	H	R68H	alpha-2	-3.31699	-3.24046	-0.0765336	-1.27266	-1.19613	ns	ns	ns	ns	ns
68-I	R	68	I	R68I	alpha-2	0.0132305	-0.138347	0.151577	0.346989	0.195411	ns	ns	ns	ns	ns
68-K	R	68	K	R68K	alpha-2	0.352971	-0.186524	0.539495	-0.0840473	-0.623543	ns	ns	ns	ns	ns
68-L	R	68	L	R68L	alpha-2	-0.321754	0.908366	-1.23012	-1.35059	-0.120475	ns	ns	ns	ns	ns
68-M	R	68	M	R68M	alpha-2	0.714176	-0.837171	1.55135	0.559969	-0.991378	ns	ns	ns	ns	ns
68-N	R	68	N	R68N	alpha-2	1.90451	-1.64501	3.54952	3.03954	-0.509976	ns	ns	ns	ns	ns
68-P	R	68	P	R68P	alpha-2	-0.171234	-0.543769	0.372535	1.31994	0.947409	ns	ns	ns	ns	ns
68-Q	R	68	Q	R68Q	alpha-2	0.667069	2.00759	-1.34052	-1.87817	-0.537652	ns	ns	ns	ns	ns
68-R	R	68	R	R68R	alpha-2	0	0	0	0	0	ns	ns	ns	ns	ns
68-S	R	68	S	R68S	alpha-2	-0.328128	0.128446	-0.456574	-0.630503	-0.173929	ns	ns	ns	ns	ns
68-T	R	68	T	R68T	alpha-2	0.737888	-0.295959	1.03385	1.17668	0.142833	ns	ns	ns	ns	ns
68-V	R	68	V	R68V	alpha-2	-0.975549	2.70132	-3.67687	-3.67687	0	ns	ns	ns	ns	ns
68-W	R	68	W	R68W	alpha-2	-0.00460525	-0.0263224	0.0217171	1.51277	1.49106	ns	ns	ns	ns	ns
68-Y	R	68	Y	R68Y	alpha-2	1.90374	-1.19551	3.09925	6.24048	3.14124	ns	ns	ns	*	ns
69-A	D	69	A	D69A	alpha-2	-1.77246	0.0676795	-1.84014	-0.626247	1.21389	ns	ns	ns	ns	ns
69-C	D	69	C	D69C	alpha-2	-0.782933	0.533135	-1.31607	-2.65294	-1.33687	ns	ns	ns	ns	ns
69-D	D	69	D	D69D	alpha-2	0	0	0	0	0	ns	ns	ns	ns	ns
69-E	D	69	E	D69E	alpha-2	0.128141	0.176988	-0.0488468	0.573972	0.622819	ns	ns	ns	ns	ns
69-F	D	69	F	D69F	alpha-2	-0.185912	-0.1053	-0.0806122	1.16093	1.24154	ns	ns	ns	ns	ns
69-G	D	69	G	D69G	alpha-2	-0.867708	-0.952307	0.0845988	0.566277	0.481678	ns	ns	ns	ns	ns
69-H	D	69	H	D69H	alpha-2	-0.584536	-0.225518	-0.359018	0.177213	0.536231	ns	ns	ns	ns	ns
69-I	D	69	I	D69I	alpha-2	-0.0353531	-0.126962	0.0916093	0.296882	0.205273	ns	ns	ns	ns	ns
69-K	D	69	K	D69K	alpha-2	-2.40098	0.0406495	-2.44163	-0.562375	1.87926	ns	ns	ns	ns	ns
69-L	D	69	L	D69L	alpha-2	-2.8253	-1.88619	-0.939107	0.568817	1.50792	ns	ns	ns	ns	ns
69-M	D	69	M	D69M	alpha-2	-2.97148	0.0437935	-3.01527	-0.902288	2.11298	ns	ns	ns	ns	ns
69-N	D	69	N	D69N	alpha-2	-0.339641	-0.126234	-0.213407	0.135457	0.348864	ns	ns	ns	ns	*
69-P	D	69	P	D69P	alpha-2	0.310921	0.212068	0.0988533	-0.23686	-0.335713	ns	ns	ns	ns	ns
69-Q	D	69	Q	D69Q	alpha-2	-1.29792	-0.91885	-0.379069	-1.12687	-0.747802	ns	ns	ns	ns	ns
69-R	D	69	R	D69R	alpha-2	-1.27105	-0.267039	-1.00401	-1.04624	-0.0422356	ns	ns	ns	ns	ns
69-S	D	69	S	D69S	alpha-2	0.717407	-0.505578	1.22299	-1.45049	-2.67348	ns	ns	ns	ns	*
69-T	D	69	T	D69T	alpha-2	-0.279532	-0.902617	0.623085	-0.335526	-0.958611	ns	ns	ns	ns	ns
69-V	D	69	V	D69V	alpha-2	-0.52805	-0.622159	0.0941087	-0.431233	-0.525342	ns	ns	ns	ns	ns
69-W	D	69	W	D69W	alpha-2	0.115016	1.25643	-1.14141	0.029978	1.17139	ns	ns	ns	ns	ns
69-Y	D	69	Y	D69Y	alpha-2	-0.0318591	-0.279891	0.248032	0.720271	0.47224	ns	ns	ns	***	**
70-A	Q	70	A	Q70A	alpha-2	0.79191	0.988923	-0.197013	0.0652823	0.262295	ns	ns	ns	ns	ns
70-C	Q	70	C	Q70C	alpha-2	-1.59353	-2.051	0.45747	-2.22743	-2.6849	ns	ns	ns	ns	ns
70-D	Q	70	D	Q70D	alpha-2	2.43153	-1.63727	4.0688	-0.00157405	-4.07038	ns	ns	ns	ns	*
70-E	Q	70	E	Q70E	alpha-2	0.00619251	-0.0842418	0.0904343	-0.144747	-0.235181	ns	ns	ns	ns	ns
70-F	Q	70	F	Q70F	alpha-2	-2.464	-3.56211	1.09811	-1.57268	-2.67079	ns	ns	ns	ns	ns
70-G	Q	70	G	Q70G	alpha-2	0.349283	-0.0240806	0.373363	1.0267	0.653337	ns	ns	ns	ns	ns
70-H	Q	70	H	Q70H	alpha-2	-0.386427	-0.0390527	-0.347374	-0.216307	0.131067	ns	ns	ns	ns	ns
70-I	Q	70	I	Q70I	alpha-2	0.0767683	0.288811	-0.212042	-0.580871	-0.368828	ns	ns	ns	ns	ns
70-K	Q	70	K	Q70K	alpha-2	0.1859	0.0557577	0.130142	-0.166175	-0.296317	ns	ns	ns	ns	ns
70-L	Q	70	L	Q70L	alpha-2	-0.118486	-0.0762736	-0.0422122	0.104807	0.14702	ns	ns	ns	ns	ns
70-M	Q	70	M	Q70M	alpha-2	0.26897	-2.38412	2.65309	2.29072	-0.362372	ns	ns	ns	ns	ns
70-N	Q	70	N	Q70N	alpha-2	-3.94624	-1.87149	-2.07475	0.942726	3.01748	ns	ns	ns	ns	ns
70-P	Q	70	P	Q70P	alpha-2	0.0972006	-0.105037	0.202237	-0.0204782	-0.222716	ns	ns	ns	ns	ns
70-Q	Q	70	Q	Q70Q	alpha-2	0	0	0	0	0	ns	ns	ns	ns	ns
70-R	Q	70	R	Q70R	alpha-2	0.480769	0.172009	0.30876	-1.21998	-1.52874	ns	ns	ns	ns	ns
70-S	Q	70	S	Q70S	alpha-2	-3.91061	-3.52934	-0.381271	-0.207695	0.173576	ns	ns	ns	ns	ns
70-T	Q	70	T	Q70T	alpha-2	-0.43721	-0.634928	0.197718	0.175054	-0.0226639	ns	ns	ns	ns	ns
70-V	Q	70	V	Q70V	alpha-2	0.687253	0.564869	0.122383	0.573689	0.451306	ns	ns	ns	ns	ns
70-W	Q	70	W	Q70W	alpha-2	-0.865382	0.0777875	-0.94317	-2.99588	-2.05271	ns	ns	ns	*	ns
70-Y	Q	70	Y	Q70Y	alpha-2	-0.839293	-1.16828	0.328984	-1.47889	-1.80787	ns	ns	ns	ns	ns
71-A	Y	71	A	Y71A	alpha-2	0	-2.69012	2.69012	3.40206	0.711938	ns	ns	ns	ns	ns
71-C	Y	71	C	Y71C	alpha-2	-0.239967	-0.0765982	-0.163369	-0.276772	-0.113403	ns	ns	ns	ns	ns
71-D	Y	71	D	Y71D	alpha-2	0.0281571	0.201718	-0.173561	-0.101256	0.0723047	ns	ns	ns	ns	ns
71-E	Y	71	E	Y71E	alpha-2	-0.0365125	0.0689334	-0.105446	1.19359	1.29904	ns	ns	ns	ns	ns
71-F	Y	71	F	Y71F	alpha-2	-0.124974	0.0454279	-0.170402	-0.0745677	0.0958339	ns	ns	ns	ns	ns
71-G	Y	71	G	Y71G	alpha-2	-0.759303	-1.49979	0.740491	-0.579407	-1.3199	ns	ns	ns	ns	ns
71-H	Y	71	H	Y71H	alpha-2	-0.0612577	-0.070227	0.0089693	-0.159648	-0.168617	ns	ns	ns	ns	ns
71-I	Y	71	I	Y71I	alpha-2	-0.0837232	-0.221102	0.137379	-0.0408025	-0.178182	ns	ns	ns	ns	ns
71-K	Y	71	K	Y71K	alpha-2	-0.165782	-0.312904	0.147122	0.0094148	-0.137707	ns	ns	ns	ns	ns
71-L	Y	71	L	Y71L	alpha-2	1.20647	0.438464	0.768007	1.28414	0.516137	ns	ns	ns	ns	ns
71-M	Y	71	M	Y71M	alpha-2	-4.38355	-2.85722	-1.52633	-4.00996	-2.48364	ns	ns	ns	*	ns
71-N	Y	71	N	Y71N	alpha-2	-0.0926055	-0.116762	0.0241569	-0.11153	-0.135687	ns	ns	ns	ns	ns
71-P	Y	71	P	Y71P	alpha-2	2.16558	-0.567657	2.73323	3.15145	0.418219	ns	ns	ns	*	ns
71-Q	Y	71	Q	Y71Q	alpha-2	0.22784	0.728269	-0.500429	-1.00556	-0.505135	ns	ns	ns	ns	ns
71-R	Y	71	R	Y71R	alpha-2	-0.830275	-1.12727	0.296997	-1.02676	-1.32375	ns	ns	ns	ns	ns
71-S	Y	71	S	Y71S	alpha-2	-0.857097	-1.17338	0.316282	0.223731	-0.0925507	ns	ns	ns	ns	ns
71-T	Y	71	T	Y71T	alpha-2	0.390106	-0.545936	0.936042	0.0273545	-0.908687	ns	ns	ns	ns	ns
71-V	Y	71	V	Y71V	alpha-2	1.31085	3.04223	-1.73138	0.402771	2.13415	ns	ns	ns	ns	ns
71-W	Y	71	W	Y71W	alpha-2	0.727078	2.27499	-1.54792	1.06426	2.61217	ns	ns	ns	ns	ns
71-Y	Y	71	Y	Y71Y	alpha-2	0	0	0	0	0	ns	ns	ns	ns	ns
72-A	M	72	A	M72A	alpha-2	-0.0765085	0.0833289	-0.159837	1.80066	1.9605	ns	ns	ns	***	***
72-C	M	72	C	M72C	alpha-2	0.207721	-0.213982	0.421703	0.602112	0.180409	ns	ns	ns	**	ns
72-D	M	72	D	M72D	alpha-2	-0.0355672	-0.224873	0.189306	0.762221	0.572915	ns	ns	ns	***	**
72-E	M	72	E	M72E	alpha-2	0.348169	-0.495415	0.843584	0.572707	-0.270878	ns	ns	ns	ns	ns
72-F	M	72	F	M72F	alpha-2	0.309897	0.290566	0.019331	0.531943	0.512612	ns	ns	ns	*	**
72-G	M	72	G	M72G	alpha-2	0.558327	0.13435	0.423977	1.14871	0.724729	ns	ns	ns	***	**
72-H	M	72	H	M72H	alpha-2	0.156947	-0.252695	0.409643	1.19237	0.782728	ns	ns	ns	***	**
72-I	M	72	I	M72I	alpha-2	-0.122365	-0.33575	0.213385	0.149771	-0.0636144	ns	ns	ns	ns	ns
72-K	M	72	K	M72K	alpha-2	-0.14393	-0.187841	0.0439111	0.713502	0.669591	ns	ns	ns	**	**
72-L	M	72	L	M72L	alpha-2	-0.196052	-0.0952979	-0.100754	0.0359715	0.136725	ns	ns	ns	ns	ns
72-M	M	72	M	M72M	alpha-2	0	0	0	0	0	ns	ns	ns	ns	ns
72-N	M	72	N	M72N	alpha-2	-0.133468	-0.0817512	-0.0517171	0.69233	0.744047	ns	ns	ns	*	**
72-P	M	72	P	M72P	alpha-2	-0.511333	-0.420195	-0.0911372	0.101506	0.192643	ns	ns	ns	ns	ns
72-Q	M	72	Q	M72Q	alpha-2	-0.108968	0.240777	-0.349745	0.431141	0.780885	ns	ns	ns	ns	ns
72-R	M	72	R	M72R	alpha-2	-0.219937	-0.338474	0.118537	1.14527	1.02674	ns	ns	ns	***	***
72-S	M	72	S	M72S	alpha-2	-0.0260653	-0.214476	0.188411	1.30799	1.11958	ns	ns	ns	***	***
72-T	M	72	T	M72T	alpha-2	0.0444018	0.209185	-0.164783	1.00819	1.17297	ns	ns	ns	***	***
72-V	M	72	V	M72V	alpha-2	-0.0368767	0.253224	-0.290101	0.254084	0.544185	ns	ns	ns	ns	**
72-W	M	72	W	M72W	alpha-2	-0.325879	-0.55252	0.22664	1.78255	1.55591	ns	ns	ns	***	***
72-Y	M	72	Y	M72Y	alpha-2	0.319592	0.0874757	0.232117	1.8752	1.64309	ns	ns	ns	***	***
73-A	R	73	A	R73A	alpha-2	-0.216772	0.211086	-0.427858	-0.075877	0.351981	ns	ns	ns	ns	ns
73-C	R	73	C	R73C	alpha-2	-0.0343831	-0.0608005	0.0264173	-0.244655	-0.271072	ns	ns	ns	ns	ns
73-D	R	73	D	R73D	alpha-2	-0.481716	-0.554551	0.0728342	-0.273936	-0.346771	ns	ns	ns	ns	ns
73-E	R	73	E	R73E	alpha-2	-0.142014	-0.247595	0.105581	-0.320808	-0.426389	ns	ns	ns	ns	ns
73-F	R	73	F	R73F	alpha-2	0.456533	-0.405263	0.861796	-0.318199	-1.18	ns	ns	*	ns	***
73-G	R	73	G	R73G	alpha-2	-0.0360274	-0.0655498	0.0295224	-0.345062	-0.374584	ns	ns	ns	ns	ns
73-H	R	73	H	R73H	alpha-2	-0.155171	-0.119175	-0.0359962	-0.298987	-0.262991	ns	ns	ns	*	*
73-I	R	73	I	R73I	alpha-2	0.0811434	-0.261273	0.342416	-0.121755	-0.464171	ns	ns	ns	ns	*
73-K	R	73	K	R73K	alpha-2	0.527025	-0.253168	0.780193	0.139553	-0.640639	ns	ns	*	ns	*
73-L	R	73	L	R73L	alpha-2	-0.0796015	-0.556165	0.476563	-0.347162	-0.823725	ns	ns	ns	ns	*
73-M	R	73	M	R73M	alpha-2	-0.0250888	-0.366427	0.341338	-0.337758	-0.679096	ns	ns	ns	ns	***
73-N	R	73	N	R73N	alpha-2	-0.126442	-0.0514037	-0.0750379	-0.342069	-0.267031	ns	ns	ns	ns	ns
73-P	R	73	P	R73P	alpha-2	-0.32094	-0.382105	0.0611655	0.632871	0.571706	ns	ns	ns	*	*
73-Q	R	73	Q	R73Q	alpha-2	-0.0497183	0.0455711	-0.0952894	-0.049004	0.0462854	ns	ns	ns	ns	ns
73-R	R	73	R	R73R	alpha-2	0	0	0	0	0	ns	ns	ns	ns	ns
73-S	R	73	S	R73S	alpha-2	-0.00261573	-0.0093196	0.00670387	-0.245871	-0.252575	ns	ns	ns	ns	ns
73-T	R	73	T	R73T	alpha-2	-0.0405059	-0.396732	0.356226	-0.0883163	-0.444542	ns	ns	ns	ns	ns
73-V	R	73	V	R73V	alpha-2	-0.00274104	0.0954078	-0.0981488	-0.394923	-0.296774	ns	ns	ns	ns	ns
73-W	R	73	W	R73W	alpha-2	0.0703553	-0.484414	0.554769	-0.391653	-0.946423	ns	ns	ns	ns	**
73-Y	R	73	Y	R73Y	alpha-2	-0.104581	0.220946	-0.325527	0.298094	0.62362	ns	ns	*	*	***
74-A	T	74	A	T74A	loop-5	-0.19089	0.148642	-0.339532	0.0700674	0.409599	ns	ns	ns	ns	ns
74-C	T	74	C	T74C	loop-5	0.154167	0.147946	0.00622155	0.19209	0.185869	ns	ns	ns	ns	ns
74-D	T	74	D	T74D	loop-5	-0.0532293	-0.0291486	-0.0240807	0.107911	0.131992	ns	ns	ns	ns	ns
74-E	T	74	E	T74E	loop-5	0.180326	0.334563	-0.154236	-0.278256	-0.124019	ns	ns	ns	ns	ns
74-F	T	74	F	T74F	loop-5	-0.408403	0.228687	-0.63709	-0.135869	0.501222	ns	ns	ns	ns	ns
74-G	T	74	G	T74G	loop-5	0.0356224	-0.113807	0.149429	-0.178965	-0.328395	ns	ns	ns	ns	ns
74-H	T	74	H	T74H	loop-5	0.15412	-0.246488	0.400608	-0.14044	-0.541048	ns	ns	ns	ns	ns
74-I	T	74	I	T74I	loop-5	-0.147196	-0.0356395	-0.111557	0.0637015	0.175258	ns	ns	ns	ns	ns
74-K	T	74	K	T74K	loop-5	0.0136457	-0.112424	0.12607	0.100112	-0.0259578	ns	ns	ns	ns	ns
74-L	T	74	L	T74L	loop-5	0.324568	0.385898	-0.0613299	0.136042	0.197371	ns	ns	ns	ns	ns
74-M	T	74	M	T74M	loop-5	-0.0646736	0.0102499	-0.0749235	0.288837	0.36376	ns	ns	ns	ns	ns
74-N	T	74	N	T74N	loop-5	-0.109314	0.260606	-0.36992	-0.130996	0.238924	ns	ns	ns	ns	ns
74-P	T	74	P	T74P	loop-5	-0.0204656	-0.241962	0.221496	0.270876	0.0493801	ns	ns	ns	ns	ns
74-Q	T	74	Q	T74Q	loop-5	-0.341178	0.108973	-0.450151	0.0649651	0.515116	ns	ns	ns	ns	ns
74-R	T	74	R	T74R	loop-5	0.246292	0.23647	0.00982193	0.0150382	0.00521626	ns	ns	ns	ns	ns
74-S	T	74	S	T74S	loop-5	-0.471376	-0.261312	-0.210065	-0.0767105	0.133354	ns	ns	ns	ns	ns
74-T	T	74	T	T74T	loop-5	0	0	0	0	0	ns	ns	ns	ns	ns
74-V	T	74	V	T74V	loop-5	0.0622774	0.200693	-0.138416	0.387272	0.525688	ns	ns	ns	ns	*
74-W	T	74	W	T74W	loop-5	-0.324966	0.0335889	-0.358555	0.102155	0.46071	ns	ns	ns	ns	ns
74-Y	T	74	Y	T74Y	loop-5	0.132026	-0.121324	0.25335	0.494639	0.241289	ns	ns	ns	ns	ns
75-A	G	75	A	G75A	loop-5	-0.0558544	-0.241214	0.18536	-0.468854	-0.654214	ns	ns	ns	ns	*
75-C	G	75	C	G75C	loop-5	0.164599	-0.22675	0.391349	-0.241565	-0.632914	ns	ns	**	*	***
75-D	G	75	D	G75D	loop-5	-0.0680519	-0.205573	0.137521	0.475867	0.338345	ns	ns	ns	**	*
75-E	G	75	E	G75E	loop-5	0.0591219	-0.288274	0.347396	-0.343821	-0.691217	ns	ns	ns	ns	**
75-F	G	75	F	G75F	loop-5	0.213272	0.0736787	0.139594	-0.311852	-0.451446	ns	ns	ns	ns	ns
75-G	G	75	G	G75G	loop-5	0	0	0	0	0	ns	ns	ns	ns	ns
75-H	G	75	H	G75H	loop-5	-0.127911	-0.469292	0.341381	-0.498765	-0.840146	ns	ns	ns	ns	**
75-I	G	75	I	G75I	loop-5	0.140137	-0.0934188	0.233556	-0.0815434	-0.315099	ns	ns	ns	ns	ns
75-K	G	75	K	G75K	loop-5	-0.0658923	-0.183977	0.118084	-0.41831	-0.536395	ns	ns	ns	**	***
75-L	G	75	L	G75L	loop-5	0.0170128	-0.232022	0.249035	-0.341357	-0.590392	ns	ns	ns	ns	**
75-M	G	75	M	G75M	loop-5	0.0467367	-0.363443	0.41018	-0.625337	-1.03552	ns	ns	ns	*	***
75-N	G	75	N	G75N	loop-5	-0.379756	-0.67363	0.293874	-0.406399	-0.700273	ns	ns	ns	ns	*
75-P	G	75	P	G75P	loop-5	-0.223085	-0.243419	0.0203347	0.0108321	-0.00950256	ns	ns	ns	ns	ns
75-Q	G	75	Q	G75Q	loop-5	0.28537	0.194026	0.0913442	-0.489625	-0.580969	ns	ns	ns	ns	*
75-R	G	75	R	G75R	loop-5	0.185643	-0.229293	0.414937	-0.352877	-0.767814	ns	ns	ns	ns	**
75-S	G	75	S	G75S	loop-5	-0.0157547	-0.229951	0.214196	-0.132172	-0.346368	ns	ns	ns	ns	*
75-T	G	75	T	G75T	loop-5	-0.28338	-0.515672	0.232293	-0.518031	-0.750324	ns	ns	ns	*	***
75-V	G	75	V	G75V	loop-5	0.00769247	-0.270037	0.277729	-0.426723	-0.704452	ns	ns	ns	ns	ns
75-W	G	75	W	G75W	loop-5	0.209769	-0.265178	0.474947	-0.477327	-0.952274	ns	ns	ns	*	***
75-Y	G	75	Y	G75Y	loop-5	-0.302203	-0.415732	0.11353	-0.283436	-0.396966	ns	ns	ns	ns	ns
76-A	E	76	A	E76A	loop-5	-0.0747666	0.278987	-0.353754	-0.298129	0.0556249	ns	ns	ns	ns	ns
76-C	E	76	C	E76C	loop-5	0.342881	0.205361	0.13752	0.133308	-0.00421216	ns	ns	ns	ns	ns
76-D	E	76	D	E76D	loop-5	-0.370065	-0.0364707	-0.333595	-0.548525	-0.21493	ns	ns	ns	*	ns
76-E	E	76	E	E76E	loop-5	0	0	0	0	0	ns	ns	ns	ns	ns
76-F	E	76	F	E76F	loop-5	-0.0888943	0.0056964	-0.0945907	-0.134129	-0.0395383	ns	ns	ns	ns	ns
76-G	E	76	G	E76G	loop-5	0.0629871	-0.0786226	0.14161	-0.0438	-0.18541	ns	ns	ns	ns	ns
76-H	E	76	H	E76H	loop-5	-0.124328	-0.155098	0.0307693	-0.354395	-0.385164	ns	ns	ns	ns	ns
76-I	E	76	I	E76I	loop-5	0.0676171	-0.0907889	0.158406	0.055491	-0.102915	ns	ns	ns	ns	ns
76-K	E	76	K	E76K	loop-5	-0.250068	-0.20665	-0.0434179	-0.504267	-0.460849	ns	ns	ns	***	***
76-L	E	76	L	E76L	loop-5	0.00234503	-0.155943	0.158288	-0.241358	-0.399647	ns	ns	ns	ns	ns
76-M	E	76	M	E76M	loop-5	0.0278545	0.461997	-0.434143	-0.312046	0.122097	ns	ns	ns	ns	ns
76-N	E	76	N	E76N	loop-5	0.166287	-0.178855	0.345142	-0.19676	-0.541902	ns	ns	ns	ns	ns
76-P	E	76	P	E76P	loop-5	0.838479	-0.358016	1.19649	1.09799	-0.0985036	ns	ns	ns	ns	ns
76-Q	E	76	Q	E76Q	loop-5	0.426335	0.215407	0.210928	0.058031	-0.152897	ns	ns	ns	ns	ns
76-R	E	76	R	E76R	loop-5	-0.156289	-0.243915	0.087627	-0.0419316	-0.129559	ns	ns	ns	ns	ns
76-S	E	76	S	E76S	loop-5	0.345073	0.279215	0.0658581	0.0479394	-0.0179187	ns	ns	ns	ns	ns
76-T	E	76	T	E76T	loop-5	0.00922018	-0.00146722	0.0106874	0.194735	0.184048	ns	ns	ns	ns	ns
76-V	E	76	V	E76V	loop-5	-0.106144	-0.102948	-0.00319626	-0.195146	-0.19195	ns	ns	ns	ns	ns
76-W	E	76	W	E76W	loop-5	0.390117	0.18746	0.202657	0.234055	0.0313979	ns	ns	ns	ns	ns
76-Y	E	76	Y	E76Y	loop-5	-0.204283	0.0172391	-0.221522	-0.00402503	0.217497	ns	ns	ns	ns	ns
77-A	G	77	A	G77A	beta-4	-0.020896	0.597866	-0.618762	-0.0565694	0.562193	ns	ns	*	ns	*
77-C	G	77	C	G77C	beta-4	0.126384	0.103449	0.0229351	0.381132	0.358197	ns	ns	ns	**	**
77-D	G	77	D	G77D	beta-4	0.0292329	-0.251604	0.280837	-0.277517	-0.558353	ns	ns	ns	ns	***
77-E	G	77	E	G77E	beta-4	-0.197674	-0.402325	0.204651	-0.14582	-0.350471	ns	ns	ns	ns	*
77-F	G	77	F	G77F	beta-4	-0.000982036	-0.403977	0.402995	0.685733	0.282739	ns	ns	ns	**	ns
77-G	G	77	G	G77G	beta-4	0	0	0	0	0	ns	ns	ns	ns	ns
77-H	G	77	H	G77H	beta-4	0.0865682	-0.201688	0.288257	1.07735	0.789094	ns	ns	ns	**	*
77-I	G	77	I	G77I	beta-4	0.124047	-0.471317	0.595365	0.623176	0.0278109	ns	ns	ns	*	ns
77-K	G	77	K	G77K	beta-4	-0.0256536	-0.494824	0.469171	-0.657268	-1.12644	ns	ns	ns	*	***
77-L	G	77	L	G77L	beta-4	-0.0787133	0.136086	-0.214799	0.998515	1.21331	ns	ns	ns	***	***
77-M	G	77	M	G77M	beta-4	0.252377	-0.202745	0.455122	1.4255	0.970374	ns	ns	ns	***	***
77-N	G	77	N	G77N	beta-4	-0.215121	0.361507	-0.576628	0.855267	1.4319	ns	ns	ns	**	***
77-P	G	77	P	G77P	beta-4	-0.229068	-0.569065	0.339996	-0.360945	-0.700942	ns	*	ns	ns	**
77-Q	G	77	Q	G77Q	beta-4	0.242986	0.0513087	0.191678	0.561385	0.369707	ns	ns	ns	**	ns
77-R	G	77	R	G77R	beta-4	-0.147117	-0.582148	0.435031	-0.359408	-0.794439	ns	*	ns	ns	***
77-S	G	77	S	G77S	beta-4	-0.0772015	0.294514	-0.371716	0.316066	0.687782	ns	*	*	*	***
77-T	G	77	T	G77T	beta-4	0.0511179	-0.172654	0.223772	0.948471	0.7247	ns	ns	ns	***	***
77-V	G	77	V	G77V	beta-4	-0.118901	0.05798	-0.176881	0.603429	0.78031	ns	ns	ns	**	***
77-W	G	77	W	G77W	beta-4	-0.376361	-0.567163	0.190802	-0.0185277	-0.209329	ns	*	ns	ns	ns
77-Y	G	77	Y	G77Y	beta-4	0.105721	0.15384	-0.0481193	0.886996	0.935116	ns	ns	ns	**	***
78-A	F	78	A	F78A	beta-4	0.431005	0.651344	-0.22034	1.46369	1.68403	ns	*	ns	***	***
78-C	F	78	C	F78C	beta-4	-0.260144	-0.512431	0.252287	0.744597	0.49231	ns	ns	ns	**	*
78-D	F	78	D	F78D	beta-4	-0.31785	-0.370314	0.0524643	0.239181	0.186717	ns	ns	ns	ns	ns
78-E	F	78	E	F78E	beta-4	0.307742	-0.114086	0.421827	0.947364	0.525537	ns	ns	ns	**	ns
78-F	F	78	F	F78F	beta-4	0	0	0	0	0	ns	ns	ns	ns	ns
78-G	F	78	G	F78G	beta-4	-0.166533	-0.305409	0.138875	0.696982	0.558106	ns	ns	ns	**	*
78-H	F	78	H	F78H	beta-4	-0.0306744	-0.31311	0.282436	1.40086	1.11842	ns	*	*	***	***
78-I	F	78	I	F78I	beta-4	-0.0960375	0.0846588	-0.180696	0.872796	1.05349	ns	ns	ns	***	***
78-K	F	78	K	F78K	beta-4	0.169665	-0.549535	0.719199	0.511773	-0.207426	ns	ns	ns	ns	ns
78-L	F	78	L	F78L	beta-4	-0.33653	-0.546064	0.209534	0.874346	0.664811	ns	ns	ns	**	*
78-M	F	78	M	F78M	beta-4	0.194986	0.217426	-0.0224401	1.64986	1.6723	ns	ns	ns	***	***
78-N	F	78	N	F78N	beta-4	0.203671	0.0441235	0.159547	0.946147	0.7866	ns	ns	ns	**	**
78-P	F	78	P	F78P	beta-4	0.00595468	-0.640299	0.646254	-0.712411	-1.35866	ns	*	*	**	***
78-Q	F	78	Q	F78Q	beta-4	0.463924	-0.0257084	0.489632	1.56697	1.07734	ns	ns	ns	***	***
78-R	F	78	R	F78R	beta-4	0.0261007	-0.399056	0.425156	0.407753	-0.0174028	ns	ns	ns	ns	ns
78-S	F	78	S	F78S	beta-4	0.230964	0.0962429	0.134721	1.0632	0.928476	ns	ns	ns	***	***
78-T	F	78	T	F78T	beta-4	-0.315671	-0.313401	-0.00227022	1.01597	1.01824	ns	ns	ns	*	*
78-V	F	78	V	F78V	beta-4	0.192342	0.614753	-0.422411	1.39432	1.81673	ns	ns	ns	***	***
78-W	F	78	W	F78W	beta-4	-0.0615645	-0.361492	0.299927	0.0475431	-0.252384	ns	ns	ns	ns	ns
78-Y	F	78	Y	F78Y	beta-4	-0.186193	-0.144017	-0.0421758	-0.0466049	-0.00442908	ns	ns	ns	ns	ns
79-A	L	79	A	L79A	beta-4	-1.09072	-0.805449	-0.285276	-0.598077	-0.312801	ns	ns	ns	ns	ns
79-C	L	79	C	L79C	beta-4	0.102109	-0.00272149	0.104831	0.124908	0.0200776	ns	ns	ns	ns	ns
79-D	L	79	D	L79D	beta-4	-0.156849	-0.609391	0.452542	-0.534784	-0.987326	ns	*	ns	*	***
79-E	L	79	E	L79E	beta-4	-0.0193951	0.00436288	-0.0237579	-0.1381	-0.114342	ns	ns	ns	ns	ns
79-F	L	79	F	L79F	beta-4	0.0438823	0.0350353	0.00884704	-0.0290439	-0.037891	ns	ns	ns	ns	ns
79-G	L	79	G	L79G	beta-4	0.405539	-0.0733962	0.478935	0.391508	-0.087427	ns	ns	ns	ns	ns
79-H	L	79	H	L79H	beta-4	0.0819402	0.0749879	0.00695236	-0.13038	-0.137332	ns	ns	ns	ns	ns
79-I	L	79	I	L79I	beta-4	0.321635	-0.112395	0.43403	0.0754583	-0.358572	ns	ns	ns	ns	ns
79-K	L	79	K	L79K	beta-4	-0.0323656	-0.581036	0.548671	-0.0199483	-0.568619	ns	ns	ns	ns	*
79-L	L	79	L	L79L	beta-4	0	0	0	0	0	ns	ns	ns	ns	ns
79-M	L	79	M	L79M	beta-4	0.246169	0.202797	0.0433717	-0.0317098	-0.0750815	ns	ns	ns	ns	ns
79-N	L	79	N	L79N	beta-4	-0.0278674	-0.0101396	-0.0177278	-0.278851	-0.261123	ns	ns	ns	ns	ns
79-P	L	79	P	L79P	beta-4	-0.221894	-0.252194	0.0302997	-0.256995	-0.287295	ns	ns	ns	ns	ns
79-Q	L	79	Q	L79Q	beta-4	-0.169443	-0.254214	0.084771	-0.0138294	-0.0986004	ns	ns	ns	ns	ns
79-R	L	79	R	L79R	beta-4	-0.0977152	-0.977429	0.879714	-0.576413	-1.45613	ns	**	**	*	***
79-S	L	79	S	L79S	beta-4	-0.204185	0.362468	-0.566652	-0.346291	0.220361	ns	ns	ns	ns	ns
79-T	L	79	T	L79T	beta-4	-0.012776	-0.139617	0.126841	-0.256516	-0.383357	ns	ns	ns	ns	ns
79-V	L	79	V	L79V	beta-4	0.084786	-0.0503625	0.135148	0.345298	0.210149	ns	ns	ns	ns	ns
79-W	L	79	W	L79W	beta-4	0.0102716	-0.137535	0.147806	0.766438	0.618632	ns	ns	ns	*	*
79-Y	L	79	Y	L79Y	beta-4	0.190981	0.235978	-0.0449972	0.431176	0.476173	ns	ns	ns	ns	ns
80-A	C	80	A	C80A	beta-4	-0.122189	-0.251564	0.129375	-0.154937	-0.284312	ns	ns	ns	ns	ns
80-C	C	80	C	C80C	beta-4	0	0	0	0	0	ns	ns	ns	ns	ns
80-D	C	80	D	C80D	beta-4	-0.154306	-0.178644	0.0243375	-0.00578519	-0.0301227	ns	ns	ns	ns	ns
80-E	C	80	E	C80E	beta-4	-0.210413	-0.275281	0.0648676	-0.0561646	-0.121032	ns	ns	ns	ns	ns
80-F	C	80	F	C80F	beta-4	0.229796	-0.0140236	0.24382	-0.0394476	-0.283267	ns	ns	ns	ns	ns
80-G	C	80	G	C80G	beta-4	-0.374446	-0.277068	-0.097378	-0.234719	-0.137341	ns	ns	ns	ns	ns
80-H	C	80	H	C80H	beta-4	-0.257219	-0.282845	0.0256258	-0.348826	-0.374451	ns	ns	ns	ns	ns
80-I	C	80	I	C80I	beta-4	0.0614828	-0.119814	0.181297	0.203796	0.022499	ns	ns	ns	ns	ns
80-K	C	80	K	C80K	beta-4	0.0311716	0.252017	-0.220845	0.28432	0.505166	ns	ns	ns	ns	ns
80-L	C	80	L	C80L	beta-4	-0.535076	-0.316211	-0.218865	-0.312102	-0.093237	ns	ns	ns	ns	ns
80-M	C	80	M	C80M	beta-4	0.0155246	-0.312636	0.328161	0.161869	-0.166292	ns	ns	ns	ns	ns
80-N	C	80	N	C80N	beta-4	0.00558524	0.0150391	-0.0094539	0.166935	0.176388	ns	ns	ns	ns	ns
80-P	C	80	P	C80P	beta-4	0.0859642	-0.187807	0.273771	0.125559	-0.148213	ns	ns	ns	ns	ns
80-Q	C	80	Q	C80Q	beta-4	0.0973893	0.0834716	0.0139177	-0.236512	-0.250429	ns	ns	ns	ns	ns
80-R	C	80	R	C80R	beta-4	-0.0899985	-0.594343	0.504345	-0.544335	-1.04868	ns	ns	ns	ns	***
80-S	C	80	S	C80S	beta-4	-0.230387	-0.14484	-0.0855472	-0.207971	-0.122424	ns	ns	ns	ns	ns
80-T	C	80	T	C80T	beta-4	0.0662216	-0.448747	0.514969	-0.578869	-1.09384	ns	**	***	***	***
80-V	C	80	V	C80V	beta-4	0.197285	-0.144237	0.341522	0.0856202	-0.255902	ns	ns	ns	ns	ns
80-W	C	80	W	C80W	beta-4	0.0841226	-0.16268	0.246803	0.159622	-0.0871805	ns	ns	ns	ns	ns
80-Y	C	80	Y	C80Y	beta-4	-0.119953	-0.324583	0.20463	1.19079	0.986164	ns	**	ns	***	***
81-A	V	81	A	V81A	beta-4	-0.125946	-0.197971	0.0720257	-0.229706	-0.301732	ns	ns	ns	ns	ns
81-C	V	81	C	V81C	beta-4	-0.00366316	0.215544	-0.219207	-0.446389	-0.227182	ns	ns	ns	ns	ns
81-D	V	81	D	V81D	beta-4	-0.183472	-0.45561	0.272138	-1.03209	-1.30423	ns	ns	ns	***	***
81-E	V	81	E	V81E	beta-4	-0.155767	0.115537	-0.271304	-0.145442	0.125862	ns	ns	ns	ns	ns
81-F	V	81	F	V81F	beta-4	0.0469946	0.379559	-0.332565	0.812137	1.1447	ns	ns	ns	***	***
81-G	V	81	G	V81G	beta-4	0.378294	0.327367	0.0509265	-0.366674	-0.417601	ns	ns	ns	ns	ns
81-H	V	81	H	V81H	beta-4	-0.0778793	-0.353164	0.275284	0.101597	-0.173687	ns	ns	ns	ns	ns
81-I	V	81	I	V81I	beta-4	0.172473	-0.186553	0.359026	0.0289978	-0.330028	ns	ns	ns	ns	ns
81-K	V	81	K	V81K	beta-4	-0.388079	-0.576912	0.188833	-0.828919	-1.01775	ns	ns	ns	**	***
81-L	V	81	L	V81L	beta-4	0.136459	-0.179748	0.316207	-0.308846	-0.625053	ns	ns	ns	ns	**
81-M	V	81	M	V81M	beta-4	0.0621812	0.10941	-0.0472285	0.225602	0.272831	ns	ns	ns	ns	ns
81-N	V	81	N	V81N	beta-4	-0.0949484	-0.00804865	-0.0868998	0.519225	0.606125	ns	ns	ns	*	*
81-P	V	81	P	V81P	beta-4	0.34474	-0.248978	0.593717	0.519427	-0.0742904	ns	ns	ns	*	ns
81-Q	V	81	Q	V81Q	beta-4	0.157735	0.0628392	0.0948954	0.360582	0.265687	ns	ns	ns	ns	ns
81-R	V	81	R	V81R	beta-4	0.0350175	-0.68661	0.721627	-0.772949	-1.49458	ns	***	***	***	***
81-S	V	81	S	V81S	beta-4	-0.317721	-0.219118	-0.0986026	-0.00355478	0.0950478	ns	ns	ns	ns	ns
81-T	V	81	T	V81T	beta-4	0.0140679	0.238245	-0.224177	-0.0442256	0.179952	ns	ns	ns	ns	ns
81-V	V	81	V	V81V	beta-4	0	0	0	0	0	ns	ns	ns	ns	ns
81-W	V	81	W	V81W	beta-4	-0.0542119	-0.416456	0.362244	-0.949301	-1.31155	ns	ns	ns	**	***
81-Y	V	81	Y	V81Y	beta-4	-0.0878992	-0.373113	0.285214	-0.847319	-1.13253	ns	ns	ns	**	***
82-A	F	82	A	F82A	beta-4	-0.126971	-0.229171	0.102199	-0.287061	-0.389261	ns	ns	ns	ns	ns
82-C	F	82	C	F82C	beta-4	0.149496	-0.22798	0.377476	-0.072661	-0.450137	ns	ns	ns	ns	ns
82-D	F	82	D	F82D	beta-4	-0.315928	-0.658804	0.342877	-0.515961	-0.858837	ns	*	ns	*	***
82-E	F	82	E	F82E	beta-4	-0.101739	-0.447272	0.345533	-0.756493	-1.10203	ns	ns	ns	**	***
82-F	F	82	F	F82F	beta-4	0	0	0	0	0	ns	ns	ns	ns	ns
82-G	F	82	G	F82G	beta-4	-0.185824	-0.382172	0.196348	0.108932	-0.0874158	ns	ns	ns	ns	ns
82-H	F	82	H	F82H	beta-4	0.0308812	-0.0724743	0.103356	-0.199145	-0.302501	ns	ns	ns	ns	ns
82-I	F	82	I	F82I	beta-4	-0.163024	0.0510038	-0.214028	0.145168	0.359195	ns	ns	ns	ns	*
82-K	F	82	K	F82K	beta-4	-0.40833	-0.853118	0.444788	-0.405518	-0.850306	ns	**	ns	ns	***
82-L	F	82	L	F82L	beta-4	-0.0973562	-0.00145597	-0.0959003	0.169029	0.26493	ns	ns	ns	ns	ns
82-M	F	82	M	F82M	beta-4	-0.0119132	0.0244079	-0.0363211	-0.214716	-0.178395	ns	ns	ns	ns	ns
82-N	F	82	N	F82N	beta-4	0.0439743	-0.39372	0.437694	-0.496086	-0.93378	ns	ns	ns	ns	***
82-P	F	82	P	F82P	beta-4	0.065124	-0.395939	0.461063	-0.732758	-1.19382	ns	ns	ns	***	***
82-Q	F	82	Q	F82Q	beta-4	-0.112663	-0.429675	0.317012	-0.347801	-0.664813	ns	*	ns	ns	***
82-R	F	82	R	F82R	beta-4	-0.224284	-0.725337	0.501053	-0.74842	-1.24947	ns	**	*	***	***
82-S	F	82	S	F82S	beta-4	0.0413684	0.0536844	-0.0123161	0.0611169	0.073433	ns	ns	ns	ns	ns
82-T	F	82	T	F82T	beta-4	0.28415	0.105246	0.178904	0.451942	0.273038	ns	ns	ns	ns	ns
82-V	F	82	V	F82V	beta-4	0.110756	0.117123	-0.00636677	1.21308	1.21945	ns	ns	ns	***	***
82-W	F	82	W	F82W	beta-4	0.437864	0.213135	0.224729	0.186177	-0.0385519	ns	ns	ns	ns	ns
82-Y	F	82	Y	F82Y	beta-4	0.028909	0.031375	-0.002466	-0.101296	-0.0988296	ns	ns	ns	ns	ns
83-A	A	83	A	A83A	loop-6	0	0	0	0	0	ns	ns	ns	ns	ns
83-C	A	83	C	A83C	loop-6	-0.00549221	0.106861	-0.112353	-0.326203	-0.21385	ns	ns	ns	*	ns
83-D	A	83	D	A83D	loop-6	0.120895	-0.0605745	0.18147	-0.308931	-0.490401	ns	ns	ns	ns	**
83-E	A	83	E	A83E	loop-6	-0.0329764	-0.263404	0.230428	-0.326803	-0.557231	ns	ns	ns	ns	*
83-F	A	83	F	A83F	loop-6	0.0755076	-0.3244	0.399907	-0.0267385	-0.426646	ns	ns	ns	ns	ns
83-G	A	83	G	A83G	loop-6	0.057794	-0.0247304	0.0825244	0.374833	0.292309	ns	ns	ns	ns	ns
83-H	A	83	H	A83H	loop-6	-0.0299918	0.00254834	-0.0325402	0.940486	0.973026	ns	ns	ns	***	***
83-I	A	83	I	A83I	loop-6	-0.249877	-0.156886	-0.0929908	0.757245	0.850236	ns	ns	ns	***	***
83-K	A	83	K	A83K	loop-6	0.187831	0.208515	-0.020684	0.608131	0.628815	ns	ns	ns	**	**
83-L	A	83	L	A83L	loop-6	0.211707	-0.335335	0.547041	0.832995	0.285954	ns	ns	*	***	ns
83-M	A	83	M	A83M	loop-6	0.0443019	-0.295449	0.339751	-0.530568	-0.870319	ns	ns	ns	**	***
83-N	A	83	N	A83N	loop-6	0.00716495	0.211562	-0.204397	0.448251	0.652649	ns	ns	ns	*	***
83-P	A	83	P	A83P	loop-6	-0.072178	-0.585598	0.51342	-0.0837581	-0.597178	ns	ns	ns	ns	*
83-Q	A	83	Q	A83Q	loop-6	0.316054	-0.139998	0.456052	0.210549	-0.245503	ns	ns	ns	ns	ns
83-R	A	83	R	A83R	loop-6	0.146093	-0.0546931	0.200786	0.739011	0.538225	ns	ns	ns	***	**
83-S	A	83	S	A83S	loop-6	0.0515707	0.048381	0.00318973	-0.158085	-0.161275	ns	ns	ns	ns	ns
83-T	A	83	T	A83T	loop-6	0.0339387	-0.0459673	0.079906	-0.126793	-0.206699	ns	ns	ns	ns	ns
83-V	A	83	V	A83V	loop-6	-0.0772019	0.123573	-0.200775	0.920967	1.12174	ns	ns	ns	***	***
83-W	A	83	W	A83W	loop-6	0.102034	-0.52763	0.629664	-0.550217	-1.17988	ns	*	*	**	***
83-Y	A	83	Y	A83Y	loop-6	-0.156621	-0.346384	0.189763	0.0855825	-0.10418	ns	ns	ns	ns	ns
84-A	I	84	A	I84A	loop-6	0.437287	-0.0959379	0.533225	0.825811	0.292586	ns	ns	ns	**	ns
84-C	I	84	C	I84C	loop-6	-0.0714251	-0.0825783	0.0111532	0.267422	0.256269	ns	ns	ns	ns	ns
84-D	I	84	D	I84D	loop-6	0.257123	0.25074	0.00638282	0.156647	0.150264	ns	ns	ns	ns	ns
84-E	I	84	E	I84E	loop-6	0.34519	0.00236278	0.342828	0.51022	0.167392	ns	ns	ns	ns	ns
84-F	I	84	F	I84F	loop-6	0.247239	0.134196	0.113044	0.313071	0.200027	ns	ns	ns	ns	ns
84-G	I	84	G	I84G	loop-6	-0.434918	0.0561428	-0.491061	-0.680857	-0.189796	ns	ns	ns	ns	ns
84-H	I	84	H	I84H	loop-6	0.204938	0.126316	0.0786221	0.572724	0.494102	ns	ns	ns	*	ns
84-I	I	84	I	I84I	loop-6	0	0	0	0	0	ns	ns	ns	ns	ns
84-K	I	84	K	I84K	loop-6	0.0571355	0.54904	-0.491904	0.292034	0.783939	ns	***	***	**	***
84-L	I	84	L	I84L	loop-6	-0.689454	-0.524554	-0.1649	-0.783273	-0.618373	ns	ns	ns	ns	ns
84-M	I	84	M	I84M	loop-6	-0.0822632	0.117863	-0.200126	-0.0727358	0.12739	ns	ns	ns	ns	ns
84-N	I	84	N	I84N	loop-6	0.209033	0.0133513	0.195681	-0.0120534	-0.207735	ns	ns	ns	ns	ns
84-P	I	84	P	I84P	loop-6	-0.154167	-0.194172	0.0400057	1.05296	1.01295	ns	ns	ns	***	***
84-Q	I	84	Q	I84Q	loop-6	-0.0222647	0.0825172	-0.104782	0.0736151	0.178397	ns	ns	ns	ns	ns
84-R	I	84	R	I84R	loop-6	-0.190138	0.129417	-0.319556	-0.355204	-0.0356482	ns	ns	ns	ns	ns
84-S	I	84	S	I84S	loop-6	0.177447	-0.44074	0.618187	-0.0723755	-0.690563	ns	ns	ns	ns	*
84-T	I	84	T	I84T	loop-6	-0.234829	0.0745854	-0.309414	0.0235906	0.333005	ns	ns	ns	ns	ns
84-V	I	84	V	I84V	loop-6	-0.122347	-0.0254107	-0.0969363	-0.124514	-0.0275777	ns	ns	ns	ns	ns
84-W	I	84	W	I84W	loop-6	0.00914575	0.247118	-0.237972	0.449544	0.687516	ns	ns	ns	*	***
84-Y	I	84	Y	I84Y	loop-6	0.53703	0.166392	0.370638	0.0206804	-0.349958	ns	ns	ns	ns	ns
85-A	N	85	A	N85A	loop-6	0.449793	0.640091	-0.190298	0.358227	0.548525	ns	ns	ns	ns	ns
85-C	N	85	C	N85C	loop-6	-0.125652	0.216609	-0.34226	-0.414314	-0.0720536	ns	ns	ns	ns	ns
85-D	N	85	D	N85D	loop-6	-0.0525412	-0.2597	0.207159	-0.490827	-0.697985	ns	ns	ns	*	***
85-E	N	85	E	N85E	loop-6	0.0743238	-0.110356	0.18468	-0.205055	-0.389735	ns	ns	ns	ns	ns
85-F	N	85	F	N85F	loop-6	-0.254641	-0.0647671	-0.189874	0.408381	0.598255	ns	ns	ns	ns	*
85-G	N	85	G	N85G	loop-6	0.0734808	0.138532	-0.0650514	0.274967	0.340018	ns	ns	ns	ns	ns
85-H	N	85	H	N85H	loop-6	0.107871	-0.122624	0.230495	0.171479	-0.0590163	ns	ns	ns	ns	ns
85-I	N	85	I	N85I	loop-6	0.38116	0.140507	0.240653	0.0457166	-0.194936	ns	ns	ns	ns	ns
85-K	N	85	K	N85K	loop-6	-0.110437	-0.27445	0.164013	0.0892149	-0.0747981	ns	ns	ns	ns	ns
85-L	N	85	L	N85L	loop-6	-0.09257	0.0320321	-0.124602	-0.123642	0.000960248	ns	ns	ns	ns	ns
85-M	N	85	M	N85M	loop-6	-0.0315606	-0.106708	0.0751471	-0.0162237	-0.0913708	ns	ns	ns	ns	ns
85-N	N	85	N	N85N	loop-6	0	0	0	0	0	ns	ns	ns	ns	ns
85-P	N	85	P	N85P	loop-6	-0.0479223	0.119809	-0.167732	-0.680822	-0.51309	ns	ns	ns	ns	ns
85-Q	N	85	Q	N85Q	loop-6	-0.0331052	0.00251995	-0.0356252	0.0629314	0.0985566	ns	ns	ns	ns	ns
85-R	N	85	R	N85R	loop-6	0.0355691	-0.104688	0.140257	0.231779	0.0915227	ns	ns	ns	ns	ns
85-S	N	85	S	N85S	loop-6	-0.0347513	-0.0877498	0.0529985	-0.076461	-0.12946	ns	ns	ns	ns	ns
85-T	N	85	T	N85T	loop-6	0.13628	0.120176	0.016104	-0.0454525	-0.0615564	ns	ns	ns	ns	ns
85-V	N	85	V	N85V	loop-6	-0.247533	-0.0273896	-0.220143	-0.0637073	0.156436	ns	ns	ns	ns	ns
85-W	N	85	W	N85W	loop-6	0.209992	-0.302479	0.512471	-0.129824	-0.642295	ns	ns	ns	ns	*
85-Y	N	85	Y	N85Y	loop-6	-0.0691782	-0.0222601	-0.0469181	0.436608	0.483526	ns	ns	ns	*	*
86-A	N	86	A	N86A	loop-6	-0.226191	-0.00946256	-0.216729	-0.0514017	0.165327	ns	ns	ns	ns	ns
86-C	N	86	C	N86C	loop-6	-0.240902	-0.0747089	-0.166193	-0.694098	-0.527904	ns	ns	ns	*	ns
86-D	N	86	D	N86D	loop-6	-0.142454	-0.502896	0.360442	-0.479088	-0.83953	ns	ns	ns	ns	***
86-E	N	86	E	N86E	loop-6	0.944116	0.526911	0.417204	-0.284181	-0.701386	ns	ns	ns	ns	ns
86-F	N	86	F	N86F	loop-6	0.22743	0.228287	-0.000856858	-0.327754	-0.326897	ns	ns	ns	ns	ns
86-G	N	86	G	N86G	loop-6	-0.200505	-0.152903	-0.0476022	-0.279623	-0.23202	ns	ns	ns	ns	ns
86-H	N	86	H	N86H	loop-6	-0.0379282	-0.0326112	-0.00531701	-0.114175	-0.108858	ns	ns	ns	ns	ns
86-I	N	86	I	N86I	loop-6	0.0238801	-0.538059	0.56194	-0.547777	-1.10972	ns	ns	*	*	***
86-K	N	86	K	N86K	loop-6	0.0292782	0.131784	-0.102506	0.388144	0.49065	ns	ns	ns	ns	*
86-L	N	86	L	N86L	loop-6	-0.267101	-0.857909	0.590808	-0.292333	-0.883141	ns	*	ns	ns	**
86-M	N	86	M	N86M	loop-6	0.00935972	-0.383829	0.393189	-0.459908	-0.853097	ns	ns	ns	ns	**
86-N	N	86	N	N86N	loop-6	0	0	0	0	0	ns	ns	ns	ns	ns
86-P	N	86	P	N86P	loop-6	0.0894391	-0.319882	0.409322	-0.0484458	-0.457767	ns	ns	ns	ns	ns
86-Q	N	86	Q	N86Q	loop-6	-0.36251	-0.225211	-0.137299	-0.405117	-0.267818	ns	ns	ns	ns	ns
86-R	N	86	R	N86R	loop-6	0.181771	0.128591	0.0531797	0.23129	0.178111	ns	ns	ns	ns	ns
86-S	N	86	S	N86S	loop-6	-0.293194	-0.0365726	-0.256621	-0.255793	0.000828317	ns	ns	ns	ns	ns
86-T	N	86	T	N86T	loop-6	0.482202	-0.0857419	0.567944	0.543123	-0.0248202	ns	ns	ns	ns	ns
86-V	N	86	V	N86V	loop-6	-0.0331088	-0.0147483	-0.0183606	-0.685849	-0.667489	ns	ns	ns	*	*
86-W	N	86	W	N86W	loop-6	0.0692092	0.211106	-0.141896	-0.57083	-0.428934	ns	ns	ns	ns	ns
86-Y	N	86	Y	N86Y	loop-6	-0.0102124	0.149417	-0.15963	-0.460835	-0.301206	ns	ns	ns	ns	ns
87-A	T	87	A	T87A	alpha-3	-0.255313	0.391544	-0.646857	-0.159629	0.487228	ns	ns	ns	ns	ns
87-C	T	87	C	T87C	alpha-3	0.346993	0.737636	-0.390643	-0.122482	0.268161	ns	ns	ns	ns	ns
87-D	T	87	D	T87D	alpha-3	0.470041	0.269607	0.200434	0.175147	-0.0252872	ns	ns	ns	ns	ns
87-E	T	87	E	T87E	alpha-3	0.364321	0.261649	0.102672	0.261044	0.158373	ns	ns	ns	ns	ns
87-F	T	87	F	T87F	alpha-3	-0.707346	-0.221919	-0.485426	-0.612365	-0.126939	ns	ns	ns	ns	ns
87-G	T	87	G	T87G	alpha-3	0.0931778	0.25905	-0.165872	0.0375027	0.203375	ns	ns	ns	ns	ns
87-H	T	87	H	T87H	alpha-3	-0.239672	0.257099	-0.496771	-0.464269	0.0325018	ns	ns	ns	ns	ns
87-I	T	87	I	T87I	alpha-3	0.234576	0.0609414	0.173635	0.0193517	-0.154283	ns	ns	ns	ns	ns
87-K	T	87	K	T87K	alpha-3	-0.273184	0.434605	-0.707789	-0.502168	0.205621	ns	ns	ns	ns	ns
87-L	T	87	L	T87L	alpha-3	0.169057	0.186242	-0.0171852	-0.154559	-0.137374	ns	ns	ns	ns	ns
87-M	T	87	M	T87M	alpha-3	0.102101	0.183757	-0.0816555	0.0849067	0.166562	ns	ns	ns	ns	ns
87-N	T	87	N	T87N	alpha-3	-0.278151	-0.547919	0.269768	0.167455	-0.102313	ns	ns	ns	ns	ns
87-P	T	87	P	T87P	alpha-3	0.289942	0.0581961	0.231746	0.18587	-0.0458759	ns	ns	ns	ns	ns
87-Q	T	87	Q	T87Q	alpha-3	-0.00757383	-0.156712	0.149138	-0.405969	-0.555106	ns	ns	ns	ns	ns
87-R	T	87	R	T87R	alpha-3	0.12193	0.255533	-0.133603	-0.0573746	0.0762282	ns	ns	ns	ns	ns
87-S	T	87	S	T87S	alpha-3	-0.40149	-0.322527	-0.0789631	-0.397475	-0.318512	ns	ns	ns	ns	ns
87-T	T	87	T	T87T	alpha-3	0	0	0	0	0	ns	ns	ns	ns	ns
87-V	T	87	V	T87V	alpha-3	0.0708899	-0.142701	0.213591	0.0105759	-0.203015	ns	ns	ns	ns	ns
87-W	T	87	W	T87W	alpha-3	0.347032	-0.0910221	0.438055	0.189391	-0.248663	ns	ns	ns	ns	ns
87-Y	T	87	Y	T87Y	alpha-3	0.133398	-0.0328527	0.166251	0.00131806	-0.164932	ns	ns	ns	ns	ns
88-A	K	88	A	K88A	alpha-3	-0.0493196	-0.231417	0.182098	-0.655251	-0.837349	ns	ns	ns	*	**
88-C	K	88	C	K88C	alpha-3	-0.0130423	-0.156775	0.143733	-0.488758	-0.632491	ns	ns	ns	*	**
88-D	K	88	D	K88D	alpha-3	-0.466933	-0.339152	-0.127781	-0.53614	-0.408359	ns	ns	ns	*	ns
88-E	K	88	E	K88E	alpha-3	-0.18373	-0.00300691	-0.180723	-0.549694	-0.368971	ns	ns	ns	*	ns
88-F	K	88	F	K88F	alpha-3	-0.0843807	-0.155191	0.0708104	-0.215143	-0.285953	ns	ns	ns	ns	ns
88-G	K	88	G	K88G	alpha-3	0.294304	-0.130247	0.424551	0.015602	-0.408949	ns	ns	ns	ns	ns
88-H	K	88	H	K88H	alpha-3	0.10601	-0.111818	0.217828	-0.465404	-0.683232	ns	ns	ns	*	**
88-I	K	88	I	K88I	alpha-3	0.528432	0.13104	0.397393	-0.153756	-0.551149	ns	ns	ns	ns	*
88-K	K	88	K	K88K	alpha-3	0	0	0	0	0	ns	ns	ns	ns	ns
88-L	K	88	L	K88L	alpha-3	-0.153905	-0.10751	-0.0463947	-0.417445	-0.371051	ns	ns	ns	ns	ns
88-M	K	88	M	K88M	alpha-3	0.0424317	-0.289284	0.331716	-0.375833	-0.707549	ns	ns	ns	ns	**
88-N	K	88	N	K88N	alpha-3	0.0545653	0.232933	-0.178367	-0.188237	-0.00986976	ns	ns	ns	ns	ns
88-P	K	88	P	K88P	alpha-3	0.122635	-0.235571	0.358206	-0.199982	-0.558188	ns	ns	ns	ns	**
88-Q	K	88	Q	K88Q	alpha-3	0.00419117	0.0353632	-0.0311721	-0.0692442	-0.0380721	ns	ns	ns	ns	ns
88-R	K	88	R	K88R	alpha-3	-0.0496039	-0.108882	0.0592786	-0.194716	-0.253994	ns	ns	ns	ns	ns
88-S	K	88	S	K88S	alpha-3	0.349509	0.46041	-0.1109	-0.0710235	0.0398769	ns	ns	ns	ns	ns
88-T	K	88	T	K88T	alpha-3	0.265197	-0.268832	0.534029	-0.0597075	-0.593737	ns	ns	ns	ns	ns
88-V	K	88	V	K88V	alpha-3	-0.00178562	0.0140718	-0.0158574	-0.2482	-0.232343	ns	ns	ns	ns	ns
88-W	K	88	W	K88W	alpha-3	0.0655935	0.103761	-0.0381671	-0.264362	-0.226195	ns	ns	ns	ns	ns
88-Y	K	88	Y	K88Y	alpha-3	0.236138	0.0316848	0.204453	0.0235985	-0.180854	ns	ns	ns	ns	ns
89-A	S	89	A	S89A	alpha-3	0.201691	-0.108137	0.309828	-0.209105	-0.518933	ns	ns	ns	ns	*
89-C	S	89	C	S89C	alpha-3	0.0955517	0.17557	-0.0800179	-0.643561	-0.563543	ns	ns	ns	*	*
89-D	S	89	D	S89D	alpha-3	0.00895564	-0.308899	0.317854	-0.604475	-0.92233	ns	ns	ns	ns	**
89-E	S	89	E	S89E	alpha-3	0.106366	0.0748789	0.0314868	-0.0912766	-0.122763	ns	ns	ns	ns	ns
89-F	S	89	F	S89F	alpha-3	-0.216944	-0.245308	0.028364	-0.387667	-0.416031	ns	ns	ns	ns	ns
89-G	S	89	G	S89G	alpha-3	0.328777	0.0763252	0.252452	0.297301	0.0448492	ns	ns	ns	ns	ns
89-H	S	89	H	S89H	alpha-3	-0.218373	-0.368439	0.150066	0.209536	0.0594697	ns	ns	ns	ns	ns
89-I	S	89	I	S89I	alpha-3	-0.0534485	-0.0454733	-0.00797526	0.153799	0.161774	ns	ns	ns	ns	ns
89-K	S	89	K	S89K	alpha-3	0.169989	0.340512	-0.170523	0.83396	1.00448	ns	ns	ns	**	***
89-L	S	89	L	S89L	alpha-3	0.0400261	-0.22171	0.261737	-0.0436902	-0.305427	ns	ns	ns	ns	ns
89-M	S	89	M	S89M	alpha-3	-0.218807	-0.227054	0.00824744	-0.401569	-0.409816	ns	ns	ns	ns	ns
89-N	S	89	N	S89N	alpha-3	-0.00520296	0.104645	-0.109847	-0.196993	-0.0871454	ns	ns	ns	ns	ns
89-P	S	89	P	S89P	alpha-3	0.327371	-0.403932	0.731304	0.468051	-0.263252	ns	ns	ns	ns	ns
89-Q	S	89	Q	S89Q	alpha-3	-0.0940963	-0.503157	0.409061	-0.0714929	-0.480554	ns	ns	ns	ns	*
89-R	S	89	R	S89R	alpha-3	0.0286183	-0.256109	0.284728	0.40458	0.119852	ns	ns	ns	ns	ns
89-S	S	89	S	S89S	alpha-3	0	0	0	0	0	ns	ns	ns	ns	ns
89-T	S	89	T	S89T	alpha-3	0.0591639	-0.057655	0.116819	0.00227034	-0.114549	ns	ns	ns	ns	ns
89-V	S	89	V	S89V	alpha-3	0.13379	-0.185406	0.319195	-0.240701	-0.559896	ns	ns	ns	ns	*
89-W	S	89	W	S89W	alpha-3	0.0650251	0.0823395	-0.0173144	-0.261925	-0.24461	ns	ns	ns	ns	ns
89-Y	S	89	Y	S89Y	alpha-3	0.109902	0.0116728	0.0982289	-0.304374	-0.402603	ns	ns	ns	ns	*
90-A	F	90	A	F90A	alpha-3	0.0193339	0.145668	-0.126334	-0.176668	-0.0503343	ns	ns	ns	ns	ns
90-C	F	90	C	F90C	alpha-3	0.381212	-0.146571	0.527784	-0.259155	-0.786939	ns	ns	ns	ns	*
90-D	F	90	D	F90D	alpha-3	-0.0663798	-0.744685	0.678305	0.190825	-0.48748	ns	*	*	ns	ns
90-E	F	90	E	F90E	alpha-3	-0.287101	-0.0596738	-0.227427	0.249555	0.476982	ns	ns	ns	ns	ns
90-F	F	90	F	F90F	alpha-3	0	0	0	0	0	ns	ns	ns	ns	ns
90-G	F	90	G	F90G	alpha-3	-0.166677	-0.104197	-0.062479	-0.243901	-0.181422	ns	ns	ns	ns	ns
90-H	F	90	H	F90H	alpha-3	0.0818283	0.152677	-0.0708484	-0.415739	-0.34489	ns	ns	ns	ns	ns
90-I	F	90	I	F90I	alpha-3	-0.18769	-0.135341	-0.0523483	-0.160548	-0.1082	ns	ns	ns	ns	ns
90-K	F	90	K	F90K	alpha-3	0.00622332	-0.133453	0.139676	0.0729541	-0.066722	ns	ns	ns	ns	ns
90-L	F	90	L	F90L	alpha-3	-0.343544	-0.324675	-0.0188693	-0.181675	-0.162805	ns	ns	ns	ns	ns
90-M	F	90	M	F90M	alpha-3	0.137306	-0.109721	0.247028	0.00318988	-0.243838	ns	ns	ns	ns	ns
90-N	F	90	N	F90N	alpha-3	-0.00103124	0.00155088	-0.00258212	0.315879	0.318461	ns	ns	ns	ns	ns
90-P	F	90	P	F90P	alpha-3	0.0480129	0.0489003	-0.000887397	0.993398	0.994285	ns	ns	ns	***	***
90-Q	F	90	Q	F90Q	alpha-3	0.409364	0.425831	-0.0164669	0.0843907	0.100858	ns	ns	ns	ns	ns
90-R	F	90	R	F90R	alpha-3	-0.0583808	0.0235921	-0.0819729	-0.0104276	0.0715454	ns	ns	ns	ns	ns
90-S	F	90	S	F90S	alpha-3	0.593849	0.14629	0.447559	0.331498	-0.116061	ns	ns	ns	ns	ns
90-T	F	90	T	F90T	alpha-3	0.587492	-0.303303	0.890795	0.550811	-0.339984	ns	ns	*	ns	ns
90-V	F	90	V	F90V	alpha-3	0.00779316	0.0484579	-0.0406647	-0.209142	-0.168477	ns	ns	ns	ns	ns
90-W	F	90	W	F90W	alpha-3	0.03865	0.0239885	0.0146615	-0.208217	-0.222878	ns	ns	ns	ns	ns
90-Y	F	90	Y	F90Y	alpha-3	0.936723	0.357756	0.578967	0.6447	0.0657327	ns	ns	ns	ns	ns
91-A	E	91	A	E91A	alpha-3	0.0462907	-0.0349909	0.0812816	0.156746	0.0754646	ns	ns	ns	ns	ns
91-C	E	91	C	E91C	alpha-3	0.0407709	-0.170655	0.211426	-0.199122	-0.410548	ns	ns	ns	ns	ns
91-D	E	91	D	E91D	alpha-3	0.135655	0.127845	0.00780982	0.0429405	0.0351307	ns	ns	ns	ns	ns
91-E	E	91	E	E91E	alpha-3	0	0	0	0	0	ns	ns	ns	ns	ns
91-F	E	91	F	E91F	alpha-3	0.444704	0.246055	0.198649	-0.0246596	-0.223309	ns	ns	ns	ns	ns
91-G	E	91	G	E91G	alpha-3	0.107324	-0.449208	0.556532	0.217728	-0.338804	ns	ns	ns	ns	ns
91-H	E	91	H	E91H	alpha-3	0.342181	-0.105625	0.447807	0.0920923	-0.355714	ns	ns	ns	ns	ns
91-I	E	91	I	E91I	alpha-3	-0.0125676	0.0383459	-0.0509135	-0.0768273	-0.0259138	ns	ns	ns	ns	ns
91-K	E	91	K	E91K	alpha-3	-0.228924	-0.122101	-0.106823	-0.465298	-0.358476	ns	ns	ns	***	**
91-L	E	91	L	E91L	alpha-3	0.316534	-0.208855	0.525389	0.157722	-0.367667	ns	ns	ns	ns	ns
91-M	E	91	M	E91M	alpha-3	0.125328	-0.192748	0.318076	-0.244658	-0.562734	ns	ns	ns	ns	ns
91-N	E	91	N	E91N	alpha-3	0.161583	0.325458	-0.163875	0.146667	0.310542	ns	ns	ns	ns	*
91-P	E	91	P	E91P	alpha-3	-0.188447	-0.457804	0.269356	0.204109	-0.0652469	ns	ns	ns	ns	ns
91-Q	E	91	Q	E91Q	alpha-3	-0.0797474	0.0243828	-0.10413	-0.152871	-0.0487407	ns	ns	ns	ns	ns
91-R	E	91	R	E91R	alpha-3	0.115264	-0.122665	0.237929	-0.0596355	-0.297565	ns	ns	ns	ns	ns
91-S	E	91	S	E91S	alpha-3	0.151374	0.338901	-0.187527	0.0136878	0.201215	ns	ns	ns	ns	ns
91-T	E	91	T	E91T	alpha-3	-0.136885	-0.170276	0.0333914	-0.155251	-0.188643	ns	ns	ns	ns	ns
91-V	E	91	V	E91V	alpha-3	-0.0497118	-0.0131655	-0.0365463	-0.327257	-0.290711	ns	ns	ns	ns	ns
91-W	E	91	W	E91W	alpha-3	-0.316759	-0.366881	0.0501227	-0.735038	-0.78516	ns	ns	ns	ns	*
91-Y	E	91	Y	E91Y	alpha-3	-0.060197	0.284692	-0.344889	-0.401756	-0.0568674	ns	ns	ns	ns	ns
92-A	D	92	A	D92A	alpha-3	0.111196	0.177648	-0.0664516	1.18185	1.2483	ns	ns	ns	***	***
92-C	D	92	C	D92C	alpha-3	-0.0830953	0.152846	-0.235941	0.735846	0.971788	ns	ns	ns	**	***
92-D	D	92	D	D92D	alpha-3	0	0	0	0	0	ns	ns	ns	ns	ns
92-E	D	92	E	D92E	alpha-3	-0.0250198	-0.040659	0.0156392	0.150993	0.135354	ns	ns	ns	ns	ns
92-F	D	92	F	D92F	alpha-3	-0.109774	-0.140113	0.0303389	0.565883	0.535544	ns	ns	ns	**	**
92-G	D	92	G	D92G	alpha-3	0.0495368	0.207835	-0.158298	1.23148	1.38977	ns	ns	ns	***	***
92-H	D	92	H	D92H	alpha-3	0.164295	0.0528858	0.11141	0.935344	0.823934	ns	ns	ns	ns	ns
92-I	D	92	I	D92I	alpha-3	-0.134647	0.312549	-0.447197	1.00858	1.45578	ns	ns	ns	***	***
92-K	D	92	K	D92K	alpha-3	-0.0110115	0.673182	-0.684193	1.5934	2.27759	ns	ns	ns	***	***
92-L	D	92	L	D92L	alpha-3	0.125542	0.370888	-0.245346	1.3761	1.62145	ns	ns	ns	***	***
92-M	D	92	M	D92M	alpha-3	0.0157471	0.230892	-0.215145	1.17115	1.3863	ns	ns	ns	***	***
92-N	D	92	N	D92N	alpha-3	-0.10024	-0.0670931	-0.0331469	0.802745	0.835892	ns	ns	ns	***	***
92-P	D	92	P	D92P	alpha-3	-0.0694071	-0.136686	0.0672792	0.796014	0.728735	ns	ns	ns	***	***
92-Q	D	92	Q	D92Q	alpha-3	0.0831491	0.296628	-0.213479	0.572792	0.786271	ns	ns	ns	*	***
92-R	D	92	R	D92R	alpha-3	0.0736729	0.253909	-0.180236	1.41992	1.60016	ns	ns	ns	***	***
92-S	D	92	S	D92S	alpha-3	0.15711	-0.0273423	0.184452	1.09297	0.90852	ns	ns	ns	***	***
92-T	D	92	T	D92T	alpha-3	-0.105554	-0.0147815	-0.090773	0.79556	0.886333	ns	ns	ns	***	***
92-V	D	92	V	D92V	alpha-3	-0.161744	0.362774	-0.524518	-0.00326557	0.521253	ns	ns	ns	ns	ns
92-W	D	92	W	D92W	alpha-3	-0.214446	0.151698	-0.366143	0.29052	0.656663	ns	ns	ns	ns	**
92-Y	D	92	Y	D92Y	alpha-3	0.084319	0.0198541	0.0644649	0.620372	0.555907	ns	ns	ns	*	*
93-A	I	93	A	I93A	alpha-3	0.385099	0.631684	-0.246584	0.600579	0.847164	ns	**	ns	**	***
93-C	I	93	C	I93C	alpha-3	-0.332552	-0.145693	-0.186858	0.25535	0.442209	ns	ns	ns	ns	ns
93-D	I	93	D	I93D	alpha-3	-0.105239	-0.537617	0.432378	-0.327548	-0.759926	ns	*	ns	ns	***
93-E	I	93	E	I93E	alpha-3	-0.105273	-0.190818	0.0855447	-0.460721	-0.546266	ns	ns	ns	ns	*
93-F	I	93	F	I93F	alpha-3	-0.140612	-0.172525	0.0319128	0.0385791	0.00666637	ns	ns	ns	ns	ns
93-G	I	93	G	I93G	alpha-3	-0.0335996	0.194159	-0.227758	0.130213	0.357971	ns	ns	ns	ns	ns
93-H	I	93	H	I93H	alpha-3	-0.0693667	0.0826351	-0.152002	-0.315317	-0.163315	ns	ns	ns	ns	ns
93-I	I	93	I	I93I	alpha-3	0	0	0	0	0	ns	ns	ns	ns	ns
93-K	I	93	K	I93K	alpha-3	0.153507	-0.428076	0.581584	-0.36305	-0.944633	ns	ns	*	ns	***
93-L	I	93	L	I93L	alpha-3	0.0160001	0.173071	-0.157071	-0.0558366	0.101235	ns	ns	ns	ns	ns
93-M	I	93	M	I93M	alpha-3	0.191473	0.219897	-0.028424	-0.101155	-0.0727313	ns	ns	ns	ns	ns
93-N	I	93	N	I93N	alpha-3	-0.123514	-0.109401	-0.0141131	-0.299675	-0.285562	ns	ns	ns	ns	ns
93-P	I	93	P	I93P	alpha-3	-0.332946	-0.395319	0.0623734	0.881002	0.818628	ns	ns	ns	***	***
93-Q	I	93	Q	I93Q	alpha-3	0.152042	0.310967	-0.158925	0.0371209	0.196046	ns	ns	ns	ns	ns
93-R	I	93	R	I93R	alpha-3	0.0805504	-0.27502	0.355571	-0.365367	-0.720938	ns	ns	ns	ns	**
93-S	I	93	S	I93S	alpha-3	-0.268988	-0.0852928	-0.183695	-0.373726	-0.190031	ns	ns	ns	ns	ns
93-T	I	93	T	I93T	alpha-3	0.00849425	-0.123399	0.131893	-0.0820457	-0.213939	ns	ns	ns	ns	ns
93-V	I	93	V	I93V	alpha-3	-0.0848165	-0.0744712	-0.0103453	-0.420909	-0.410564	ns	ns	ns	ns	ns
93-W	I	93	W	I93W	alpha-3	-0.0774512	-0.223028	0.145577	-0.194941	-0.340517	ns	ns	ns	ns	ns
93-Y	I	93	Y	I93Y	alpha-3	0.128938	0.195512	-0.0665747	0.243477	0.310052	ns	ns	ns	ns	ns
94-A	H	94	A	H94A	alpha-3	0.0162783	0.182613	-0.166335	-0.309482	-0.143147	ns	ns	ns	ns	ns
94-C	H	94	C	H94C	alpha-3	-0.00742981	0.0911291	-0.0985589	-0.218742	-0.120183	ns	ns	ns	ns	ns
94-D	H	94	D	H94D	alpha-3	0.139203	0.197852	-0.0586491	0.184203	0.242852	ns	ns	ns	ns	ns
94-E	H	94	E	H94E	alpha-3	-0.423682	-0.0889717	-0.33471	-0.334592	0.000117755	ns	ns	ns	ns	ns
94-F	H	94	F	H94F	alpha-3	-0.00465564	0.0682421	-0.0728978	0.373748	0.446646	ns	ns	ns	ns	*
94-G	H	94	G	H94G	alpha-3	-0.121883	0.0389632	-0.160846	-0.162241	-0.00139424	ns	ns	ns	ns	ns
94-H	H	94	H	H94H	alpha-3	0	0	0	0	0	ns	ns	ns	ns	ns
94-I	H	94	I	H94I	alpha-3	0.103236	0.292261	-0.189025	0.477003	0.666028	ns	ns	ns	*	**
94-K	H	94	K	H94K	alpha-3	0.265399	0.370843	-0.105444	-0.0136231	0.0918209	ns	ns	ns	ns	ns
94-L	H	94	L	H94L	alpha-3	-0.0805128	0.234695	-0.315208	-0.198648	0.11656	ns	ns	ns	ns	ns
94-M	H	94	M	H94M	alpha-3	-0.26033	0.0956439	-0.355974	-0.141683	0.214291	ns	ns	ns	ns	ns
94-N	H	94	N	H94N	alpha-3	0.0328331	-0.010701	0.0435341	-0.168834	-0.212368	ns	ns	ns	ns	ns
94-P	H	94	P	H94P	alpha-3	-0.00442783	-0.397043	0.392615	-0.0583008	-0.450916	ns	ns	ns	ns	ns
94-Q	H	94	Q	H94Q	alpha-3	-0.239422	0.0992008	-0.338623	0.0775249	0.416147	ns	ns	ns	ns	ns
94-R	H	94	R	H94R	alpha-3	0.112888	0.310107	-0.197219	0.255665	0.452884	ns	ns	ns	ns	*
94-S	H	94	S	H94S	alpha-3	0.317084	0.195894	0.12119	-0.103916	-0.225107	ns	ns	ns	ns	ns
94-T	H	94	T	H94T	alpha-3	-0.443293	-0.265975	-0.177317	-0.307013	-0.129695	ns	ns	ns	ns	ns
94-V	H	94	V	H94V	alpha-3	0.0177251	0.15325	-0.135525	0.234566	0.370091	ns	ns	ns	ns	ns
94-W	H	94	W	H94W	alpha-3	0.202369	0.198672	0.0036964	0.376572	0.372876	ns	ns	ns	ns	ns
94-Y	H	94	Y	H94Y	alpha-3	-0.236074	0.0870808	-0.323155	0.00389584	0.327051	ns	ns	ns	ns	ns
95-A	H	95	A	H95A	alpha-3	0.0619148	0.242602	-0.180687	1.55921	1.7399	ns	ns	ns	***	***
95-C	H	95	C	H95C	alpha-3	0.0548942	0.18058	-0.125686	1.4842	1.60988	ns	ns	ns	***	***
95-D	H	95	D	H95D	alpha-3	-0.0376454	0.354532	-0.392177	1.34898	1.74116	ns	ns	ns	***	***
95-E	H	95	E	H95E	alpha-3	0.291069	0.261874	0.0291947	1.53648	1.50728	ns	ns	ns	***	***
95-F	H	95	F	H95F	alpha-3	0.0338417	0.0593818	-0.02554	1.64023	1.66577	ns	ns	ns	***	***
95-G	H	95	G	H95G	alpha-3	0.293451	0.269078	0.0243724	1.86552	1.84114	ns	ns	ns	***	***
95-H	H	95	H	H95H	alpha-3	0	0	0	0	0	ns	ns	ns	ns	ns
95-I	H	95	I	H95I	alpha-3	0.0292056	-0.0341871	0.0633928	1.56265	1.49926	ns	ns	ns	***	***
95-K	H	95	K	H95K	alpha-3	-0.122791	0.125091	-0.247882	1.31664	1.56453	ns	ns	ns	***	***
95-L	H	95	L	H95L	alpha-3	0.0795103	-0.519212	0.598722	1.64851	1.04979	ns	ns	*	***	***
95-M	H	95	M	H95M	alpha-3	0.022226	-0.269546	0.291772	0.554578	0.262806	ns	ns	ns	***	*
95-N	H	95	N	H95N	alpha-3	0.0481705	0.0125566	0.0356139	0.863016	0.827402	ns	ns	ns	***	***
95-P	H	95	P	H95P	alpha-3	-0.0978798	0.383834	-0.481714	1.52269	2.00441	ns	ns	*	***	***
95-Q	H	95	Q	H95Q	alpha-3	-0.174156	-0.0238507	-0.150306	1.30696	1.45726	ns	ns	ns	***	***
95-R	H	95	R	H95R	alpha-3	0.357049	0.0896069	0.267442	1.55211	1.28467	ns	ns	ns	***	***
95-S	H	95	S	H95S	alpha-3	0.0142034	-0.0649743	0.0791777	1.65504	1.57586	ns	ns	ns	***	***
95-T	H	95	T	H95T	alpha-3	0.300534	-0.201983	0.502517	1.88701	1.3845	ns	ns	ns	***	***
95-V	H	95	V	H95V	alpha-3	-0.0911998	0.155837	-0.247036	1.722	1.96904	ns	ns	ns	***	***
95-W	H	95	W	H95W	alpha-3	0.232792	0.19951	0.0332823	0.222768	0.189485	ns	ns	ns	ns	ns
95-Y	H	95	Y	H95Y	alpha-3	0.0742395	0.224221	-0.149982	1.16233	1.31232	ns	ns	ns	***	***
96-A	Y	96	A	Y96A	alpha-3	-0.22914	0.0588927	-0.288033	0.968773	1.25681	ns	ns	ns	***	***
96-C	Y	96	C	Y96C	alpha-3	-0.00414384	0.0654774	-0.0696212	0.809417	0.879038	ns	ns	ns	***	***
96-D	Y	96	D	Y96D	alpha-3	-0.0706304	0.0323949	-0.103025	1.07053	1.17355	ns	ns	ns	***	***
96-E	Y	96	E	Y96E	alpha-3	0.0726956	-0.103939	0.176635	0.338031	0.161396	ns	ns	ns	ns	ns
96-F	Y	96	F	Y96F	alpha-3	0.195238	0.00879767	0.186441	0.115509	-0.0709316	ns	ns	ns	ns	ns
96-G	Y	96	G	Y96G	alpha-3	0.206354	0.109179	0.0971748	1.07095	0.973775	ns	ns	ns	***	***
96-H	Y	96	H	Y96H	alpha-3	-0.213856	-0.234312	0.020456	0.67954	0.659084	ns	ns	ns	*	*
96-I	Y	96	I	Y96I	alpha-3	-0.286104	-0.144198	-0.141906	0.58828	0.730185	ns	ns	ns	*	**
96-K	Y	96	K	Y96K	alpha-3	0.164217	0.215085	-0.0508686	1.36248	1.41335	ns	ns	ns	***	***
96-L	Y	96	L	Y96L	alpha-3	0.139217	0.378069	-0.238852	1.67112	1.90997	ns	ns	ns	***	***
96-M	Y	96	M	Y96M	alpha-3	0.1921	0.131551	0.060548	1.42771	1.36716	ns	ns	ns	***	***
96-N	Y	96	N	Y96N	alpha-3	-0.116969	-0.181258	0.0642893	1.08808	1.02379	ns	ns	ns	***	***
96-P	Y	96	P	Y96P	alpha-3	0.180477	-0.472229	0.652706	1.14335	0.490641	ns	ns	*	***	*
96-Q	Y	96	Q	Y96Q	alpha-3	-0.0227103	-0.0834967	0.0607864	1.06911	1.00832	ns	ns	ns	***	***
96-R	Y	96	R	Y96R	alpha-3	-0.239707	-0.148386	-0.0913214	1.42826	1.51958	ns	ns	ns	***	***
96-S	Y	96	S	Y96S	alpha-3	-0.0481837	0.127696	-0.17588	1.11752	1.2934	ns	ns	ns	***	***
96-T	Y	96	T	Y96T	alpha-3	0.0384621	0.140637	-0.102175	1.33498	1.43715	ns	ns	ns	***	***
96-V	Y	96	V	Y96V	alpha-3	0.223771	0.201751	0.0220194	1.53883	1.51681	ns	ns	ns	***	***
96-W	Y	96	W	Y96W	alpha-3	-0.329431	0.323306	-0.652737	1.08054	1.73327	ns	ns	ns	***	***
96-Y	Y	96	Y	Y96Y	alpha-3	0	0	0	0	0	ns	ns	ns	ns	ns
97-A	R	97	A	R97A	alpha-3	0.247523	0.0275216	0.220001	-0.239704	-0.459705	ns	ns	ns	ns	*
97-C	R	97	C	R97C	alpha-3	0.00690478	0.223577	-0.216673	0.0405518	0.257224	ns	ns	ns	ns	ns
97-D	R	97	D	R97D	alpha-3	0.0711757	0.167247	-0.0960718	0.219895	0.315967	ns	ns	ns	ns	*
97-E	R	97	E	R97E	alpha-3	0.277162	0.0601671	0.216995	0.0783452	-0.13865	ns	ns	ns	ns	ns
97-F	R	97	F	R97F	alpha-3	0.102543	0.367691	-0.265148	-0.0919467	0.173202	ns	ns	ns	ns	ns
97-G	R	97	G	R97G	alpha-3	0.0906273	-0.0566639	0.147291	0.0421586	-0.105133	ns	ns	ns	ns	ns
97-H	R	97	H	R97H	alpha-3	0.123804	0.00808637	0.115718	0.0720182	-0.0436998	ns	ns	ns	ns	ns
97-I	R	97	I	R97I	alpha-3	0.000678724	0.404238	-0.403559	-0.0170858	0.386473	ns	ns	ns	ns	ns
97-K	R	97	K	R97K	alpha-3	-0.136538	-0.442622	0.306084	-0.718764	-1.02485	ns	*	ns	***	***
97-L	R	97	L	R97L	alpha-3	0.180705	0.0777087	0.102996	0.0944526	-0.00854333	ns	ns	ns	ns	ns
97-M	R	97	M	R97M	alpha-3	-0.0672233	-0.0329988	-0.0342245	0.0593082	0.0935327	ns	ns	ns	ns	ns
97-N	R	97	N	R97N	alpha-3	0.376454	0.569912	-0.193458	0.54218	0.735637	ns	ns	ns	ns	*
97-P	R	97	P	R97P	alpha-3	0.125703	0.196527	-0.0708233	1.49372	1.56454	ns	ns	ns	***	***
97-Q	R	97	Q	R97Q	alpha-3	-0.0788784	-0.131402	0.0525237	-0.289536	-0.34206	ns	ns	ns	**	***
97-R	R	97	R	R97R	alpha-3	0	0	0	0	0	ns	ns	ns	ns	ns
97-S	R	97	S	R97S	alpha-3	0.00505507	-0.0427702	0.0478252	-0.0862181	-0.134043	ns	ns	ns	ns	ns
97-T	R	97	T	R97T	alpha-3	-0.263456	0.426086	-0.689542	-0.293988	0.395554	ns	ns	*	ns	ns
97-V	R	97	V	R97V	alpha-3	-0.0128901	-0.0499849	0.0370948	-0.382538	-0.419633	ns	ns	ns	ns	ns
97-W	R	97	W	R97W	alpha-3	0.0606981	0.105528	-0.0448295	-0.01948	0.0253495	ns	ns	ns	ns	ns
97-Y	R	97	Y	R97Y	alpha-3	-0.13035	0.101042	-0.231392	-0.0669329	0.164459	ns	ns	ns	ns	ns
98-A	E	98	A	E98A	alpha-3	-0.199315	0.0402201	-0.239535	-0.379628	-0.140093	ns	ns	ns	ns	ns
98-C	E	98	C	E98C	alpha-3	0.0612147	0.0525405	0.00867419	0.0227659	0.0140917	ns	ns	ns	ns	ns
98-D	E	98	D	E98D	alpha-3	-0.0896143	-0.143674	0.0540597	-0.258684	-0.312744	ns	ns	ns	ns	ns
98-E	E	98	E	E98E	alpha-3	0	0	0	0	0	ns	ns	ns	ns	ns
98-F	E	98	F	E98F	alpha-3	0.0413522	0.13637	-0.095018	-0.225264	-0.130246	ns	ns	ns	ns	ns
98-G	E	98	G	E98G	alpha-3	-0.0964999	-0.179724	0.0832241	-0.498016	-0.58124	ns	ns	ns	*	**
98-H	E	98	H	E98H	alpha-3	0.0642026	-0.0459931	0.110196	-0.0365381	-0.146734	ns	ns	ns	ns	ns
98-I	E	98	I	E98I	alpha-3	-0.0323528	0.288661	-0.321013	-0.146407	0.174607	ns	ns	ns	ns	ns
98-K	E	98	K	E98K	alpha-3	-0.221595	0.128489	-0.350083	-0.284201	0.0658818	ns	ns	*	*	ns
98-L	E	98	L	E98L	alpha-3	0.025631	0.124674	-0.0990428	-0.0115839	0.0874589	ns	ns	ns	ns	ns
98-M	E	98	M	E98M	alpha-3	0.089951	0.0703737	0.0195772	-0.0736787	-0.0932559	ns	ns	ns	ns	ns
98-N	E	98	N	E98N	alpha-3	0.0308469	-0.110349	0.141196	-0.228733	-0.369929	ns	ns	ns	ns	*
98-P	E	98	P	E98P	alpha-3	-0.0215873	0.0151403	-0.0367275	1.30024	1.33697	ns	ns	ns	***	***
98-Q	E	98	Q	E98Q	alpha-3	-0.0534801	-0.155601	0.102121	-0.12064	-0.222761	ns	ns	ns	ns	ns
98-R	E	98	R	E98R	alpha-3	0.00520212	0.302746	-0.297544	-0.0915146	0.206029	ns	ns	ns	ns	ns
98-S	E	98	S	E98S	alpha-3	-0.0276199	-0.0271002	-0.000519759	-0.46646	-0.465941	ns	ns	ns	ns	*
98-T	E	98	T	E98T	alpha-3	0.046629	0.187769	-0.14114	-0.144369	-0.0032295	ns	ns	ns	ns	ns
98-V	E	98	V	E98V	alpha-3	0.0295867	0.0763922	-0.0468055	-0.032117	0.0146885	ns	ns	ns	ns	ns
98-W	E	98	W	E98W	alpha-3	0.206632	0.0648212	0.141811	0.117311	-0.0244995	ns	ns	ns	ns	ns
98-Y	E	98	Y	E98Y	alpha-3	0.225009	0.305044	-0.0800343	-0.224808	-0.144774	ns	ns	ns	ns	ns
99-A	Q	99	A	Q99A	alpha-3	-0.12587	-0.0187369	-0.107133	1.5464	1.65353	ns	ns	ns	***	***
99-C	Q	99	C	Q99C	alpha-3	-0.219227	-0.0333923	-0.185835	1.1801	1.36593	ns	ns	ns	***	***
99-D	Q	99	D	Q99D	alpha-3	-0.199255	-0.0543406	-0.144914	1.21415	1.35907	ns	ns	ns	***	***
99-E	Q	99	E	Q99E	alpha-3	-0.0824688	-0.279504	0.197035	0.0745608	-0.122474	ns	ns	ns	ns	ns
99-F	Q	99	F	Q99F	alpha-3	-0.095897	0.0617691	-0.157666	1.37945	1.53712	ns	ns	ns	***	***
99-G	Q	99	G	Q99G	alpha-3	-0.225487	0.0302311	-0.255718	1.39931	1.65503	ns	ns	ns	***	***
99-H	Q	99	H	Q99H	alpha-3	0.182607	0.0521164	0.13049	0.499153	0.368662	ns	ns	ns	ns	ns
99-I	Q	99	I	Q99I	alpha-3	0.131611	0.178605	-0.0469938	1.16165	1.20864	ns	ns	ns	***	***
99-K	Q	99	K	Q99K	alpha-3	0.0518962	-0.00987596	0.0617722	0.828333	0.766561	ns	ns	ns	***	***
99-L	Q	99	L	Q99L	alpha-3	0.137979	-0.0163725	0.154352	0.801199	0.646847	ns	ns	ns	***	**
99-M	Q	99	M	Q99M	alpha-3	0.181276	0.25468	-0.0734034	1.46184	1.53524	ns	ns	ns	***	***
99-N	Q	99	N	Q99N	alpha-3	-0.142573	-0.103802	-0.0387702	0.334309	0.373079	ns	ns	ns	ns	ns
99-P	Q	99	P	Q99P	alpha-3	-0.0751254	0.0291529	-0.104278	0.693106	0.797385	ns	ns	ns	**	***
99-Q	Q	99	Q	Q99Q	alpha-3	0	0	0	0	0	ns	ns	ns	ns	ns
99-R	Q	99	R	Q99R	alpha-3	0.0151064	0.165715	-0.150609	1.14503	1.29564	ns	ns	ns	***	***
99-S	Q	99	S	Q99S	alpha-3	0.0158932	0.234134	-0.218241	1.61505	1.8333	ns	ns	ns	***	***
99-T	Q	99	T	Q99T	alpha-3	0.169443	0.0777977	0.091645	1.33804	1.24639	ns	ns	ns	***	***
99-V	Q	99	V	Q99V	alpha-3	0.262935	0.424504	-0.161569	1.03925	1.20081	ns	*	ns	***	***
99-W	Q	99	W	Q99W	alpha-3	0.147212	0.0499417	0.0972702	1.7008	1.60353	ns	ns	ns	***	***
99-Y	Q	99	Y	Q99Y	alpha-3	0.105764	0.104209	0.00155518	1.21638	1.21482	ns	ns	ns	***	***
100-A	I	100	A	I100A	alpha-3	-0.105792	0.133227	-0.239019	0.0681079	0.307127	ns	ns	ns	ns	ns
100-C	I	100	C	I100C	alpha-3	-0.131602	0.0401492	-0.171751	-0.0417157	0.130035	ns	ns	ns	ns	ns
100-D	I	100	D	I100D	alpha-3	0.0653656	-0.410653	0.476018	-0.479869	-0.955887	ns	ns	ns	*	***
100-E	I	100	E	I100E	alpha-3	0.163675	-0.146087	0.309761	-0.545738	-0.855499	ns	ns	ns	ns	**
100-F	I	100	F	I100F	alpha-3	-0.0107311	-0.126916	0.116185	0.982007	0.865823	ns	ns	ns	***	***
100-G	I	100	G	I100G	alpha-3	-0.110347	0.0197784	-0.130125	0.0929523	0.223078	ns	ns	ns	ns	ns
100-H	I	100	H	I100H	alpha-3	-0.236657	-0.515687	0.27903	0.322193	0.0431624	ns	ns	ns	ns	ns
100-I	I	100	I	I100I	alpha-3	0	0	0	0	0	ns	ns	ns	ns	ns
100-K	I	100	K	I100K	alpha-3	-0.0584064	-0.36838	0.309974	-0.030596	-0.34057	ns	ns	ns	ns	ns
100-L	I	100	L	I100L	alpha-3	0.138812	0.045483	0.093329	0.769256	0.675927	ns	ns	ns	***	***
100-M	I	100	M	I100M	alpha-3	0.157391	0.587509	-0.430118	0.187262	0.61738	ns	*	ns	ns	**
100-N	I	100	N	I100N	alpha-3	-0.198356	-0.31744	0.119084	-0.385705	-0.504789	ns	ns	ns	ns	*
100-P	I	100	P	I100P	alpha-3	0.23303	0.131292	0.101738	-0.12036	-0.222098	ns	ns	ns	ns	ns
100-Q	I	100	Q	I100Q	alpha-3	0.0751806	-0.177316	0.252497	0.612858	0.360361	ns	ns	ns	***	*
100-R	I	100	R	I100R	alpha-3	-0.0423858	-0.401742	0.359356	0.400042	0.0406862	ns	ns	ns	*	ns
100-S	I	100	S	I100S	alpha-3	0.384762	0.0899021	0.29486	0.124886	-0.169973	ns	ns	ns	ns	ns
100-T	I	100	T	I100T	alpha-3	0.119484	0.0985565	0.0209277	-0.159712	-0.180639	ns	ns	ns	ns	ns
100-V	I	100	V	I100V	alpha-3	0.0930171	0.0636459	0.0293712	-0.0640897	-0.0934609	ns	ns	ns	ns	ns
100-W	I	100	W	I100W	alpha-3	-0.0193056	-0.109901	0.0905958	1.64505	1.55446	ns	ns	ns	***	***
100-Y	I	100	Y	I100Y	alpha-3	0.158788	-0.132207	0.290995	1.07669	0.785697	ns	ns	ns	***	***
101-A	K	101	A	K101A	alpha-3	-0.209816	-0.174053	-0.0357631	-0.00931826	0.0264448	ns	ns	ns	ns	ns
101-C	K	101	C	K101C	alpha-3	-0.0504345	0.148484	-0.198919	-0.255229	-0.05631	ns	ns	ns	ns	ns
101-D	K	101	D	K101D	alpha-3	-0.0845181	0.0942531	-0.178771	-0.164456	0.0143155	ns	ns	ns	ns	ns
101-E	K	101	E	K101E	alpha-3	0.0851702	-0.0826313	0.167801	-0.339211	-0.507013	ns	ns	ns	ns	*
101-F	K	101	F	K101F	alpha-3	-0.0419013	0.0688337	-0.110735	0.189359	0.300094	ns	ns	ns	ns	ns
101-G	K	101	G	K101G	alpha-3	-0.0310526	0.120239	-0.151291	-0.0099834	0.141308	ns	ns	ns	ns	ns
101-H	K	101	H	K101H	alpha-3	0.249099	-0.0206687	0.269768	0.22227	-0.0474978	ns	ns	ns	ns	ns
101-I	K	101	I	K101I	alpha-3	-0.00432622	-0.0583986	0.0540723	-0.228567	-0.282639	ns	ns	ns	ns	ns
101-K	K	101	K	K101K	alpha-3	0	0	0	0	0	ns	ns	ns	ns	ns
101-L	K	101	L	K101L	alpha-3	-0.00926831	-0.373529	0.36426	0.312146	-0.0521145	ns	ns	ns	ns	ns
101-M	K	101	M	K101M	alpha-3	-0.209212	-0.0514594	-0.157753	-0.331356	-0.173604	ns	ns	ns	ns	ns
101-N	K	101	N	K101N	alpha-3	0.0172522	0.141129	-0.123877	-0.133471	-0.00959388	ns	ns	ns	ns	ns
101-P	K	101	P	K101P	alpha-3	0.0224443	-0.629133	0.651578	0.863287	0.211709	ns	ns	ns	**	ns
101-Q	K	101	Q	K101Q	alpha-3	-0.0345171	-0.0784371	0.04392	-0.255903	-0.299823	ns	ns	ns	ns	ns
101-R	K	101	R	K101R	alpha-3	0.0713964	0.0433666	0.0280297	-0.106613	-0.134642	ns	ns	ns	ns	ns
101-S	K	101	S	K101S	alpha-3	-0.206653	-0.201105	-0.00554779	-0.0282655	-0.0227177	ns	ns	ns	ns	ns
101-T	K	101	T	K101T	alpha-3	-0.101927	0.237024	-0.338952	0.00216654	0.341118	ns	ns	ns	ns	ns
101-V	K	101	V	K101V	alpha-3	0.150626	0.0746567	0.0759694	0.133464	0.0574942	ns	ns	ns	ns	ns
101-W	K	101	W	K101W	alpha-3	0.180755	-0.0420221	0.222778	-0.0379886	-0.260766	ns	ns	ns	ns	ns
[truncated: 1,741 more rows]
