# Supplementary material for: Pan-KRAS inhibitor disables oncogenic signalling and tumour growth
Source: Nature. 2023 May 31;619(7968):160–6. doi: 10.1038/s41586-023-06123-3 (PMC10322706; doi:10.1038/s41586-023-06123-3)
Supplement: Supplementary file 4 — Raw and processed data from the saturation mutagenesis experiment. [file 41586_2023_6123_MOESM4_ESM.xlsx]

## Sheet: counts
	HEK293_NEG_1	HEK293_NEG_2	HEK293_POS_1	HEK293_POS_2	MRC5_NEG_1	MRC5_NEG_2	MRC5_POS_1	MRC5_POS_2	MRC9_NEG_1	MRC9_NEG_2	MRC9_POS_1	MRC9_POS_2	PC9_NEG_1	PC9_NEG_2	PC9_POS_1	PC9_POS_2	HCC827_NEG_1	HCC827_NEG_2	HCC827_POS_1	HCC827_POS_2	H1650_NEG_1	H1650_NEG_2	H1650_POS_1	H1650_POS_2	H358_NEG_1	H358_NEG_2	H358_POS_1	H358_POS_2	H2122_NEG_1	H2122_NEG_2	H2122_POS_1	H2122_POS_2	CALU1_NEG_1	CALU1_NEG_2	CALU1_POS_1	CALU1_POS_2	MIAPACA2_NEG_1	MIAPACA2_NEG_2	MIAPACA2_POS_1	MIAPACA2_POS_2	LS513_NEG_1	LS513_NEG_2	LS513_POS_1	LS513_POS_2	HPAC_NEG_1	HPAC_NEG_2	HPAC_POS_1	HPAC_POS_2	ASPC1_NEG_1
ENSG00000000003	599	731	649	581	763	797	630	852	858	980	937	871	884	871	784	1203	3681	3980	3373	3448	861	11413	929	1064	1333	1528	1140	1144	499	492	521	446	649	771	842	776	12	23	15	16	523	532	486	641	1250	1596	1531	1940	946
ENSG00000000419	961	1377	1100	955	939	795	693	807	736	792	744	636	1315	1112	1065	1405	803	1035	814	934	2088	26556	2153	2283	1254	1438	1223	1234	1068	1015	1079	1019	1070	1200	1455	1246	1012	985	1051	1032	718	798	581	779	742	790	877	1054	1087
ENSG00000000457	312	331	326	308	174	166	149	175	173	147	133	99	223	216	236	312	283	339	264	288	212	2410	211	205	434	578	270	349	188	192	208	184	123	141	221	213	135	133	186	223	375	416	260	348	275	282	253	294	200
ENSG00000000460	365	547	473	328	161	198	116	177	190	220	240	161	282	251	256	326	444	542	449	487	405	4750	367	445	351	435	347	386	129	170	154	167	296	365	444	416	213	198	277	282	386	342	270	368	395	479	411	533	316
ENSG00000000971	13	16	19	14	859	860	763	936	1048	1221	1115	1059	77	93	67	109	493	576	474	473	73	717	60	70	936	1241	1023	1073	801	731	795	742	516	541	721	667	9	21	25	11	9	10	11	13	276	412	325	401	9
ENSG00000001036	2035	2567	2176	1872	3721	3628	3233	4162	3202	3476	3327	2973	2130	2085	1875	2944	3755	4197	3752	3980	2058	24744	1966	2385	1087	1293	977	1004	2602	2540	2763	2322	2119	2205	2636	2589	3327	3447	3631	4091	2838	3151	2640	3478	2914	3346	3034	3840	1466
ENSG00000001084	1294	1699	1583	1286	1751	1447	1629	1991	1733	1785	1779	1553	988	858	825	1144	1357	1689	1484	1578	690	7766	656	744	2551	3431	2863	3079	1998	2038	2565	2112	69	97	106	97	821	749	1688	1956	1881	2267	1773	2366	3018	3405	3620	4288	1390
ENSG00000001167	2322	2992	2459	1922	1173	1208	853	1145	930	1090	905	838	1190	1009	953	1239	827	1053	777	849	563	6937	613	648	646	803	588	642	651	782	649	490	807	825	806	834	1102	1111	1224	1386	1012	991	753	1124	683	783	595	652	545
ENSG00000001460	271	357	366	278	154	141	185	229	172	199	266	194	181	137	165	225	100	153	137	120	121	1533	101	151	231	265	214	206	62	71	82	64	283	275	466	430	18	16	24	40	179	171	204	268	60	56	109	113	203
ENSG00000001461	1284	1645	1473	1222	1705	1815	1852	2208	2366	2391	2724	2127	653	714	626	895	1131	1299	1176	1298	590	6736	572	673	1750	2438	1653	1677	563	740	795	624	1518	1615	2400	2116	130	122	210	218	791	1018	792	1007	487	551	539	614	859
ENSG00000001497	2293	2788	2504	1996	676	744	660	812	723	747	739	677	5369	3947	4598	5735	2511	3244	2489	2651	1170	11987	998	1231	686	839	718	666	587	641	683	527	1597	1677	1858	1821	1663	1771	1721	2066	663	714	588	669	656	665	623	710	1213
ENSG00000001561	511	586	537	474	47	28	33	42	56	61	47	46	73	83	64	106	318	344	354	368	52	630	56	44	475	571	365	453	329	281	361	302	236	246	393	319	5	8	4	7	473	487	507	694	353	393	405	557	50
ENSG00000001617	401	506	486	378	2591	2591	2381	3135	2912	3239	3304	2858	169	189	123	244	73	87	70	76	1091	12523	962	1222	121	132	191	193	759	891	901	733	117	136	181	198	98	73	117	123	154	241	297	387	114	131	146	170	24
ENSG00000001629	1176	1581	1432	1160	1270	1363	1158	1458	1309	1337	1246	1220	1560	1361	1336	1676	1817	2177	1814	1888	2044	26013	1989	2223	1258	1639	1361	1563	1413	1502	1446	1432	1844	1824	2573	2515	1231	1138	1265	1551	1225	1262	1143	1559	1575	1626	1658	2123	2224
ENSG00000001630	514	856	673	544	202	276	208	242	239	273	282	251	129	168	114	163	594	638	562	577	424	4676	441	458	354	493	489	473	469	658	585	506	352	344	420	410	498	615	645	628	707	955	713	942	1474	1665	1381	1559	523
ENSG00000001631	678	935	738	654	544	510	451	523	547	526	545	538	712	615	658	838	708	819	641	745	897	10830	824	885	379	563	479	510	1010	990	957	894	521	542	814	804	561	499	649	743	727	779	627	961	487	475	486	592	866
ENSG00000002016	185	281	237	199	96	147	101	121	101	107	122	81	218	165	168	264	423	437	491	422	167	2148	228	190	48	69	25	46	94	145	122	107	251	266	347	361	210	162	292	359	158	170	161	188	168	175	162	213	134
ENSG00000002079	10	9	23	11	4	7	9	10	16	12	12	13	1287	844	1050	1478	474	530	384	475	22	325	36	32	171	199	282	278	10	16	27	19	36	54	54	59	80	60	72	87	6	8	7	15	30	51	27	42	188
ENSG00000002330	593	833	816	572	591	521	504	583	486	580	558	507	670	528	521	795	271	478	348	346	575	7327	585	687	709	897	670	623	227	265	275	217	630	771	692	655	253	265	305	363	289	296	245	396	325	304	314	324	537
ENSG00000002549	1000	1231	1054	881	1435	1362	1177	1381	1139	1333	1180	1012	566	500	465	593	1534	1981	1538	1675	3391	39698	3051	3375	1661	2109	1691	1652	1251	1215	1351	1108	1335	1416	1640	1539	969	987	960	1017	1167	1244	1036	1300	699	900	716	917	838
ENSG00000002586	3449	4176	3694	3013	9202	9342	8041	10535	5275	5760	5732	4831	3459	3566	3137	4776	1833	2029	1818	1711	2447	28438	2462	2822	1357	1653	1282	1285	2641	2687	2606	2296	1472	1725	1798	1699	3804	4044	4792	5077	2605	3110	2706	3439	970	1191	1083	1337	738
ENSG00000002587	22	30	19	21	11	29	15	25	17	12	5	8	598	663	377	599	493	506	251	248	85	746	51	56	1204	1545	1288	1008	309	366	175	184	185	185	160	109	15	25	10	12	974	1233	165	264	2090	2325	882	1027	1417
ENSG00000002726	6	18	16	21	9	5	6	8	12	12	13	9	59	52	50	84	64	81	62	58	21	67	17	20	14	24	22	19	229	299	262	245	4	3	3	4	3	9	6	4	3763	5690	4540	5721	56	58	39	44	1213
ENSG00000002745	43	74	46	63	307	284	258	282	1534	1607	1456	1210	17	21	10	10	25	19	30	45	14	23	8	17	7	9	1	6	5	3	6	5	38	66	128	111	5	9	5	5	7	4	1	4	8	14	6	9	30
ENSG00000002822	472	678	681	526	698	834	612	850	651	753	669	495	510	359	398	516	652	799	622	708	883	9904	836	939	272	367	320	346	512	548	590	487	558	645	704	697	664	690	703	759	1189	1244	938	1180	714	725	556	582	842
ENSG00000002834	2723	3583	3088	2423	15111	15745	13509	16305	10564	12641	11947	9538	12312	9590	10217	14023	7874	11303	8251	8952	9397	102601	8975	10022	5026	6993	5942	5970	3859	4451	4581	3831	10287	10899	12929	11953	5458	5463	6376	7471	10227	11987	10055	12954	7241	7397	6752	7416	7273
ENSG00000002919	967	1095	1000	818	470	414	444	480	341	390	392	307	849	651	653	840	303	452	318	345	496	5288	402	553	334	426	293	271	236	299	299	269	793	850	870	798	346	351	370	425	410	413	340	404	385	375	310	449	312
ENSG00000002933	14	9	6	0	21	20	15	8	25	19	38	22	10	7	4	10	33	21	18	14	14	18	24	22	7	10	6	5	14	9	6	11	3	7	6	2	7	10	5	3	379	491	395	437	11	12	8	16	2635
ENSG00000003056	2381	2936	2508	2067	1997	2084	1664	1971	1887	2254	2068	1839	3443	3484	2832	4405	5310	6150	5058	5438	2963	31646	2690	3270	1994	2624	2175	2113	1398	1459	1506	1178	3856	4074	4647	4693	3681	4005	3612	3946	1921	2182	1660	2135	6156	7465	6637	8127	1610
ENSG00000003137	117	113	106	90	9	25	7	11	21	25	19	8	101	78	121	181	33	59	38	44	986	11226	835	992	114	141	137	131	293	242	234	196	292	296	461	440	46	47	90	123	4	3	2	2	26	44	29	31	54
ENSG00000003147	205	280	246	225	9	11	11	11	7	13	15	10	243	207	244	326	400	564	435	458	57	435	51	47	190	269	200	188	1011	979	1072	988	26	30	41	44	24	21	30	21	1439	1595	1236	1745	500	521	509	587	30
ENSG00000003249	673	959	763	541	266	268	240	329	181	213	224	218	663	543	557	808	625	907	778	871	230	2332	235	292	625	748	685	770	445	503	543	383	32	29	50	33	455	507	642	818	620	701	741	896	89	72	114	132	25
ENSG00000003393	800	1005	818	763	976	1027	892	1002	842	967	912	766	951	774	709	1051	682	793	687	718	683	7331	609	668	485	642	512	483	659	715	690	618	1044	1090	1375	1260	785	750	798	1005	374	449	355	513	674	758	671	852	577
ENSG00000003400	44	60	62	41	10	6	8	5	5	10	6	16	230	197	160	268	185	220	182	191	152	1830	143	166	93	92	87	60	150	171	157	154	111	108	164	147	93	69	53	85	78	73	134	202	79	118	80	100	265
ENSG00000003402	441	658	556	405	1670	1713	1355	1741	1936	2084	1854	1508	2584	2295	2090	3002	3282	3965	3015	3213	1928	21685	1837	2036	1818	2493	2420	2477	2300	2357	2371	2128	1639	1532	1545	1502	2608	2473	1479	1612	1125	1301	1043	1326	1383	1407	1152	1343	5259
ENSG00000003436	242	333	266	222	2758	2594	2377	3250	3139	2922	2969	2616	815	931	763	1168	2818	2890	2353	2704	1780	23292	1641	2059	542	641	614	593	710	655	815	808	1327	1496	2153	1857	3361	3150	2974	3530	38	50	42	40	2920	2979	3122	3987	1692
ENSG00000003509	410	499	459	431	185	187	168	180	168	189	201	163	366	332	302	395	279	312	264	306	274	3236	227	275	235	266	199	208	200	237	222	178	252	248	332	287	252	240	282	311	232	221	185	245	211	174	189	239	246
ENSG00000003756	1967	2529	2275	1938	1357	1621	1262	1578	1438	1447	1407	1341	1147	1077	984	1541	1209	1436	1232	1332	1391	16954	1417	1640	1118	1477	1573	1741	1592	1653	1662	1554	895	864	1313	1126	1097	910	1229	1510	1743	1928	1778	2252	1989	1883	1910	2434	1146
ENSG00000003987	305	429	389	259	35	35	35	29	28	29	29	20	25	23	29	32	19	28	19	25	13	107	10	8	8	34	9	16	104	90	82	101	51	67	84	81	22	14	15	17	16	13	11	27	17	11	20	20	32
ENSG00000003989	1505	1877	1624	1304	808	764	583	782	782	913	648	633	23	20	18	19	327	409	334	387	33	116	24	24	24	29	17	27	7078	7519	8333	7600	1030	1049	1507	1380	53	92	72	79	15	12	16	11	3	8	5	5	18
ENSG00000004059	1577	2081	1944	1517	1208	1182	1066	1275	887	1026	1028	906	1041	886	826	1097	1364	1850	1455	1533	2102	23576	1825	2159	1420	1693	1393	1392	897	1050	1061	824	1129	1281	1261	1104	1542	1495	1835	2152	2326	2663	2045	2747	1320	1301	1208	1491	1311
ENSG00000004139	194	263	276	192	349	348	319	437	264	318	334	240	199	222	194	360	104	140	94	103	45	423	41	74	92	138	60	59	77	105	83	59	72	54	80	97	297	313	356	431	105	115	95	147	77	69	94	90	38
ENSG00000004142	3383	4270	3855	3085	2277	2070	1944	2324	1613	1889	1910	1696	1390	1272	1256	1548	1617	2280	1781	1913	3045	33982	2811	3322	2003	2529	2040	2076	2425	2694	2880	2293	2999	3184	3713	3164	2807	3047	3134	3654	2149	2104	1739	2223	1083	1154	1032	1211	1594
ENSG00000004399	1560	1839	1656	1253	3764	4307	3789	5005	2977	3465	3566	2921	1211	1063	1019	1595	416	510	383	408	5954	63279	5569	6256	732	1215	826	874	1008	1285	1055	947	1954	2117	2612	2480	3388	3736	3839	4341	128	151	92	110	1414	1556	1166	1398	1364
ENSG00000004455	4997	6253	5664	4473	1607	1721	1345	1717	1166	1360	1347	1185	2674	2231	2233	2646	3008	4052	3021	3362	3594	39890	3191	3585	2577	3175	2289	2519	2785	2916	2907	2273	3366	3724	4075	3731	3922	3767	3853	4508	3251	3439	2532	3420	2201	2236	2119	2582	2474
ENSG00000004478	8476	11482	9536	7948	1512	1709	1403	1695	1209	1456	1350	1171	4513	3516	3755	5169	5503	7456	5599	5762	3639	40360	3427	3945	1579	1931	1624	1694	5489	6598	5574	4554	4047	4413	5024	4496	7253	6945	8300	9410	4266	4649	3372	4193	4755	5306	4112	5351	2554
ENSG00000004487	4377	5079	4747	3748	1994	2019	1751	2342	1986	2076	2029	1685	1743	1570	1509	1758	2016	2603	2092	2103	2127	23642	1847	2101	1530	1888	1634	1739	1981	2092	2127	1870	2155	2258	2761	2686	1588	1540	1740	2031	1198	1296	969	1252	2808	3014	2852	3387	6047
ENSG00000004534	1744	2513	2129	1693	1207	1233	1125	1270	1080	1091	1095	956	936	833	850	1392	1279	1653	1151	1270	1028	11567	977	1071	1119	1491	1176	1279	1281	1382	1320	1052	1120	1170	1311	1345	823	764	909	918	1460	1629	1235	1744	1507	1458	1298	1552	942
ENSG00000004660	1524	1834	1534	1218	477	395	475	548	184	191	232	197	304	247	217	316	386	468	430	422	67	575	67	84	314	513	228	262	388	416	505	392	719	875	993	977	541	593	982	1293	254	316	224	262	112	88	96	123	60
ENSG00000004700	1159	1443	1211	1092	1630	1564	1404	1560	1580	1687	1527	1449	1230	977	978	1207	1207	1368	1097	1239	1149	13824	1076	1223	315	370	321	314	259	261	316	296	2334	2343	3232	2862	1035	1022	991	1088	556	567	435	594	698	863	760	976	905
ENSG00000004766	282	389	325	312	290	271	207	329	273	315	267	259	447	357	385	469	535	627	519	591	298	3266	254	300	216	280	180	213	478	521	535	504	329	359	421	440	103	95	131	150	502	510	393	606	295	315	315	434	427
ENSG00000004777	1572	2173	2013	1430	251	292	287	325	252	277	264	234	434	362	342	576	227	251	176	262	786	7119	726	826	215	353	254	292	50	74	87	75	293	324	361	389	176	180	316	370	165	261	211	306	548	458	528	641	170
ENSG00000004779	1442	1834	1710	1400	597	624	493	617	585	629	571	529	889	789	691	886	583	811	641	625	2088	26906	1890	2543	747	783	611	598	921	1033	943	788	703	792	859	854	676	684	733	825	1079	852	702	900	356	468	399	579	1067
ENSG00000004799	103	128	148	97	115	53	49	74	372	331	205	200	75	61	43	72	24	37	50	55	15	143	21	19	167	252	84	94	126	138	183	177	30	23	63	49	10	12	12	27	16	18	31	38	67	72	115	148	840
ENSG00000004838	33	84	88	84	4	17	6	5	2	11	13	8	47	40	24	48	11	39	19	17	45	597	58	69	8	8	5	11	30	21	13	15	3	4	7	6	6	4	21	16	5	12	10	3	29	40	23	34	10
ENSG00000004864	567	542	605	414	543	557	476	545	532	543	559	469	393	349	325	499	1048	1337	1000	1086	863	10614	836	919	693	852	646	658	1380	1439	1407	1095	794	806	1039	921	806	814	879	1019	1525	1613	1252	1597	691	765	667	778	2827
ENSG00000004866	503	588	558	462	412	367	349	448	418	436	463	358	141	101	100	145	544	641	513	515	431	5394	404	462	283	333	237	257	231	289	233	246	262	323	376	384	280	270	285	345	489	446	344	493	374	430	471	564	394
ENSG00000004897	2861	3652	3056	2795	2963	2588	2532	3021	2713	2607	2480	2361	1466	1060	1234	1522	1701	2176	1747	1964	1805	22986	1849	1979	774	1058	654	695	1361	1437	1355	1181	2403	2448	3382	3180	1321	1298	1565	1735	1247	1282	1045	1334	1200	1124	1143	1710	1031
ENSG00000004961	563	740	641	561	540	525	470	515	512	597	497	451	880	728	736	1044	486	564	434	443	686	8229	633	723	650	843	689	707	689	649	716	528	524	550	565	591	979	956	954	1071	487	529	355	436	422	407	311	468	419
ENSG00000004975	1529	2051	1839	1391	986	1120	943	1150	946	1067	1100	932	1493	1185	1205	1697	1695	2296	1804	1849	1340	13540	1228	1374	810	1165	848	910	672	711	869	691	1270	1377	1624	1474	769	831	1107	1232	744	821	756	984	882	837	843	967	774
ENSG00000005001	9	21	15	12	15	31	9	16	31	26	35	29	2690	2744	1825	3364	747	914	627	553	1427	16627	1269	1396	1123	1474	1376	1411	1599	1839	1645	1566	15	30	10	30	21	38	18	16	1283	1614	917	1269	2942	3148	2966	3458	268
ENSG00000005007	8417	10778	9545	7649	3368	3401	2971	3629	2904	3410	3129	2423	4245	3287	3582	4900	4054	5002	3827	4032	3672	40015	3313	3434	2649	3914	2920	2894	3291	3836	3533	2992	2619	2805	2958	2827	3846	3894	3678	4123	4344	5166	3894	4983	3854	4228	3379	3674	2294
ENSG00000005020	1448	1621	1507	1201	693	716	615	911	691	721	712	685	1054	860	891	1165	1851	2188	1768	1824	1241	15852	1158	1300	851	1026	859	894	1646	1583	1628	1671	456	559	772	691	1491	1291	1509	1924	672	779	604	792	2430	2296	2239	2847	2835
ENSG00000005022	8831	11028	9602	8216	2903	2691	2408	2859	2284	2548	2390	2071	12252	10930	10214	12106	10497	14179	11341	11190	5077	57567	4872	5905	8023	9505	8020	8417	6122	6326	6755	5686	6954	7698	8493	7601	8721	8634	8652	10235	7661	7635	6194	7979	3996	4712	4047	4971	10439
ENSG00000005059	712	847	702	597	153	166	131	196	138	136	157	107	464	411	388	445	293	397	331	350	554	6858	475	675	279	366	298	294	70	90	91	85	474	558	708	638	404	378	447	541	292	313	244	363	251	239	264	339	384
ENSG00000005073	650	773	693	597	12	5	4	5	5	5	2	5	3	6	3	16	23	22	14	14	47	581	35	50	4	1	4	7	87	143	81	65	10	10	10	14	22	17	30	34	190	208	61	96	113	155	124	152	90
ENSG00000005075	642	955	929	611	421	386	414	398	301	400	421	311	590	502	457	680	465	625	409	495	481	5471	490	561	242	325	236	216	545	654	606	475	429	515	451	427	315	353	335	345	599	605	472	681	385	336	318	390	456
ENSG00000005100	2960	3759	2995	2491	651	775	633	746	591	598	593	482	638	523	565	805	1982	2595	1716	1905	987	11194	939	1076	963	1435	950	924	1152	1300	1215	987	1468	1546	2039	1799	1385	1396	1347	1499	1239	1387	818	1063	887	831	543	667	557
ENSG00000005156	1490	1909	1610	1364	594	603	469	593	479	431	442	382	318	247	268	299	645	761	607	627	772	8921	755	878	249	424	315	389	586	702	724	607	460	510	616	544	886	791	812	931	454	522	445	542	426	494	389	461	289
ENSG00000005175	1161	1458	1259	1035	669	629	533	661	573	610	558	500	542	483	486	586	734	923	680	775	876	11354	829	1054	584	666	453	515	554	572	536	477	793	791	1032	972	434	459	489	557	636	640	446	519	613	594	558	696	650
ENSG00000005187	80	83	79	54	5	4	0	4	13	5	7	8	9	17	12	10	139	206	154	169	17	329	22	34	60	68	44	71	13	17	21	22	54	53	69	59	2	5	7	9	763	783	790	905	10	15	14	25	218
ENSG00000005189	230	259	255	202	66	98	55	72	106	71	76	66	102	96	68	155	76	142	100	129	398	4584	362	462	71	69	73	75	42	32	31	28	151	174	190	188	102	103	122	110	151	159	120	162	85	98	128	109	412
ENSG00000005194	1149	1439	1309	1077	856	882	776	907	755	835	827	716	988	833	862	1073	1561	2141	1540	1660	1472	17393	1338	1651	1131	1346	1103	1019	1164	1318	1210	1010	675	819	892	859	1128	1221	1343	1492	775	753	721	782	591	684	602	668	628
ENSG00000005206	1482	2113	1942	1499	1076	1131	1005	1294	1207	1331	1400	1032	864	701	756	1285	1526	1684	1557	1533	1098	10274	1041	1076	530	899	547	583	775	981	947	735	793	894	997	825	1907	2054	2574	2736	2554	2851	2455	3309	946	900	901	1049	891
ENSG00000005238	66	119	86	75	1374	1211	1826	2291	1207	1339	1731	1548	342	240	273	366	156	239	191	197	198	2121	220	240	744	1045	637	638	240	255	225	194	312	306	504	439	107	84	107	162	231	318	140	235	89	93	96	67	550
ENSG00000005249	824	1084	959	910	665	578	561	757	631	740	653	656	191	102	109	115	11	26	18	23	130	1431	101	150	390	532	398	433	85	82	130	114	240	279	355	310	763	733	770	854	11	7	4	7	33	36	36	45	4
ENSG00000005302	737	932	763	628	550	459	432	516	425	463	451	430	425	419	395	523	284	286	237	253	398	4361	386	383	338	471	345	291	296	323	324	299	453	479	527	509	516	430	525	679	336	359	245	314	243	265	240	342	204
ENSG00000005339	3278	4857	3887	3110	1498	1686	1603	1838	1425	1549	1545	1294	2674	2133	2006	3120	1276	1617	1251	1474	2022	21080	2021	1831	1630	2721	2504	2623	1555	1832	1672	1678	1787	1739	2506	2400	936	1036	1270	1233	1169	1667	1238	1814	1513	1344	1270	1407	2131
ENSG00000005436	854	1126	971	795	178	181	142	200	142	208	149	132	167	132	130	164	250	297	210	253	326	4047	276	373	298	285	218	232	351	287	360	343	229	244	285	274	443	468	431	515	309	246	194	262	263	199	190	255	285
ENSG00000005448	938	1467	1138	909	338	292	264	326	311	414	399	308	1125	989	957	1361	692	969	820	773	356	3917	381	423	825	1065	885	896	129	142	160	137	947	1161	1169	1083	682	698	770	881	265	378	255	360	416	436	360	516	315
ENSG00000005469	240	321	316	252	902	730	692	974	806	860	796	747	224	193	176	279	237	296	235	251	318	3921	302	348	95	138	68	100	209	179	178	196	187	188	244	223	130	88	175	168	103	97	99	88	143	104	124	174	148
ENSG00000005483	935	1314	1040	907	1422	1447	1461	2010	1199	1283	1427	1205	1414	1241	1233	1685	960	1169	983	1039	745	8950	812	916	628	1006	787	881	553	573	602	618	923	811	1234	1205	836	782	938	1202	1246	1535	1493	1877	1049	1122	1205	1500	1198
ENSG00000005486	1299	1635	1413	1139	1374	1466	1287	1572	1719	1986	1891	1573	1223	1255	1018	1547	1798	2122	1720	1821	2175	24103	2066	2354	1094	1555	1105	1043	1131	1251	1352	1049	707	817	820	860	2104	2197	2583	2976	1506	1711	1404	1893	1381	1549	1409	1388	1854
ENSG00000005700	964	1332	1064	849	1869	1703	1639	2182	1412	1472	1461	1400	1129	877	742	996	842	982	831	939	1124	14157	1069	1282	1583	2089	1931	1893	2090	1964	2376	2105	1271	1206	1692	1690	841	748	1107	1398	1568	1887	1549	2028	983	875	1082	1339	1493
ENSG00000005801	552	718	569	450	239	320	186	277	250	254	190	213	230	181	168	236	342	441	292	377	133	1741	147	164	526	583	487	514	325	321	337	285	228	259	307	276	259	268	228	299	661	602	430	626	377	329	238	375	297
ENSG00000005810	1398	1827	1569	1308	2345	2284	2024	2559	2292	2246	2151	1839	614	647	551	790	1281	1383	1164	1236	900	8851	763	814	995	1851	1354	1588	1351	1556	1395	1227	1126	889	1620	1474	683	661	740	931	1385	1563	1257	1630	810	753	746	993	500
ENSG00000005812	1451	1786	1650	1353	1514	1317	1537	1885	1357	1315	1705	1435	897	732	641	842	504	670	633	618	485	6095	611	652	914	1126	1331	1379	812	728	968	910	754	902	1386	1237	257	253	336	428	1500	1662	1937	2662	570	580	814	975	1106
ENSG00000005882	485	660	537	412	308	324	347	416	479	518	536	461	380	262	250	464	169	255	181	201	332	3187	287	323	322	477	306	302	150	172	198	149	451	547	566	487	129	119	150	113	228	313	292	329	163	153	184	180	182
ENSG00000005884	476	563	571	497	7228	8350	6510	8739	7575	8394	7686	6626	15349	14429	11840	19286	41421	45428	34707	35925	18767	193607	16115	18662	15620	22105	16351	16692	4769	5763	4840	3988	36620	40254	42490	41112	18708	21184	11792	12834	3690	4793	3235	4213	21602	25480	17035	19517	9278
ENSG00000005889	1337	1787	1413	1133	469	493	445	615	576	580	558	487	766	610	632	958	659	892	752	744	639	7315	616	610	640	793	595	635	796	865	883	851	364	315	544	491	694	710	1002	1225	418	388	333	430	340	285	329	397	280
ENSG00000005893	2101	2588	2285	1874	4567	4284	3720	5071	4181	4342	4290	3998	2595	2487	2125	3147	4238	4736	4305	4573	3590	44943	3441	4190	2126	2574	2287	2531	1274	1333	1354	1210	3677	3958	5244	5055	2668	2824	3006	3664	980	1115	1061	1370	1303	1406	1554	1976	2296
ENSG00000006007	2067	2486	2072	1807	1783	1733	1437	1888	2144	2341	2161	2036	1899	1773	1579	2198	1376	1459	1343	1330	2871	35897	2617	3340	1256	1476	1139	1313	1366	1439	1445	1320	1331	1371	1753	1745	810	879	985	1142	1462	1538	1341	1781	1283	1468	1450	1676	1296
ENSG00000006015	330	423	435	309	508	512	426	513	417	446	453	370	280	237	234	299	460	596	435	444	666	8515	693	780	466	558	388	398	252	346	329	280	297	343	367	317	324	326	393	453	671	671	524	711	285	298	293	321	403
ENSG00000006016	297	371	302	252	502	532	473	656	535	570	622	515	120	96	92	161	77	95	60	60	133	1825	173	179	69	63	71	58	44	79	46	36	25	28	47	41	1039	1133	1385	1598	41	51	11	23	56	66	26	40	27
ENSG00000006025	259	352	335	246	213	221	168	204	122	132	140	112	488	366	443	710	810	1007	890	1004	336	3419	272	291	693	1129	614	606	583	623	677	543	381	390	410	378	26	30	45	38	609	653	569	767	406	356	454	593	103
ENSG00000006042	588	743	724	550	2038	1788	1657	2004	1648	1803	1615	1554	35	44	20	32	15	16	21	22	87	590	52	81	7	4	7	4	128	158	140	101	5	6	8	5	8	6	5	8	530	636	534	688	19	28	20	35	203
ENSG00000006047	50	120	83	55	5	8	7	9	3	7	7	2	6	4	10	6	182	237	175	204	103	1181	119	139	213	383	265	297	22	28	22	26	8	6	4	6	4	7	1	3	314	520	460	614	59	48	55	62	11
ENSG00000006062	359	428	368	263	220	227	127	214	197	255	188	163	1920	1676	1168	1664	1460	1846	1203	1062	1445	13270	1168	1306	167	263	120	170	121	144	148	102	1010	1132	1121	1047	1939	1973	1014	1080	295	310	197	253	579	518	300	368	275
ENSG00000006118	1351	1735	1545	1146	5176	5627	4820	6303	6252	7628	7519	6509	4330	4080	4114	7452	3133	3803	3097	3079	4884	52172	4304	5117	625	899	766	829	2045	2364	2465	1873	4549	5670	5229	5049	1463	1604	1898	2089	188	249	192	246	2120	2268	1937	2157	452
ENSG00000006125	6480	8239	7125	6072	4247	4389	3898	4988	4294	4576	4508	3724	5073	3970	4021	5130	3414	4485	3525	3689	4778	54866	4707	4938	5688	7839	6571	7297	2843	3203	3006	2667	4853	5135	6685	6511	8718	8509	9329	11417	4295	4833	4120	5366	5736	5968	5537	6991	3826
ENSG00000006194	1754	2265	1961	1645	629	643	598	701	641	725	708	622	841	835	776	1093	531	698	593	560	627	7158	633	687	762	910	592	633	715	829	652	548	660	715	727	798	729	686	550	668	900	981	711	899	451	486	386	472	823
ENSG00000006282	694	857	812	656	946	969	836	1119	1025	1120	1141	974	1089	936	928	1343	2007	2455	2208	2024	1400	14357	1206	1364	760	1060	661	733	936	988	1012	804	635	684	758	666	1638	1524	1749	2171	826	959	814	953	487	493	431	607	1220
ENSG00000006327	985	1295	868	742	8389	9698	7109	8932	6747	8725	7406	6267	8805	8758	8231	12827	9691	10979	9684	9216	7110	80248	6197	7288	2296	2804	3162	2866	1645	1957	1278	1142	7704	9339	8286	8019	4953	5456	3746	4021	4458	5126	2153	2719	5220	6348	3139	4072	10122
ENSG00000006432	519	692	597	461	40	52	35	39	84	77	103	81	1378	1010	1028	1392	1571	2049	993	1138	1650	16572	1490	1486	2229	3575	1935	1746	1239	1411	1211	1069	357	360	502	402	130	155	200	216	1049	1307	892	1153	889	874	744	955	402
ENSG00000006451	1066	1502	1226	1129	1210	1296	1184	1453	1263	1292	1266	1198	603	506	484	623	1444	1916	1581	1754	1924	25043	2002	2323	672	783	637	725	1396	1369	1236	1180	682	734	905	857	772	720	714	774	1635	1730	1795	2322	576	654	594	917	1728
ENSG00000006453	1700	2155	1735	1517	424	528	517	574	340	466	385	318	2803	2229	2131	2977	1301	1615	1186	1296	2541	30315	2415	2612	2085	2699	2272	2309	3639	3755	3508	3235	202	241	213	199	214	258	198	237	3565	4726	3079	3981	2649	2859	2124	2334	13967
ENSG00000006459	756	1119	778	653	410	376	292	338	414	414	354	366	148	112	87	144	302	314	316	313	318	3259	277	358	119	172	120	133	267	230	272	218	65	59	64	90	90	108	213	282	1019	1402	611	794	271	205	157	170	84
ENSG00000006468	261	269	194	190	1412	1307	983	1237	1669	1903	1534	1381	65	76	64	68	314	433	303	344	762	9258	689	727	255	323	226	232	510	434	445	386	553	596	735	673	229	230	227	215	12	14	18	13	157	143	94	108	407
ENSG00000006530	738	1025	924	738	421	396	348	478	343	400	334	363	233	213	171	258	724	887	719	736	422	5525	437	557	410	497	402	401	478	441	449	401	452	479	570	572	556	519	571	714	320	332	268	342	364	386	425	498	92
ENSG00000006534	80	83	80	73	709	770	751	949	625	754	892	684	2364	1914	1873	2771	1394	1858	1505	1521	779	8432	747	874	1682	2221	1728	1644	2266	2439	2755	2283	775	768	932	918	218	241	413	396	571	891	699	919	1437	1239	1312	1305	2552
ENSG00000006555	2	8	4	3	5	7	3	8	3	5	4	3	194	159	196	217	170	182	128	146	216	2170	199	175	236	387	186	145	789	1027	873	650	3	4	8	7	4	16	8	6	170	256	296	403	774	700	786	899	212
ENSG00000006576	1416	1824	1663	1405	2542	2566	2169	2869	2058	2177	2116	1770	1224	1176	1026	1579	875	991	790	849	1704	21503	1589	1876	270	383	279	326	809	683	786	736	989	967	1253	1278	1721	1732	1707	1930	345	414	309	431	1037	1252	997	1350	535
ENSG00000006607	1218	1735	1468	1155	852	934	850	1058	809	818	843	655	1103	1023	914	1349	758	1062	825	882	698	7904	726	784	600	872	918	1026	652	753	724	640	918	853	1181	1154	1063	1049	1033	1165	1075	1374	1163	1585	831	816	886	1090	885
ENSG00000006611	144	171	164	134	14	8	8	7	25	26	27	19	9	14	13	17	72	101	50	66	22	26	19	21	16	23	16	16	20	17	11	15	15	7	9	5	5	5	10	8	3721	4861	4048	5205	38	66	41	36	2964
ENSG00000006625	1342	1819	1456	1328	336	381	267	297	262	308	259	199	450	322	372	364	932	1338	883	975	1094	13553	1014	1208	829	1117	648	693	715	847	827	706	696	737	729	683	594	661	623	661	1462	1359	1070	1419	672	647	604	772	572
ENSG00000006634	937	1237	1099	937	286	300	173	283	183	217	206	178	409	344	353	392	494	586	422	469	551	6860	478	600	416	461	254	308	488	458	461	463	496	488	598	548	478	436	447	538	717	754	537	731	542	524	420	527	694
ENSG00000006652	1428	1757	1497	1320	1045	1156	1079	1288	971	1035	1132	1000	1160	1141	954	1462	1147	1458	1308	1262	1662	21425	1651	1836	525	670	684	746	937	1011	1064	1005	1217	1386	1751	1702	1037	995	852	1015	1145	1400	1561	1912	552	649	672	920	1837
ENSG00000006695	472	665	521	490	214	234	159	224	186	203	208	187	401	345	297	390	504	681	542	524	414	4320	349	444	391	516	408	434	285	382	322	291	325	359	412	312	254	259	286	296	512	541	509	565	153	164	156	178	289
ENSG00000006704	878	1217	1041	831	625	602	712	890	430	544	529	507	385	371	323	421	406	522	438	418	707	7369	669	729	705	977	1232	1348	873	1018	1091	989	422	490	543	562	370	390	631	726	1494	1588	819	1100	978	942	794	829	645
ENSG00000006712	3866	5003	4693	3398	1233	1430	1121	1507	1124	1257	1246	973	1091	845	949	1250	866	1171	866	1027	2108	23176	2050	2382	1118	1591	1502	1492	823	936	948	850	1315	1639	1816	1730	745	728	773	835	816	880	785	1037	1527	1597	1307	1646	921
ENSG00000006715	928	1231	1131	884	1212	1078	994	1202	1080	1135	1152	1082	486	367	414	534	1243	1520	1066	1247	1769	21130	1654	2012	609	742	595	596	946	959	1093	893	961	942	1183	1181	643	614	703	845	857	950	820	1001	814	824	797	929	1018
ENSG00000006740	860	1153	999	796	109	69	91	105	41	61	88	69	10	17	13	22	146	167	135	137	530	6057	481	591	7	7	8	3	285	293	367	272	6	7	11	4	172	169	181	231	8	12	5	5	18	17	12	9	0
ENSG00000006744	3435	4121	3675	3024	1238	1308	1124	1449	1366	1449	1494	1306	1288	1139	1007	1401	3532	4602	3603	3819	1594	18562	1574	1716	1401	1878	1306	1349	1900	2292	2216	1822	1769	1939	2235	1974	2042	2129	2154	2569	1878	2104	1657	2017	1086	1138	1056	1332	934
ENSG00000006747	212	274	206	213	3	6	6	7	5	8	9	11	15	10	13	16	29	55	42	40	81	739	73	77	710	946	728	803	173	145	213	188	220	259	284	276	6	3	5	4	233	362	344	428	74	117	179	188	71
ENSG00000006756	21	23	21	17	579	557	510	611	505	535	501	501	421	351	373	499	2570	2827	2400	2440	734	8327	732	783	1149	1612	1367	1443	1059	1215	1187	1084	275	292	419	322	913	975	1083	1186	1087	1402	1168	1556	246	316	256	316	444
ENSG00000006757	2	9	7	9	105	90	91	114	78	95	126	82	321	313	270	415	673	905	686	727	250	2637	221	294	264	351	233	230	298	303	326	302	108	134	122	120	1	8	7	5	7	7	4	2	107	122	110	160	64
ENSG00000006831	2882	3704	3053	2724	1632	1572	1349	1643	1373	1382	1323	1232	2958	2609	2342	3278	4362	4845	3749	3824	3853	42880	3604	4368	1277	1530	1541	1719	1565	1728	1824	1604	3635	3972	5051	4751	3480	3391	3105	3725	3351	3717	3216	4144	4019	4558	3976	5044	1757
ENSG00000006837	40	53	51	34	29	28	31	27	22	22	20	21	34	36	30	50	36	37	27	44	40	521	32	55	16	24	28	23	19	21	24	20	35	28	15	30	38	22	33	27	15	13	15	14	12	12	15	17	9
ENSG00000007038	13	13	15	6	2	9	2	7	32	37	20	24	1445	1523	1452	2352	1862	2054	1625	1739	160	1908	182	217	14	12	11	7	9	8	7	8	4	6	2	5	6	4	2	5	10	10	11	14	555	619	551	648	2727
ENSG00000007047	2088	2714	2323	1801	1139	1195	1136	1423	1005	1136	1177	913	1024	765	793	1064	313	414	351	320	1073	12689	1037	1182	513	719	585	661	467	515	492	388	406	505	551	512	614	641	608	730	197	263	207	309	469	437	389	428	225
ENSG00000007080	2028	3042	2702	1998	1181	1239	1127	1229	883	1057	1001	792	1923	1488	1530	2146	1815	2661	1862	2029	2115	23622	1984	2351	711	866	730	704	1257	1403	1360	1090	1204	1451	1511	1386	1077	1117	1084	1324	882	952	670	937	839	709	585	761	778
ENSG00000007168	3687	4682	3990	3434	4373	4410	4181	5205	3616	3828	4033	3385	3558	2914	2858	3983	3393	4158	3430	3630	3182	39102	3181	3551	1403	1878	1792	1871	2092	2285	2421	2142	3403	3431	4867	4262	2098	2046	2767	3169	2355	2570	2244	3067	1615	1698	1657	1990	2159
ENSG00000007202	4415	5465	5350	4013	3993	4038	3755	4655	4747	4969	4777	4006	2582	2272	2340	3243	4933	5910	4738	5231	3760	41658	3623	4089	3265	4632	3399	3717	4489	5024	4690	3938	5958	5798	7443	7060	4946	5271	5404	5991	5103	5899	4329	5918	4941	5555	5000	6032	2792
ENSG00000007237	330	386	351	257	171	157	147	176	173	180	226	174	15	20	12	13	9	29	36	30	202	1896	178	181	9	9	20	18	7	17	19	25	7	13	13	9	9	12	14	5	396	431	409	530	15	12	8	12	4
ENSG00000007255	315	438	422	263	32	44	44	46	32	52	48	37	475	382	360	452	164	212	163	188	411	4942	356	464	317	415	337	291	228	223	217	219	46	53	63	35	213	258	254	333	559	684	528	700	197	186	175	154	107
ENSG00000007341	220	327	323	207	301	322	218	285	303	334	330	282	223	229	201	302	356	354	310	291	363	3948	358	365	204	265	202	185	137	124	147	123	359	413	426	383	334	314	279	340	275	283	194	262	216	220	184	300	209
ENSG00000007372	629	902	725	614	18	19	23	27	10	14	14	14	152	129	96	158	40	59	55	43	214	2421	249	245	17	6	14	10	16	10	8	10	134	138	160	160	76	61	128	142	24	34	15	30	13	23	9	21	49
ENSG00000007376	993	1492	1338	1026	659	729	583	709	530	685	631	585	469	367	447	678	917	1361	970	1007	847	9311	753	909	676	913	507	470	1094	1329	1230	826	1164	1371	1283	1246	689	745	676	740	1142	1168	736	908	590	571	469	530	671
ENSG00000007384	467	585	439	386	1672	1948	1857	2205	2184	2407	2618	2140	1432	1371	1365	2007	728	879	679	720	3340	34954	3140	3600	818	1210	920	952	593	758	747	591	845	1026	939	904	651	686	870	940	2475	3153	2371	3118	1061	1123	845	1030	3433
ENSG00000007392	1422	1905	1579	1362	856	1011	811	979	912	984	975	822	633	585	557	806	614	697	636	629	554	7226	590	693	700	898	878	958	623	582	597	502	535	610	734	701	561	445	614	668	828	944	791	1003	590	588	477	614	806
ENSG00000007402	397	538	533	385	10	23	11	11	8	6	6	3	79	51	60	113	44	34	33	37	136	1640	144	167	37	51	12	29	58	60	70	46	4	3	4	5	51	49	93	85	11	12	12	14	15	14	15	10	4
ENSG00000007516	281	371	311	230	54	48	73	97	95	93	90	89	1084	986	926	1494	115	147	107	131	141	1379	99	155	486	765	593	617	144	224	152	183	128	142	162	180	570	552	773	934	26	34	27	42	28	33	41	48	793
ENSG00000007520	737	1147	1090	781	922	865	843	883	795	865	939	766	657	668	636	928	731	1012	794	780	1061	12364	902	1079	949	1234	931	977	664	812	827	560	1212	1488	1438	1327	518	556	540	672	841	901	684	832	535	527	474	526	951
ENSG00000007541	947	1078	1056	629	649	685	630	808	776	789	905	700	538	585	549	849	988	1108	910	1002	1641	18316	1488	1626	540	737	488	500	241	338	312	248	776	874	863	888	572	625	842	973	532	620	479	671	781	806	789	912	898
ENSG00000007545	1122	1611	1377	1062	462	497	438	473	438	478	550	415	479	403	400	525	449	556	466	520	651	7317	608	661	364	499	276	327	372	488	445	382	394	437	536	532	271	298	328	362	498	553	401	551	363	335	366	462	384
ENSG00000007866	466	537	447	415	1857	1991	1795	2079	1119	1520	1359	1123	1027	813	836	1190	318	399	318	286	884	8961	818	985	675	1007	871	1001	476	474	576	470	211	247	331	282	230	254	465	457	532	739	807	953	795	840	770	925	450
ENSG00000007923	1865	2226	2151	1636	1081	1091	893	1141	918	1045	959	802	587	457	426	600	1113	1528	1141	1280	1697	18888	1652	1774	876	1169	896	863	1271	1495	1397	1173	1363	1552	1831	1584	1359	1463	1553	1758	1447	1486	1056	1511	1349	1396	1148	1457	792
ENSG00000007944	655	723	687	561	170	146	127	173	163	138	123	105	608	518	526	721	126	171	140	119	317	3912	310	384	643	820	503	531	435	449	545	488	205	260	247	280	165	161	262	327	367	405	435	599	188	161	219	305	244
ENSG00000007952	10	11	14	9	5	1	4	1	3	5	3	2	9	4	2	6	7	13	9	8	0	36	1	1	15	10	4	1	4	6	5	5	5	3	9	3	4	1	4	3	1412	1498	1152	1556	12	17	12	11	6
ENSG00000007968	1508	2301	1697	1436	61	80	81	87	43	37	33	42	147	101	79	127	42	55	57	74	239	2653	208	272	118	149	121	172	184	232	238	217	85	115	141	158	131	140	231	256	127	168	166	214	388	378	415	482	122
ENSG00000008018	2491	3214	3132	2515	2332	2208	1983	2480	1698	1848	1863	1663	2489	2233	2050	2659	1836	2488	1991	1990	2830	36237	2728	3509	2191	2447	2202	2197	1838	1905	2019	1665	2301	2527	2809	2793	2302	2275	2567	3005	2323	2397	1870	2561	1494	1624	1581	1874	1685
ENSG00000008083	1507	2078	1621	1420	945	854	828	1011	865	1059	794	645	1124	940	791	1221	634	702	568	623	601	6041	630	699	1161	1711	1726	1719	567	598	567	495	624	555	887	795	136	132	195	222	223	276	190	223	761	806	686	840	119
ENSG00000008086	297	373	329	276	501	526	517	604	315	419	444	372	1622	1404	1346	1721	182	261	206	263	220	2231	255	235	114	185	256	232	92	96	79	111	86	78	142	139	108	102	186	194	43	48	79	100	81	92	83	107	12
ENSG00000008128	342	537	410	358	271	232	197	259	195	240	212	183	249	226	247	338	237	241	213	212	207	2473	232	271	296	365	291	301	238	191	187	170	212	290	312	254	305	327	311	389	289	322	267	360	287	272	261	277	180
ENSG00000008130	3492	4436	3932	3058	1336	1322	1223	1583	1287	1424	1588	1261	788	742	715	1162	1237	1581	1250	1335	2163	23567	2053	2235	843	1211	957	979	5140	5651	6083	4972	1472	1689	1705	1557	1784	1776	2218	2297	2741	3070	2216	2782	1923	1916	1878	2009	1344
ENSG00000008256	1382	1664	1490	1252	1319	1379	1378	1547	1335	1540	1754	1400	1445	1235	1253	1924	1645	2220	1854	1981	1888	19214	1666	1810	743	1004	802	846	587	701	724	570	1689	1964	2596	2543	480	489	881	970	807	960	1201	1611	616	685	748	844	718
ENSG00000008277	739	897	796	636	35	41	23	32	21	27	29	48	162	165	128	294	366	385	362	346	463	5188	444	501	129	180	156	166	50	56	48	48	210	189	262	292	388	377	437	468	35	46	28	40	183	171	184	239	26
ENSG00000008282	1203	1427	1313	1139	1873	1869	1674	2021	1853	1952	1833	1663	2033	1926	1679	2503	2323	2483	2284	2310	1904	25574	1960	2360	1614	1797	1465	1431	1549	1563	1628	1438	1294	1582	1869	1787	1476	1497	1466	1521	4558	4598	3801	5184	4815	5375	6008	8113	2569
ENSG00000008283	373	445	336	361	302	338	297	411	416	463	485	491	1299	1275	1103	1890	2215	2694	2255	2159	2400	28086	2397	2943	3287	4563	2745	2637	2217	2562	2446	2072	938	1060	1142	1128	1134	1236	1420	1714	1743	1929	1384	1842	3456	3987	3739	4419	686
ENSG00000008294	4790	6191	5066	4490	2000	2091	1830	2292	1851	2054	1965	1707	4497	3744	3509	4754	4064	5071	3887	4062	2823	30703	2836	3110	1909	2486	3484	3597	2053	2075	2262	2053	3638	3387	5050	4750	3228	3151	3241	3912	1756	2053	1960	2464	2112	2410	2358	3060	2375
ENSG00000008300	351	403	442	336	216	286	234	293	243	276	269	249	709	617	729	1254	1092	1249	1022	1112	2672	27136	2654	2773	380	553	601	623	1236	1466	1519	1272	1418	1560	1846	1773	269	274	435	548	793	987	1001	1372	1336	1544	1460	1690	656
ENSG00000008311	592	872	735	659	294	308	283	362	161	165	192	154	7	8	10	8	46	92	79	74	17	66	15	17	65	133	91	128	41	51	45	61	699	599	1002	854	87	85	94	122	0	4	9	6	71	70	65	86	5
ENSG00000008323	19	31	31	24	32	34	31	36	33	42	34	27	834	677	649	918	130	194	130	144	262	2986	243	293	178	320	222	227	92	118	111	98	33	41	84	30	145	167	73	121	915	1368	1520	1974	1298	1293	1585	1891	729
ENSG00000008324	193	270	250	191	125	145	108	176	99	130	136	91	169	127	149	193	189	289	141	198	230	2730	195	264	250	260	204	224	262	278	328	244	170	171	151	168	133	175	207	225	244	200	162	239	187	147	149	187	121
ENSG00000008382	387	557	510	349	152	170	152	193	104	185	197	164	183	122	133	180	348	353	327	340	117	1188	103	120	160	215	176	207	133	134	135	88	148	186	188	190	127	89	111	167	191	205	197	215	199	217	200	225	262
ENSG00000008394	367	445	448	268	3290	3335	2885	3515	3245	3435	3350	2977	5548	5576	5344	7417	7628	8291	8115	7950	3198	40618	3191	3835	1433	1740	1326	1361	5970	6320	6160	5360	4215	4661	5641	5260	1101	1143	1309	1432	1866	1916	1593	1991	5927	6745	7128	9310	1444
ENSG00000008405	913	1130	893	765	623	512	464	587	752	801	721	712	1516	1325	1116	1611	497	649	502	495	1144	12616	923	1109	149	172	234	185	821	758	807	714	1152	1180	1376	1197	660	658	476	534	476	448	383	488	256	242	250	285	1323
ENSG00000008441	700	1158	1006	778	2291	2495	2529	3082	2008	2065	2228	1708	247	214	196	215	186	250	168	218	1321	14374	1288	1249	24	41	29	38	210	303	273	272	1482	1562	2096	1990	1417	1298	1906	2194	1103	1328	1029	1464	184	176	182	189	436
ENSG00000008513	1128	1420	1186	972	4329	3950	3930	5257	3184	3064	2948	2802	3082	2737	2337	3669	933	1165	747	785	4551	50114	3794	4150	27	28	22	26	2473	2530	1281	1225	404	428	384	359	87	136	96	106	98	90	57	68	2366	2856	1711	1816	1324
ENSG00000008516	53	154	116	78	13	23	17	32	16	16	16	21	894	1042	700	1954	64	50	34	75	137	982	110	102	29	57	28	33	48	54	48	33	44	32	44	38	77	68	100	103	25	16	20	15	18	19	4	16	15
ENSG00000008517	143	190	162	123	80	67	37	76	55	66	58	40	130	178	112	171	29	33	18	17	99	1135	79	115	28	48	47	45	206	270	302	186	215	219	249	236	17	15	13	18	1991	2366	1941	2504	77	59	55	58	870
ENSG00000008710	5137	6405	5641	4247	5222	5992	5559	6914	5160	5698	6163	4884	1941	1732	1621	2843	1735	2058	1700	1788	2398	22806	2209	2502	1210	1914	1491	1583	1865	2192	2282	1873	2668	2830	3547	3272	3350	3472	4857	5720	1262	1794	1579	2114	1168	1214	1131	1246	2786
ENSG00000008735	1377	1854	1738	1301	23	25	13	22	10	10	17	7	36	16	27	50	282	326	326	262	558	6268	570	620	7	7	8	11	95	98	90	80	5	16	10	18	300	290	517	532	5	10	4	7	43	48	57	45	39
ENSG00000008838	3159	4289	3744	3066	1250	1232	1135	1544	1191	1374	1338	1093	1145	998	995	1315	2009	2837	2157	2194	1545	16113	1389	1563	1261	1886	1431	1518	1229	1357	1452	1190	1865	2145	2301	2102	1106	1184	1281	1377	1067	1267	1011	1299	1203	1307	1125	1386	629
ENSG00000008853	192	255	243	204	540	536	490	656	454	554	564	449	191	155	143	202	366	398	352	345	502	5323	434	495	520	680	388	342	565	759	565	472	416	487	407	397	306	314	310	325	247	299	205	236	371	417	306	392	315
ENSG00000008869	785	913	816	671	540	549	515	576	529	540	586	472	840	712	680	846	902	1097	924	1018	598	6499	627	595	516	724	501	546	773	856	822	824	605	517	738	758	281	278	358	415	721	834	696	930	671	748	657	855	692
ENSG00000008952	1833	2258	1810	1696	3393	3407	2663	3626	3612	3941	3686	3333	2023	1808	1744	2769	2676	2699	2209	2349	2257	30273	2225	2669	1304	1605	1346	1291	2368	2254	2470	2155	1471	1622	1826	1952	2579	2253	2441	2784	1288	1391	1020	1505	2356	2641	2616	3428	1466
ENSG00000008988	5401	7670	6545	4970	6074	5568	5104	6301	4234	4939	4869	4107	7422	6534	6156	8431	5148	6938	5259	5440	7113	83864	6839	8139	9141	11211	9731	9718	10525	10610	11194	9655	5586	6619	6701	6137	7689	7719	8853	9365	7374	7589	6035	8457	8469	7754	7849	9016	7991
ENSG00000009307	15341	19759	16307	14091	11729	11435	10610	13327	10506	11259	10842	10036	28014	21403	21692	28221	9670	12180	9252	10110	11825	135875	11255	13033	8580	10552	9791	10459	10365	10727	11727	10117	12106	12966	16656	15558	8554	8091	8510	10131	8566	9540	7705	10243	10222	10322	10004	12113	5582
ENSG00000009335	4164	5019	4522	3657	2936	2818	2446	3153	2670	3076	2843	2541	1950	1716	1545	2154	2801	3539	2523	2727	2699	29748	2445	2710	2073	2683	2128	2289	2467	2778	2618	2244	2779	2650	3416	3272	3003	2990	2899	3409	3517	4051	3208	4348	2755	2960	2503	3085	2971
ENSG00000009413	1331	1709	1425	1269	1209	1035	1622	2043	1131	1028	1290	1279	460	389	365	444	502	617	529	543	383	4521	396	464	353	546	419	447	415	488	463	454	576	552	1011	907	405	430	565	731	436	429	497	619	393	328	410	575	295
ENSG00000009724	157	255	196	170	4	23	15	29	13	14	17	8	78	90	69	104	27	20	17	24	30	159	8	24	36	50	34	16	25	25	35	40	19	9	38	24	71	81	79	112	16	16	18	18	45	20	31	39	7
ENSG00000009780	172	240	218	199	125	89	124	178	97	116	159	124	87	62	76	92	121	156	109	136	108	1402	127	140	133	200	108	101	83	101	114	108	137	175	255	234	61	73	108	154	134	134	195	202	140	117	128	150	57
ENSG00000009830	778	1016	990	677	752	832	859	1038	949	1056	1224	860	1763	1528	1558	2363	1049	1209	1000	987	812	8455	740	851	370	576	435	505	469	577	598	521	574	638	612	624	561	602	706	761	554	703	512	749	884	837	855	967	383
ENSG00000009844	1606	1895	1728	1504	1233	1035	971	1226	1011	1157	1013	946	1346	946	963	1131	692	998	722	757	1385	18016	1335	1489	702	802	670	690	697	624	658	598	1222	1405	1648	1546	803	751	706	904	1079	1113	931	1214	580	680	578	743	570
ENSG00000009950	436	573	596	376	11	13	15	11	8	12	9	6	147	132	136	161	32	48	45	28	132	995	116	137	90	149	117	130	194	207	211	164	9	15	12	8	360	330	453	485	2142	2774	2482	3326	171	136	145	146	47
ENSG00000009954	6576	9011	7689	6742	3302	3452	2937	3732	2898	3104	3077	2547	1839	1413	1604	2080	2816	3618	2704	2925	2824	31328	2557	2960	2148	2919	2177	2479	3720	4301	3997	3405	2858	2751	3580	3459	3475	3257	4013	4609	3526	3953	3230	4153	2852	3275	2902	3518	3700
ENSG00000010017	1821	2318	1929	1661	1727	1457	1533	1896	1380	1460	1414	1348	1367	1071	1008	1310	540	742	528	523	931	11330	843	956	1050	1219	936	917	1222	1152	1218	1086	879	824	1090	1039	636	674	722	822	1598	1790	1100	1418	922	910	783	940	789
ENSG00000010072	1039	1271	1174	989	387	366	319	410	367	361	318	272	678	537	538	715	334	385	271	303	418	4546	318	402	195	189	129	143	375	421	413	368	401	431	543	485	240	227	254	321	370	368	292	380	266	218	244	338	246
ENSG00000010165	1388	1804	1443	1299	709	785	568	666	731	768	702	585	909	738	696	966	1617	2071	1366	1517	978	10605	855	934	1588	2151	1338	1364	734	897	833	668	1263	1481	1516	1440	814	802	762	857	1345	1666	1134	1535	756	1010	726	887	840
ENSG00000010219	344	459	423	376	259	248	183	244	145	126	144	123	212	187	171	254	115	138	126	142	186	2148	159	180	5	5	6	3	70	65	62	66	235	204	340	270	225	249	299	314	141	137	83	102	127	114	115	147	40
ENSG00000010244	5516	7138	6004	5103	3171	3251	2846	3559	2854	3094	2827	2565	4150	3844	3308	4684	2415	3190	2492	2794	3184	38709	3230	3595	2715	3549	3282	3473	3421	3652	3376	3104	2642	2639	3296	3065	2818	2910	3305	4057	3374	3663	2977	4165	3174	3099	2991	3770	2520
ENSG00000010256	2946	3745	3487	2864	4379	4179	3868	4524	3254	3613	3449	3022	2438	2110	2065	2602	2791	3684	2881	2814	3965	48301	3735	4645	4171	5028	4188	4174	4607	4991	5210	4287	2199	2540	2773	2505	2275	2374	2456	2851	4240	4415	3786	4657	2601	3054	2956	3454	2509
ENSG00000010270	875	1075	958	759	906	963	884	1000	861	915	899	842	330	290	258	398	1227	1491	1290	1286	1325	17255	1258	1523	477	484	431	484	650	636	665	619	595	791	922	896	380	461	510	600	788	830	678	851	436	550	510	720	953
ENSG00000010278	992	1173	1082	838	2446	2687	2239	2966	5102	5577	5510	4936	7060	7618	5913	9697	7446	8173	7287	6934	6412	76406	5827	7219	3852	4496	3762	3819	2554	2569	2734	2179	3200	3611	4023	3814	4467	4789	4018	4348	9271	10199	7685	10586	14469	17928	18381	21953	10020
ENSG00000010292	5912	7388	6421	5347	2171	2333	1923	2357	2765	2886	2751	2318	5733	4867	4722	5898	4447	5713	4483	4881	4991	52640	4246	4547	2104	3064	2154	2400	1508	1633	1735	1680	9580	10281	12613	11387	3395	3586	3623	4253	2594	2890	2619	3419	5449	5530	4829	5816	2030
ENSG00000010295	749	824	825	568	809	911	736	897	738	854	682	594	84	82	75	126	46	47	37	32	28	96	16	11	3	10	3	4	10	14	4	13	41	71	51	46	29	28	26	39	11	16	4	6	23	12	13	6	16
ENSG00000010310	79	120	115	72	40	21	37	41	30	37	39	18	288	260	225	339	28	23	23	25	80	778	56	71	228	327	224	233	128	119	89	136	81	65	101	93	458	421	291	270	175	301	181	206	34	41	36	51	757
ENSG00000010318	122	128	89	77	51	33	30	50	45	72	65	56	105	101	85	115	56	57	45	44	82	694	68	62	97	124	74	65	85	102	156	92	38	59	44	49	77	84	140	157	77	71	69	70	57	52	76	60	54
ENSG00000010319	76	100	97	85	1	9	10	8	10	4	7	4	21	5	18	28	22	18	17	12	12	69	16	20	35	39	31	33	47	69	89	62	1	1	6	3	16	21	16	30	7	7	4	4	12	13	18	25	6
ENSG00000010322	2731	3527	3053	2323	2634	2883	2568	3260	3003	3269	3533	2764	1472	1230	1216	2100	1725	2062	1613	1783	1514	14169	1353	1434	964	1420	858	860	1667	1886	1640	1471	875	935	1000	982	2052	2143	2721	3226	1089	1365	1021	1327	2243	2153	1690	1909	801
ENSG00000010361	916	1042	1064	773	194	230	191	233	188	258	231	227	135	154	117	174	52	91	66	77	34	377	53	57	381	498	386	330	204	234	236	216	195	245	245	246	425	430	485	612	57	54	44	58	366	381	371	406	133
ENSG00000010404	1727	2095	1690	1498	1428	1336	1130	1630	1794	2112	1962	1678	5240	4142	3629	5218	3245	4136	3051	3372	742	8222	695	814	5637	7645	6366	7240	659	708	697	636	2506	2698	3521	3340	679	679	907	1090	511	726	630	681	783	795	811	903	1940
ENSG00000010438	21	48	20	16	63	46	49	66	79	62	48	34	572	502	523	600	599	897	748	694	36	71	16	32	15	34	16	11	23	28	10	12	31	26	22	25	11	12	6	9	2968	3371	2367	3275	624	689	570	656	3300
ENSG00000010539	767	1133	921	640	199	212	144	209	122	149	137	140	455	435	308	409	256	361	263	297	327	3667	297	368	449	607	423	423	170	150	170	138	209	217	251	239	251	238	210	212	402	368	250	381	166	145	171	161	230
ENSG00000010626	147	161	148	118	84	77	54	67	59	50	75	56	326	283	263	352	130	166	137	158	108	1353	102	136	66	73	63	59	76	99	117	61	115	109	149	141	44	47	67	69	20	40	25	37	23	37	25	43	39
ENSG00000010704	5	12	9	6	301	366	300	402	281	332	362	313	360	383	380	575	144	167	133	145	542	6784	549	600	154	228	196	219	276	280	333	276	273	307	392	336	516	537	723	807	280	328	353	411	294	384	381	471	529
ENSG00000010803	1056	1369	1233	921	652	622	663	745	494	574	553	478	558	568	481	700	725	1098	801	985	895	9373	735	859	202	305	239	256	377	395	376	327	483	515	638	568	440	432	464	551	597	666	524	593	506	540	445	520	345
ENSG00000010810	1899	2391	2016	1620	542	477	417	565	417	474	488	420	492	336	366	518	456	562	454	432	96	1070	101	136	325	505	370	473	24	35	39	30	1369	1482	1761	1529	48	55	62	71	295	292	225	313	161	123	120	157	25
ENSG00000010818	1031	1308	1152	927	1158	1204	1116	1366	1255	1447	1280	1188	1357	1146	999	1338	621	856	739	741	1342	14094	1219	1332	594	846	974	980	456	480	481	518	1975	1881	3127	2570	373	364	384	505	299	384	300	381	860	1017	865	1022	466
ENSG00000011007	2181	2643	2309	1973	1368	1319	1157	1435	1212	1293	1139	1127	635	481	534	787	980	1222	821	937	1378	16350	1297	1432	1205	1718	1095	1179	1354	1473	1288	1102	1539	1601	1774	1887	1096	972	867	1070	1344	1419	820	1011	1260	1189	931	1103	633
ENSG00000011009	935	1276	1249	887	1257	1205	989	1206	1027	1239	1116	917	955	794	844	1086	1454	2186	1530	1559	1451	16157	1341	1423	2935	4004	3017	3054	1411	1622	1497	1190	1019	1326	1211	1214	883	923	812	786	2413	2605	1806	2436	1773	1827	1382	1539	1470
ENSG00000011021	330	475	446	353	473	502	567	676	353	428	491	476	197	179	186	243	386	427	402	396	467	4450	481	453	463	685	466	509	469	515	559	506	485	476	723	744	362	405	668	675	328	497	423	502	728	698	604	764	187
ENSG00000011028	656	837	761	602	25201	27171	22349	29250	26403	28553	27887	24073	739	932	605	1013	645	749	605	543	4155	45223	3940	4579	608	810	669	639	63	100	174	75	4705	5151	5877	5924	2898	2922	3723	4259	45	36	47	35	74	106	66	79	53
ENSG00000011052	168	211	188	146	73	45	49	53	51	56	40	43	40	26	14	2	15	16	1	16	12	86	1	20	14	20	16	19	31	33	45	19	14	38	80	11	39	37	36	48	46	53	24	42	29	15	8	10	26
ENSG00000011105	733	861	732	632	1232	1212	1092	1397	1419	1468	1487	1297	663	610	486	760	782	970	830	878	624	7494	607	732	19	35	16	29	283	287	256	241	535	551	641	627	1226	1272	1204	1414	149	146	130	162	141	178	126	138	226
ENSG00000011114	839	1176	979	781	1298	1223	1290	1654	938	1117	1145	1039	1201	1099	987	1317	1080	1441	1101	1262	862	10969	931	1051	1146	1597	1397	1353	1710	1839	1781	1581	479	534	815	775	438	466	608	688	947	1028	902	1305	1106	1045	1065	1296	593
ENSG00000011132	319	428	417	328	255	277	221	330	246	247	274	197	202	122	176	239	243	289	291	242	147	1773	132	150	176	248	178	165	265	349	337	324	234	237	244	249	395	415	486	636	250	241	211	283	201	203	160	236	188
ENSG00000011143	497	617	544	452	120	135	125	174	98	152	101	116	328	275	282	375	449	634	447	500	303	3169	266	318	286	367	290	210	195	215	295	200	331	409	403	420	236	261	328	391	143	111	99	151	192	178	168	218	114
ENSG00000011198	347	392	346	353	463	413	409	491	481	475	494	482	221	265	225	279	281	430	295	367	415	5160	407	473	445	537	438	525	494	507	639	497	227	285	309	315	173	164	155	193	302	337	238	374	465	470	492	707	177
ENSG00000011243	1940	2508	2282	1846	1022	978	870	1129	1015	1189	1056	937	1009	890	926	1364	744	901	725	757	761	7620	678	873	542	707	520	517	1211	1377	1464	1165	485	530	594	578	823	787	978	1130	812	941	815	997	680	739	635	746	330
ENSG00000011258	870	1145	1010	846	238	222	212	229	218	228	233	232	676	611	604	796	469	634	508	560	449	5498	451	502	558	683	557	578	511	433	552	527	330	386	553	500	447	402	522	585	294	346	283	453	405	398	472	602	168
ENSG00000011260	1802	2104	1795	1434	674	675	533	665	577	611	672	538	647	481	471	596	841	1099	776	819	828	9823	803	870	850	1026	770	803	775	780	713	603	1281	1293	1575	1374	1077	1068	1053	1211	976	1019	727	994	838	998	803	904	593
ENSG00000011275	1696	2283	2060	1678	1697	1731	1607	2042	1243	1390	1349	1300	517	455	478	600	1003	1219	1019	1055	1293	14695	1130	1358	524	778	526	517	1001	1262	1124	920	1014	1034	1362	1297	1571	1469	1514	2047	921	1013	762	1009	607	672	588	660	1039
ENSG00000011295	1827	2405	2253	1697	620	619	561	715	571	685	616	525	1003	974	882	1281	2739	3183	2741	2845	1502	18153	1420	1654	841	990	829	825	1198	1217	1352	1057	1062	1234	1318	1384	1333	1361	1433	1655	1636	1743	1339	1859	1076	1103	1067	1306	701
ENSG00000011304	17428	23008	20558	15642	8344	8403	7303	9285	6770	7933	7395	5881	12738	10312	10227	14071	9709	13157	9784	10618	10039	105113	9233	9956	6727	9722	9041	9012	8268	9732	9865	7772	9678	10637	11812	10658	11277	11662	10730	12176	11020	12758	9191	11962	11469	11655	9885	11420	10147
ENSG00000011332	376	517	497	353	81	105	100	96	82	86	80	73	27	37	32	46	49	77	49	50	153	1635	138	139	69	95	51	54	12	17	19	18	153	148	134	188	63	70	80	74	3	9	4	7	27	34	28	25	12
ENSG00000011347	202	263	230	178	27	36	27	26	20	27	33	14	508	490	449	696	244	361	238	189	460	4626	454	489	877	1354	1066	990	652	784	825	600	25	32	26	34	237	205	289	206	776	1093	878	1156	80	94	66	93	31
ENSG00000011376	619	737	606	519	668	661	558	692	589	619	640	546	231	190	187	218	644	843	684	694	545	6068	471	584	406	591	379	373	684	782	838	600	378	383	481	444	561	526	650	761	642	652	560	624	844	1041	982	1167	348
ENSG00000011405	1289	1554	1270	1082	1370	1303	1187	1513	1159	1233	1129	1118	2284	1874	1796	2320	1098	1300	1015	1197	1040	11259	975	1022	617	871	719	824	853	905	863	907	1325	1337	2100	2035	845	835	931	1129	1171	1294	1115	1510	816	828	766	1036	1386
ENSG00000011422	532	613	454	461	3736	3737	3182	3878	2447	2708	2499	2155	2401	2763	1911	3118	3180	3633	2181	2033	2813	35470	2884	3304	1012	1318	2019	1784	1323	1433	950	857	1904	2103	1665	1600	1109	1278	246	263	864	1253	1139	1376	1419	1748	1272	1715	2316
ENSG00000011426	3539	4174	3703	3275	4027	4347	3824	4765	4363	4673	4718	4035	4875	4311	3815	4798	5619	6772	6241	6974	16606	200743	15724	18221	2302	2941	2324	2836	1721	1662	1846	1818	8868	9302	13491	12523	2793	3056	3242	4172	2358	2802	2815	3526	5718	6097	6322	8773	5040
ENSG00000011451	2620	3403	2919	2193	1484	1562	1473	1896	1460	1520	1599	1309	1012	862	803	1083	901	1204	896	900	1772	18570	1615	1705	765	1164	1072	1041	958	1150	1193	847	815	892	923	919	1215	1319	1390	1754	1203	1609	1081	1415	938	800	659	769	813
ENSG00000011454	899	1247	1091	891	1376	1482	1326	1621	1239	1213	1236	1173	1281	1080	1063	1451	982	1258	1020	1001	1266	14313	1290	1357	1415	2031	1700	1838	888	938	955	826	796	846	1172	1061	666	602	780	1011	1152	1417	1291	1645	1302	1279	1248	1596	460
ENSG00000011465	123	153	149	190	15102	14030	12756	17123	29244	30421	29442	29491	203	361	208	253	155	129	138	137	85	207	55	95	57	42	46	52	44	52	136	67	34	42	19	33	34	21	24	30	39	38	52	66	19	21	31	37	62
ENSG00000011478	471	596	548	377	332	297	303	381	294	357	328	305	456	438	396	655	255	314	279	311	492	6472	478	628	227	294	213	202	135	159	149	153	508	512	627	610	476	518	481	587	182	183	161	158	168	178	194	227	133
ENSG00000011485	5383	7234	6472	5058	2229	2174	2019	2374	1906	2244	2134	1783	1251	1089	1017	1347	1204	1442	1283	1232	3637	39224	3243	3823	1852	2415	1789	1782	1985	2347	2263	1813	2123	2284	2451	2281	1393	1410	1688	1872	1727	1818	1421	1798	2375	2595	2363	2910	1644
ENSG00000011523	557	677	561	448	207	210	182	241	154	158	157	159	339	308	279	341	287	324	280	320	279	3260	321	313	698	957	852	881	179	172	272	198	192	218	294	283	232	191	334	398	329	338	248	361	93	90	128	158	81
ENSG00000011566	637	868	733	596	1038	980	855	1040	1165	1195	1205	1157	834	659	623	812	916	1220	1004	1093	924	13247	938	1102	599	706	728	793	642	653	810	744	389	422	566	525	357	313	445	564	504	529	497	630	1051	1088	981	1291	569
ENSG00000011590	18	38	26	17	9	9	2	13	5	12	12	5	4	6	6	14	4	11	2	3	20	177	12	21	14	18	9	12	38	31	37	16	10	6	1	7	48	44	49	35	15	6	5	10	13	15	11	9	5
ENSG00000011638	156	207	216	165	454	487	501	645	548	548	750	639	1436	1304	1117	1664	222	270	288	284	787	9765	844	906	680	904	588	621	299	282	348	325	165	223	313	256	85	111	109	153	474	527	592	734	328	402	348	409	817
ENSG00000012048	1525	1695	1606	1414	543	511	438	601	527	592	591	494	793	623	721	820	1229	1563	1156	1327	1369	15918	1206	1373	695	980	642	736	258	291	361	300	1635	1707	2317	2081	439	443	636	626	748	823	785	945	1387	1346	1429	1814	1079
ENSG00000012061	550	748	713	487	1030	975	765	1051	846	940	839	727	1968	1702	1456	1932	343	458	424	428	1232	14266	1131	1363	612	895	647	627	457	552	470	439	1056	1075	1227	1150	4524	4584	3009	3253	446	423	257	398	643	650	550	608	559
ENSG00000012171	154	211	195	156	598	714	740	930	822	977	1009	883	2160	2009	1904	3642	704	775	628	522	141	1002	134	166	1347	1735	1671	1735	4900	5833	5081	4046	564	700	914	836	611	698	565	618	1212	2008	2329	2925	919	1022	866	979	3335
ENSG00000012174	1343	1775	1503	1239	1165	1136	930	1253	1053	1084	1145	1025	437	393	349	501	722	808	596	754	1142	13650	1069	1266	635	853	590	639	723	698	789	657	427	438	585	545	1163	1310	1295	1389	440	442	320	387	449	485	471	613	389
ENSG00000012211	241	291	242	182	144	141	134	187	99	127	105	111	203	159	188	233	281	367	260	239	156	1473	139	156	259	429	270	297	163	196	196	158	94	88	87	78	278	247	485	560	243	262	195	234	153	154	103	141	216
ENSG00000012232	2310	3055	2562	2169	2522	2531	2425	3109	2599	2966	2784	2378	1259	1248	1056	1690	2054	2307	1828	2049	1267	13615	1066	1353	1841	2596	1991	1948	1099	1289	1193	892	844	932	1064	1007	1080	1253	1442	1511	1050	1196	841	1161	972	1064	884	1072	2246
ENSG00000012660	2656	3496	2791	2390	2448	2502	1977	2621	1758	2166	1767	1614	839	868	725	976	3775	4085	3449	3680	3691	45277	3732	4188	2103	2706	2394	2586	814	807	826	679	3205	3480	4093	3857	7629	8195	8925	10212	390	420	331	465	3227	3705	3195	4323	1549
ENSG00000012779	171	211	175	123	15	9	5	15	23	32	32	41	2139	2027	2008	2799	213	278	227	211	17	35	20	30	8	13	13	12	682	824	888	704	5	4	5	5	11	12	3	8	684	935	839	1117	726	801	769	681	2427
ENSG00000012822	781	920	924	743	1768	1634	1693	1929	1902	2086	1955	1744	1591	1205	1282	1780	988	1215	1068	1116	788	7754	802	900	784	1190	867	885	1009	1102	1321	1223	1099	1154	1410	1393	466	477	635	644	1246	2084	1925	2563	814	986	1034	1026	925
ENSG00000012963	1082	1438	1279	1040	902	923	676	805	746	905	682	658	304	261	256	320	513	619	477	530	735	8484	626	783	1213	1372	1026	1068	400	440	434	341	689	821	852	836	445	430	519	598	765	669	594	823	700	764	653	794	576
ENSG00000012983	1135	1561	1250	1083	1872	1741	1642	2002	1695	1761	1622	1613	603	538	512	636	1106	1346	1174	1290	1095	13378	1027	1193	1027	1434	1195	1278	1402	1490	1488	1422	709	773	1065	1039	806	820	619	813	444	513	480	580	872	828	785	1089	614
ENSG00000013016	358	434	423	347	1316	1311	1204	1455	1122	1338	1320	1094	103	111	115	117	218	218	201	250	622	6731	551	616	499	785	416	404	360	367	374	316	496	558	610	626	15	21	16	15	13	12	8	16	11	7	4	9	8
ENSG00000013275	4983	6153	5745	4325	1852	1932	1614	1982	1520	1857	1696	1460	1657	1402	1403	1871	1612	2104	1539	1695	3302	34366	3102	3535	1862	2517	2363	2465	2732	3009	3094	2284	2533	3094	2997	2741	1970	2112	1982	2254	1883	2080	1399	1816	2129	2200	1746	2044	1535
ENSG00000013288	574	678	665	479	3049	3227	2699	3544	3409	3870	3680	3298	836	787	731	1093	902	1059	959	979	1319	13366	1216	1460	1556	2288	1814	1773	1238	1486	1360	1245	1129	1178	1468	1425	891	1016	1018	1135	852	1083	882	1087	1527	1576	1631	1931	636
ENSG00000013297	18	21	6	11	481	546	349	390	466	584	424	387	21	20	17	41	16	22	13	6	45	349	22	37	8	14	5	3	37	55	54	56	23	18	12	14	8231	8996	7330	7594	8	6	7	3	28	18	13	14	18
ENSG00000013306	3191	3977	3711	2732	1130	1126	1009	1264	932	1231	1131	987	2399	2040	2118	2966	4408	5974	4422	4814	3267	35591	3103	3470	2001	2618	2109	2276	3133	3712	3649	2723	2397	2913	3042	2591	3479	3564	3633	4128	2928	3125	2351	2815	1717	1653	1401	1639	1757
ENSG00000013364	362	419	404	342	5678	5958	5450	6708	5528	5612	5628	4840	2532	1833	2085	3126	3408	4479	3496	3400	1067	11747	1073	1291	3839	5190	4104	4370	3170	3572	3852	3091	3089	3549	4135	3953	1940	1950	2336	2826	4747	6046	5362	7052	1808	1917	1775	1794	9508
ENSG00000013374	1864	2495	2226	1949	1239	1202	1084	1251	1011	1138	1093	990	930	757	713	971	1278	1730	1439	1485	1281	15151	1265	1450	1371	1875	1413	1459	867	900	983	843	998	1162	1356	1308	871	846	1068	1238	1199	1345	1237	1772	1243	1279	1263	1480	2031
ENSG00000013375	1524	1893	1564	1483	2554	2533	2175	2708	2342	2482	2362	2039	869	719	610	857	524	614	550	540	451	5128	440	561	402	561	429	474	999	904	1112	988	1497	1598	2299	2155	449	475	588	698	588	623	532	786	386	375	355	501	433
ENSG00000013392	185	243	260	169	204	205	229	249	190	219	205	210	67	79	65	103	81	74	73	81	34	389	30	51	34	53	28	24	115	126	131	105	127	139	187	190	43	49	101	117	63	75	91	95	33	34	39	44	23
ENSG00000013441	443	523	470	368	882	780	877	1104	695	576	686	775	1100	1064	1040	1715	1107	1281	1139	1173	848	11553	945	1074	446	553	756	784	891	818	997	1050	503	536	815	747	537	469	586	724	424	595	505	717	1449	1223	1463	2011	1112
ENSG00000013503	452	583	560	473	488	424	446	490	278	326	327	305	209	136	152	206	700	851	605	660	393	4396	397	423	364	469	238	272	795	739	867	734	505	644	764	673	166	212	269	266	329	319	312	360	185	178	184	247	353
ENSG00000013523	560	722	631	529	248	272	225	282	336	389	332	333	611	598	522	780	680	873	688	683	515	5443	471	520	582	861	563	571	831	990	861	751	137	161	174	153	706	787	837	868	533	607	423	538	445	504	470	634	176
ENSG00000013561	1453	1673	1347	1166	1010	970	920	1066	961	1127	1075	972	543	438	448	577	692	1009	727	735	1459	17874	1439	1711	675	769	623	660	1360	1225	1313	1268	531	570	728	703	896	966	788	1057	578	659	547	808	311	351	309	383	700
ENSG00000013563	367	382	412	305	850	872	743	1014	701	800	823	677	744	681	631	993	697	823	702	718	759	9056	757	863	526	699	529	501	193	200	252	185	522	568	628	615	486	570	614	736	550	580	430	534	223	265	238	286	936
ENSG00000013573	3352	4426	3528	2833	631	629	534	637	592	529	536	459	1752	1539	1523	2089	2557	3297	2494	2715	991	10132	1003	1033	1891	2644	1778	1898	977	1095	1052	776	1535	1755	1772	1759	1160	1161	1189	1290	1510	1728	1266	1614	3226	2980	2572	3088	2797
ENSG00000013583	622	837	770	594	826	804	774	911	975	957	978	849	1340	1206	1213	1469	555	776	644	635	449	4988	407	484	157	185	150	174	328	308	324	308	976	1143	1447	1330	625	648	613	692	438	471	364	472	571	611	652	703	501
ENSG00000013588	1096	1611	1284	1078	593	776	638	830	735	800	1008	876	23599	22469	18487	31427	7051	7911	8252	8310	5289	60064	5668	6519	3644	4456	7550	8503	2052	2425	1775	1983	5015	5228	9887	8946	11849	12227	11204	13291	10211	13485	8619	10577	36641	40680	38790	48219	16265
ENSG00000013619	263	256	237	125	173	212	97	140	115	188	89	77	89	66	65	79	440	613	350	340	85	803	79	95	118	176	85	95	150	163	162	124	502	447	629	625	32	28	47	51	10	12	6	1	32	28	16	27	43
ENSG00000013810	3698	4683	4274	3297	1385	1573	1316	1698	1729	1806	1884	1540	1719	1468	1480	1915	2892	3885	3134	3324	2600	27944	2271	2727	2665	3351	2152	2273	1074	1232	1221	1079	2989	3265	3754	3405	1099	1150	1379	1536	1912	2086	1775	2547	3256	2975	2879	3591	1554
ENSG00000014123	969	1206	1028	890	995	936	854	1177	906	889	848	828	984	843	816	1054	1087	1197	998	1194	713	8826	685	772	560	655	584	560	834	734	893	847	475	487	637	649	474	441	652	814	947	1096	1067	1405	578	555	659	912	562
ENSG00000014138	922	1052	1021	782	570	512	467	556	457	482	507	439	381	284	364	401	837	1186	835	967	919	9962	810	934	625	889	609	617	131	136	164	110	1075	1121	1250	1176	241	298	323	420	545	597	466	624	827	864	804	1085	859
ENSG00000014164	444	628	551	406	441	440	408	554	343	369	441	351	550	402	412	593	376	457	458	449	880	10322	810	1027	546	700	477	564	366	454	414	304	310	327	416	349	419	392	503	622	373	453	353	525	573	518	445	542	454
ENSG00000014216	1450	1714	1642	1324	4161	4425	3966	4947	3772	4215	4293	3357	7279	5653	6021	8336	3832	5358	4176	4062	4722	50114	4250	4973	5974	8197	6216	6222	4021	4442	4438	3615	2581	3027	3219	2982	2285	2388	2623	2924	10880	12692	9431	11984	5752	6072	5311	5996	6530
ENSG00000014641	2324	2847	2675	2132	1587	1495	1208	1556	1222	1349	1302	1215	1975	1753	1542	2076	1914	2570	2137	2027	3413	44004	3070	4127	1800	2148	1662	1671	1608	1729	1837	1537	1818	2119	2325	2069	1785	1800	2069	2388	1306	1322	1118	1503	1474	1704	1694	2081	2505
ENSG00000014824	1240	1468	1404	1197	1880	1678	1506	2053	1427	1634	1574	1382	1381	1154	1162	1536	1473	2058	1601	1798	1092	14557	1120	1397	1870	2301	2019	2159	1398	1486	1548	1381	1215	1330	1696	1622	988	945	1024	1209	1683	1713	1435	1948	1240	1207	1310	1725	711
ENSG00000014914	69	130	106	122	310	346	405	468	230	286	272	234	377	348	331	470	345	467	519	521	622	6756	653	631	463	698	766	944	164	157	199	156	219	191	345	350	296	309	645	813	1059	1444	1660	2216	171	173	239	303	1555
ENSG00000014919	1218	1520	1486	1188	535	576	442	638	446	479	435	404	878	775	657	882	758	1004	785	820	1064	12250	912	1012	734	1012	653	702	903	941	924	799	802	858	1132	997	815	713	829	956	864	964	729	1021	514	483	496	633	993
ENSG00000015133	581	800	731	511	24	39	16	25	12	12	13	17	245	192	198	319	595	775	588	629	44	229	34	38	1416	2367	1130	1285	1103	1348	1191	1038	280	266	322	258	157	186	241	276	672	868	533	702	1087	1062	758	946	367
ENSG00000015153	314	502	338	323	191	172	138	166	178	186	138	156	148	116	105	124	124	153	117	132	166	2048	135	159	98	115	87	92	82	77	91	83	81	111	121	102	75	76	63	82	139	147	97	129	118	109	81	135	182
ENSG00000015171	1246	1607	1277	1266	2228	2246	1955	2544	2036	2050	2085	1863	873	630	696	931	494	610	505	520	1801	21999	1707	2043	462	547	431	462	1308	1390	1464	1205	880	894	1231	1006	1087	1122	1335	1430	1294	1397	1080	1542	912	976	807	1001	1611
ENSG00000015285	19	16	27	14	7	5	6	2	6	4	7	3	6	5	12	10	11	8	16	2	11	106	9	16	20	25	17	13	5	8	16	19	1	2	9	4	34	26	39	35	4	9	7	8	0	6	3	2	3
ENSG00000015413	10	22	16	18	2	5	1	5	13	19	9	8	4	4	8	4	25	48	26	33	17	21	12	8	8	14	9	13	9	25	7	11	9	3	6	0	4	4	1	4	8212	10532	7873	10021	57	107	65	54	150
ENSG00000015475	518	686	584	488	837	646	592	806	728	765	764	687	744	620	520	797	93	100	91	80	1071	12943	985	1223	468	516	454	421	995	1127	1112	940	396	521	493	440	829	883	767	1030	1144	1153	916	1214	1420	1720	1458	1696	504
ENSG00000015479	287	492	385	335	252	234	231	246	221	232	200	220	173	182	209	251	276	300	227	245	426	4905	386	432	180	275	220	258	242	231	245	200	215	185	254	238	392	351	473	447	151	147	143	169	284	263	228	349	214
ENSG00000015532	840	1243	1177	863	1638	1745	1584	2102	1704	1802	1863	1416	1228	1201	1091	1717	1479	1686	1462	1453	979	10254	870	1037	698	1042	673	534	431	470	451	376	1554	1629	1655	1608	664	800	1009	1201	403	490	349	435	885	963	839	1149	262
ENSG00000015568	113	101	76	58	63	36	21	39	18	24	23	45	44	40	31	44	36	34	28	38	35	400	53	76	7	20	1	22	10	13	13	51	27	97	37	60	54	61	43	20	20	29	8	32	23	28	25	19	11
ENSG00000015676	1957	2678	2341	1908	1527	1629	1482	1783	1761	2042	2055	1648	1346	1171	1117	1493	2146	2762	2216	2309	2624	29845	2461	2853	1010	1343	1075	1056	1257	1459	1493	1142	1825	2066	2178	2067	1429	1419	1757	1886	2091	2451	2033	2853	1272	1354	1296	1532	1761
ENSG00000016391	422	513	521	365	28	33	19	17	6	23	11	12	7	12	13	11	224	283	202	231	112	880	70	73	160	254	111	72	226	206	252	185	11	10	5	5	175	186	273	295	1248	1354	1239	1446	350	352	346	370	44
ENSG00000016864	649	860	799	664	1740	1862	1559	1893	1347	1495	1495	1313	390	446	343	553	733	946	744	770	995	12167	916	1252	784	894	664	617	531	507	566	448	628	678	860	781	630	721	877	950	472	483	442	545	540	586	635	849	474
ENSG00000017260	1456	1814	1447	1284	2471	2686	2180	2866	2502	2576	2386	2288	2646	2322	2251	3216	4155	4732	4006	4363	3952	49397	3927	4437	1733	2215	1767	2031	2177	2380	2224	2239	3265	3387	4376	4111	2312	2406	2254	2756	2151	2406	1967	2596	2898	3352	3179	4193	1808
ENSG00000017483	28	54	33	26	540	619	541	621	309	395	291	267	31	24	22	28	55	74	42	64	48	65	30	33	22	42	30	32	1518	1816	1654	1305	30	33	33	30	28	23	20	20	2052	2284	1612	2144	90	99	93	107	210
ENSG00000017797	2428	3064	2716	2170	2113	2037	1979	2534	2105	2259	2431	2058	2727	2042	2254	2944	1639	2219	1588	1763	2997	34165	2616	3088	2960	3879	3219	3346	1588	1562	1825	1595	3232	3482	4488	4131	1476	1463	1551	1803	1864	2296	2058	2708	1508	1632	1664	1840	1341
ENSG00000018189	641	854	737	621	535	568	543	694	400	452	480	406	195	185	146	229	382	433	326	399	358	4737	448	457	432	625	479	543	272	303	299	262	249	234	321	305	233	201	272	351	302	349	285	324	392	318	324	420	223
ENSG00000018408	866	1137	930	811	3336	2851	2013	2747	3243	3491	2586	2466	2146	1793	1837	2174	1598	2071	1302	1328	2017	24901	1904	1983	3142	3993	2070	1999	451	469	469	482	882	1041	1208	1086	7040	6364	2256	2742	36	35	53	83	1352	1404	810	998	744
ENSG00000018510	1158	1528	1522	1207	1866	1834	1678	1927	1678	1620	1635	1412	1249	1076	1112	1337	2018	2579	2024	2209	1751	20472	1653	1715	1032	1331	962	1096	2057	2191	2171	1911	1729	1790	2561	2424	990	949	1113	1323	1344	1292	1118	1596	2176	2063	2026	2548	1481
ENSG00000018610	738	1033	834	674	355	318	275	296	198	276	252	178	536	450	414	569	636	770	579	614	490	5185	450	461	362	399	338	352	224	244	245	229	532	565	599	596	467	374	429	523	270	258	217	239	181	234	196	210	495
ENSG00000018699	565	640	557	503	426	426	365	451	294	310	292	283	355	302	279	350	570	745	528	604	522	6853	475	565	426	532	452	529	376	359	376	352	465	556	567	613	472	464	451	487	459	422	338	499	392	456	362	484	399
ENSG00000019144	462	572	485	469	7344	8001	6248	7814	8436	9293	7754	6419	1097	979	883	1171	1656	2328	1904	1984	1614	15778	1520	1706	1579	2159	1285	1214	96	110	144	102	1530	1593	2049	1959	1138	1057	1276	1431	760	1015	852	1196	576	606	504	583	383
ENSG00000019186	63	66	53	49	18	17	5	18	22	39	17	25	36	46	25	24	1119	1497	1077	1136	292	3957	324	368	225	276	179	148	18277	19304	15159	14934	3250	3083	2949	2965	113	188	123	104	17	34	25	22	180	227	116	127	21
ENSG00000019485	139	195	158	130	113	104	96	127	76	108	105	68	237	223	238	338	69	78	97	116	298	3142	277	313	74	92	65	66	173	229	196	168	204	221	312	283	137	140	307	366	151	194	160	243	101	86	75	109	310
ENSG00000019549	27	44	24	28	1323	1123	1035	1513	728	776	678	702	332	250	192	243	319	430	273	310	39	278	24	40	183	187	127	125	42	49	55	44	707	781	1053	1052	67	89	59	55	11	9	5	7	787	860	509	668	1094
ENSG00000019582	43	63	175	180	98	146	136	87	10	12	125	134	94	124	123	94	21	33	258	265	771	7730	807	855	52	64	118	144	36	39	106	118	5790	6580	6963	6545	61	70	71	62	6	4	79	121	102	134	107	94	16
ENSG00000019991	43	56	37	50	3529	3053	2494	3611	5094	5708	4427	3975	35	62	39	37	118	126	83	95	29	57	13	19	14	12	14	8	10	8	15	7	9	8	7	6	6	7	6	9	12	5	11	8	7	9	5	5	6
ENSG00000019995	835	1072	901	762	616	528	554	779	606	700	764	700	426	388	406	588	209	305	209	253	513	6272	534	642	311	382	391	376	349	355	457	365	533	555	761	812	198	171	221	279	274	300	384	489	350	379	417	491	299
ENSG00000020129	1318	1473	1460	1145	1070	1045	1030	1232	1086	1276	1150	956	637	600	534	784	730	1075	745	744	1473	15551	1343	1562	1067	1559	1062	1155	872	1043	965	677	1118	1320	1393	1278	1466	1473	1242	1643	499	589	379	469	1293	1264	946	1147	562
ENSG00000020181	500	719	637	462	7820	8387	7730	9500	3958	4675	4818	3890	63	90	66	115	47	52	60	51	367	3595	346	379	18	31	23	17	7	19	26	19	43	61	42	68	184	215	288	295	4	13	13	9	31	28	14	21	14
ENSG00000020256	1168	1386	1125	1019	442	370	405	453	215	236	333	278	452	361	333	404	307	414	300	308	762	8000	606	695	578	835	351	353	592	649	617	538	160	282	235	225	132	164	228	273	400	423	428	527	203	208	240	240	408
ENSG00000020426	405	531	498	370	424	358	293	422	361	418	325	314	566	417	424	497	304	387	283	331	402	5245	408	435	342	415	332	400	395	392	419	341	271	304	329	311	377	356	414	447	83	93	58	87	386	292	292	407	227
ENSG00000020577	1212	1359	1209	1023	2973	2951	3033	3767	3581	4215	4186	3420	2683	2211	2545	4065	1234	1561	1412	1321	1427	17695	1812	1802	533	693	1180	1287	552	653	645	616	1612	1556	2437	2212	535	530	459	572	344	439	604	782	1367	1324	1812	2369	1073
ENSG00000020633	966	1349	1253	954	79	118	89	127	13	21	17	21	9	18	10	13	17	23	24	25	267	2774	241	238	9	17	15	9	5	11	4	2	10	9	12	7	5	12	6	11	13	33	16	26	10	18	10	7	16
ENSG00000020922	1071	1351	1219	957	438	422	439	531	426	482	427	386	361	346	332	357	971	1126	1002	943	613	7274	566	648	624	754	595	685	330	285	331	310	595	602	719	826	383	367	400	506	502	532	515	676	817	703	827	1002	492
ENSG00000021300	132	215	162	132	6	9	17	9	23	42	35	22	570	502	473	590	139	169	128	143	17	47	14	19	343	541	351	328	21	39	37	24	51	47	35	50	7	6	4	5	402	377	282	381	35	41	29	32	23
ENSG00000021355	186	237	219	179	428	339	347	451	571	547	571	569	5877	4882	4374	5485	1645	2176	1610	1650	358	3704	352	406	1901	2220	2079	2256	1906	1903	1912	1678	592	568	702	675	803	691	697	736	5408	5706	4104	5285	631	698	571	666	2442
ENSG00000021574	563	729	719	656	321	376	344	449	290	291	348	301	428	412	362	536	443	569	461	540	294	4327	375	353	321	393	291	292	475	469	489	459	420	372	490	515	258	238	354	390	342	368	286	425	422	440	441	545	484
ENSG00000021762	508	694	642	476	1320	1365	1238	1562	1080	1289	1207	962	200	154	146	256	230	255	197	199	139	1428	162	154	565	952	567	560	885	1039	893	627	156	141	157	170	303	337	390	511	1200	1647	778	986	674	746	497	571	1488
ENSG00000021776	1010	1232	1016	903	1002	1091	906	1090	934	954	884	818	610	611	515	753	930	1105	949	1038	1563	18354	1445	1718	747	1139	897	1036	1368	1415	1459	1282	686	658	1016	913	1036	1117	1143	1247	1073	1171	943	1173	792	841	768	948	782
ENSG00000021826	352	465	319	302	133	111	90	126	157	162	156	140	33	34	39	56	60	65	59	76	13	212	30	32	167	233	185	205	17938	20489	18960	17283	529	536	716	688	344	436	408	505	25	31	28	37	164	180	165	191	24
ENSG00000022267	5558	6686	5436	4632	2217	2073	1841	2523	2223	2479	2364	2540	58	55	41	34	141	190	149	153	460	5439	409	466	290	383	271	299	15	18	24	14	333	379	486	447	191	188	172	291	13	19	16	23	10	13	9	8	131
ENSG00000022277	1492	1872	1593	1403	2143	2080	1785	2191	1642	1723	1546	1378	1899	1679	1589	1963	1570	2101	1707	1680	3753	41753	3442	4207	1622	1988	1606	1624	1357	1457	1587	1311	2324	2688	3040	2835	1435	1290	1522	1622	1295	1362	1201	1370	921	1060	967	1145	2255
ENSG00000022556	11	13	7	12	17	12	20	20	22	50	32	34	3977	3231	3390	4364	22	24	30	31	38	22	28	25	8	9	6	7	6	9	9	9	11	5	15	14	10	11	17	15	25	36	16	18	2599	2729	2523	3175	10
ENSG00000022567	214	246	249	164	221	284	202	253	239	228	245	210	298	282	328	443	179	236	169	172	344	4096	298	317	138	222	166	154	605	629	530	424	20	46	24	32	494	531	476	598	953	1078	928	1157	1312	1353	1033	1144	773
ENSG00000022840	4018	5077	4520	3516	2124	2187	2215	2608	2219	2639	2674	2234	2444	1942	1980	2633	1847	2692	1977	2145	2687	31344	2533	2972	2157	2898	2541	2568	3487	4036	4249	3548	2198	2396	3050	2781	1393	1344	1668	1959	2213	2697	2247	2966	1076	1091	1052	1264	2363
ENSG00000022976	213	277	225	202	111	106	93	89	104	83	84	91	139	125	120	166	215	293	230	218	166	1904	170	174	241	307	157	181	211	221	230	214	114	136	155	111	337	325	363	417	112	136	87	130	117	144	123	173	84
ENSG00000023041	806	968	827	664	596	655	525	653	410	482	456	405	374	367	330	549	470	546	486	491	840	9217	727	777	669	737	631	569	407	465	373	343	833	811	984	1020	597	530	568	764	1141	1085	888	1219	1648	1903	1676	1980	1266
ENSG00000023171	198	264	254	238	273	277	270	330	121	127	154	127	232	228	199	291	72	80	110	99	1022	11262	1019	1023	14	20	21	37	9267	10231	9527	7875	134	150	149	160	1489	1585	442	486	1266	1472	1251	1655	23	47	25	25	1977
ENSG00000023191	1563	1995	1938	1392	3324	3477	3170	3996	2656	3000	3058	2507	1417	1316	1262	1750	1764	2176	1857	1908	1568	17680	1482	1799	1665	2244	1922	1899	1525	1807	1900	1493	3432	4178	4397	4079	2104	2183	2496	2870	2531	3022	2305	2895	1544	1545	1535	1744	3589
ENSG00000023228	1754	2229	1994	1671	2173	2200	2149	2427	1729	1904	1792	1627	1500	1358	1159	1560	2106	2621	2071	2202	2259	25773	2009	2388	1527	1856	1510	1560	3458	3540	3910	3268	1828	1924	2332	2247	1399	1436	1517	1614	1929	2213	1798	2397	1978	2045	1887	2304	2326
ENSG00000023287	1661	2178	1682	1491	1514	1259	1415	1735	1613	1627	1652	1592	966	813	785	968	792	1086	775	886	1204	14123	1165	1207	1380	2001	1818	1952	1314	1279	1449	1544	648	787	1047	1026	704	627	685	872	556	655	554	810	886	896	1004	1334	935
ENSG00000023318	756	931	893	774	1505	1573	1235	1637	1353	1378	1388	1325	1257	1265	1050	1645	1723	1694	1621	1686	1462	18412	1429	1726	878	1159	888	941	891	890	790	786	804	862	1068	1066	946	948	1044	1214	1983	2155	1851	2174	1035	1255	1248	1600	695
ENSG00000023330	777	960	935	658	1190	1154	945	1053	895	1029	875	701	1141	1009	929	1195	862	1021	928	829	1469	17176	1364	1584	454	604	589	574	1640	1801	1878	1412	609	686	771	675	965	1052	989	1108	1425	1519	1037	1362	1156	1243	922	1144	2899
ENSG00000023445	56	66	69	61	50	54	18	37	99	152	80	51	905	759	629	783	272	370	223	262	865	10919	773	820	220	279	217	238	890	796	591	649	455	535	394	374	313	292	71	95	842	1111	716	969	1367	1371	964	1258	1710
ENSG00000023516	1047	1323	1111	963	1845	1846	1585	2202	2031	1862	1737	1506	882	832	741	1007	1089	1314	1044	1028	673	8720	691	804	1259	1829	1216	1353	1053	1129	918	925	600	622	929	829	1084	950	940	1146	2786	3318	2202	2749	1042	1069	926	1154	935
ENSG00000023572	218	298	208	200	208	203	202	243	161	193	198	187	172	120	133	161	234	305	244	260	225	2461	162	221	189	193	124	131	233	233	275	190	215	227	270	257	211	199	174	277	412	404	265	371	164	152	107	200	467
ENSG00000023608	223	284	236	182	392	371	299	339	555	648	575	516	673	584	526	821	329	350	279	249	268	3374	289	335	255	330	207	160	220	246	180	180	204	238	269	251	278	233	291	354	43	53	48	53	142	141	117	160	105
ENSG00000023697	432	492	506	395	642	553	560	624	445	464	488	442	1379	1158	1052	1514	1313	1728	1303	1457	695	9202	738	876	343	387	294	332	554	570	577	535	731	792	1045	929	458	489	543	630	628	669	591	695	519	572	577	698	827
ENSG00000023734	3376	3950	3186	2816	2730	2584	2230	2941	2120	2333	2062	1944	2960	2535	2287	2950	3197	4114	3014	3300	2438	31758	2387	2759	1377	1679	1446	1470	2799	2544	2794	2483	3226	3636	4533	4132	3080	3013	2879	3515	2216	1993	1572	2042	1695	1695	1545	1988	1224
ENSG00000023839	74	88	83	65	44	29	37	45	43	58	48	46	1513	1299	1294	1881	2768	3300	3022	2975	222	2140	196	260	91	111	89	71	8412	9300	9102	7642	56	69	93	86	1952	2055	2680	3068	30	35	28	53	28	33	26	37	941
ENSG00000023892	81	96	61	66	43	34	46	40	21	31	42	18	211	157	174	266	221	258	296	250	20	150	20	26	406	555	485	433	172	164	226	165	48	42	59	41	686	708	782	867	489	656	447	606	225	197	187	174	87
ENSG00000023902	431	600	430	366	2875	2416	2581	3017	1795	2081	2309	2069	48	55	40	67	80	98	89	64	109	979	106	118	49	48	106	100	36	58	65	79	374	466	541	497	184	144	350	371	12	15	15	19	186	180	202	219	20
ENSG00000023909	531	787	651	595	1914	1629	1425	1840	962	1107	1191	1026	2147	1830	1616	2215	1850	2324	1965	2178	889	12278	881	968	954	1026	865	960	3985	4057	4400	3760	1217	1314	1759	1485	4314	3594	2620	3185	767	784	734	945	706	751	757	866	256
ENSG00000024048	1322	1739	1445	1374	971	1104	869	1131	1140	1229	1117	904	985	795	769	1116	720	818	712	742	641	7579	578	692	744	1084	933	959	1006	1010	1071	1043	739	607	1079	971	837	802	961	1077	1159	1216	1192	1557	515	541	555	723	663
ENSG00000024422	121	139	177	125	7550	8566	8763	10130	7063	7426	8133	6116	1458	1133	1041	1561	1731	2395	1847	2047	7945	87785	7421	7531	1373	1902	1730	1839	49	80	97	61	7305	7893	10131	8991	1106	1086	1340	1659	25	35	34	28	1003	900	714	801	1570
ENSG00000024526	2064	2799	2612	2158	1036	967	778	1043	1201	1341	1153	999	1411	1131	1160	1497	1623	1906	1560	1872	1324	16445	1214	1403	695	754	372	581	440	408	443	406	1720	1833	2474	2348	492	466	793	881	567	650	530	753	886	835	899	1156	447
ENSG00000024862	382	430	400	356	180	157	186	194	116	154	145	144	322	264	289	333	146	156	116	127	103	1444	123	124	270	313	256	267	94	104	117	131	175	151	200	181	132	137	174	170	201	186	236	286	55	70	69	63	229
ENSG00000025039	1077	1599	1210	1095	14	20	11	13	6	3	8	8	76	54	52	62	37	50	34	46	36	363	40	41	67	63	40	52	157	185	194	170	9	10	6	7	369	389	503	608	4	3	1	6	21	10	12	18	10
ENSG00000025156	968	1157	1003	863	283	208	265	348	240	211	269	228	182	161	134	158	127	164	184	205	115	1263	122	181	146	153	145	159	128	108	137	117	144	173	241	224	146	135	172	246	100	98	91	140	118	123	173	248	128
ENSG00000025293	962	1224	1035	950	1119	992	1081	1410	1075	1223	1309	1150	595	541	546	751	1101	1260	1058	1104	1678	19781	1582	1750	708	878	739	749	1089	1123	1210	979	1252	1252	1778	1731	860	709	886	998	456	575	495	709	712	667	604	869	728
ENSG00000025423	85	123	106	87	40	31	40	33	17	26	20	15	24	29	22	24	25	31	13	14	20	247	19	15	25	26	23	22	8	2	1	9	16	22	28	37	8	7	11	12	0	4	5	7	4	9	11	6	5
ENSG00000025434	144	185	192	151	117	140	147	140	149	167	201	145	386	330	306	429	123	185	162	144	72	738	64	80	105	112	102	77	91	106	108	90	93	143	112	122	62	67	76	81	43	55	48	46	372	368	279	271	1640
ENSG00000025708	112	187	153	130	94	90	94	111	65	74	119	66	301	244	209	370	625	811	752	701	869	9685	785	901	353	493	465	423	2616	2943	3287	2372	133	176	155	168	94	135	158	206	185	197	163	204	823	913	881	972	538
ENSG00000025770	1943	2421	2039	1632	891	824	761	972	685	866	823	656	709	596	617	945	752	1051	763	843	1349	15013	1258	1504	673	897	876	789	427	481	538	389	944	1135	1140	1047	545	592	673	687	867	1068	742	1096	2007	2206	2026	2166	1078
ENSG00000025772	866	1043	832	771	879	889	645	846	661	736	642	592	1262	1043	855	1110	1598	2175	1577	1666	812	9857	713	917	736	917	723	758	1277	1385	1423	1129	1138	1218	1398	1414	1206	1179	933	1235	1466	1493	958	1282	538	594	468	514	887
ENSG00000025796	3286	4507	3792	3145	3875	3735	3278	4076	3750	3862	3704	3349	1485	1306	1270	1839	2778	3082	2580	2894	1273	15580	1229	1421	789	1022	797	756	2479	2579	2549	2379	2188	2139	2765	2520	2600	2413	2462	2644	1718	2094	1626	2250	1685	1832	1762	2197	1675
ENSG00000025800	2916	4345	3429	2938	1485	1612	1588	1950	1623	1619	1476	1290	1582	1326	1311	1781	1105	1427	1013	1106	2042	25587	1884	2289	1201	1754	1228	1396	1204	1338	1234	1183	1881	1789	2525	2171	1255	1255	1311	1530	1155	1188	819	1126	1583	1403	1306	1651	751
ENSG00000026025	8299	10868	9669	8262	59135	59540	55602	68484	42977	44555	44654	38173	2045	2178	1716	2127	2178	2623	2588	2733	4233	40710	3934	4515	1234	1464	1702	1867	467	552	747	663	41498	44835	56177	50412	65613	62313	61295	71468	169	158	264	367	442	519	439	439	31907
ENSG00000026036	337	352	363	287	165	220	166	218	162	146	161	151	184	145	203	245	369	534	420	378	665	6636	587	696	352	580	386	372	244	288	299	268	280	313	291	250	920	917	584	669	648	812	497	639	286	290	230	286	431
ENSG00000026103	216	284	250	207	707	662	590	728	1010	981	931	979	214	262	223	285	198	140	137	146	170	1650	150	165	142	179	158	130	171	211	198	160	72	79	148	102	168	171	114	110	260	255	184	213	409	526	362	536	372
ENSG00000026297	584	770	777	527	341	372	321	408	284	325	327	274	476	498	509	721	527	572	496	520	374	4139	320	337	459	665	478	498	1554	1774	1622	1329	324	347	337	392	665	728	910	959	1127	1349	1092	1347	477	461	454	517	2051
ENSG00000026508	425	574	624	637	40809	43860	36332	49259	44357	47590	45217	41827	28889	30264	23893	36481	20248	22187	19559	21179	14672	173790	13290	16335	3272	4042	3617	4017	2577	2786	3013	2551	18417	18552	24573	22833	34283	35181	28838	34356	3457	3540	2785	3632	2079	2399	2206	2929	4697
ENSG00000026559	321	377	411	260	1014	1150	931	1145	454	581	559	381	31	44	35	37	7	12	19	23	395	4344	370	343	3	1	10	8	77	53	76	46	7	14	11	19	5	10	3	8	1	2	6	4	11	11	13	6	2
ENSG00000026652	635	764	688	507	312	321	311	399	329	402	405	375	275	291	206	344	226	245	229	220	292	3131	223	287	280	424	561	572	91	86	75	84	358	372	458	410	89	115	166	125	2	7	2	4	41	45	33	39	17
ENSG00000026950	219	275	230	188	485	522	428	523	496	593	564	520	423	405	375	511	392	478	436	469	314	3962	369	448	227	331	209	183	159	142	173	157	455	447	505	629	85	120	154	162	174	224	196	260	233	266	306	349	145
ENSG00000027001	392	425	451	322	422	401	360	408	421	418	409	385	168	155	113	173	344	405	312	381	186	2314	188	249	187	197	181	192	338	345	402	327	129	138	156	138	328	308	344	431	1751	1629	1435	1819	300	307	345	481	743
ENSG00000027075	439	568	478	415	31	42	24	27	44	39	52	29	560	429	389	472	236	370	222	177	253	2778	224	249	624	772	423	441	435	392	414	383	44	62	56	88	68	77	43	44	229	263	165	220	317	329	264	343	6
ENSG00000027697	1017	1220	1015	913	924	864	771	1042	1009	1155	1140	1027	1434	1418	1106	1784	586	690	556	504	1048	12146	937	1114	698	846	540	537	2467	2153	2137	2072	786	847	957	1008	461	509	577	685	2085	2514	1732	2329	655	765	767	974	3603
ENSG00000027847	394	490	444	341	676	730	556	833	561	652	633	530	317	332	240	365	800	915	766	663	940	9553	789	957	236	368	230	245	369	486	449	349	589	651	636	581	538	637	571	755	343	397	264	418	384	394	369	412	566
ENSG00000028116	305	372	317	266	626	493	541	700	536	504	521	495	923	707	788	957	470	601	450	487	651	7325	542	659	390	490	605	587	428	398	480	450	281	343	387	333	279	236	291	340	404	464	374	524	322	337	294	354	658
ENSG00000028137	12	16	8	12	245	258	200	256	262	332	256	220	49	33	29	56	47	50	29	40	178	1550	174	156	13	24	6	4	30	25	33	22	167	144	148	124	346	390	209	178	2564	2708	1302	1685	424	507	346	392	1245
ENSG00000028203	1440	1768	1477	1202	1624	1575	1386	1773	1550	1642	1629	1464	1046	947	802	1031	1901	2222	1805	1946	1123	13513	1163	1330	1794	2369	1927	1997	1695	1706	1881	1784	1101	1177	1404	1395	695	707	779	910	1132	1224	1000	1383	1195	1510	1403	1900	1839
ENSG00000028277	42	52	40	24	69	75	49	53	59	62	33	41	75	70	62	132	20	24	15	22	12	205	10	25	6	18	14	22	31	38	31	30	519	550	397	340	6	3	19	10	19	20	18	22	27	39	25	35	19
ENSG00000028310	1561	2031	1684	1324	1016	962	789	1007	732	806	866	725	1157	1048	1031	1523	1245	1622	1232	1249	1681	16972	1335	1573	1611	2361	1836	1987	1241	1362	1249	1082	1775	1874	1959	2024	1084	1120	974	1111	1264	1547	1025	1359	2765	2427	1846	2312	1059
ENSG00000028528	1418	1966	1759	1437	1946	1913	1798	2082	1853	2026	2015	1720	1396	1173	1217	1636	1427	1816	1565	1693	1942	21767	2005	2156	2774	3734	3100	3099	2957	3081	3267	2818	1234	1474	1804	1511	1167	1139	1293	1331	1231	1423	1262	1637	1272	1360	1403	1505	1316
ENSG00000028839	357	534	455	400	387	302	317	377	380	331	318	288	404	311	294	338	159	220	171	181	166	1806	135	166	443	504	322	294	118	150	131	138	216	224	246	272	342	293	281	347	214	233	189	313	100	132	136	185	91
ENSG00000029153	745	1016	1001	745	681	728	582	663	569	770	623	495	2395	2049	1806	2313	2233	2768	2221	2316	600	7132	634	615	19	40	44	48	750	779	767	664	1865	1967	2617	2377	88	100	85	94	672	616	536	721	1257	1109	1142	1323	335
ENSG00000029363	7194	9437	8264	7202	3735	3367	3037	3878	2741	2955	2641	2324	2624	2301	2152	2598	2441	3070	2360	2574	3538	43729	3422	3788	2655	3638	2944	3077	3328	3307	3614	3342	2855	2756	3831	3674	2904	2833	3155	3649	2691	2746	2185	3093	2731	2664	2534	3299	2383
ENSG00000029364	1606	1871	1792	1426	1496	1603	1275	1783	1592	1632	1466	1319	2138	2043	1770	2558	1262	1428	1156	1298	2079	24729	1912	2234	1736	2355	1736	1993	2557	2642	2491	2305	1062	1062	1355	1414	829	843	910	1237	1385	1447	1287	1660	1527	1833	1849	2192	906
ENSG00000029534	103	86	95	72	89	88	53	73	79	63	81	75	17	19	12	33	12	19	13	16	94	956	76	92	61	46	45	54	19	19	24	23	371	314	432	422	2900	2836	2712	3073	2	4	5	2	65	77	61	67	545
ENSG00000029639	251	314	301	214	264	248	235	274	331	338	321	296	209	178	157	257	257	368	243	262	108	1130	103	118	93	96	89	63	98	128	119	100	221	294	293	279	119	152	156	187	372	390	307	357	115	105	127	138	123
ENSG00000029725	2828	3581	3060	2599	1422	1303	1191	1520	1129	1290	1161	1066	1080	825	861	1166	2186	2699	1941	2063	1184	13994	1091	1315	544	730	557	590	947	1129	983	817	1523	1416	1897	1935	1667	1582	1719	1924	1150	1277	872	1208	557	546	449	633	897
ENSG00000029993	2895	3472	3149	2688	1046	920	958	1122	1037	1166	1180	953	864	659	687	880	2404	3408	2669	2754	1287	14474	1155	1550	2339	3072	2199	2209	3390	3501	3214	3180	1208	1373	1601	1536	873	869	1036	1208	694	841	646	877	785	804	831	963	763
ENSG00000030066	1807	2374	1946	1681	1124	1116	874	1222	1264	1450	1286	1214	1295	1193	1052	1351	1275	1682	1299	1283	1881	22030	1792	2022	1141	1579	1333	1481	1121	1256	1146	967	1916	2074	2585	2304	1198	1227	1213	1445	1120	1194	1045	1340	1124	1310	1094	1319	1246
ENSG00000030110	947	1150	970	856	557	545	490	533	401	469	406	335	243	265	260	293	277	319	272	285	551	5612	428	514	605	747	472	402	408	427	340	281	443	460	522	518	1269	1251	626	732	717	803	447	587	236	286	182	256	678
ENSG00000030419	54	65	53	38	52	97	54	90	52	53	55	23	236	191	165	234	193	228	203	249	256	3477	220	276	617	826	1000	1184	342	279	254	299	53	62	86	104	5	13	3	8	7	9	5	6	611	395	723	829	24
ENSG00000030582	2096	2474	2429	1819	5489	5783	5030	6903	7008	8361	8167	7061	6117	6392	5538	9215	6717	7598	6788	6602	5680	61400	5432	6621	2333	3136	2678	2772	3420	4027	4252	3530	6252	7366	7466	7411	6174	7023	7778	8200	3280	4528	3791	5039	4730	5033	4879	5200	3802
ENSG00000031003	1134	1444	1143	1093	1276	1234	1138	1442	1201	1302	1318	1210	769	605	588	813	542	563	550	534	772	9108	772	852	437	592	427	443	407	446	439	413	783	742	1111	1135	741	686	817	1059	498	489	461	605	642	589	674	915	466
ENSG00000031081	120	166	157	118	1612	1706	1111	1317	1300	1543	1027	803	52	71	55	87	47	60	26	37	307	2925	223	257	38	67	41	45	20	23	33	24	157	156	195	162	119	134	31	24	25	22	20	27	15	19	10	12	10
ENSG00000031691	460	494	457	403	119	106	94	147	181	157	191	155	154	126	128	128	145	203	160	177	169	2492	196	204	116	114	82	89	56	59	74	50	193	216	297	270	114	111	139	148	116	67	82	126	117	129	117	167	163
ENSG00000031698	3202	3775	3345	2634	4976	4775	4213	5060	3310	3741	3572	3277	2080	1704	1778	2072	5136	6656	5138	5353	2071	22010	1903	2154	1792	2528	2083	2085	2126	2188	2402	1886	3354	3779	4094	3886	2149	2049	2371	2612	2169	2371	2049	2515	1472	1632	1387	1546	2187
ENSG00000031823	2772	3365	3036	2470	1296	1282	1242	1494	1164	1359	1273	1021	783	749	742	927	921	1242	985	1028	768	7683	693	738	737	1008	723	758	912	1047	1049	818	1046	1063	1243	1145	1010	1047	1202	1349	973	1085	951	1191	967	886	882	999	677
ENSG00000032219	349	442	339	323	334	338	303	389	329	370	382	337	240	176	163	214	260	263	265	267	351	5177	401	439	315	289	203	208	417	362	448	420	174	214	254	229	226	220	314	334	229	212	250	394	428	347	443	632	286
ENSG00000032389	402	521	511	374	392	356	303	364	324	351	371	355	532	475	473	606	675	960	729	739	496	5285	478	522	896	1011	782	798	868	852	973	770	653	760	814	644	431	358	484	471	776	744	650	847	534	476	490	531	947
ENSG00000032444	1489	1926	1815	1399	2797	3427	2941	3714	3439	3760	3917	3092	3891	3471	3371	5736	3675	4239	3478	3577	1520	15669	1404	1558	1082	1616	1227	1239	1973	2406	2422	1892	2372	2685	2919	2988	5155	5723	6869	7560	1324	1603	1284	1698	1670	1656	1675	1825	1880
ENSG00000032742	154	176	136	115	177	172	162	208	183	209	196	147	97	89	89	121	135	188	137	145	130	1649	142	161	192	196	155	171	115	133	146	109	60	66	87	57	143	189	220	215	911	974	747	882	139	134	115	125	232
ENSG00000033011	269	355	392	321	803	829	693	854	772	813	765	697	222	253	234	341	734	783	807	755	619	7725	586	757	320	375	240	288	473	546	562	393	730	841	846	817	450	532	578	603	662	732	476	635	534	636	551	761	711
ENSG00000033030	860	1190	913	770	420	361	380	451	346	354	391	278	1085	1033	1018	1437	558	606	563	646	611	7252	607	729	489	680	524	545	708	766	677	601	384	502	585	592	380	371	441	594	637	672	628	808	425	467	351	464	904
ENSG00000033050	2324	2688	2408	2113	1709	1570	1494	1682	1610	1578	1418	1301	1033	873	877	1108	2289	2958	2207	2246	1762	19723	1630	1719	1036	1315	951	982	1573	1790	1593	1213	1855	1971	2272	2276	2562	2501	2090	2607	2030	1928	1393	1569	1412	1652	1309	1658	1348
ENSG00000033100	1436	1985	1575	1159	6875	7258	6177	7942	6872	7570	7283	6117	1082	1128	1107	1786	2860	3662	2699	2772	2402	26616	2168	2701	1581	2317	1594	1591	1219	1478	1343	1028	2239	2414	2805	2685	2555	2691	2275	2494	1880	2239	1340	1771	1337	1477	1375	1478	1295
ENSG00000033122	110	122	101	81	15	3	11	8	13	11	13	7	18	23	18	33	32	25	40	53	16	253	23	26	15	14	11	8	8	2	5	6	136	114	168	180	16	20	24	38	2	7	13	19	21	10	11	36	13
ENSG00000033170	350	480	392	319	752	821	691	927	693	660	608	498	777	814	750	1113	1886	2098	1759	1800	341	3771	281	370	3080	4000	2901	3117	368	336	337	322	850	991	1255	1153	216	241	283	284	711	811	630	874	1486	1783	1568	2155	276
ENSG00000033178	841	1077	956	814	1133	1171	993	1284	1008	1086	944	851	1225	918	856	1130	1129	1287	1147	1194	1262	17188	1317	1446	1359	1622	1356	1551	712	626	611	529	1143	1089	1604	1566	760	638	709	865	1551	1554	1078	1455	1580	1650	1365	1697	1087
ENSG00000033327	275	391	298	244	555	593	630	760	717	811	715	646	301	224	302	351	312	449	422	462	51	292	54	48	248	429	336	314	458	422	516	459	296	350	454	441	46	49	73	72	413	563	486	714	271	225	307	347	411
ENSG00000033627	1208	1497	1394	1072	766	858	695	858	806	928	931	776	916	895	848	1177	1083	1239	923	1041	1514	17968	1524	1545	522	741	577	634	827	826	790	663	784	898	952	883	1688	1692	1694	1745	1449	1789	1133	1519	503	518	399	505	612
ENSG00000033800	943	1414	1147	966	761	674	640	797	689	705	739	649	643	590	546	776	534	675	519	537	608	7187	570	715	833	1096	764	832	974	1020	1075	893	429	443	661	635	299	335	464	512	705	871	839	1187	419	464	460	633	558
ENSG00000033867	761	1041	889	713	1651	1718	1363	1723	1765	1827	1376	1304	1044	1157	812	1237	1424	1631	1241	1290	1924	25061	1861	1937	562	716	665	705	528	531	521	533	1466	1449	1960	1830	2747	2654	1621	1869	488	414	279	349	3028	3132	2512	3513	314
ENSG00000034053	721	964	922	589	1012	974	890	1060	886	992	1043	862	13	18	9	13	146	183	180	167	216	1947	129	207	2	4	5	2	616	755	730	570	4	3	3	2	197	179	199	259	5	4	3	2	4	5	1	3	6
ENSG00000034152	1182	1530	1390	1081	2403	2580	2702	3368	2408	2955	2749	2337	3296	2805	2191	3023	1173	1721	927	1042	1830	21870	1456	1762	445	571	413	466	2055	2442	1513	1249	1882	2036	2255	2056	3530	3438	1002	1153	2836	2856	910	1118	722	786	247	325	1690
ENSG00000034510	3645	4909	4165	3482	21055	19503	17568	22377	15409	17624	18181	15598	9072	8279	7227	9361	12204	17216	14012	13529	13211	155702	12317	15781	13639	16869	15172	14857	9082	9549	9436	8235	15886	18613	19564	18254	9848	9698	9427	11090	19640	21178	15272	20225	6677	6965	6247	7791	14601
ENSG00000034533	153	214	209	157	100	133	95	118	80	79	80	72	121	108	129	137	174	187	165	150	128	1615	128	131	112	111	59	61	104	95	102	78	103	99	122	109	103	105	116	98	92	95	72	118	99	114	85	133	54
ENSG00000034677	556	617	522	456	1059	983	926	1300	1219	1225	1279	1143	1815	1492	1276	1739	448	603	551	560	1529	18174	1538	1803	1093	1515	1494	1559	982	1025	701	679	491	590	731	660	431	431	403	399	581	637	752	986	1411	1653	1887	2234	2218
ENSG00000034693	326	459	341	266	305	298	235	296	264	277	243	211	340	310	296	333	359	508	382	395	410	5530	360	499	203	245	181	165	261	219	254	238	347	389	486	459	249	309	289	416	218	225	171	234	126	163	182	196	180
ENSG00000034713	834	1184	992	838	920	784	674	895	815	866	850	859	978	766	752	951	665	861	736	751	1731	22764	1690	2088	828	948	759	746	698	676	702	580	493	587	685	620	478	533	527	674	325	360	326	447	543	554	568	766	519
ENSG00000035115	287	404	353	272	330	411	339	420	369	404	390	393	4305	3508	3248	4508	1090	1338	1018	1102	706	7967	676	715	520	572	464	503	1598	1543	1558	1452	174	151	248	220	232	250	350	361	2479	2775	2177	3033	1807	1687	1770	1997	823
ENSG00000035141	1855	2374	1935	1580	634	582	485	598	477	640	568	473	507	424	407	586	1698	2382	1703	1872	1765	21185	1637	1917	1470	1808	1034	1074	2347	2341	2318	1737	1391	1629	1846	1674	1390	1443	1596	1876	1869	1958	1270	1570	1488	1418	1173	1420	881
ENSG00000035403	5790	6996	5966	4995	19652	21970	16855	21769	16540	18666	15907	13664	14793	13638	11713	18111	11821	13008	10146	10481	12222	130146	10966	12570	3695	5135	4107	4216	2000	2401	1997	1634	7954	8047	9534	9483	17229	19187	13969	15386	11239	12002	10619	14141	6590	7322	5505	6869	9798
ENSG00000035499	1001	1174	1048	806	183	173	117	168	144	182	163	125	348	275	302	398	515	739	587	651	796	9313	704	769	362	395	350	367	282	297	276	318	433	464	638	487	345	332	382	449	490	423	395	535	412	504	390	583	322
ENSG00000035664	56	96	90	63	18	19	16	9	15	18	17	18	160	120	128	165	14	39	38	38	82	1062	96	96	213	329	169	155	8	10	7	9	44	36	53	54	7	16	12	26	24	39	36	54	3	3	4	6	62
ENSG00000035681	545	644	562	464	1054	981	919	1113	917	970	918	814	378	288	290	377	787	1016	680	787	609	6648	576	572	491	758	489	526	1542	1519	1665	1331	356	462	528	545	1168	1089	1155	1361	782	804	533	714	631	603	557	688	712
ENSG00000035687	2027	2699	2284	2022	1736	1569	1408	1731	1726	1854	1819	1586	1315	1156	1185	1283	1385	1750	1465	1648	1109	15091	1135	1361	1314	1677	1208	1264	1782	1726	1792	1551	1286	1347	1723	1618	925	869	953	1075	1565	1562	1121	1524	1561	1595	1439	1840	1514
ENSG00000035862	1108	1331	1307	1084	19460	21136	19244	25600	18040	19275	19028	16483	4020	4150	3586	5623	3810	4586	3787	4020	5940	68921	5475	6343	5858	7854	6117	6896	1088	1185	1178	1085	8787	9396	11838	11444	9704	10623	10359	12173	496	742	755	922	5132	5111	5085	6112	10933
ENSG00000035928	1868	2326	2028	1673	1047	980	859	1081	781	827	802	690	1884	1498	1543	1877	1641	1978	1597	1608	1373	15056	1165	1383	1465	1935	1441	1581	580	629	667	581	1474	1547	1989	1956	771	720	927	1030	870	875	785	1003	1664	1679	1810	2141	733
ENSG00000036054	921	1266	1003	918	1704	1528	1533	1894	1462	1602	1454	1451	2154	1803	1489	2006	875	1014	905	986	850	10860	881	986	494	611	519	582	901	809	1004	969	707	707	928	957	465	438	463	549	579	577	553	758	387	450	532	655	480
ENSG00000036257	1832	2296	2097	1783	1796	1717	1541	1950	1652	1759	1414	1372	4496	3510	3427	4639	1484	1873	1446	1528	1538	18927	1347	1603	1582	2063	1660	1855	1810	1941	1945	1698	1330	1358	1765	1605	1562	1552	1407	1740	1832	1897	1466	2007	1620	1749	1405	1976	1695
ENSG00000036549	1438	1937	1642	1458	943	946	832	962	730	771	721	721	1044	863	802	1021	1718	2100	1653	1739	929	10708	885	991	1148	1451	848	1000	905	881	903	804	1041	1044	1448	1412	645	585	666	857	742	771	585	798	837	868	824	1081	545
ENSG00000037042	350	459	410	337	210	239	189	213	203	240	227	220	294	246	213	303	384	512	413	417	482	5088	481	485	336	501	369	388	210	226	214	172	251	265	334	324	456	384	591	667	168	157	123	165	184	161	189	205	174
ENSG00000037241	519	688	693	503	547	535	396	479	325	368	400	334	750	625	679	822	588	662	570	586	731	8747	704	869	330	416	308	327	460	442	529	468	587	586	692	592	631	579	601	780	202	203	164	221	209	220	210	249	502
ENSG00000037474	6650	7758	6416	5503	2015	2059	1564	1999	1680	1845	1712	1445	4344	3649	3503	4494	3882	4949	3588	3698	6838	78151	6397	7479	4530	5787	4604	4661	5382	5821	5501	4564	4670	5027	5492	5224	4149	4390	3262	3972	4722	5121	3193	4332	8065	8707	6557	7857	2861
ENSG00000037637	907	1275	1165	906	577	578	551	673	557	485	554	498	317	258	279	419	390	453	408	435	581	6895	573	610	394	484	346	291	357	401	376	358	405	450	532	569	642	516	671	765	395	418	394	434	427	427	506	540	286
ENSG00000037749	642	880	763	607	528	614	505	691	560	637	574	466	636	587	541	727	450	577	538	510	718	8173	622	756	375	459	342	367	522	613	583	569	462	506	655	650	393	373	428	462	342	357	295	423	410	418	366	498	224
ENSG00000037757	452	654	595	483	456	465	455	547	261	312	293	219	375	301	365	559	433	513	458	502	212	2720	223	252	308	437	275	246	383	399	344	267	483	575	628	592	537	580	737	812	323	356	267	383	286	277	332	315	263
ENSG00000037897	392	531	452	337	267	201	198	265	157	243	188	178	127	127	92	163	444	575	458	474	433	4687	341	441	337	489	363	329	343	350	349	293	381	469	526	486	204	230	193	232	373	443	260	328	378	387	262	339	419
ENSG00000038002	210	255	254	207	648	633	551	667	493	501	528	479	222	196	175	304	378	394	350	354	361	4481	371	472	291	358	338	334	344	312	326	301	340	412	404	460	176	151	225	221	79	67	111	95	274	389	406	445	185
ENSG00000038210	447	581	498	419	461	357	464	514	371	360	404	383	241	173	206	244	355	429	376	391	443	6884	510	643	868	1003	895	919	348	333	435	359	327	354	553	509	221	187	264	307	630	611	513	726	431	392	474	650	559
ENSG00000038219	2128	2813	2290	1849	1626	1654	1538	1946	1669	1745	1626	1434	1284	1038	1036	1327	2389	2886	2167	2408	1904	21681	1723	2095	2140	3219	2592	2921	1321	1278	1454	1284	1532	1311	1889	1791	547	560	643	703	998	1234	965	1204	1764	1700	1705	2005	1338
ENSG00000038274	1116	1413	1276	1095	984	1040	876	1089	940	978	1043	866	964	782	886	867	975	1324	1054	1077	1911	23673	1798	2263	781	819	642	659	1096	1053	1202	1161	991	1110	1448	1285	726	692	948	1099	931	964	834	1040	815	869	985	1241	1334
ENSG00000038358	2275	2856	2463	1982	1533	1669	1452	1788	1481	1615	1630	1383	1404	1238	1234	1745	2061	2839	2164	2164	2575	26205	2421	2573	1787	2497	1909	1848	758	899	845	667	1208	1312	1555	1425	2237	2327	2262	2808	662	762	640	875	983	1016	888	1043	855
ENSG00000038382	5545	6972	6025	5164	10864	11821	10737	13013	9238	10383	10152	8459	9181	8550	8276	13165	10006	12213	9518	10555	7352	77867	7090	7599	3435	5277	4472	4702	2744	2808	2859	2450	12601	12264	16934	15589	3686	3614	3666	4222	2312	2818	2293	2886	8095	8455	7832	9431	2631
ENSG00000038427	2057	2484	2299	2016	20124	20964	19357	25333	20399	20170	19551	17784	251	341	204	272	3231	3766	2980	3374	445	3378	518	521	1128	1791	2130	2291	151	187	224	156	9621	8385	14134	13123	91	104	60	82	154	148	138	144	8705	9104	9174	11543	19245
ENSG00000038532	868	1163	1001	791	563	663	546	735	590	663	612	505	554	506	527	713	514	681	489	546	480	5399	492	514	525	870	657	621	454	546	492	418	709	706	891	836	373	330	397	516	835	1009	755	1035	380	401	334	392	848
ENSG00000039068	505	631	595	484	71	357	70	104	128	153	164	163	6563	6284	5922	9372	16234	18935	16274	16919	19879	236460	20036	22043	9707	13948	15746	16598	2446	2817	2674	2510	211	428	237	228	79	240	83	84	4273	5677	4910	6314	7181	7430	7625	9405	1135
ENSG00000039123	2727	3076	2613	2325	1566	1600	1280	1620	1287	1381	1355	1293	1039	852	893	1081	1762	2116	1656	1863	1538	19895	1620	1838	1194	1498	1208	1357	2335	2235	2295	2188	1572	1659	2020	1915	2280	2210	2238	2498	1954	1985	1568	2126	1564	1664	1536	1957	1809
ENSG00000039139	25	24	32	30	363	327	384	441	596	638	698	647	397	337	330	474	727	870	797	736	75	985	85	87	460	720	613	640	169	125	149	150	257	243	294	307	53	64	89	79	61	63	60	93	492	524	504	534	24
ENSG00000039319	1142	1485	1284	1049	1222	1234	1014	1413	1279	1359	1165	1153	829	688	600	801	1618	1899	1531	1641	1724	23264	1740	1925	596	741	543	608	1025	1039	1057	962	735	766	994	1029	1022	981	1069	1213	659	763	633	818	1286	1277	1282	1734	1072
ENSG00000039523	923	1293	1082	787	1785	1814	1849	2157	1721	1973	2088	1681	1204	955	1017	1319	1360	1795	1409	1527	2059	20026	1863	1935	793	1122	871	821	887	1101	978	809	2387	2331	3217	2823	1000	1042	1388	1522	188	213	174	246	1153	1100	806	909	987
ENSG00000039560	2981	3473	2857	2632	8442	7850	6298	7793	7770	9234	7339	6669	3323	2730	2737	3336	1407	1846	1336	1466	2098	22931	2040	2094	2396	3254	2530	2530	1501	1549	1561	1423	3427	3368	4308	4113	522	475	438	544	389	363	331	390	3047	3400	2731	3195	356
ENSG00000039650	1138	1530	1274	965	696	797	635	787	695	756	722	601	819	683	683	1063	968	1314	1066	983	1877	18888	1673	1921	1101	1546	1018	1113	619	761	773	536	846	898	995	823	1060	1038	977	1107	1241	1385	935	1193	2291	1984	1786	2045	825
ENSG00000040199	1150	1498	1281	989	547	539	497	708	456	520	558	472	358	347	358	467	471	580	455	462	1941	24170	1987	2102	182	273	222	270	196	216	187	210	257	353	452	423	644	629	792	952	327	343	297	415	191	207	234	246	1070
ENSG00000040275	1255	1691	1423	1271	1861	1814	1175	1458	1652	1801	1563	1276	708	572	591	721	759	1102	868	889	1817	21862	1522	1846	321	435	245	284	416	440	504	471	1568	1592	1940	1783	464	515	640	840	402	428	409	529	674	671	619	702	472
ENSG00000040341	745	830	834	689	587	563	499	668	571	617	521	512	462	349	333	454	2293	2872	2039	2411	254	3058	257	261	628	777	614	639	617	677	665	617	477	504	602	586	312	291	364	433	481	522	458	561	697	697	647	890	534
ENSG00000040487	590	781	654	506	385	374	332	414	436	518	489	396	244	185	202	334	365	442	361	320	364	4087	329	404	191	220	144	163	437	480	473	414	419	495	439	511	375	388	657	707	315	390	249	321	448	496	454	458	257
ENSG00000040531	378	455	482	339	439	519	476	528	494	554	549	505	1227	1085	1040	2034	1697	1825	1649	1672	479	5126	543	541	187	299	259	267	614	730	692	589	547	548	632	692	434	373	504	539	372	455	351	531	359	370	370	444	416
ENSG00000040608	228	303	263	202	10	16	9	15	12	6	10	6	77	108	87	169	47	84	74	79	141	1654	168	212	74	108	113	115	26	36	57	32	19	23	50	51	195	205	422	537	148	163	224	262	235	252	272	270	147
ENSG00000040633	877	1229	996	949	1617	1535	1444	1774	1198	1413	1407	1241	756	530	566	963	1722	2325	1758	1810	823	10122	880	1057	511	699	474	514	1031	1185	968	844	978	1120	1201	1191	1085	1099	1294	1456	1057	1253	966	1119	477	608	421	591	707
ENSG00000040933	1397	1618	1651	1252	747	718	732	926	791	855	810	742	1018	826	844	1215	777	1054	755	870	752	8266	749	792	1796	2843	1835	2123	1151	1251	1238	1040	630	704	973	792	536	481	606	684	335	336	402	445	584	596	502	684	378
ENSG00000041353	211	246	206	232	175	150	140	183	97	133	122	122	491	335	390	436	1379	1682	1593	1679	609	7532	589	638	2005	2734	3731	4160	1377	1296	1405	1377	640	585	837	819	5254	4783	4017	4905	1098	1214	1378	1972	1409	1159	1402	1805	432
ENSG00000041357	4218	5531	4871	4050	2110	1954	1767	2043	1751	2057	1951	1684	1883	1479	1580	1928	2298	2985	2213	2357	3162	38083	2909	3621	2601	3005	2404	2420	4147	3851	4052	3478	1782	2011	2149	2091	1602	1524	1695	1896	2277	2182	1724	2359	1381	1174	1207	1456	1379
ENSG00000041802	987	1240	1033	834	847	860	726	839	731	705	689	639	728	625	701	949	1268	1449	1171	1279	984	11355	864	1166	862	1044	659	714	1016	1094	915	793	819	777	980	899	1186	1116	1031	1184	951	1024	700	939	1089	1116	846	1080	776
ENSG00000041880	94	128	119	99	292	317	273	321	264	254	281	208	177	132	165	208	199	227	218	202	439	4550	392	545	267	418	321	310	174	222	267	201	399	412	502	445	523	514	567	663	133	179	123	183	224	215	193	233	610
ENSG00000041982	1060	1450	1135	1047	31403	35642	30864	38222	9197	10035	9020	6522	1796	1916	1525	2303	13006	16655	13178	13258	14381	142430	13245	14981	4017	6306	5009	5534	700	757	806	760	19758	19416	25223	23562	107	235	142	122	64	89	99	129	776	941	885	1051	650
ENSG00000041988	519	653	532	447	156	169	156	207	139	199	215	178	82	107	117	168	87	117	123	131	166	1709	151	200	107	142	83	107	183	190	172	135	207	261	236	207	100	116	166	229	120	129	109	159	61	109	100	105	72
ENSG00000042062	43	72	66	54	3259	3604	2533	3385	3962	3935	3627	3508	208	253	159	297	36	59	39	33	53	334	45	39	45	43	25	37	34	21	35	29	73	98	83	92	29	21	19	24	14	17	16	19	36	30	18	16	596
ENSG00000042088	500	537	521	460	362	315	357	393	336	381	350	331	293	239	275	327	540	603	537	556	307	4128	349	383	512	576	399	420	4	7	7	8	432	458	555	498	204	214	270	321	449	430	369	407	264	270	284	396	144
ENSG00000042286	225	331	293	218	798	722	740	732	770	934	881	685	512	432	455	555	188	175	161	140	333	3570	309	319	148	182	133	179	2375	2563	2486	1875	669	740	830	711	302	331	378	400	2058	2458	1648	2176	1278	1265	990	1060	593
ENSG00000042317	51	92	82	66	148	121	114	176	205	173	216	203	89	72	64	80	78	117	96	96	51	618	50	54	88	130	52	74	80	55	73	42	26	44	36	63	55	32	61	89	33	40	58	71	45	54	57	83	29
ENSG00000042429	938	1358	1093	944	956	821	821	1019	835	895	892	849	602	564	483	715	809	958	766	818	694	8354	729	814	638	830	919	1017	462	565	517	448	693	701	859	885	601	565	476	587	650	697	591	744	542	575	477	695	550
ENSG00000042445	953	1162	1147	862	1061	1059	997	1216	1503	1423	1584	1327	1401	1532	1349	2118	1377	1635	1595	1506	817	8687	807	995	1407	2035	1916	1873	1200	1310	1637	1366	774	812	1107	1033	1322	1423	1650	1952	2032	2589	2255	2906	1393	1675	1860	2313	2077
ENSG00000042493	159	225	208	189	532	602	450	601	324	373	422	336	2196	1978	1737	2357	774	1071	804	918	4062	45850	3895	4531	2634	3477	2892	2909	2300	2572	2725	2134	1574	1878	2029	1875	1093	1164	1313	1528	1239	1607	1306	1674	794	883	864	997	7425
ENSG00000042753	2530	3377	2983	2302	2547	2547	2036	2677	2016	2591	2450	1871	1953	1775	1548	2099	1653	2223	1757	1787	3206	36167	2717	3278	2245	2588	2103	2066	1498	1478	1701	1315	2974	3520	3566	3087	1672	1745	1783	2126	1443	1525	1242	1496	1449	1561	1398	1683	939
ENSG00000043039	453	559	439	367	4	10	4	7	5	10	6	3	365	307	246	320	23	50	53	48	311	4225	258	368	697	943	792	803	63	45	47	31	6	16	6	11	238	269	159	158	362	407	291	371	144	160	144	161	20
ENSG00000043093	610	937	852	698	595	496	544	620	467	467	464	425	821	641	625	818	465	540	435	487	708	10153	719	836	408	511	369	410	938	736	834	762	269	246	423	424	384	386	447	530	553	533	464	664	457	441	474	678	382
ENSG00000043143	172	289	262	211	683	773	764	1003	651	754	936	767	802	638	649	972	1483	2094	1541	1487	1695	19263	1771	1896	1246	1840	595	668	1133	1183	1156	894	1774	1814	2481	2381	1670	1733	1864	2195	648	741	851	1041	2342	2638	2583	3118	1960
ENSG00000043355	1243	1647	1681	1175	16	19	9	12	5	9	3	7	35	30	30	37	140	185	127	92	93	1241	86	86	74	106	43	63	35	28	69	74	30	31	34	47	119	113	170	209	698	772	362	513	130	156	120	148	94
ENSG00000043514	649	853	698	556	242	262	209	233	220	185	163	151	421	335	343	376	558	740	583	557	335	3430	248	307	472	509	395	386	349	306	313	284	336	366	397	350	256	262	250	236	382	417	334	425	317	302	331	342	199
ENSG00000044090	1570	2070	1817	1443	1718	1707	1651	2076	1701	1839	1872	1520	987	860	882	1200	638	796	795	758	1239	13220	1263	1398	1054	1584	1177	1427	621	733	730	675	671	720	857	829	860	849	940	1129	450	637	486	582	301	335	275	326	455
ENSG00000044115	5497	6787	5888	5226	9550	9421	8352	10533	9365	9888	9343	8408	2251	2226	1804	2432	11168	14523	11420	11441	12113	136193	11545	12882	10097	13079	11952	12639	10497	10792	11348	9915	8500	9374	11387	10844	6213	6190	6300	7302	8534	9974	8565	10938	9016	10723	9512	11622	9544
ENSG00000044446	1678	2038	1891	1448	499	498	435	564	303	324	363	262	894	846	784	1263	540	660	543	605	533	5476	503	535	518	678	557	609	312	345	369	275	347	373	435	453	1152	1164	1410	1666	232	288	191	303	487	503	458	562	291
ENSG00000044459	371	429	421	322	321	314	269	324	285	310	315	255	88	86	100	132	283	345	251	338	284	3371	270	312	166	223	133	206	20	21	27	16	342	324	444	384	199	151	213	294	4	6	5	6	316	253	326	343	61
ENSG00000044574	14096	17193	12892	12706	26331	26825	23504	30033	17849	19939	19199	17378	10219	11299	9802	15510	26704	31876	27475	27677	16734	191397	15664	19426	20796	26247	22406	21746	18045	20044	20289	17142	21368	24128	28084	26756	16897	19113	17295	18360	26500	33330	24551	32093	17088	21197	20167	24517	8362
ENSG00000046604	2873	3522	3073	2587	838	982	704	911	1063	1211	1250	1127	5572	5030	4631	6783	13321	14705	14127	14914	9936	122260	9380	11229	4867	6920	7881	8524	4211	4051	4430	4066	1190	1328	1678	1701	357	455	435	452	12178	15493	13323	17835	7598	9099	9371	11620	16852
ENSG00000046647	353	350	327	298	175	114	111	150	137	168	177	126	127	117	110	127	156	209	171	143	151	1804	156	165	194	218	148	165	166	182	157	119	52	42	76	87	127	105	133	204	182	171	157	208	76	75	78	76	62
ENSG00000046651	982	1185	1067	911	241	233	237	272	242	265	232	245	714	629	662	928	520	612	489	535	600	6754	566	661	563	762	751	853	609	640	648	559	241	207	276	307	679	630	540	659	415	465	449	612	307	325	311	459	326
ENSG00000046653	507	682	623	488	22	41	33	25	19	19	19	24	70	72	50	120	36	35	31	32	7	214	23	20	22	41	38	42	45	49	51	51	9	5	14	9	177	162	162	191	19	10	18	36	30	21	17	25	4
ENSG00000046774	0	0	10	9	8	13	20	6	0	0	16	10	6	9	8	6	1	2	25	23	13	61	29	22	0	0	10	7	7	4	11	14	5	11	15	9	14	10	3	11	0	0	7	10	4	14	7	11	0
ENSG00000047056	1022	1193	1013	872	840	782	856	961	818	910	852	806	1099	1050	877	1168	299	335	260	264	335	3827	316	317	537	807	520	526	529	665	628	499	760	932	940	849	483	459	445	586	532	619	396	489	369	429	437	452	574
ENSG00000047188	1339	1734	1581	1321	552	591	536	632	469	529	510	441	568	498	463	610	687	960	676	779	1175	13483	1016	1148	352	506	337	359	818	878	837	892	552	547	758	725	830	850	973	1215	551	570	438	567	752	814	832	1053	555
ENSG00000047230	298	395	393	311	428	400	368	455	439	417	484	430	270	226	245	341	387	433	334	304	234	2921	245	284	510	672	492	473	543	630	650	560	190	193	314	257	601	578	699	813	428	417	378	461	278	267	229	314	223
ENSG00000047249	451	555	533	434	989	940	836	965	952	953	949	884	392	353	314	391	497	647	554	502	572	7447	504	664	817	877	676	627	1130	1009	1148	1072	331	393	495	456	401	340	440	456	521	610	485	597	739	782	769	1024	921
ENSG00000047315	3089	3869	3198	2955	3022	2845	2580	3203	2448	2622	2347	2207	1624	1425	1360	1704	2011	2647	2075	2090	3099	35637	2922	3526	2195	2727	2214	2458	2697	2754	2741	2465	2211	2302	2884	2744	1788	1787	1825	2132	2835	3125	2677	3438	3115	3389	3099	3912	1740
ENSG00000047346	454	579	508	429	578	462	572	738	630	639	663	710	381	282	185	332	265	274	287	296	309	3361	277	325	1423	1884	1589	1618	2112	2069	2122	2270	95	113	152	175	73	78	157	170	126	171	232	239	423	478	577	586	104
ENSG00000047365	489	700	492	439	12	24	14	17	65	76	52	54	1871	1717	1398	1812	762	849	502	457	573	7709	532	599	373	507	457	543	571	514	448	522	592	581	650	695	7	14	12	6	1037	1308	733	949	918	931	753	1004	712
ENSG00000047410	6459	8108	7079	5804	3289	3114	2965	3708	3358	3474	3154	2943	3125	2595	2608	3313	3834	4495	3628	4086	3805	42169	3665	4025	2030	3019	2439	2771	3626	3610	3949	3700	4250	3862	5697	5270	3384	3265	3637	4271	4540	5497	4645	6260	4057	4411	4294	5424	3404
ENSG00000047457	15	17	16	13	6	79	3	8	18	17	9	13	12	42	19	3	115	155	141	116	3949	48776	3753	4403	54	82	57	60	8488	8382	7225	8260	9	37	10	17	62	142	59	69	10	10	19	22	16	75	34	21	9
ENSG00000047578	558	619	600	459	641	666	578	787	714	705	746	606	1011	819	962	1172	692	860	692	709	699	7446	664	655	617	903	704	709	395	498	497	372	734	709	841	793	345	349	440	544	774	946	755	936	575	641	535	624	638
ENSG00000047579	270	395	360	268	155	161	200	204	124	118	143	121	107	90	96	118	170	274	154	195	60	648	47	56	127	151	113	123	78	103	117	92	167	175	195	182	124	126	116	157	268	267	208	311	141	135	139	147	134
ENSG00000047597	385	405	417	307	10	16	10	16	19	18	12	12	33	27	38	43	14	18	7	6	85	1096	92	88	25	25	12	25	348	362	281	302	37	42	38	34	4	11	0	10	415	395	312	424	316	314	283	449	140
ENSG00000047621	375	498	420	396	395	416	326	336	334	356	303	308	237	218	259	233	434	547	424	423	366	4381	349	380	134	172	123	138	183	213	197	167	707	722	815	947	425	399	406	491	215	215	125	176	369	390	376	471	214
ENSG00000047634	4457	5639	4806	4059	377	319	271	365	402	358	381	360	456	440	377	537	199	227	174	205	125	1499	96	133	183	228	154	152	278	257	250	236	226	194	252	225	7	9	6	3	239	244	146	183	207	165	150	237	182
ENSG00000047644	861	981	966	773	1008	1166	918	1179	761	904	826	683	638	494	546	857	545	648	501	516	769	9377	778	873	327	575	358	423	504	617	492	447	637	744	850	775	901	832	1125	1273	461	519	263	380	37	53	22	56	586
ENSG00000047849	3750	4691	3993	3436	12667	13011	12533	15114	12318	13652	13261	10729	4555	3639	3861	4976	5565	7058	5512	5961	5673	58990	5296	5588	3573	5622	4450	4635	3793	4391	4715	3843	8112	8368	11169	9969	4208	4528	5411	6196	3359	4097	3544	4751	3419	3450	3211	3967	2696
ENSG00000047932	878	1195	1060	959	1678	1634	1534	1903	1333	1518	1372	1364	389	266	314	486	797	930	778	840	672	8652	748	838	365	463	318	337	628	751	622	599	860	850	1207	1203	525	576	687	686	626	717	495	647	373	373	387	439	437
ENSG00000048028	997	1279	1061	948	392	415	310	416	246	297	291	268	275	234	231	269	439	635	527	496	694	8077	665	665	316	452	364	362	205	253	217	194	464	396	619	581	299	325	444	501	274	307	272	371	263	347	311	436	375
ENSG00000048052	176	209	179	137	98	137	162	181	115	140	137	119	837	763	665	828	599	818	709	653	1127	14119	1244	1286	157	194	481	552	130	142	215	188	330	330	570	500	880	857	716	816	205	245	301	400	386	435	576	720	725
ENSG00000048140	1153	1361	1298	982	1649	1510	1326	1646	1446	1605	1609	1318	1604	1335	1379	1854	1353	1751	1505	1286	1698	20315	1699	1905	798	1091	785	768	1170	1266	1469	1092	962	1159	1213	1163	1534	1568	1915	2189	1298	1352	1139	1541	645	686	650	761	1364
ENSG00000048162	881	1119	875	775	273	261	257	357	234	321	250	219	601	520	467	676	641	889	607	568	520	6105	423	505	855	918	826	807	1165	1354	1103	911	526	568	558	496	1301	1294	972	1005	1003	1128	610	809	505	533	279	388	557
ENSG00000048342	107	141	123	86	699	650	584	799	558	531	605	559	38	46	34	29	443	481	368	431	294	3414	282	301	466	620	393	427	500	532	511	448	167	225	239	225	44	45	41	56	31	48	38	48	71	61	76	88	68
ENSG00000048392	740	1032	942	682	1012	880	817	1108	1315	1405	1394	1316	451	427	418	514	794	954	808	828	898	11378	912	960	419	506	387	371	674	646	633	622	270	260	373	400	334	327	293	357	403	375	333	443	278	254	268	333	665
ENSG00000048405	789	1072	874	773	430	422	384	451	464	492	419	393	535	379	298	431	410	449	386	367	428	5168	419	444	310	433	319	345	498	520	409	418	371	365	460	452	565	569	404	495	1056	1317	715	983	605	527	376	499	572
ENSG00000048471	331	400	389	234	881	924	895	1136	1062	1178	1148	973	586	508	583	744	352	379	327	315	1273	13804	1227	1276	541	805	659	635	165	195	276	218	618	596	849	819	177	188	195	243	278	266	263	286	152	163	154	219	154
ENSG00000048544	867	1254	1024	875	658	682	589	774	594	618	522	508	911	725	661	863	677	928	778	755	757	9391	686	791	1120	1337	1196	1370	986	854	989	873	706	729	914	780	1019	951	938	1182	893	864	597	787	477	425	474	532	1036
ENSG00000048649	1390	1981	1708	1384	1600	1591	1587	2086	1580	1771	1638	1459	1453	1124	1134	1596	1645	1914	1388	1540	1301	15509	1336	1300	1761	2450	1809	1950	554	643	731	668	1029	1029	1421	1477	829	686	932	1096	819	931	834	1172	984	933	895	1078	1063
ENSG00000048707	1689	2175	1930	1509	1151	1410	1313	1467	1427	1487	1457	1173	862	853	678	965	765	909	693	688	1955	20648	1843	1922	774	1264	910	872	1040	1222	1140	1205	1031	1014	1466	1331	912	1052	1083	1231	981	1236	1041	1278	1279	1383	1251	1488	696
ENSG00000048828	1820	2478	2243	1673	3236	3387	3088	3724	2970	3324	3165	2770	4094	3296	3323	4551	5320	7053	5312	5597	4520	52641	4357	4679	5116	6981	5655	6218	5201	6050	5956	4804	4412	4830	5976	5393	4026	3961	4014	4924	6046	6775	5131	6922	3968	3926	3675	4391	3462
ENSG00000048991	914	1151	1044	876	746	779	609	833	617	619	648	581	556	523	536	621	980	1326	908	1006	837	9693	805	941	570	738	552	644	701	753	771	699	808	855	1222	1125	954	858	1024	1294	586	598	509	652	521	456	429	559	736
ENSG00000049089	45	64	78	54	83	74	57	84	59	57	60	44	43	24	39	53	23	39	36	33	41	547	51	42	24	47	30	20	264	279	245	192	125	149	156	150	18	10	16	8	9	19	19	37	16	20	19	18	1
ENSG00000049130	937	1182	866	804	3255	3264	1943	2578	2267	2671	1582	1508	1235	1043	843	1109	1419	1606	1343	1376	1346	15149	1208	1315	1343	1473	786	754	527	480	488	524	778	792	1084	1128	55	59	35	39	2722	2520	1275	1748	1617	1722	1822	2454	1923
ENSG00000049167	203	243	257	171	211	150	134	181	118	145	128	135	155	107	73	106	156	195	176	198	196	2575	182	262	90	107	74	61	231	200	177	199	196	213	263	258	169	134	175	226	129	130	89	115	108	101	86	161	139
ENSG00000049239	1291	1733	1717	1134	1308	1484	1404	1644	1669	1708	1746	1371	1020	886	865	1182	1280	1531	1090	1264	1175	14622	1228	1267	860	1457	985	1032	902	988	931	785	441	473	571	530	1601	1762	1907	2111	1637	2249	1496	1983	727	741	672	695	506
ENSG00000049245	1617	2138	1786	1458	2364	2077	1985	2475	1977	2219	2117	1910	1036	867	748	984	948	1532	1152	1177	1934	24431	1954	2177	990	1100	900	997	900	830	974	822	2056	2193	2778	2643	1561	1487	1549	1966	1612	1635	1417	1903	1228	1243	1220	1670	2241
ENSG00000049246	104	124	124	124	377	325	359	495	335	284	411	375	149	153	134	190	123	156	112	111	694	7803	651	755	473	699	545	581	14	9	9	17	778	769	1121	1103	648	538	756	856	46	69	73	79	1616	1565	1487	1990	249
ENSG00000049283	18	15	10	12	6	12	2	8	11	13	9	8	136	96	122	142	223	301	258	215	369	4073	303	413	888	1284	473	453	1477	1703	1673	1347	14	21	8	6	18	18	28	47	373	438	385	471	448	373	417	451	6
ENSG00000049323	2066	2486	2390	1992	30117	30782	26324	33970	28050	29518	28429	24096	1002	1144	904	1367	341	310	342	342	1338	13996	1189	1400	493	676	519	525	927	1106	1217	912	597	590	737	789	140	153	160	152	79	76	67	82	791	947	817	1083	1479
ENSG00000049449	3380	4301	3750	3003	12413	12057	10453	13808	11074	11822	11578	10615	6337	6199	5530	8903	7580	8367	7125	7314	7269	92872	7488	8636	1271	1598	1349	1553	3298	3220	3722	3094	10408	11535	13226	12462	4997	5470	4924	5358	2043	2211	1597	2144	4149	4765	4586	5629	2640
ENSG00000049540	72	97	114	85	14277	15714	12889	15991	2871	3654	3396	2807	44	77	44	70	25	19	11	17	57	146	50	65	9	15	15	12	9	2	20	7	30	40	28	33	23	29	18	21	8	14	14	8	22	21	22	28	9
ENSG00000049541	2610	3239	2902	2400	590	554	529	578	399	491	467	407	779	629	540	697	948	1327	1065	1022	1108	12882	1013	1161	960	1200	926	937	511	559	595	503	1111	1199	1309	1174	951	1014	909	1198	984	971	801	1145	1309	1276	1213	1483	1356
ENSG00000049618	960	1382	1224	1017	1535	1554	1526	2085	1767	1910	1794	1584	610	574	585	728	953	1232	930	1024	1655	17971	1545	1804	772	1226	840	863	854	1001	1065	941	1372	1430	2031	1762	28	40	18	27	1011	1139	948	1221	1633	1405	1513	1510	941
ENSG00000049656	5511	6737	6052	4688	2535	2605	2316	2711	2420	2685	2768	2242	4551	4193	4007	6180	4385	4761	4040	4100	6500	70577	5292	6833	3989	5092	3740	3962	3219	3688	3624	2929	4733	5100	5574	5280	4388	4490	4357	4887	3041	3482	2433	3214	8775	9847	8198	9967	2508
ENSG00000049759	1955	2572	2046	1598	327	329	348	411	220	296	319	285	2245	1768	1627	2203	1360	1732	1384	1405	3100	32833	2979	3440	998	1192	1373	1359	1037	1137	1248	1096	1284	1454	1672	1504	232	306	288	395	1358	1511	1334	1792	1339	1291	1306	1696	443
ENSG00000049769	258	318	282	255	137	144	132	166	118	166	133	112	22	22	28	47	69	106	89	84	193	1853	144	171	47	41	49	26	127	210	198	142	57	74	50	65	276	201	255	334	20	33	32	19	50	66	45	46	74
ENSG00000049860	2006	2470	2302	1713	3583	3805	3147	4210	3968	4529	4437	4016	2236	2229	1808	3104	2944	3171	2784	2922	2434	28614	2314	2691	1003	1193	1026	950	1722	1912	1988	1587	2024	2319	2574	2529	5708	6272	6215	6789	3332	3692	3104	4057	2831	2986	2858	3416	2312
ENSG00000049883	274	417	394	294	136	153	128	150	112	109	110	116	129	123	147	206	429	510	340	385	250	2831	214	267	175	247	92	109	273	267	213	202	238	255	358	307	291	307	408	408	147	176	105	169	140	166	151	160	184
ENSG00000050130	403	534	476	412	1477	1436	1268	1661	1533	1541	1692	1455	698	708	603	905	1009	1174	979	1022	821	10766	830	965	562	600	372	392	1195	1279	1234	1072	568	706	840	702	588	618	691	735	519	508	431	505	1048	1215	1200	1419	794
ENSG00000050165	286	321	311	301	32986	32955	28154	36396	32111	36330	36076	32928	311	534	311	360	448	541	375	446	379	2772	326	411	81	105	76	79	41	61	149	67	2504	2819	3133	3204	63	66	47	65	59	83	86	70	72	84	74	91	112
ENSG00000050327	314	363	387	356	20	44	34	34	18	40	31	21	443	279	299	414	470	657	545	570	866	7555	795	863	391	583	675	538	930	756	644	512	123	92	189	133	21	20	6	13	767	983	703	801	491	547	408	463	395
ENSG00000050344	683	878	800	691	813	767	582	830	791	801	765	740	694	720	684	952	1547	1824	1531	1528	401	4304	405	465	73	68	78	78	305	326	303	258	2146	2337	2841	2769	908	1041	839	968	2367	2370	1662	2161	3983	4913	3933	5177	168
ENSG00000050393	808	969	921	713	546	494	429	579	387	451	450	408	621	442	469	574	343	489	356	362	506	5612	449	560	456	629	351	412	678	782	697	677	665	675	882	869	483	439	567	579	1062	1277	984	1337	409	473	405	521	551
ENSG00000050405	2445	2697	2153	1839	4245	4429	3349	4046	2548	2896	2382	2148	6230	6118	4835	6727	6910	8092	6545	6733	8880	112386	8495	9937	3009	3748	3515	3621	789	730	816	696	3828	4040	4827	4527	4920	4886	4290	5301	4286	5381	4238	5566	2492	2870	2754	3244	3207
ENSG00000050426	832	1044	960	691	417	440	361	426	357	385	383	307	1331	1142	968	1423	1030	1117	989	1169	628	7286	547	667	747	1008	763	798	752	819	919	806	504	540	648	620	449	461	571	659	667	843	759	1032	664	595	608	740	775
ENSG00000050438	187	254	226	164	257	235	234	285	377	357	336	352	35	32	39	38	77	100	124	120	186	1889	159	162	163	205	139	101	2	7	4	6	92	113	142	106	68	75	100	98	56	55	106	166	11	11	18	17	5
ENSG00000050748	1952	2438	2074	1862	869	825	814	976	803	907	831	741	942	797	740	908	891	1196	895	973	1083	12760	997	1240	2672	3108	2202	2213	1075	1144	1185	1095	876	933	999	967	975	963	1157	1226	805	846	664	888	589	536	497	674	790
ENSG00000050820	1444	1827	1605	1316	6191	6470	4967	6480	5266	6541	5155	4349	3000	2454	2343	3312	2089	2933	1762	1871	4465	47078	3621	4004	1967	2764	1801	1575	2080	2732	2025	1570	3232	3853	3304	3083	2825	2994	2331	2651	1328	1654	1052	1320	3624	3683	1506	1647	3422
ENSG00000051009	544	662	560	438	468	454	474	573	471	425	548	434	424	377	375	494	633	785	620	702	288	2852	245	301	235	354	308	264	434	496	490	392	581	588	736	695	386	384	493	597	915	1188	772	881	433	455	397	511	1150
ENSG00000051108	1250	1444	1165	1129	1177	1172	1138	1604	1176	1113	1429	1385	1446	1662	1299	2058	1147	1310	1284	1232	1411	17293	1570	2111	989	1270	1232	1100	1132	1230	1740	1536	638	733	851	891	341	349	498	607	753	1007	934	1070	468	621	722	928	861
ENSG00000051128	230	321	304	217	1638	1562	1380	1685	1352	1683	1745	1505	1586	1237	1291	1894	536	808	669	713	1323	16310	1298	1445	661	1024	866	842	371	440	382	324	1171	1441	1453	1434	1293	1290	1424	1595	187	209	137	191	165	169	176	176	715
ENSG00000051180	569	692	574	522	301	322	308	319	245	284	268	289	231	199	172	196	249	311	284	262	484	5880	447	561	269	302	219	269	199	155	229	189	289	334	414	371	176	200	164	246	434	398	381	511	516	483	500	623	383
ENSG00000051341	1270	1720	1498	1200	303	304	280	339	357	361	371	313	513	414	395	480	774	880	653	879	716	7718	645	691	241	393	248	316	297	303	338	280	437	450	680	620	468	470	467	601	504	544	401	590	1148	993	1019	1408	501
ENSG00000051382	632	787	696	583	410	383	333	469	451	496	490	371	884	698	768	914	1133	1540	1108	1274	1107	12945	998	1064	1008	1375	912	883	967	826	915	917	458	532	635	652	560	551	541	629	932	1075	813	1092	852	762	784	922	1000
ENSG00000051523	2314	3631	3456	2310	1407	1498	1283	1643	1806	2110	2062	1788	90	110	79	110	7961	8801	8036	7791	1768	19021	1700	1884	1917	2462	1881	1861	6960	7676	7564	6196	2331	2747	2843	2592	4831	5439	5735	6277	8746	10457	8150	10750	7407	6968	6540	7241	6114
ENSG00000051596	1081	1222	1121	931	566	577	509	533	439	571	474	550	722	671	667	748	1108	1710	1233	1462	1469	13253	1045	1314	1040	1377	907	887	808	927	776	654	1142	1217	1357	1156	1403	1324	1400	2007	629	868	567	674	428	535	488	707	953
ENSG00000051620	1435	1953	1726	1434	1004	906	880	1132	621	763	778	676	1722	1347	1239	1862	426	595	460	451	773	8950	707	854	769	947	775	872	1557	1631	1590	1394	552	572	691	647	445	436	603	674	1748	1919	1671	2223	641	643	649	722	561
ENSG00000051825	978	1417	1301	1059	375	399	369	439	347	348	399	373	401	273	289	409	527	689	628	685	479	5531	451	527	425	503	405	405	305	281	292	331	760	743	1159	1094	230	235	347	442	178	153	134	239	199	191	232	310	607
ENSG00000052126	668	828	727	608	664	566	560	783	657	642	685	597	719	627	619	772	1434	1618	1178	1327	709	7755	596	706	440	633	389	418	334	315	337	358	889	893	1381	1231	40	49	59	89	354	424	387	529	819	856	922	1027	272
ENSG00000052344	85	97	141	83	10	24	4	11	23	26	24	39	1865	1877	1542	2947	714	753	739	715	1425	18146	1442	1851	1478	2012	1684	1733	998	1103	1203	990	15	43	22	23	14	29	11	20	2499	3702	3549	4977	891	973	1030	1118	77
ENSG00000052723	1218	1668	1525	1220	517	529	469	550	374	445	393	415	1595	1353	1475	1873	593	794	557	627	925	11480	945	1019	578	789	486	525	586	683	575	525	623	639	816	811	529	523	507	592	519	559	349	491	581	569	423	613	264
ENSG00000052749	2523	3198	2573	2096	739	827	700	916	867	1013	875	709	876	755	588	951	1412	1577	1238	1260	1868	17331	1311	1345	1408	2015	1901	1844	1042	1226	1055	866	1435	1544	1553	1426	2104	2145	1729	1931	1787	2080	1405	1689	984	1182	766	858	1407
ENSG00000052795	799	1166	815	745	448	430	432	591	339	331	460	356	82	53	60	56	664	876	831	866	365	4382	328	375	109	158	140	142	239	239	271	189	348	342	473	455	133	111	179	210	421	506	443	618	194	215	237	285	371
ENSG00000052802	745	1058	833	818	389	336	269	369	279	343	281	254	497	495	377	627	1685	1785	1507	1583	912	12804	929	1097	1522	1723	1310	1492	632	633	532	547	771	774	1032	877	528	443	444	561	1206	1340	1032	1290	4800	5835	4485	6196	483
ENSG00000052841	1647	2055	1851	1525	2418	2653	2017	2735	2637	2850	2658	2629	2133	2161	1860	2924	1238	1444	1267	1359	1437	18312	1552	1767	752	1052	844	894	1245	1328	1217	1094	1228	1269	1728	1665	719	774	805	956	1175	1378	1037	1434	985	1147	970	1313	1495
ENSG00000053254	736	1085	950	721	1804	1680	1706	2286	1187	1131	1233	1075	343	309	271	404	262	403	335	339	459	5312	440	460	112	184	120	129	648	727	830	725	881	894	1372	1324	294	312	461	612	246	266	264	296	152	158	169	168	112
ENSG00000053371	1311	1510	1326	1058	730	715	664	830	548	707	768	636	410	383	365	499	401	555	435	436	984	11379	890	1086	486	720	544	504	451	540	593	429	610	741	835	735	804	740	835	1018	686	853	715	847	531	595	535	735	806
ENSG00000053372	2885	3900	2931	2553	792	797	580	715	666	670	603	530	471	398	403	474	968	1292	957	999	1144	13706	956	1292	1250	1305	937	945	811	790	749	650	1632	1781	1876	1657	1257	1156	941	1146	1347	1457	866	1118	1194	1235	1036	1336	920
ENSG00000053438	16	39	29	17	85	65	70	86	98	88	77	93	26	30	32	38	22	19	24	18	78	671	91	50	39	68	37	47	54	70	43	61	13	21	20	32	33	30	49	45	70	99	53	84	34	32	40	47	23
ENSG00000053501	332	452	416	317	285	279	271	258	230	260	262	171	299	317	255	385	291	478	355	316	307	3157	264	279	168	248	191	220	209	235	242	186	193	178	206	186	265	247	214	239	159	219	183	228	158	117	101	124	183
ENSG00000053702	93	142	105	108	29	39	35	31	25	36	30	29	58	67	84	123	116	123	113	103	37	294	23	46	43	48	20	23	61	65	70	74	77	59	115	70	54	53	67	82	61	71	61	64	87	55	69	79	22
ENSG00000053747	1355	1538	1503	1062	167	180	122	193	260	288	299	329	8010	7417	6108	9994	12908	15162	12084	12704	4104	43594	3531	3832	3180	4374	3797	3909	2145	2424	2185	2043	739	718	891	886	152	147	102	119	1985	2554	1352	1715	8712	9656	8113	10167	6641
ENSG00000053770	559	666	647	544	633	601	498	699	549	582	531	521	258	227	207	353	477	573	503	471	699	8658	738	763	635	772	570	608	1154	1175	1164	1022	346	376	469	474	316	306	414	463	1064	1125	1011	1297	482	506	568	700	643
ENSG00000053900	426	626	473	477	423	481	413	479	315	341	388	291	321	300	282	480	634	640	553	637	365	4310	324	372	500	692	450	445	531	518	483	419	350	337	481	442	265	262	315	424	490	515	449	627	381	386	373	512	282
ENSG00000054116	1281	1541	1376	1261	890	890	809	1075	786	880	913	804	899	779	788	1069	609	796	624	613	896	10920	947	1084	637	835	542	573	865	927	913	777	1115	1118	1281	1200	762	721	854	1004	891	1025	750	973	764	688	732	816	493
ENSG00000054118	5217	7050	6125	5152	3386	3130	3260	3949	2821	2933	2886	2414	2469	1929	1966	2670	2863	3498	2848	3064	3593	41177	3469	3837	2941	4202	3328	3386	3027	3199	3410	3015	3216	3274	4426	3993	2408	2506	2950	3307	2524	2803	2518	3410	3253	3003	3296	3783	1863
ENSG00000054148	1263	1877	1609	1207	1150	1267	1162	1417	1122	1202	1272	1034	876	757	736	1135	1254	1635	1463	1316	1591	17238	1445	1728	852	1226	926	902	965	1081	1133	993	1380	1644	1737	1392	893	981	1319	1529	1772	2189	1652	2012	1145	1064	1138	1150	1604
ENSG00000054179	99	88	130	96	7	7	15	8	5	7	2	3	282	292	226	363	23	29	23	22	88	1129	92	108	17	22	25	50	59	58	64	51	6	6	4	10	6	10	10	13	373	605	456	587	182	161	174	189	123
ENSG00000054267	1761	2455	1869	1726	948	1012	898	1138	1130	1177	1031	1048	1348	1100	1051	1417	807	879	781	881	830	11897	948	1096	769	1007	879	904	766	788	802	841	726	751	1060	1083	574	573	600	780	803	951	803	1073	665	756	878	1000	880
ENSG00000054277	102	155	144	133	486	516	459	627	631	724	728	615	565	457	429	637	272	281	322	277	717	7858	694	815	176	221	291	281	471	518	572	501	317	371	393	390	52	41	45	47	371	442	406	524	648	761	831	962	1119
ENSG00000054282	341	479	454	307	353	316	295	379	352	399	343	341	308	354	348	416	367	508	424	427	138	1854	165	160	211	291	207	233	332	311	325	312	352	413	438	451	590	503	473	530	386	400	329	457	237	200	212	230	711
ENSG00000054356	28	19	33	30	2505	2672	2495	3253	1585	1880	1892	1443	46	37	41	36	5	15	13	6	52	86	62	43	6	4	5	6	10	10	14	3	18	18	29	20	20	12	15	23	2	3	5	3	38	16	15	36	3
ENSG00000054392	462	579	566	470	189	152	161	220	235	265	252	222	120	105	83	138	145	211	120	149	100	1152	94	100	120	160	122	130	63	59	67	55	26	50	48	50	83	87	83	71	31	11	34	34	104	127	133	133	43
ENSG00000054523	3106	4034	3425	2917	2567	2414	2664	3243	2224	2318	2336	1967	1217	1068	940	1362	1125	1362	1149	1217	1296	15899	1403	1450	1176	1796	1760	1802	1953	2074	2304	1984	1769	1806	2621	2485	1462	1403	1718	1874	1283	1576	1338	1823	635	631	693	876	803
ENSG00000054598	3754	5369	4855	3839	572	586	531	693	483	558	575	495	723	582	424	608	180	224	166	161	299	3348	262	243	829	1167	598	591	515	580	377	304	155	154	188	170	566	529	426	499	459	545	330	412	2085	1847	1600	1761	883
ENSG00000054611	427	511	500	436	686	594	585	783	692	714	775	617	610	502	482	652	436	565	429	460	391	4144	379	436	691	1015	719	760	427	543	586	502	413	535	648	529	329	284	351	425	477	658	569	649	687	726	633	753	584
ENSG00000054654	2363	3007	2803	2353	518	535	487	637	471	490	508	367	2976	2667	2354	3276	1669	2146	1803	1755	5249	56423	5018	5027	1673	2901	2155	2491	1668	1739	1974	2079	1197	1110	1743	1481	1454	1434	1656	1843	1282	1552	1374	1757	3770	3918	3552	4627	1209
ENSG00000054690	697	1002	867	669	22	32	9	27	23	24	18	19	478	398	395	465	216	252	200	234	143	1370	131	133	48	75	44	54	999	1124	1142	960	12	29	25	22	463	449	595	611	1310	1820	1268	1542	625	528	577	607	191
ENSG00000054793	800	971	947	689	2871	3069	2760	3388	3111	3343	3240	2714	826	813	709	981	2897	3243	2507	2925	2388	27015	2220	2495	2033	3209	2633	2755	1396	1385	1596	1414	94	140	128	120	248	310	382	405	682	976	726	1075	4584	5042	4914	5426	3800
ENSG00000054965	1727	2298	1894	1663	1731	1649	1670	2245	1513	1732	1659	1479	2512	2062	2050	2803	1243	1627	1325	1445	1854	20342	1680	2045	1631	2397	1774	1977	436	441	426	462	1593	1626	2242	2118	979	968	1160	1364	442	577	453	683	695	768	763	839	662
ENSG00000054967	851	980	734	624	252	290	276	286	283	296	311	250	977	980	721	1228	599	752	545	609	476	4744	397	505	307	370	523	451	256	280	217	195	514	615	602	533	540	586	463	546	393	551	260	363	642	645	436	561	692
ENSG00000054983	68	63	63	65	773	816	712	963	895	934	947	862	207	226	180	270	595	641	628	667	1145	14629	1130	1397	558	655	503	568	441	489	533	488	255	298	400	362	327	350	420	446	189	196	157	238	416	500	588	684	2987
ENSG00000055044	2702	3500	2822	2395	1080	1060	868	1045	805	885	835	684	1036	919	865	1025	2480	3009	2106	2225	1848	20955	1773	1976	1410	1696	1378	1524	3124	2983	2853	2375	1605	1601	1894	1745	2382	2261	2064	2493	1377	1371	863	1256	1803	1700	1437	1846	1935
ENSG00000055070	3966	5096	4519	3632	5255	4849	4434	5027	3977	4843	4580	3756	1864	1525	1562	1925	2716	3843	2722	2983	4515	50319	4368	4956	3758	4977	4083	4057	2167	2401	2516	1951	4858	5380	5728	5348	3082	3006	3223	3382	3776	3869	3074	4012	2698	2747	2422	2969	2654
ENSG00000055118	563	734	742	547	10	25	18	15	13	11	21	23	107	119	63	115	11	19	7	16	26	189	24	26	62	94	56	75	30	64	62	46	4	4	5	7	85	114	135	183	1105	1397	1159	1680	27	22	15	16	88
ENSG00000055130	1959	2479	2032	1785	1998	1978	1724	2144	1799	1985	1838	1626	2100	1811	1805	2342	1633	2188	1573	1613	1874	21417	1717	1882	730	1019	852	799	1256	1339	1237	1092	1161	1215	1452	1401	2344	2275	2250	2878	2276	2470	1801	2470	1553	1610	1539	1633	1492
ENSG00000055147	235	295	309	205	396	372	313	396	321	384	378	297	300	247	239	330	312	401	316	329	464	5695	356	501	189	233	147	180	316	311	320	336	288	274	340	388	240	217	240	267	179	189	171	215	131	157	150	168	136
ENSG00000055163	2885	3756	3473	2604	109	129	98	138	331	281	392	317	78	88	51	64	48	52	44	43	22	78	21	23	69	102	77	93	1049	1042	1016	910	38	37	56	47	71	72	64	70	458	555	441	517	31	35	38	34	20
ENSG00000055208	1857	2192	1965	1694	1568	1637	1610	1996	1499	1526	1427	1478	1598	1237	1185	1625	946	1131	909	983	1886	23130	1731	2060	1257	1664	1053	1230	948	1004	1008	964	1868	2055	2911	2719	501	426	571	804	727	758	858	950	894	869	930	1229	1304
ENSG00000055211	997	1220	1024	809	1318	1201	1063	1367	1489	1646	1645	1433	980	1009	806	1224	851	945	758	824	1256	15941	1079	1476	588	630	503	526	381	383	440	350	977	1018	1389	1259	908	947	1033	1092	277	326	282	379	632	738	821	950	392
ENSG00000055332	2057	3006	2455	2179	1474	1551	1408	1747	1185	1144	1248	965	1600	1243	1268	1639	2159	2682	2057	2320	4008	47464	3582	4059	1358	1848	1245	1245	1129	1072	1093	1016	1672	1722	2446	2182	1223	1115	1310	1606	915	1044	785	1119	1923	1306	1601	1973	1250
ENSG00000055483	3383	4303	3437	2770	1216	1291	1092	1473	1180	1331	1353	1195	1022	940	876	1287	1243	1680	1133	1260	1024	10424	1017	1107	1513	2259	1743	1615	1796	2253	1786	1470	1585	1721	1872	1705	1906	2031	1625	1950	1742	2181	1313	1623	1364	1342	985	1193	891
ENSG00000055609	2738	3734	2819	2600	1220	1357	1313	1640	952	1070	1036	893	2304	2116	1862	2441	1381	1766	1396	1597	1306	13668	1173	1201	1121	2019	1717	2096	1230	1623	1259	1246	837	730	1220	1167	1468	1421	1711	2121	1340	1814	1617	2296	1311	1239	1303	1495	1130
ENSG00000055732	978	1353	912	749	18	25	18	14	12	10	17	10	149	136	170	207	207	210	182	193	353	4116	356	442	59	110	55	69	60	67	68	62	31	41	51	59	108	101	151	164	349	305	226	338	128	112	127	167	3
ENSG00000055917	2668	3564	2871	2675	1682	1615	1533	1900	1785	1646	1658	1514	2265	1916	1823	2581	1823	2472	1894	1894	1837	23393	1600	1927	2020	2772	2179	2404	2780	2837	3099	2769	1623	1702	2303	2293	1164	1081	1304	1619	2255	2540	2010	2619	2026	2008	1826	2341	1883
ENSG00000055950	1110	1531	1349	942	777	664	631	850	671	756	786	622	734	735	671	940	592	889	753	693	1033	10052	805	976	1035	1264	948	954	757	810	845	660	740	971	1042	895	476	484	582	553	770	830	589	928	783	815	714	772	843
ENSG00000056050	362	494	426	402	316	301	228	293	246	249	222	204	157	152	155	174	169	229	161	208	446	6061	420	560	225	275	178	225	115	113	117	100	338	332	488	422	126	128	170	203	184	149	139	192	193	175	219	259	131
ENSG00000056097	4843	6204	5090	4674	2686	2655	2384	3236	2329	2522	2487	2264	2225	1830	1870	2408	1952	2514	2123	2402	3515	43120	3551	3961	2662	3343	2993	3351	3020	3476	3704	3112	2101	2230	2959	2793	2526	2310	2746	3519	2400	2490	2209	2884	2629	2536	2571	3394	2321
ENSG00000056277	144	210	198	134	70	78	54	99	57	54	47	46	370	341	337	466	233	281	216	241	78	856	88	77	126	155	166	205	85	89	84	122	92	98	108	108	189	179	190	276	94	101	57	70	76	79	59	106	91
ENSG00000056558	53	75	82	57	147	115	102	156	75	85	92	73	80	62	71	99	99	113	84	102	139	1065	92	124	138	151	589	485	40	42	53	31	382	394	437	405	568	492	212	265	210	292	271	312	20	32	19	26	167
ENSG00000056586	1650	2212	1844	1669	1561	1469	1369	1813	1532	1486	1486	1378	1391	1254	1205	1668	1074	1388	1193	1212	1815	21601	1788	1882	1241	1668	1577	1667	897	983	904	922	1433	1362	2127	1887	808	715	839	1086	1121	1377	1008	1443	1146	1015	1040	1276	683
ENSG00000056736	125	224	186	148	41	24	38	44	48	44	57	43	11	10	6	23	69	119	62	95	55	742	46	70	100	154	106	101	85	72	78	61	30	36	32	25	62	38	84	91	283	331	253	392	300	385	375	385	34
ENSG00000056972	276	362	283	225	251	264	343	408	284	267	269	272	788	618	564	647	326	421	338	300	236	2497	193	234	304	441	201	221	683	741	616	570	227	237	266	233	67	49	73	73	583	650	600	904	192	178	158	184	183
ENSG00000057019	759	1030	924	793	8174	9046	6985	9091	8596	8772	7711	6365	6710	5684	5253	8136	24470	25797	18155	20190	1878	20356	1856	1952	5347	6826	5248	5739	1395	1425	1329	1185	10441	10615	13146	12257	643	704	805	887	393	452	181	243	5549	5341	4521	5948	6317
ENSG00000057252	957	1213	1155	989	1630	1520	1544	1921	1516	1580	1542	1380	699	764	602	1012	3478	3725	3378	3611	1748	22142	1748	2025	707	868	675	732	703	676	734	667	1165	1196	1608	1586	1423	1529	1564	1783	26	33	29	44	1795	1841	1966	2616	356
ENSG00000057294	1066	1398	1218	956	40	44	23	51	41	58	46	60	3590	3007	2663	3535	317	395	266	273	840	10309	775	829	290	279	231	225	659	786	482	485	1025	1081	1454	1381	61	62	52	68	2707	2902	1309	1707	2357	2694	1684	2091	721
ENSG00000057608	5604	6902	5995	5362	5436	5043	4608	5649	4584	4925	4527	4123	4758	4007	3795	4665	1841	2357	1871	1913	3664	45290	3471	4088	2111	2588	2127	2235	4690	4895	4887	4413	2984	3181	4053	3558	4878	4723	4761	5581	5572	5562	4626	5891	2662	3289	2881	3640	6190
ENSG00000057657	12	18	19	14	348	345	177	208	774	822	380	379	29	42	33	49	35	39	21	47	161	1693	81	110	112	178	529	504	226	319	229	278	77	83	96	81	7	8	1	6	83	102	50	68	89	63	77	96	58
ENSG00000057663	656	858	761	617	596	469	433	600	434	457	420	410	861	632	714	852	428	607	486	430	397	4964	392	457	383	387	294	299	483	558	561	458	575	570	781	720	349	342	375	397	646	674	576	747	264	265	320	389	485
ENSG00000057704	396	555	408	391	10	15	11	12	12	14	9	9	504	424	345	422	339	369	227	220	814	9976	836	927	472	691	904	834	623	573	847	749	105	129	152	158	15	27	23	28	843	1108	1162	1478	304	326	477	649	1481
ENSG00000057757	2034	2649	2202	1878	802	754	681	838	529	699	622	521	516	404	428	600	427	620	487	495	417	5390	502	482	857	1086	700	825	626	613	587	545	786	921	874	930	493	482	466	575	1058	1065	748	989	639	618	518	612	398
ENSG00000057935	988	1209	1085	906	528	465	530	635	452	448	465	417	838	709	760	933	637	835	635	735	1095	12707	1066	1098	846	1117	767	754	938	912	1019	884	581	649	723	656	643	599	755	913	390	484	445	580	296	351	380	400	397
ENSG00000058056	600	765	652	485	795	886	823	1020	722	704	771	617	191	150	155	189	523	646	512	546	687	8267	677	786	455	690	345	401	302	308	325	272	799	723	1096	1045	548	495	736	836	50	68	56	76	359	327	406	446	114
ENSG00000058063	1731	2279	1935	1665	1011	1078	1014	1291	865	966	997	905	1733	1669	1500	2144	1307	1545	1162	1325	1182	14294	1190	1248	1075	1488	1428	1537	2047	2140	2120	2002	804	686	1067	1083	1054	1245	1389	1718	1687	1915	1847	2447	1679	1747	1804	2258	1304
ENSG00000058085	275	330	259	260	159	199	124	229	284	338	289	337	19349	18957	15267	24616	32045	36340	29511	29943	3148	29966	2754	3162	11394	15856	13048	13707	5221	5992	5635	5143	438	553	523	424	119	173	89	122	7064	10227	5851	7461	22598	28556	23058	29625	6698
ENSG00000058091	329	407	378	309	630	618	620	803	554	637	563	507	49	47	50	64	289	318	261	279	581	6322	508	541	138	148	159	159	135	112	101	116	552	596	773	732	5	15	9	8	7	9	10	13	725	618	609	790	10
ENSG00000058262	4493	5748	4832	4109	17561	18933	16861	21533	16000	17189	16851	15043	3928	3969	3469	5417	10213	11353	9844	10235	9499	109060	8928	10562	4529	5549	4527	4855	12819	14659	14201	11851	6292	6987	8363	7659	8780	9686	9534	10884	5489	6610	5090	7059	7598	8980	8519	10402	4262
ENSG00000058272	2032	2391	1821	1613	2926	2894	2683	3334	2025	2461	2041	1855	1644	1292	1197	1596	1844	2284	1849	2002	1591	19364	1535	1703	1341	1732	1382	1475	1102	1259	1176	992	1297	1252	1782	1750	599	570	620	646	765	896	737	945	1847	1881	1702	2223	852
ENSG00000058453	831	1281	1278	838	404	403	432	507	285	343	381	296	309	190	317	488	352	389	384	390	392	4380	396	419	316	473	305	296	329	388	392	327	617	604	692	662	758	713	828	1002	289	301	314	369	352	306	353	298	207
ENSG00000058600	2929	3969	3492	2836	674	705	579	694	600	745	643	617	1040	745	800	1152	1096	1432	985	1032	1450	15202	1331	1432	1112	1656	1150	1070	1959	2055	1774	1496	700	835	870	817	460	493	484	476	1542	1756	1120	1372	669	688	505	508	876
ENSG00000058668	993	1325	1170	1001	8069	8755	9396	11671	5339	5667	5917	5024	4649	4253	3569	5347	2846	3370	3158	3246	2542	27818	2369	2582	1675	2432	1968	2205	938	916	1019	883	5005	4762	8430	7955	5694	6176	5328	5745	781	1296	1301	1871	6309	6659	5809	7514	2873
ENSG00000058673	4823	5908	4974	4319	2645	2905	2469	3247	2597	2809	2597	2335	4977	4669	4043	5847	2305	2744	2014	2290	3622	44823	3365	3956	2327	2996	2286	2302	3389	3400	3297	3161	2935	3118	4232	3967	2321	1935	2242	2729	3549	4170	2985	3948	3324	3596	2787	3701	2597
ENSG00000058729	605	763	784	629	627	632	465	548	391	449	412	346	258	214	199	210	465	615	448	442	493	6384	468	674	326	359	207	233	459	582	520	465	433	411	515	522	795	765	649	817	430	471	369	432	226	235	240	298	382
ENSG00000058799	276	304	316	242	409	391	338	432	402	428	416	380	309	360	272	375	652	743	661	645	224	2844	201	272	218	264	197	163	226	258	247	214	283	266	309	314	227	219	249	326	259	281	269	312	276	295	257	371	142
ENSG00000058804	2117	2685	2329	2037	789	845	750	948	934	975	981	828	1179	1157	1080	1590	3966	4307	3690	4087	1535	20720	1493	1724	792	950	678	794	1199	1251	1239	1162	1616	1768	2293	2157	1851	1845	1902	2339	1906	2042	1594	2055	2407	2771	2664	3758	1050
ENSG00000059122	907	1200	1148	883	1125	1114	1096	1327	1062	1239	1247	1023	532	437	478	674	812	1002	811	898	628	6092	596	629	758	1137	738	685	525	588	613	471	918	1054	1053	1084	1175	1310	960	1009	281	357	267	444	245	248	223	218	660
ENSG00000059145	525	695	644	509	496	498	481	613	677	735	766	711	568	477	558	875	278	338	343	364	504	6190	518	617	318	501	299	387	1011	1221	1151	903	697	735	861	793	338	405	640	765	263	347	305	365	283	240	336	430	356
ENSG00000059377	32	48	55	46	1247	1193	991	1342	1897	2144	1985	1950	20	35	22	22	76	88	79	81	46	427	31	48	49	82	57	60	66	59	48	50	69	65	87	95	7	8	6	10	22	28	23	23	8	7	12	18	33
ENSG00000059378	169	219	179	174	172	199	192	216	166	167	192	180	157	192	172	206	1502	1965	1611	1671	1764	21232	1615	1792	447	602	500	452	600	723	738	616	976	1011	1124	1109	187	169	223	313	521	615	374	499	615	638	535	642	228
ENSG00000059573	4953	6140	5296	4264	2976	3257	2618	3328	2865	3215	3170	2569	1144	1156	978	1417	1941	2432	1820	2048	1888	21076	1724	2032	1357	1751	1285	1304	2644	2987	2945	2276	1644	1762	1996	1946	2254	2427	2543	2787	3523	4239	3383	4481	1571	1750	1535	1810	3073
ENSG00000059588	1738	2120	1985	1560	227	205	224	265	169	183	186	155	653	546	636	714	1075	1061	854	1020	648	6976	657	606	363	488	300	341	1093	1064	1091	987	643	678	928	768	1414	1342	1345	1649	1045	1060	887	1139	891	766	719	985	741
ENSG00000059691	249	285	242	223	327	289	308	360	195	224	263	201	250	204	230	311	394	459	392	373	436	5003	386	435	388	520	344	400	349	365	429	300	426	453	547	509	236	263	300	339	410	429	361	465	280	335	294	383	232
ENSG00000059728	569	704	618	540	187	206	171	224	219	237	284	199	1016	833	779	1124	373	478	407	469	274	3349	309	402	486	722	1807	1915	3549	3979	3137	3226	107	101	186	161	73	97	223	244	482	753	733	915	410	390	304	386	560
ENSG00000059758	789	1026	768	592	600	601	422	546	632	624	523	518	414	344	267	340	494	551	421	458	522	6583	454	565	427	647	413	513	504	496	473	434	557	528	657	644	228	243	178	240	291	272	175	249	530	526	454	587	688
ENSG00000059769	298	419	295	301	351	376	295	385	280	319	274	261	404	376	322	516	411	462	355	406	513	6466	450	566	222	246	155	176	242	273	279	218	235	268	332	299	289	312	280	345	306	292	254	320	330	388	305	390	166
ENSG00000059804	2096	2595	2076	1870	1415	1520	1213	1647	1715	1917	1569	1464	3343	3204	2347	3833	79	102	78	70	713	8641	795	873	49	76	59	77	14	19	14	18	709	778	513	517	1168	1217	285	275	22	25	15	14	78	91	65	73	17
ENSG00000059915	204	264	246	176	128	149	143	207	115	112	129	113	58	44	40	57	39	44	68	59	136	1333	119	141	31	47	33	23	87	100	122	83	43	85	59	55	81	57	124	125	52	66	46	48	27	46	22	25	32
ENSG00000060069	1273	1643	1513	1218	781	757	806	1071	906	946	1026	961	1067	911	940	1363	735	890	785	698	461	5572	486	567	415	554	383	433	332	365	359	310	567	613	732	681	558	488	579	733	920	1033	978	1107	443	515	436	559	224
ENSG00000060138	8310	11654	10751	8034	2906	2582	2496	3040	2849	3413	3280	2816	8577	6734	6243	9452	4350	6218	4396	4953	4807	53237	4393	4843	1543	2228	1830	1876	2976	3597	3518	2770	5829	6528	6915	6266	5172	5239	5210	5725	2874	3537	2616	3434	5324	4888	4366	4652	1926
ENSG00000060140	47	49	46	37	62	56	44	59	22	51	43	34	674	634	534	815	165	205	186	168	254	2754	186	276	86	129	59	74	92	69	62	68	142	147	173	161	6	5	3	4	123	174	104	120	357	471	307	374	170
ENSG00000060237	7932	10680	9375	7490	4009	4163	3985	4905	4043	4270	4271	3664	4871	4147	3789	5232	4043	5262	4152	4640	6700	68061	6215	6353	1815	3226	2679	2718	2404	2856	2643	2407	6440	5820	9418	8388	5753	5630	5935	7088	2196	2604	2251	3018	3427	3232	2854	3612	2175
ENSG00000060339	2414	2973	2460	2274	1819	1722	1501	2002	1658	1843	1751	1558	1386	1099	1119	1584	1557	1845	1409	1639	1554	18866	1489	1698	1095	1404	1094	1212	2145	2018	2296	1933	1097	1098	1428	1473	1468	1369	1633	1791	1746	1790	1494	1912	1253	1453	1235	1700	1307
ENSG00000060491	3028	3911	3350	2840	1222	1362	1149	1439	1247	1448	1381	1177	1350	925	944	1423	1233	1825	1279	1260	3109	33695	2893	3171	1576	1875	1312	1298	1518	1785	1457	1231	1461	1718	1680	1590	1439	1445	1215	1276	1214	1379	872	1176	1374	1395	1005	1038	1285
ENSG00000060558	8	8	5	10	2	9	8	3	10	6	7	8	681	535	587	697	323	490	391	354	130	1631	146	135	315	388	339	292	466	485	497	415	238	283	288	296	8	6	3	8	5	4	7	3	38	54	38	43	521
ENSG00000060642	128	175	176	126	242	265	210	251	257	300	330	278	468	468	467	617	311	396	364	392	491	5229	389	503	297	393	298	285	268	294	291	266	345	397	409	362	209	209	236	243	330	381	325	420	347	475	422	551	300
ENSG00000060656	3155	3909	3566	2733	545	566	495	702	740	771	833	671	889	722	724	1124	229	286	210	195	1719	18569	1556	1613	3784	5319	3636	3608	2988	3440	3349	2851	62	112	54	61	414	438	510	567	797	1023	945	1205	3314	3921	3497	3884	300
ENSG00000060688	1731	2219	1948	1685	667	685	575	678	604	546	532	454	380	418	398	402	685	936	736	756	1034	13277	973	1275	651	808	549	616	619	642	600	558	1032	1237	1201	1315	770	749	917	1005	787	863	627	786	797	1032	806	987	497
ENSG00000060749	1180	1907	1420	1283	1127	1163	1043	1237	850	894	809	756	1071	985	987	1171	929	1200	889	1046	1588	22210	1616	1751	580	729	530	609	842	891	824	707	1519	1443	2275	2116	1326	1235	1149	1326	897	894	538	830	820	748	621	824	894
ENSG00000060762	429	660	536	428	295	268	214	297	200	234	214	220	134	121	126	157	141	164	144	126	248	3355	236	248	156	135	118	132	591	610	641	480	240	250	303	315	180	168	175	252	652	693	530	719	178	211	207	235	169
ENSG00000060971	475	596	513	418	657	666	592	769	666	678	676	652	390	317	428	540	824	1054	924	963	1083	12324	921	1200	491	602	553	511	906	1095	1111	885	634	729	779	720	329	362	376	420	1156	1481	1382	1696	1281	1360	1340	1630	562
ENSG00000060982	1378	1887	1581	1361	4692	4499	4715	6097	2861	2760	2912	2542	1512	1085	1112	1535	852	1108	801	941	780	9753	759	915	1034	1366	1091	1191	1068	1104	1181	926	5729	5749	8147	7244	67	48	63	70	20	25	32	28	46	56	51	44	11
ENSG00000061273	1283	1692	1406	1192	2993	3226	2872	3555	2466	2845	2575	1972	2030	1716	1734	2559	1982	2611	1875	2067	1948	20160	1632	1836	1533	2385	1352	1258	1287	1511	1219	954	2420	2863	2894	2479	668	583	442	483	1004	1206	804	1031	1698	1648	1140	1320	1755
ENSG00000061656	40	82	62	47	52	89	60	77	59	50	45	31	836	669	640	1017	423	582	395	407	554	5055	488	582	597	815	697	640	79	44	49	53	178	232	221	243	235	200	299	287	22	35	37	32	267	260	246	296	126
ENSG00000061676	2917	3536	3029	2646	6393	6064	5538	7357	5990	6205	5859	5458	6297	5065	4989	6099	4427	5491	4470	4872	4954	63834	4920	5679	3072	3798	3358	3825	6165	6228	6609	6226	2913	3032	4242	4176	2793	2630	2978	3709	3061	3536	2777	3585	3857	4390	4378	5714	4956
ENSG00000061794	1245	1487	1281	1188	833	665	598	863	574	543	562	525	1240	1009	1010	1100	1551	2064	1565	1574	935	11309	771	1100	1220	1308	1014	1053	1410	1448	1501	1281	1262	1457	1721	1656	1241	1126	1288	1470	1838	1722	1506	1864	933	919	863	1208	1904
ENSG00000061936	1943	2510	2222	1675	865	982	730	1049	742	809	805	605	1024	928	887	1248	976	1221	895	1009	1044	11411	1034	1102	1353	1880	1411	1417	1182	1350	1252	996	821	955	1008	1053	673	750	695	851	819	1001	683	954	708	736	664	789	693
ENSG00000061938	1174	1505	1498	1002	657	785	764	1036	496	556	553	490	1057	741	767	1230	859	990	829	920	848	8486	779	880	438	688	620	673	495	558	603	523	740	735	791	850	1777	1759	2346	2583	4057	5180	4170	5351	3577	2951	2700	3415	1157
ENSG00000061987	1441	1763	1373	1206	1544	1492	1408	1752	1410	1460	1428	1210	655	627	552	793	1170	1383	1112	1232	1008	11257	978	1053	766	1148	926	1066	1151	1229	1022	1028	939	907	1239	1220	734	772	693	787	495	586	437	661	1055	1036	938	1117	563
ENSG00000062038	202	266	276	216	65	300	47	54	54	88	74	81	4998	5263	4602	7670	14994	17354	14774	15327	20087	234855	19385	22507	11971	16045	13061	13767	176	209	217	220	125	436	135	150	49	174	40	49	800	1006	714	947	593	935	623	659	65
ENSG00000062194	2142	2855	2378	2068	899	836	850	1001	905	917	924	851	1456	1240	1160	1456	1042	1199	960	980	1602	21219	1461	1687	1143	1428	1331	1663	1416	1368	1414	1301	1044	1109	1487	1442	939	908	1123	1350	1266	1336	1240	1496	1191	1119	1121	1379	1230
ENSG00000062282	38	66	58	38	56	57	57	56	13	32	14	13	80	92	74	133	130	189	130	112	159	1461	152	160	59	63	50	45	146	173	193	194	54	64	59	48	303	299	434	460	329	296	265	342	269	331	301	324	289
ENSG00000062485	6013	8035	6757	5493	2687	2848	2515	3336	2254	2487	2478	2101	3304	2810	2658	3387	3170	4230	3377	3502	3268	35793	3088	3552	2667	3647	3080	3091	3712	4160	4244	3614	2828	3247	4338	3655	1986	2092	2117	2469	3448	3633	2920	3916	2982	2991	2833	3493	2440
ENSG00000062582	933	1298	1198	832	496	515	466	510	361	463	531	379	831	777	774	976	757	1035	954	1027	1887	20955	1655	1959	384	494	378	306	840	986	1035	726	639	822	879	685	515	529	640	662	486	580	471	549	346	334	326	387	610
ENSG00000062598	651	838	783	568	887	967	890	1120	780	912	942	723	480	401	382	523	467	584	510	504	931	9443	828	1003	382	568	345	372	494	445	527	412	751	726	941	905	261	244	413	480	394	440	364	464	344	357	422	436	446
ENSG00000062650	4054	5270	4243	3875	1453	1474	1254	1632	1314	1418	1264	1142	580	460	395	553	1047	1384	1060	1145	1620	20290	1632	1808	1251	1748	1394	1546	1660	1656	1580	1456	1397	1389	1947	1707	1375	1310	1216	1509	1728	1886	1546	1993	1841	2120	1643	2079	1941
ENSG00000062716	1516	1864	1556	1456	4746	4918	3538	4528	4851	4868	4075	3927	2630	2953	2669	3982	8371	9463	8315	8497	4129	51516	4177	4774	8577	10027	10144	10979	3402	3604	2730	2526	4263	4542	4904	4614	4868	4820	4189	4631	2487	2606	2601	3215	7028	8238	7821	10133	5421
ENSG00000062725	954	1349	1254	1014	1066	1048	1023	1316	1093	1074	1031	970	905	665	757	879	650	838	665	660	605	8116	706	825	967	1181	815	945	603	559	641	588	929	880	1336	1370	511	448	573	710	576	653	584	718	592	618	543	786	413
ENSG00000062822	5235	6977	6382	4571	898	992	886	1128	746	887	850	692	1994	1774	1825	2667	2296	2929	2302	2525	3284	34850	2978	3422	1898	2592	2027	2102	679	819	799	604	2116	2574	2561	2484	1810	1906	2316	2522	1517	1659	1397	1628	4264	4070	3955	4574	1437
ENSG00000063046	11470	15581	13374	10981	7074	6558	6666	7850	5794	6446	6153	5706	12418	9328	9169	11901	9773	13499	9859	10486	5903	65803	5724	6293	14695	19087	15632	15649	11126	12114	13413	11503	6934	7749	9309	8913	4595	4804	5531	6172	12663	14552	12310	16763	7526	7557	7024	8038	7857
ENSG00000063169	504	793	621	513	322	418	302	493	253	312	380	278	285	244	300	411	325	380	357	360	591	7272	693	671	226	426	260	281	240	301	332	334	289	348	432	369	214	207	289	372	203	282	242	324	505	394	470	528	169
ENSG00000063176	608	832	853	630	302	319	341	386	246	316	293	288	162	117	134	198	152	232	149	234	652	7746	639	743	392	503	329	365	281	284	286	241	358	395	398	381	174	169	263	272	995	1107	1032	1268	279	243	286	304	224
ENSG00000063177	19489	28647	26099	19136	6612	6832	5961	6841	5115	5741	5624	4454	7427	6555	6106	8579	8009	10827	8653	8526	8516	98310	8114	9487	8837	10671	8882	8406	8653	9051	9395	7574	6900	8258	8455	7036	12650	12776	13831	14416	12184	12987	10154	13352	8758	8437	7802	8616	4916
ENSG00000063180	559	702	679	480	25	29	23	34	22	31	34	28	79	64	62	122	98	112	95	80	124	1470	156	170	321	383	281	287	9	19	24	26	9	21	30	27	838	736	1087	1243	54	68	67	54	35	32	39	26	247
ENSG00000063241	573	757	673	548	639	655	537	751	597	694	652	604	1037	889	857	1286	803	1206	899	869	954	11174	875	1063	510	697	549	526	463	475	567	397	771	860	1006	836	596	557	570	645	515	565	481	605	505	445	483	490	382
ENSG00000063244	8589	10811	10013	7610	4647	4917	4190	5115	4123	4777	4606	3726	12592	9861	10364	14874	6713	8945	7048	7043	8128	84001	7687	8767	5486	7310	5853	5842	4102	4705	4220	3364	5038	5721	6051	5447	6370	6391	6307	7117	5374	5601	4180	5356	7865	8942	7112	8200	3668
ENSG00000063245	3876	5457	4845	3533	2850	3004	2798	3578	2416	2951	2874	2239	7977	6405	6352	9375	2315	3352	2385	2651	4430	49164	4227	4719	3196	4389	3474	3678	1747	1971	1905	1486	3234	3719	3987	3602	1940	1843	1990	2186	2282	2887	2103	2749	3456	2804	2668	2777	2078
ENSG00000063322	2586	3136	2927	2322	1208	1117	1014	1114	896	1034	895	854	908	757	781	1015	683	960	793	813	1866	21133	1721	2066	1201	1553	1342	1341	647	651	746	597	1201	1331	1595	1544	697	699	869	932	525	514	462	562	755	821	790	944	840
ENSG00000063438	511	802	679	548	2447	2367	2323	2822	2372	2579	2483	2136	641	670	520	1059	328	370	277	320	247	2121	258	271	290	455	302	344	57	78	65	65	997	1025	1387	1458	128	124	152	211	202	246	301	376	41	54	44	55	512
ENSG00000063587	1920	2466	2049	1658	939	899	835	1072	642	713	638	579	472	384	318	439	370	483	339	375	183	1336	129	145	104	197	57	73	385	435	335	295	209	191	222	224	422	489	259	314	394	466	194	250	186	181	79	133	261
ENSG00000063601	1323	1658	1301	1138	522	545	457	570	519	572	467	457	1859	1626	1326	1831	1534	1951	1455	1569	982	10833	889	880	986	1351	940	899	609	629	555	496	953	1025	1270	1162	733	734	681	779	789	898	579	827	431	355	345	353	821
ENSG00000063660	610	778	677	562	11748	12032	11601	15256	8471	9772	10237	8645	3251	3206	3045	4966	4930	5629	4768	4499	4749	50593	4285	5179	356	527	514	514	2717	3446	3351	2557	4893	5609	6560	6476	2975	3299	5856	6872	442	501	698	783	3333	3697	3648	4156	5713
ENSG00000063761	45	50	63	58	89	122	100	146	113	106	114	118	138	111	133	208	144	146	139	147	110	1268	124	100	69	108	54	70	145	121	149	129	44	48	63	44	109	122	119	170	181	182	118	173	66	42	58	66	87
ENSG00000063854	1153	1564	1410	970	338	369	328	399	362	529	510	438	374	333	351	467	321	464	389	409	437	5024	428	531	278	359	266	282	446	492	567	389	401	513	523	530	256	278	356	443	402	372	351	463	230	300	289	338	824
ENSG00000063978	2926	3779	3186	2520	1769	1578	1495	1915	1690	1830	1789	1523	1292	1090	1037	1245	1644	2518	1700	1721	1601	17518	1426	1708	1573	2086	1452	1549	1535	1654	1722	1225	1669	1831	1966	1773	989	963	837	969	1851	2113	1556	2015	1620	1609	1411	1544	1319
ENSG00000064012	306	464	346	284	188	212	157	207	181	171	185	147	497	465	470	626	937	1361	972	1078	764	9624	779	782	617	856	523	518	1103	1000	937	934	596	599	782	732	711	617	535	679	309	329	261	302	607	575	542	675	697
ENSG00000064042	675	806	771	521	198	228	203	269	165	190	193	163	10697	8375	8399	11566	322	368	307	297	1938	22511	1778	2182	3733	4761	4020	3918	3135	3472	3382	3136	3586	3405	4605	4312	67	88	75	67	127	203	128	180	621	759	690	830	282
ENSG00000064102	1428	1748	1286	1217	633	638	481	606	460	468	448	379	1687	1369	1384	1701	985	1269	933	994	769	8946	688	810	623	831	653	703	553	576	530	519	1190	1165	1384	1302	1294	1056	1124	1361	454	572	385	521	387	446	373	447	693
ENSG00000064115	816	987	930	797	1022	1042	846	1089	1119	1282	1323	1182	1055	968	901	1261	2401	2655	2143	2322	1273	14077	1233	1391	1515	1838	1437	1563	1104	1151	1322	1049	2411	2442	2994	2917	1069	1086	1236	1386	1552	1618	1401	1687	2844	3515	3417	4092	1561
ENSG00000064199	222	290	300	232	187	166	141	227	233	244	255	215	190	110	138	187	183	278	202	200	285	3535	318	314	242	281	187	231	119	129	143	130	193	214	243	178	92	130	140	149	290	243	247	261	156	164	179	194	40
ENSG00000064270	27	35	47	32	24	22	17	27	31	30	13	28	187	159	147	223	367	421	318	359	46	247	45	23	658	977	642	604	3258	3476	3339	2963	28	29	26	28	42	56	44	40	786	858	678	864	730	824	736	936	21
ENSG00000064309	744	983	834	657	51	56	53	67	27	37	35	33	237	200	142	229	306	313	267	300	275	2814	249	313	8	12	14	13	76	109	104	90	253	267	481	388	89	118	175	191	50	44	80	52	1773	1931	1775	2364	91
ENSG00000064313	895	1157	928	845	889	826	731	976	768	746	741	663	862	774	775	930	551	729	557	558	1656	20182	1611	1814	967	1346	1017	1074	847	970	930	808	725	663	943	897	776	712	761	941	549	580	465	586	920	994	864	1089	964
ENSG00000064393	1404	2070	1820	1366	4424	4672	4505	5478	6138	6232	6025	4605	440	368	341	401	2972	3761	2623	3311	1645	17825	1450	1493	2872	5115	3815	4079	1167	1335	1178	1107	2982	2769	4457	3690	686	618	617	715	538	727	440	626	1006	756	681	871	1299
ENSG00000064419	2633	3376	2812	2395	1491	1532	1368	1550	1382	1471	1347	1084	1035	893	871	1107	1847	2307	1710	1723	1633	17261	1476	1694	1346	1990	1415	1416	1086	1160	1197	987	1499	1553	1969	1853	1386	1479	1428	1634	1900	2050	1670	2210	1566	1754	1365	1711	1861
ENSG00000064490	484	709	614	431	655	773	662	809	473	484	517	442	733	552	615	712	530	653	525	559	938	10520	807	990	491	631	437	513	444	550	505	439	504	598	592	573	623	648	817	909	553	645	582	675	605	472	462	503	410
ENSG00000064545	1391	1657	1509	1082	493	534	482	573	514	555	530	469	564	635	554	1000	1015	1187	979	939	559	5938	473	605	323	413	351	332	459	550	526	426	347	442	471	395	1270	1286	1326	1589	532	590	495	629	444	399	451	488	285
ENSG00000064547	191	279	262	159	85	127	70	125	84	101	75	63	518	464	437	755	406	518	454	473	482	5408	467	519	113	171	186	188	246	268	241	186	60	71	78	96	252	271	334	356	473	606	337	495	409	464	378	441	146
ENSG00000064601	686	768	867	607	5459	5599	4992	6260	5594	6765	6600	5763	4163	4485	3650	6415	8900	10748	9085	9296	8638	95022	8213	9944	2954	4041	3214	3201	4046	4730	4846	3786	5282	6085	6503	6386	5611	6379	6815	7333	2322	2701	2222	3028	3442	3821	3768	4360	7560
ENSG00000064607	4561	6091	5521	4229	1957	2137	1836	2328	1957	2139	2184	1822	1522	1396	1392	1990	1360	1735	1483	1584	2304	23064	2070	2241	1069	1459	1121	1231	1185	1475	1340	1125	1798	1866	2333	2181	2729	2706	3452	4042	1635	1780	1587	2094	1191	1119	1072	1387	944
ENSG00000064651	1707	2332	1984	1665	820	870	695	896	1024	1176	889	831	1395	1224	1065	1561	911	1145	868	1017	1860	21873	1737	1835	673	988	603	661	1859	1892	1770	1590	1007	956	1366	1268	932	1010	1076	1210	16588	18634	14221	19050	11398	10731	10162	12019	837
ENSG00000064652	281	329	367	209	172	151	143	185	136	133	141	121	231	203	188	208	182	270	219	217	421	5020	363	486	74	73	73	54	106	119	158	116	258	261	365	321	123	150	170	184	11	15	11	12	130	108	119	141	167
ENSG00000064666	700	973	784	626	8321	9184	7643	9194	5164	5936	5391	4083	4995	3877	3683	4823	2369	3399	2296	2356	3336	37545	3108	3383	1790	2254	1733	1849	1532	1772	1235	1170	2463	2852	3037	2667	2945	2906	2680	3069	4141	4348	3318	4232	2469	2320	1477	1684	1843
ENSG00000064687	588	746	767	537	125	167	109	160	172	238	209	212	1191	1068	1169	2002	1124	1377	1094	1187	548	5740	567	587	408	661	426	420	1616	1874	1680	1315	218	184	228	258	1606	1678	2297	2638	944	1158	885	1158	1013	963	896	893	804
ENSG00000064703	1712	2242	2057	1671	612	610	483	659	513	557	512	463	496	411	343	453	674	864	628	663	506	5892	481	597	463	543	345	340	444	573	460	373	564	612	693	634	549	617	571	676	542	450	384	553	532	450	409	581	287
ENSG00000064726	2238	2635	2175	1954	2059	1725	1454	2003	1893	2099	2000	1899	1130	953	884	1153	1037	1316	993	1155	1480	17877	1334	1591	1569	1956	1576	1506	2242	2346	2429	2210	1251	1369	1713	1500	1140	1059	1016	1222	2009	2077	1580	1985	884	942	822	973	1161
ENSG00000064763	529	637	576	433	195	153	179	173	244	280	244	221	165	135	129	154	142	159	135	125	52	527	44	58	39	32	26	32	65	53	72	59	97	62	112	104	161	162	179	148	957	1035	870	1125	407	371	329	462	140
ENSG00000064787	20	19	17	20	1	8	2	6	19	14	8	10	11	7	11	8	28	31	40	40	97	1127	70	123	354	475	303	341	797	886	849	754	3	11	4	4	109	86	69	67	425	544	520	719	608	624	617	620	117
ENSG00000064932	2042	2607	2365	1722	2015	2093	1800	2188	1890	2292	2096	1758	2787	2269	2204	3540	4371	5794	4244	4372	2036	19908	1833	1921	3186	4593	2943	2933	4646	5569	4706	3751	1963	2238	2298	2220	4724	4867	3793	4374	2666	3339	1875	2408	2829	2972	1770	1817	3193
ENSG00000064933	370	445	413	350	310	348	250	374	272	298	309	261	176	179	177	260	668	824	669	797	199	2458	220	247	244	352	223	231	417	356	370	323	364	352	511	496	396	370	526	617	373	342	199	333	355	338	336	443	286
ENSG00000064961	1438	1719	1836	1295	1712	1682	1599	2053	1620	1876	1895	1629	1602	1396	1356	2070	1902	2612	2173	2107	2892	31242	2748	3059	1357	1762	1519	1341	1036	1165	1347	1090	2321	2489	2720	2730	1938	2160	2533	3155	1614	1751	1588	2110	1098	1050	1019	1188	1057
ENSG00000064995	654	740	716	605	363	314	279	333	311	351	287	301	270	323	264	296	243	317	267	280	388	5351	398	479	383	433	342	333	217	248	204	248	386	429	509	391	336	379	363	438	253	271	231	264	187	231	200	211	170
ENSG00000064999	1468	1777	1554	1331	490	496	457	610	487	571	553	474	894	694	718	1076	979	1294	964	955	766	7935	645	686	965	1464	976	1054	749	940	868	625	501	584	638	643	495	456	578	625	1172	1352	976	1280	652	728	578	658	340
ENSG00000065000	6727	8259	7743	5998	4090	4302	3720	4863	3737	4296	4160	3403	2592	2038	2304	3097	3564	4416	3328	3540	2406	24971	2202	2303	2496	3625	2956	3116	4198	4849	4998	4050	2847	3322	3661	3326	4220	4275	4040	4741	4078	5048	3866	5276	2681	2775	2323	2596	2018
ENSG00000065029	827	984	929	681	450	455	312	496	449	491	504	434	432	419	417	560	601	875	759	745	760	8435	726	803	678	1016	794	694	526	593	621	532	579	694	811	742	447	464	511	619	508	567	564	668	331	314	336	376	503
ENSG00000065054	373	489	448	331	1583	1470	1477	1846	1159	1393	1384	1168	315	229	258	367	707	1021	736	742	125	914	97	118	2565	3524	2995	2870	947	1031	1111	881	1941	2450	2728	2539	253	213	330	382	621	784	634	859	567	552	460	491	1964
ENSG00000065057	470	540	511	431	195	179	183	223	138	180	169	147	235	180	170	209	236	358	268	257	135	1677	126	148	775	861	831	803	458	526	457	325	184	251	306	274	204	223	226	279	520	495	398	550	101	139	125	132	503
ENSG00000065060	2010	2635	2267	1852	200	262	212	295	204	177	211	197	451	377	366	526	509	760	505	578	385	4282	361	412	390	626	548	614	627	614	751	643	497	458	637	618	723	781	884	991	440	551	414	568	661	683	840	945	543
ENSG00000065135	2273	2901	2325	2042	3115	2984	2814	3413	2533	2766	2650	2317	3224	2766	2593	3191	2217	2963	2100	2212	2358	27501	2157	2574	2264	2722	2589	2508	1259	1276	1397	1122	2471	2783	3350	3174	1917	1887	1873	2205	2501	2636	2244	2932	1992	2097	1930	2477	1361
ENSG00000065150	6593	8194	7034	6049	4072	4118	3575	4692	3711	3669	3494	2956	2323	1865	1923	2244	3048	3814	2951	3234	2059	22964	1912	2046	3070	3871	3121	3319	2830	3195	3082	2662	4662	4902	6505	5957	2782	2668	2942	3417	7743	7582	6193	7989	4451	5040	4289	5692	2807
ENSG00000065154	4925	6133	5572	4603	2962	2560	2651	3145	2056	2298	2300	2248	1382	1236	1226	1475	2020	2802	2086	2231	2369	29815	2569	2907	4480	5056	4126	4004	1606	1539	1706	1595	1134	1299	1540	1521	1792	1723	2169	2416	465	553	435	597	480	479	522	688	701
ENSG00000065183	2370	2940	2436	2175	686	724	438	589	583	713	576	483	1468	1153	1095	1384	1467	1729	1278	1373	915	10413	760	907	1578	1974	1386	1463	1036	1179	993	843	1028	1113	1294	1223	1315	1283	974	952	1010	1176	556	691	805	777	462	560	461
ENSG00000065243	2146	2628	2326	2026	1323	1363	1161	1500	1234	1263	1182	1057	2275	1876	1705	2368	3490	3920	3450	3567	2121	26817	2173	2333	981	1271	975	1201	1083	1092	1127	1167	1330	1297	1963	1778	1415	1376	1697	2002	1367	1509	1322	1678	5217	5273	5419	7192	2733
ENSG00000065268	1436	1837	1770	1134	738	755	670	848	694	876	875	706	776	622	634	918	558	759	638	564	522	5772	470	593	673	930	715	695	668	773	702	563	846	995	814	833	1279	1329	1351	1516	759	784	570	742	604	538	453	564	507
ENSG00000065308	1385	1859	1483	1286	6262	7566	5168	6425	5181	6217	5143	4118	1783	1651	1499	2104	1177	1529	1353	1449	1665	18591	1634	1788	1369	1966	1318	1545	332	437	449	380	5474	5481	7275	6445	1383	1564	1426	1477	559	524	255	408	340	319	296	364	491
ENSG00000065320	2180	2798	2574	1851	41	118	39	43	28	28	32	27	1157	1064	1098	1681	851	1094	912	828	4049	43882	3706	4297	751	1068	837	753	560	633	644	542	22	54	18	17	386	505	715	803	19	34	16	20	1752	1990	1891	2181	33
ENSG00000065328	2109	2675	2225	2038	416	460	324	438	287	295	296	261	393	291	315	350	304	356	272	315	795	8469	640	713	353	471	315	377	226	281	239	195	568	567	682	597	513	526	452	514	396	354	292	329	840	912	776	984	578
ENSG00000065357	55	44	56	47	928	1112	1073	1227	842	858	958	767	535	502	464	641	557	714	598	559	564	6350	535	569	635	880	843	926	680	719	764	679	233	242	292	303	71	90	129	116	1280	1595	1363	1860	1131	1056	924	1154	733
ENSG00000065361	571	729	635	545	49	69	67	54	69	89	104	118	1976	1696	1768	2710	2488	2853	2673	2706	554	5135	584	640	2591	4254	3334	3623	3451	3807	4896	4643	114	163	177	180	159	181	228	207	4281	5783	6154	8038	3048	3734	4615	5413	3291
ENSG00000065413	129	157	119	128	406	344	353	490	261	282	289	238	73	82	64	88	100	113	102	85	69	841	66	84	31	67	46	48	37	44	34	40	53	62	96	79	52	56	90	94	20	17	19	17	29	42	41	52	15
ENSG00000065427	2751	3349	2848	2409	2364	2335	1934	2325	1955	2126	2044	1843	2785	2428	2303	2711	3726	5132	3715	3993	5324	61699	4948	5673	3977	5001	4309	4502	3431	3679	3673	3099	2310	2525	2793	2502	3100	3050	3066	3470	1618	1814	1374	1691	2861	3290	2877	3341	1836
ENSG00000065457	215	350	297	249	464	459	449	538	436	499	476	407	277	245	244	313	680	916	721	707	1273	15232	1251	1358	564	841	618	695	382	378	394	356	377	438	495	485	383	343	340	422	233	227	205	254	528	503	476	577	358
ENSG00000065485	383	482	426	353	1090	1077	966	1282	963	1103	1129	993	578	567	516	971	1095	1099	1087	1025	684	7682	637	768	207	337	233	251	941	1050	1049	892	250	303	349	327	1425	1563	1688	1698	696	826	730	919	350	459	411	493	290
ENSG00000065491	473	622	526	428	193	207	170	281	206	211	267	213	458	414	376	513	340	440	342	324	500	5783	484	600	327	489	515	517	277	291	291	236	272	257	357	282	173	186	199	256	431	512	420	533	192	264	215	294	260
ENSG00000065518	748	1132	978	794	1023	1018	882	1099	789	863	903	755	1204	1076	1026	1201	1186	1581	1294	1193	1205	16718	1256	1557	854	968	854	884	1603	1605	1591	1376	535	632	744	633	582	544	577	700	900	875	744	1062	860	847	890	1072	706
ENSG00000065526	11677	16457	13803	11062	1725	2068	1759	2127	1615	1617	1608	1276	1063	916	837	1280	2145	2715	1833	2115	3341	31859	3012	3096	1802	3185	1790	1933	2413	2718	2108	1672	2399	2136	3374	2944	2568	2537	2523	2741	2524	3397	2076	2641	5107	4688	3697	4579	2643
ENSG00000065534	231	317	274	229	12121	12094	10703	13386	13030	13778	13687	12177	207	313	230	317	1655	1751	1542	1668	335	3046	325	387	1274	1905	1452	1477	52	45	100	69	6521	6653	8864	8441	42	56	39	57	70	66	55	72	64	73	65	93	3281
ENSG00000065548	1774	2317	1633	1527	1184	1183	909	1196	1027	1032	939	848	1443	1145	1130	1426	1616	2004	1449	1532	1592	20020	1571	1782	1186	1424	1052	1169	2283	2114	2268	1894	1301	1308	1581	1505	1439	1358	1268	1557	1545	1566	1199	1573	1215	1163	987	1182	1449
ENSG00000065559	1412	1679	1377	1268	894	822	742	951	691	691	701	699	842	620	537	789	819	1090	730	789	652	8485	640	774	465	591	462	490	670	727	709	557	379	359	478	502	591	563	569	724	808	972	606	790	326	387	244	385	11
ENSG00000065600	497	623	541	468	297	326	268	292	341	383	410	353	294	351	271	469	355	421	368	337	158	1616	137	173	104	104	89	54	258	262	333	218	263	286	283	344	226	240	229	303	400	341	307	359	178	190	213	207	50
ENSG00000065613	3330	4180	3473	2964	2034	1851	1764	2161	1975	2075	1930	1764	2272	1617	1647	2053	1503	1771	1328	1451	2282	26873	2084	2257	2199	3019	2638	2752	3820	3716	3955	3680	1395	1445	1958	1787	2578	2580	1983	2327	4465	5427	3483	4725	4650	4963	4334	5045	5374
ENSG00000065615	616	777	669	595	542	442	471	641	425	459	414	427	442	354	420	471	216	280	237	242	170	2169	163	199	370	442	391	423	593	567	611	571	490	463	656	591	209	187	213	226	433	427	372	435	338	341	291	456	522
ENSG00000065618	173	162	126	142	15	65	21	20	85	94	107	101	629	579	587	775	2036	2291	1946	1876	3700	40364	3399	3995	546	814	641	666	306	347	347	267	88	125	92	99	2336	2295	1733	2066	9044	12955	10115	12876	1464	1749	1452	1757	30286
ENSG00000065621	59	116	119	60	64	71	53	57	54	73	40	35	190	192	216	260	44	73	62	54	382	5596	406	498	189	243	155	179	457	480	477	450	68	54	70	71	27	19	16	22	254	272	207	264	467	436	373	534	346
ENSG00000065665	626	848	744	517	219	209	185	253	162	181	222	201	224	207	183	291	98	111	101	116	224	2697	205	257	105	160	104	116	115	89	87	101	114	141	145	155	258	246	311	372	120	116	106	182	113	99	120	171	129
ENSG00000065717	508	739	556	441	41	53	23	39	17	22	16	22	73	53	54	82	81	82	93	82	688	7753	629	674	73	95	57	80	161	205	199	177	21	31	7	22	1953	1907	2155	2503	34	73	78	115	147	157	137	132	211
ENSG00000065802	858	1116	953	825	1609	1715	1315	1644	1432	1576	1476	1172	2408	2218	1833	2577	859	1123	768	793	744	7745	734	753	925	1200	542	568	1106	1229	1035	783	2091	2262	1896	1820	629	567	380	384	818	998	560	762	1136	1179	855	923	1365
ENSG00000065809	1058	1382	1074	997	1497	1252	1021	1378	1238	1504	1246	1235	4562	3520	3251	4548	358	558	313	362	461	6703	562	579	1542	1724	1086	1062	3083	3190	2626	2519	1583	1649	2159	2042	334	334	522	701	132	135	203	236	1490	1505	1654	1986	1611
ENSG00000065833	870	1128	938	803	1748	1363	1533	1880	1484	1575	1497	1451	882	751	733	820	703	905	694	732	394	4671	376	426	867	916	838	866	1912	2088	2056	1800	901	891	1255	1178	576	518	590	824	573	619	558	632	504	522	503	605	220
ENSG00000065882	905	1096	1025	827	1248	1186	1286	1632	879	1075	1130	927	2121	1683	1688	2022	863	1239	939	914	1418	15431	1296	1451	769	1047	1051	1051	176	210	226	172	1338	1431	1754	1743	218	232	247	293	77	97	111	156	516	533	445	602	1017
ENSG00000065883	2387	3257	2863	2387	1338	1349	1288	1511	1300	1394	1256	1091	867	730	722	1099	1295	1696	1315	1407	2146	25875	1981	2371	771	1084	741	879	1307	1454	1436	1247	1070	1081	1429	1407	1165	1225	1147	1410	1476	1681	1417	1728	1054	1121	846	1076	1080
ENSG00000065911	6314	7705	5941	5569	4441	3942	3578	4465	2068	2203	2382	2362	2888	2505	2385	3183	3397	4857	3341	3646	5609	65941	5478	6568	2542	2822	2634	2628	4710	4364	5026	4395	3398	3727	4512	4197	2638	2517	2387	2856	1407	1597	1058	1332	1811	2026	1673	2141	3091
ENSG00000065923	771	1120	864	731	409	537	393	480	432	529	446	373	813	812	624	1079	1088	1259	943	1046	657	8103	634	691	986	1462	770	874	672	694	617	637	599	597	730	762	834	748	951	1167	22	27	24	23	747	675	717	774	29
ENSG00000065970	521	705	637	535	853	948	974	1273	831	831	934	794	565	505	477	626	545	704	519	573	651	7913	616	682	226	307	192	212	334	405	443	379	939	948	1214	1136	378	358	529	665	419	418	447	570	468	435	568	739	333
ENSG00000065978	32225	42526	37849	29160	13718	13134	11679	14041	10465	12543	12782	10162	18796	13346	14730	19780	21369	32069	22204	23895	17824	186093	15977	18553	10108	13458	10930	11034	12361	14194	14360	11088	17863	20773	21219	18852	20272	20618	21374	23997	19966	21047	16360	21665	14586	14567	13169	14738	12468
ENSG00000065989	394	480	398	275	430	491	458	558	377	438	483	352	379	320	366	468	279	347	242	263	127	946	108	96	51	75	47	38	1074	1227	1142	855	57	107	86	62	392	335	723	885	245	289	211	253	153	147	111	159	27
ENSG00000066027	701	813	714	537	520	424	368	468	347	396	415	304	573	503	430	678	557	761	527	679	671	8578	619	823	516	598	562	530	1122	1279	1181	1066	497	529	667	623	693	723	822	1094	1658	1720	1614	2064	450	497	489	651	867
ENSG00000066044	3096	4095	3423	2824	1297	1325	1117	1509	1280	1341	1282	1110	1375	1139	1234	1458	1438	1915	1358	1453	1232	14003	1088	1283	884	1057	803	933	950	1039	1006	790	1355	1360	1844	1516	1544	1509	1549	1797	1435	1546	1081	1330	951	974	824	960	932
ENSG00000066084	1416	1787	1648	1400	1155	1166	1166	1374	1255	1248	1245	1062	1710	1512	1357	1817	1671	2095	1526	1673	2860	34570	2587	2996	1818	2858	2202	2450	1093	1231	1136	1049	950	998	1332	1266	519	596	634	755	1571	1649	1136	1460	1411	1489	1294	1603	1857
ENSG00000066117	2524	2943	2686	2065	1441	1328	1218	1459	1047	1161	1127	967	1016	885	837	1099	1175	1641	1246	1386	1086	12117	1019	1154	1664	2324	1909	1978	578	664	705	578	1192	1437	1688	1598	985	1033	1096	1320	1344	1435	1179	1400	923	863	818	1002	1510
ENSG00000066135	2063	2707	2273	1977	1061	992	1080	1289	949	991	1144	1058	1455	1158	1238	1721	1725	2425	1919	2043	1168	14163	1205	1400	1146	1838	1147	1242	935	1042	1339	1049	1117	1218	1451	1332	962	980	1234	1426	716	900	976	1292	820	932	996	1114	807
ENSG00000066136	1087	1339	1309	973	478	484	440	526	386	475	448	371	787	627	568	790	893	1226	957	1099	1112	12573	1019	1168	631	881	694	710	502	550	606	488	551	669	755	713	339	371	378	458	576	677	511	735	512	566	500	649	498
ENSG00000066230	90	137	154	90	72	127	71	110	94	86	80	81	83	57	66	130	106	114	96	131	108	913	94	111	56	54	81	92	116	113	135	92	47	35	51	53	315	283	430	473	260	355	319	351	53	56	57	71	340
ENSG00000066248	306	355	320	223	17	16	14	16	19	28	32	28	911	814	714	978	551	804	601	637	210	2354	200	225	400	641	456	468	77	77	70	69	31	51	32	48	1104	1083	816	1013	221	326	216	265	389	373	236	296	1848
ENSG00000066279	3611	4722	4035	3608	1427	1480	1557	1729	2040	2027	2097	1668	2552	2096	2323	3060	2931	3318	2963	3516	3133	33798	2780	3103	893	1384	853	1178	716	693	844	986	4414	4138	7065	6386	1205	1185	1582	1835	1988	2318	2078	2914	2615	2681	2850	3983	1561
ENSG00000066322	934	1159	1059	810	2643	2832	2529	3153	2199	2637	2768	2281	3020	3047	2592	4135	3369	3867	3392	3303	1770	17248	1812	1909	1398	1863	1610	1791	1334	1474	1585	1236	2465	2790	3014	2839	2537	2750	2480	2703	2973	3620	2338	2947	6300	7623	6095	7069	2062
ENSG00000066379	249	311	283	253	80	95	54	81	57	65	49	63	119	143	110	157	120	135	100	89	82	940	84	97	171	177	134	152	179	165	158	107	97	106	81	69	182	188	159	171	148	160	83	144	85	96	58	88	114
ENSG00000066422	851	1212	940	822	588	646	491	688	578	527	519	452	894	772	736	959	682	830	684	725	717	8936	630	831	449	569	407	457	1123	1299	882	815	487	406	576	558	771	698	672	858	571	612	339	468	597	595	455	536	311
ENSG00000066427	259	379	325	273	314	302	293	429	273	303	306	239	423	320	369	471	298	317	293	358	307	3867	282	398	418	533	468	515	283	209	235	287	201	218	308	280	201	241	287	295	202	240	266	341	200	209	262	352	171
ENSG00000066455	678	812	626	625	1229	1061	904	1227	1086	1063	953	1001	743	572	539	660	607	741	637	593	895	10782	815	983	795	990	706	742	1492	1470	1616	1440	441	436	639	617	383	386	410	514	604	666	498	691	385	513	428	558	455
ENSG00000066468	1512	2000	1548	1265	14	27	12	16	4	8	8	4	3	6	3	4	40	41	62	61	439	4593	356	476	119	180	125	108	26	18	17	18	5	12	7	2	64	87	158	168	371	510	328	386	1422	1882	1768	1917	32
ENSG00000066557	712	872	834	640	634	510	490	666	490	464	500	436	185	161	140	213	648	827	689	763	533	6712	556	601	375	487	392	408	188	189	219	186	581	616	847	765	409	400	508	599	443	373	325	444	434	384	444	559	412
ENSG00000066583	1416	1889	1579	1218	324	275	227	307	356	354	367	308	312	263	211	273	523	761	559	546	528	5631	509	517	595	723	480	557	434	543	474	485	484	576	603	560	360	358	366	385	509	526	375	503	703	737	715	772	569
ENSG00000066629	902	1040	989	759	2541	2384	2239	2837	3377	3747	3582	3037	357	242	257	271	107	175	129	141	926	9697	744	828	7	11	10	10	145	186	206	143	91	114	129	101	194	178	268	358	15	11	12	13	7	16	5	12	63
ENSG00000066651	700	750	656	623	253	179	181	170	163	212	166	219	282	228	227	250	257	276	247	232	240	2842	220	260	145	167	125	148	244	202	231	169	217	280	278	263	278	236	260	283	295	328	214	305	188	167	147	221	250
ENSG00000066654	1756	2274	1770	1563	710	760	641	772	666	622	657	548	845	714	718	874	699	899	628	718	1499	18349	1418	1612	756	972	658	689	642	650	687	621	929	954	1241	1148	520	531	562	644	844	884	738	950	410	451	396	559	650
ENSG00000066697	406	489	360	331	1685	1542	1425	1624	1410	1527	1468	1192	889	757	745	981	696	932	715	754	566	5789	489	541	385	510	369	412	267	303	322	260	1068	1173	1276	1136	638	602	515	596	440	494	321	526	311	311	262	322	435
ENSG00000066739	615	913	841	591	1031	943	967	1306	910	909	920	834	225	184	190	241	585	684	600	632	535	6234	553	599	353	531	368	411	608	713	640	563	375	418	653	544	406	401	500	550	222	219	214	315	331	302	311	395	270
ENSG00000066777	785	1066	923	790	1729	1642	1641	1985	1661	1615	1557	1442	949	708	679	929	4910	5842	4344	4940	1849	22930	1686	1976	1859	2575	2039	2181	1917	1969	1922	1849	797	829	1150	1177	606	537	625	753	1748	2044	1489	2098	1885	2064	2021	2477	1863
ENSG00000066827	252	363	305	260	171	199	157	228	231	227	251	223	470	408	329	467	658	934	660	687	370	4365	396	422	470	725	508	480	194	255	275	235	294	289	329	337	128	122	130	162	174	192	168	253	237	291	241	294	237
ENSG00000066855	831	1109	918	733	688	583	589	607	484	559	477	469	333	370	342	377	603	867	572	702	1080	13628	994	1163	1064	1384	1085	1035	854	885	949	828	594	617	737	736	515	501	543	690	754	827	636	819	638	611	614	812	911
ENSG00000066923	100	122	114	87	60	67	71	69	60	44	76	69	177	146	157	217	92	127	188	156	115	1397	160	134	1047	1412	1289	1379	72	57	74	83	26	59	80	65	54	54	104	153	34	38	54	73	68	80	84	83	32
ENSG00000066926	1440	1790	1670	1253	801	726	753	844	595	676	680	511	412	347	371	454	651	851	651	691	619	7016	582	637	353	482	382	328	1429	1533	1795	1505	559	646	724	645	874	899	1161	1328	245	254	204	294	257	243	271	302	165
ENSG00000066933	1726	2112	1865	1588	810	865	831	1033	691	621	665	566	419	335	366	412	629	699	561	608	583	7420	594	621	616	858	640	726	470	621	484	499	585	510	877	803	378	341	457	636	497	616	541	663	371	346	336	344	422
ENSG00000067048	20	20	12	19	1822	1647	1412	1805	12	3	5	6	12	7	7	10	9	27	7	14	13	20	11	9	865	1174	1102	1168	5	9	6	4	10	15	8	12	4	3	1	5	865	1060	850	1011	14	18	16	11	9
ENSG00000067057	10217	13067	11897	8790	6521	7239	6243	7766	7036	8331	7937	6193	11304	9133	9001	12768	3777	5050	3770	3903	5784	58626	5204	5652	3313	4610	3685	3731	3094	3517	3085	2857	10634	12305	13255	11949	4716	4730	4321	4781	3635	4558	3026	3789	3978	4347	3252	4127	12161
ENSG00000067064	1422	1714	1491	1301	762	635	551	669	577	679	611	633	655	608	516	737	348	403	348	406	879	11261	873	1062	884	1099	1373	1464	846	783	912	793	912	998	1167	1121	542	430	583	646	1461	1512	1184	1776	1976	2073	1632	2078	673
ENSG00000067066	16	35	27	26	1100	1047	1009	1105	1085	1148	1113	1046	1324	1129	1067	1312	1397	1882	1393	1393	1974	22217	1770	1974	1054	1400	1164	1230	718	665	733	650	1099	1140	1411	1264	329	344	320	471	525	613	452	719	823	822	860	964	756
ENSG00000067082	733	898	694	588	2803	3026	4323	5303	2223	2851	5114	4420	751	762	1082	1406	1285	1649	1575	1592	2074	24292	3098	3193	873	1200	4485	4093	755	921	1554	1786	1385	1494	2090	2073	2782	2624	1900	2270	1921	3130	3632	4520	1824	1910	2072	2252	7164
ENSG00000067113	294	339	352	251	580	509	528	707	448	424	498	399	299	321	273	388	357	459	384	412	749	8956	676	870	127	170	130	167	96	109	90	97	333	386	533	471	916	882	1614	2042	94	92	142	166	728	739	909	1208	708
ENSG00000067141	2819	3549	3198	2600	6332	6795	6254	8136	3572	4017	3789	3290	305	351	282	371	1058	1221	961	1009	1236	14073	1154	1298	32	33	34	45	1665	1761	1658	1628	980	994	1316	1346	319	377	438	358	780	1110	751	973	286	317	283	366	1204
ENSG00000067167	2232	2904	2656	2191	8189	8105	6947	8613	8584	9576	9313	8568	1670	1683	1481	2278	3878	4226	3657	3878	2928	37137	3157	3314	2505	3133	2476	2691	4435	4485	4533	4110	3978	4336	5474	5350	1976	1916	2333	2597	3519	3648	3392	4473	6279	6715	7010	9247	4026
ENSG00000067177	1918	2320	2121	1802	183	263	173	229	255	273	244	205	537	549	484	529	1212	1463	1072	1235	466	5237	471	546	784	1155	839	841	594	665	660	629	211	204	288	322	545	552	620	746	327	431	326	398	251	270	257	308	640
ENSG00000067182	934	1119	954	807	4018	4248	3451	4707	4095	4233	3827	3427	1476	1413	1159	1784	3578	4131	3239	3068	2623	31255	2373	2725	1101	1316	1047	1045	1773	1844	1810	1417	3619	4056	4699	4310	5978	6508	3126	3637	1288	1399	914	1190	3240	3742	3287	4077	1876
ENSG00000067191	285	461	426	282	203	218	239	302	186	189	204	172	231	251	234	351	192	236	213	198	154	1572	164	233	216	288	187	240	28	35	60	34	131	130	210	210	298	316	389	432	174	223	165	193	232	229	212	232	49
ENSG00000067208	423	615	517	507	545	530	475	655	629	562	529	435	209	197	154	228	223	295	227	238	187	2543	154	186	229	276	193	184	326	332	333	320	406	504	667	639	144	150	135	220	231	227	194	268	160	156	132	155	132
ENSG00000067221	175	231	252	187	441	403	396	476	349	333	356	313	94	84	72	111	216	272	249	260	220	2759	215	247	179	245	154	146	218	181	264	175	237	256	250	204	91	80	95	127	373	459	369	530	131	131	135	124	312
ENSG00000067225	42702	51643	45467	37900	47627	48403	41891	52525	41164	45567	43478	36251	30040	25135	24329	32901	42923	56861	42549	44398	50364	521681	45109	51686	65000	85077	69801	71147	76003	86028	78203	67230	60154	69256	74162	71141	36155	36946	33745	39367	39555	50554	37339	47122	44093	49977	38305	43609	38476
ENSG00000067248	1133	1514	1248	1144	1616	1464	1207	1530	1334	1441	1174	1109	503	473	458	546	741	891	698	771	1202	15735	1153	1317	454	577	391	417	1239	1249	1213	1076	590	628	821	726	991	951	1081	1397	770	738	601	766	535	605	585	809	440
ENSG00000067334	2365	2879	2381	2187	1106	1084	776	1054	851	961	770	774	1647	1419	1313	1642	1856	2274	1630	1809	1319	14475	1112	1384	1159	1509	1244	1236	2217	2159	1963	1829	1308	1433	1505	1412	3663	3316	2507	2857	1596	1788	1075	1418	1086	1227	937	1312	1018
ENSG00000067365	422	582	468	381	431	449	441	532	282	355	311	285	398	298	363	439	319	445	292	399	446	4907	361	491	237	348	290	257	210	226	225	240	342	387	413	392	294	282	384	393	178	218	194	199	214	169	174	227	345
ENSG00000067369	812	1007	887	726	1966	1964	1757	2239	2225	2526	2492	2201	626	558	554	726	1264	1684	1216	1391	2192	23220	1859	2215	1360	2146	1524	1494	909	984	939	826	1202	1215	1674	1660	1028	989	1348	1478	684	777	634	775	1051	1156	1069	1320	713
ENSG00000067533	828	1187	938	772	355	392	253	312	255	303	253	240	201	203	156	252	548	790	547	549	461	5992	399	531	430	523	422	400	435	388	409	307	594	599	761	686	425	383	335	409	792	762	392	600	511	424	322	462	386
ENSG00000067560	6620	8720	7451	6317	13208	12482	12977	15527	9911	11129	11898	9933	6424	5288	5259	6738	5911	7987	6425	6959	9700	121535	10708	11777	8756	10073	13469	14431	10349	10876	13574	11310	7884	8681	11568	10605	6223	6015	7263	7959	11545	11981	12187	15655	6864	7034	8250	9938	9946
ENSG00000067596	1564	1901	1705	1457	1369	1157	1093	1321	1264	1345	1187	1018	826	845	757	973	1220	1576	1239	1322	1328	14116	1249	1398	1556	2043	1669	1702	928	896	1101	1043	1810	1735	2249	1955	709	752	878	970	913	1143	1068	1337	1254	1472	1266	1424	773
ENSG00000067601	53	70	55	70	40	18	24	18	22	29	16	11	45	29	59	37	20	51	25	45	48	600	39	77	31	43	38	27	43	28	38	23	26	29	47	24	37	21	26	47	22	36	17	26	13	24	17	28	26
ENSG00000067606	736	957	843	666	60	71	37	84	50	47	51	55	540	515	418	671	526	779	515	664	689	7783	629	775	566	805	627	654	689	758	792	595	493	461	525	520	679	773	951	1153	796	923	860	1172	677	780	755	751	432
ENSG00000067704	5871	6779	5595	5129	2857	2857	2543	3000	2677	2886	2781	2444	4673	4405	3899	5484	5548	6191	4789	4463	3887	49291	3753	4456	3286	4082	3151	3392	5534	5608	5972	5115	2485	2683	3317	3125	5129	4746	5338	6211	5035	5293	4472	5901	2954	3815	3677	4498	3819
ENSG00000067715	368	394	426	306	233	223	178	245	294	271	312	270	64	67	47	76	526	587	507	543	1143	13235	993	1215	2115	2789	2376	2601	16	14	16	15	270	372	455	377	336	377	416	483	77	115	86	128	20	16	11	16	13
ENSG00000067798	47	41	34	25	1434	1691	973	1261	1206	1489	899	739	349	362	316	453	768	947	466	455	568	7018	397	502	14	26	31	20	163	182	139	102	711	653	884	760	13	19	13	10	272	327	146	163	71	102	58	86	599
ENSG00000067829	841	1134	1089	822	1040	954	850	1100	792	917	914	670	1301	1065	974	1459	2104	2949	2355	2315	763	8624	743	905	897	1206	952	1030	791	851	893	822	1064	1249	1295	1165	821	831	929	1071	907	999	843	1036	493	450	436	507	1166
ENSG00000067836	408	582	531	358	460	449	410	489	301	359	370	308	467	365	424	733	623	721	592	595	846	8276	695	897	923	1396	995	971	578	651	634	452	415	498	574	548	374	443	739	836	845	935	821	1193	458	430	436	462	787
ENSG00000067900	1732	2197	1805	1700	2842	2808	2520	2954	2410	2687	2362	1969	919	627	700	875	1090	1363	1106	1143	1623	21108	1771	1764	654	948	755	837	757	882	842	828	1829	1791	2446	2242	1254	1102	1154	1342	1345	1553	1261	1492	1026	1111	910	1187	1758
ENSG00000067955	1553	2318	1839	1562	1984	1919	1447	1810	1501	1867	1623	1285	1252	939	879	1136	1690	2010	1308	1452	1620	21496	1485	1639	941	1111	798	738	1024	932	846	787	823	993	1017	992	1741	1659	1219	1369	1049	1075	636	913	1017	1014	721	901	977
ENSG00000067992	675	918	694	615	34	25	15	23	11	18	14	13	212	214	191	240	132	198	166	171	251	2865	214	265	412	615	455	490	124	96	127	122	24	23	21	27	103	80	108	118	69	56	70	53	112	114	111	102	47
ENSG00000068001	455	477	477	384	1583	1509	1418	1868	1741	1984	1980	1698	383	556	334	659	1285	1643	1457	1249	1333	15544	1369	1646	1360	1808	1630	1524	844	895	991	771	424	501	490	461	1278	1427	1502	1516	1132	1147	924	1238	1314	1548	1523	1754	881
ENSG00000068024	302	442	417	309	372	357	384	528	480	542	527	436	386	333	340	450	354	472	334	357	303	3112	321	272	280	352	232	237	936	1109	908	798	265	323	373	389	500	429	473	537	300	413	269	355	315	286	289	298	248
ENSG00000068028	515	655	617	491	916	826	1023	1131	828	1000	994	910	497	391	351	512	326	439	362	382	548	5266	542	617	441	591	579	582	513	567	640	490	467	548	652	588	313	329	309	372	693	816	665	909	794	819	903	1131	795
ENSG00000068078	3001	3629	3133	2398	336	331	331	379	285	314	330	241	327	301	317	515	332	463	337	312	424	4474	417	506	119	161	168	158	141	167	252	214	95	94	111	119	877	941	2024	2307	860	1046	661	860	125	189	168	190	201
ENSG00000068079	31	39	31	39	168	153	111	157	110	132	144	148	182	186	183	260	355	412	412	335	1196	14865	1100	1374	222	367	321	257	62	68	77	71	524	628	604	594	200	207	172	194	273	313	246	299	24	56	35	30	515
ENSG00000068097	850	1077	944	780	421	455	380	511	404	416	396	356	199	173	197	219	349	455	419	441	404	4002	331	368	571	808	402	424	280	285	286	253	637	670	799	777	226	194	234	291	229	218	193	244	216	254	284	367	146
ENSG00000068120	2553	3226	2996	2207	900	952	853	1117	843	955	798	759	1461	1286	1343	1955	2608	3489	2647	2787	729	7924	714	737	1834	2576	1753	1749	3039	3530	3476	2638	1920	2318	2506	2230	1106	1076	1231	1396	1724	1929	1462	1839	1500	1532	1418	1527	1093
ENSG00000068137	1137	1643	1278	1085	598	574	589	684	368	471	572	358	451	394	320	539	335	532	492	495	811	9766	872	1016	303	498	362	354	510	599	534	403	560	719	681	641	311	356	547	733	288	304	297	442	277	251	309	384	307
ENSG00000068305	1684	2343	1880	1697	1554	1463	1397	1779	1059	1303	1203	1116	595	516	432	641	627	889	628	604	1136	14241	1138	1262	583	728	691	743	809	816	889	783	1196	1201	1790	1713	516	602	509	626	960	1074	905	1181	750	830	682	845	715
ENSG00000068308	2448	3117	2795	2129	1560	1494	1386	1788	1528	1670	1611	1312	961	830	833	1122	688	1009	814	900	1272	13179	1159	1367	1557	2130	1832	1958	720	835	917	818	1249	1488	1525	1429	1629	1684	1806	2118	926	1180	1115	1334	702	719	676	753	748
ENSG00000068323	1242	1580	1316	968	2378	2318	2101	2727	2035	2396	2404	2016	893	784	707	1120	520	774	518	562	1166	12246	1019	1182	928	1198	1232	1188	755	912	805	642	1563	1793	1790	1720	1255	1227	1399	1544	549	716	610	784	440	472	333	414	637
ENSG00000068354	447	584	551	451	426	407	478	603	310	409	467	366	212	236	179	224	243	353	277	255	397	4536	421	444	453	642	709	677	249	300	369	299	317	341	461	395	309	285	362	429	257	258	285	381	212	185	262	309	240
ENSG00000068366	1435	1642	1400	1252	4385	3487	2726	3847	4327	4727	3500	3401	3105	2493	2306	3061	6062	7388	5201	5666	1191	14366	1107	1243	1178	1332	1190	1210	870	885	894	800	3829	3840	5245	4744	1395	1286	857	1098	904	803	619	839	721	820	567	755	980
ENSG00000068383	618	728	760	562	778	723	612	776	576	589	601	543	347	292	249	367	275	353	253	279	673	8244	585	673	467	577	425	492	232	233	272	224	505	470	618	578	332	372	443	524	352	405	387	472	624	541	511	599	485
ENSG00000068394	663	840	745	596	421	421	365	467	327	378	364	292	276	202	217	290	282	443	254	330	513	5568	445	518	372	520	447	442	341	361	376	292	308	377	410	399	432	418	395	449	351	389	340	381	245	265	229	315	344
ENSG00000068400	1450	1962	1770	1451	773	866	738	878	725	745	616	600	669	455	571	819	723	971	802	861	848	9029	787	815	1239	1711	1278	1390	564	622	585	551	543	620	662	613	1123	1036	1177	1507	612	789	619	781	526	579	523	627	483
ENSG00000068438	722	852	766	622	837	810	746	942	648	744	767	649	606	500	533	628	878	1235	978	1028	902	10223	759	1009	845	1144	937	954	957	1130	1051	825	1182	1348	1562	1519	912	839	691	720	756	903	682	876	802	789	648	769	905
ENSG00000068489	934	1290	1101	962	836	823	713	788	1135	1310	1311	947	890	785	809	1055	1169	1432	1164	1340	1417	16996	1209	1491	713	948	679	843	470	455	531	449	2135	2226	3200	2911	409	352	451	497	501	562	581	675	893	807	871	1148	722
ENSG00000068650	1578	1872	1669	1344	910	1004	860	1106	1158	1293	1241	962	1347	1185	1280	1767	3724	4374	3528	3788	1000	9580	959	1077	1888	3408	2822	2791	4309	5009	4690	4211	1189	1101	1656	1482	1287	1397	1633	1818	3458	4340	3261	4390	2792	2633	2505	2904	1121
ENSG00000068654	2812	3991	3424	2698	1237	1554	1243	1437	1439	1716	1550	1178	734	607	652	877	3021	3682	2553	2803	2707	28466	2493	2750	1468	2327	1705	1784	2524	3044	2591	2073	2305	2169	2809	2484	2531	2460	2401	2672	2292	2594	1625	2154	2460	2548	1983	2393	1530
ENSG00000068697	2814	3476	2988	2433	7556	7271	6419	7921	11664	12985	12903	11596	4133	4372	3578	5974	4808	5446	4719	4947	10274	124949	9801	11583	2999	3708	2910	2762	4753	4581	4988	4362	4328	5159	5696	5208	3518	3989	4426	4739	2943	3147	2585	3695	4483	5170	5117	5909	4292
ENSG00000068724	552	682	653	530	684	759	658	840	712	893	975	767	1512	1187	1276	1772	1168	1656	1253	1322	2327	25369	2076	2345	1647	2362	1616	1647	1032	1197	1096	959	1087	1210	1302	1177	168	194	294	332	1107	1448	1098	1470	784	817	748	896	1519
ENSG00000068745	1122	1387	1179	1005	1437	1325	1287	1615	1619	1715	1651	1593	1532	1372	1297	1685	998	1219	1031	1046	1647	20568	1702	1975	1233	1661	1435	1645	1844	1859	2117	1950	522	621	762	667	570	602	988	1117	1467	1651	1588	2167	1219	1333	1273	1652	887
ENSG00000068784	206	257	229	174	224	272	209	235	243	251	234	206	212	169	188	215	508	639	490	491	297	4049	339	310	352	416	278	335	304	209	265	233	290	341	380	345	172	180	175	221	348	301	238	301	182	192	180	253	267
ENSG00000068796	2051	2722	2155	1956	867	848	792	964	708	802	795	703	867	617	645	811	994	1377	1067	1096	1156	15028	1206	1379	682	946	678	753	731	757	888	730	828	914	1251	1105	789	748	758	969	990	1045	810	1076	1009	1034	864	1135	1291
ENSG00000068878	2546	3211	2683	2276	3212	3108	3016	3801	2843	3055	2694	2434	1782	1596	1443	1901	2435	3049	2271	2552	2158	26170	2045	2379	1251	1782	2059	2334	3123	3139	3272	3007	1848	1803	2507	2299	1839	1703	1570	1816	2014	2207	1660	2095	1560	1637	1563	1865	1749
ENSG00000068885	240	258	303	232	271	243	237	307	288	314	330	235	314	258	272	377	435	493	403	386	446	5259	389	472	249	288	232	239	209	183	187	202	212	278	335	338	185	155	221	310	207	189	160	250	298	277	305	331	155
ENSG00000068903	2243	2752	2467	1961	743	749	675	805	572	751	749	622	688	629	584	856	319	439	363	369	702	7830	653	776	352	462	425	450	469	593	563	465	547	629	648	706	752	623	901	999	284	313	257	419	363	421	345	427	911
ENSG00000068912	850	1100	935	820	2530	2402	2060	2670	2467	2816	2456	2334	888	766	707	1050	1266	1430	1178	1289	1608	19648	1519	1727	1282	1631	1269	1288	1552	1539	1733	1450	919	1036	1119	1225	596	606	566	677	635	760	582	765	965	1174	1064	1311	1082
ENSG00000068971	434	574	503	366	529	631	650	803	512	561	757	641	581	486	516	776	366	482	431	479	320	4156	383	433	318	476	487	540	252	341	329	284	265	318	406	358	157	145	278	378	608	851	943	1189	101	141	165	152	350
ENSG00000069011	1239	1914	1526	1089	2143	2261	1637	2026	1428	1805	1624	1336	760	467	504	868	738	956	647	751	842	9448	792	866	305	412	525	558	5643	6141	6758	5305	197	205	197	188	887	861	1184	1343	937	1103	675	913	1041	758	870	917	899
ENSG00000069020	594	762	664	557	269	237	227	328	267	255	263	196	1133	858	837	1093	871	925	750	691	154	1680	133	126	441	673	765	932	2336	2548	2722	2446	92	83	108	106	19	33	15	20	336	400	436	628	518	396	490	584	20
ENSG00000069248	3404	4115	3852	3184	1098	889	808	1100	904	977	856	795	1100	1041	1028	1208	1249	1509	1199	1225	1028	11997	911	1129	732	844	654	709	955	1005	1075	948	931	998	1207	1165	1147	1129	1244	1419	1244	1232	1092	1401	822	952	910	1117	897
ENSG00000069275	8601	12061	11217	9326	5533	5596	5142	6158	5091	5507	5094	4500	5458	4198	4677	5652	6214	7966	5866	6809	7110	89959	6827	7766	4618	5419	4150	4435	5084	4684	5284	4857	8800	9299	12544	11843	5604	5338	6759	7851	7621	7464	6459	8810	5332	4707	5013	6209	3792
ENSG00000069329	2215	2660	2300	1921	2669	2547	2467	3083	2571	2960	2998	2622	2546	2052	2057	2653	4408	5664	4387	4659	5368	65981	5269	5900	3163	3948	3466	3784	1978	1831	1974	1737	1927	2124	2710	2608	2039	2094	2396	2497	1338	1529	1294	1796	1661	1791	1693	2103	4173
ENSG00000069345	2617	2776	2451	2185	1835	1782	1522	1889	1761	1829	1648	1499	2663	2101	1877	2299	2165	2583	1934	1990	3388	41233	3026	3511	1921	2391	1947	2008	1970	1895	1932	1643	1165	1184	1442	1338	1957	1894	1621	2010	857	900	652	854	969	1065	761	929	2249
ENSG00000069399	98	97	99	79	289	268	245	374	238	288	392	325	482	376	389	570	500	719	520	563	863	9590	722	847	574	768	546	592	555	643	482	420	374	386	580	541	315	260	355	437	420	553	212	369	275	219	140	118	713
ENSG00000069424	532	829	713	562	270	280	251	328	196	184	205	150	255	203	209	283	66	136	98	90	294	3523	305	336	289	381	307	311	384	451	414	326	604	683	711	730	202	193	272	294	554	739	463	644	45	67	50	48	680
ENSG00000069482	543	709	632	442	493	470	413	491	1172	1228	1257	994	318	345	294	394	514	574	461	448	105	816	91	98	14	13	14	8	1384	1535	1445	1087	8	13	10	12	1425	1432	1404	1462	17	23	18	8	211	187	169	229	48
ENSG00000069509	412	594	473	475	191	198	183	197	170	202	179	150	156	121	109	134	143	212	209	181	271	3216	276	319	345	377	270	339	132	114	131	126	117	187	180	162	4	8	6	3	97	83	96	90	76	71	100	105	142
ENSG00000069535	8	5	13	6	3	5	3	6	2	4	5	2	59	32	51	71	18	21	8	13	8	10	8	17	52	38	22	38	25	30	24	21	14	6	9	9	5	7	4	6	43	38	38	37	331	264	313	345	1171
ENSG00000069667	514	713	541	463	93	99	131	150	109	89	99	131	166	141	113	158	41	41	46	44	221	1930	185	178	11	13	13	15	89	95	107	157	41	42	79	69	5	17	9	18	122	138	77	118	118	107	105	146	24
ENSG00000069696	103	206	142	103	12	11	11	12	11	5	9	0	154	117	108	262	25	29	25	23	19	276	23	22	12	30	22	22	58	43	46	36	12	15	19	11	69	58	82	71	21	32	27	29	18	8	11	11	31
ENSG00000069702	884	1171	1007	874	119	129	120	150	166	128	116	125	129	113	88	152	53	60	44	64	379	4810	335	368	29	61	22	32	158	151	163	136	42	64	89	91	327	373	696	800	434	574	745	956	888	866	953	1123	211
ENSG00000069712	33	49	31	39	43	43	45	65	129	158	143	140	85	75	74	81	81	128	84	129	18	359	15	25	62	45	40	42	34	31	36	40	30	33	74	57	15	19	26	27	58	55	82	79	34	51	65	97	16
ENSG00000069849	1780	2188	1867	1566	4078	4168	3410	4735	3694	3792	3784	3399	1731	1904	1643	2623	3096	3369	2987	2973	3237	40962	2995	3854	767	929	760	877	1911	1979	2122	1713	1426	1639	1953	1815	3553	3459	3301	3821	2290	2326	1876	2363	2299	2805	2587	3263	1904
ENSG00000069869	554	629	580	477	2585	2354	2199	2735	1736	1964	1821	1626	718	704	609	818	1210	1531	1208	1381	1880	22601	1823	2014	356	482	389	388	391	420	452	420	831	829	1132	1076	456	474	425	476	482	484	319	508	225	262	220	343	1017
ENSG00000069943	163	191	201	141	276	261	270	342	219	237	208	201	119	126	129	148	236	264	258	240	183	2597	215	230	178	197	149	174	345	384	380	394	99	106	147	120	115	157	155	225	86	108	110	140	158	144	152	204	114
ENSG00000069956	1503	1995	1484	1436	2270	1916	1973	2496	1579	1688	1663	1727	901	731	729	863	902	1290	1027	1067	1662	19181	1507	1819	1256	1597	1793	1789	3656	3531	3720	3568	1098	1082	1448	1315	791	800	858	1184	1230	1257	971	1327	706	683	578	863	1423
ENSG00000069966	624	737	554	516	447	455	403	461	393	449	427	405	335	286	253	377	530	651	452	494	589	6559	476	620	663	746	581	587	458	479	512	396	764	877	1021	1029	206	222	241	301	296	344	277	291	358	370	393	416	969
ENSG00000069974	374	525	412	393	596	554	505	595	438	418	451	405	219	144	154	217	362	461	319	374	286	4066	322	331	827	1140	777	648	1325	1346	1335	1188	484	461	565	540	119	136	133	178	251	209	177	247	212	195	178	284	224
ENSG00000069998	1485	1931	1836	1341	373	382	321	331	227	290	277	220	591	495	492	687	716	972	791	758	747	8065	618	765	897	980	619	733	824	910	856	680	506	580	607	553	1195	1201	1437	1620	1692	1769	1323	1688	1028	1018	915	1062	535
ENSG00000070010	1376	1855	1773	1346	1555	1563	1394	1746	1441	1644	1631	1360	1400	1184	1202	1665	925	1130	874	1082	1748	19743	1764	1774	894	1120	994	920	1202	1335	1388	1182	1012	1142	1242	1064	1203	1216	1295	1455	1611	1710	1381	1676	2104	2105	1879	2378	1140
ENSG00000070018	1988	2602	2147	1860	2078	2104	1879	2265	2125	2333	2115	1868	1662	1442	1351	2059	1672	1742	1511	1684	1230	13894	1165	1289	681	1107	764	879	927	1048	983	832	1343	1212	1740	1621	912	1033	1101	1256	1111	1243	887	1183	1228	1331	1268	1501	633
ENSG00000070047	3088	4038	3440	2711	1822	2083	1812	2374	1920	1978	2124	1693	1076	807	860	1231	1837	2237	1774	1856	952	8564	820	935	1214	1785	1436	1369	1604	2059	1737	1310	2074	2153	2558	2336	1047	1142	965	1100	2345	2882	1985	2705	1807	1683	1488	1691	1663
ENSG00000070061	1806	2303	2079	1628	985	974	943	1034	992	1034	1093	905	1403	1150	1111	1436	1282	1608	1249	1317	1339	15366	1263	1503	1270	1752	1296	1446	1194	1273	1261	1035	1225	1221	1550	1530	1449	1424	1544	1774	1355	1342	1107	1405	1046	1122	1029	1080	562
ENSG00000070081	714	824	713	631	2100	2072	1621	2078	1430	1626	1429	1369	478	355	403	596	336	392	307	312	497	6068	477	544	115	139	123	111	384	321	373	282	952	972	1216	1167	1123	1061	1272	1500	174	171	167	238	325	367	440	466	318
ENSG00000070087	1339	1621	1445	1243	3466	3365	2812	3403	2534	2966	2989	2774	1505	1255	1209	1412	1546	2110	1699	1711	3445	41024	3286	3850	3047	3580	2502	2755	3041	3125	3161	2929	582	690	804	708	2254	1979	2273	2722	63	107	64	104	1676	1780	1723	2106	169
ENSG00000070159	839	1037	868	729	153	189	117	138	55	83	82	67	982	847	760	982	889	1248	789	899	989	10870	897	978	459	773	420	424	827	1012	734	715	366	402	450	465	660	668	670	863	5198	6096	3647	4608	1174	1167	1072	1249	1101
ENSG00000070182	794	1007	913	682	30	35	34	35	35	39	34	35	183	159	144	222	279	337	213	311	20	115	13	17	2210	3539	2548	2469	98	124	123	111	52	64	53	48	15	14	33	24	55	62	87	90	23	5	9	9	17
ENSG00000070190	4	6	4	3	2	8	5	6	9	12	10	15	1383	1147	1017	1421	190	219	181	203	425	4573	402	425	813	981	1062	1160	440	431	505	434	12	19	13	12	8	14	6	7	31	28	32	36	702	712	668	854	23
ENSG00000070214	1050	1454	1261	1028	1406	1450	1223	1680	1340	1265	1325	1159	3178	3023	2653	3958	3449	4060	3526	3666	5367	68411	4998	6113	2850	3639	2779	3060	2767	2846	3198	2907	1388	1520	1920	1925	746	839	978	1062	3373	3780	3320	4342	2846	3144	3151	4175	1491
ENSG00000070269	311	397	341	291	363	439	301	456	330	363	319	356	233	224	203	279	531	642	550	558	326	4581	365	421	92	154	79	118	420	499	486	443	168	172	212	217	410	464	477	561	372	385	348	441	467	440	533	673	223
ENSG00000070366	624	927	783	624	957	1019	921	1063	1124	1042	1061	842	716	533	586	740	626	948	748	754	504	5371	478	504	332	358	296	345	300	322	350	339	679	720	850	789	455	489	632	729	518	628	508	614	401	448	377	481	371
ENSG00000070367	1426	1847	1603	1350	1835	1767	1714	2104	1632	1805	1757	1424	752	564	647	788	1031	1348	994	1073	1642	20584	1530	1712	1416	1831	1454	1598	1829	1871	1796	1780	916	963	1254	1213	934	944	1016	1288	1282	1429	1117	1510	974	947	823	1096	895
ENSG00000070371	394	516	421	295	392	455	546	608	215	278	313	287	49	54	37	60	340	387	389	392	278	2790	221	283	6	12	15	13	32	87	54	77	326	294	366	331	266	270	373	422	161	152	183	257	218	235	322	355	72
ENSG00000070388	72	104	119	70	6	2	7	5	9	10	6	4	4	3	5	12	5	9	5	5	7	52	5	3	2	4	5	6	23	30	34	17	3	4	5	6	36	28	41	62	3	5	7	5	5	8	3	15	6
ENSG00000070404	187	254	239	208	4911	5441	5486	6501	2358	2790	3436	2570	2598	2328	2722	4538	2701	2970	3388	3658	1180	13245	1257	1594	277	345	390	466	591	778	794	643	1802	2130	2925	2658	536	655	1422	1599	2766	3191	3869	4869	3361	3433	3430	4201	2039
ENSG00000070413	2029	2459	2523	1730	2150	2374	2352	2863	2060	2277	2357	2001	841	837	820	1392	2867	3262	2923	3026	3319	39294	3398	3924	2937	3871	2844	2866	2032	2463	2482	1885	1398	1570	1739	1670	1885	2236	2942	3371	2765	3580	3663	4944	4914	5803	5628	6184	1902
ENSG00000070423	3718	5089	4495	3274	1034	1093	981	1282	808	1005	1013	915	1381	1260	1183	1786	1120	1444	1076	1233	655	6640	663	677	925	1221	901	853	1697	1922	1774	1374	1149	1191	1158	1118	1220	1266	1075	1224	1811	2035	1259	1491	1239	1152	948	1104	1054
ENSG00000070444	711	1051	883	693	419	420	680	925	713	592	945	862	686	526	534	770	565	789	635	635	719	8079	880	859	434	595	838	797	894	1056	1153	978	477	464	916	786	443	389	452	515	583	917	829	1022	559	455	384	414	496
ENSG00000070476	790	1083	986	774	334	398	373	496	361	401	446	395	906	614	772	1148	681	809	720	673	552	6584	552	641	454	588	531	519	698	890	908	711	297	332	399	409	452	501	617	680	617	698	606	816	496	470	558	586	222
ENSG00000070495	1295	1679	1392	1137	981	1107	1006	1122	785	907	909	729	1492	1171	1112	1690	374	497	322	454	585	6632	614	667	685	871	836	886	976	1026	805	761	825	948	1134	1028	865	836	805	902	499	681	441	566	476	510	324	377	397
ENSG00000070501	229	325	233	234	185	171	157	212	166	140	159	145	168	146	138	168	152	207	158	160	152	1618	100	137	226	231	185	193	393	361	339	317	143	147	166	161	153	141	148	222	209	139	144	165	1433	1560	1351	1577	395
ENSG00000070540	168	261	255	170	1483	1331	1418	1691	1370	1593	1595	1425	113	163	138	162	92	89	97	94	448	4940	488	488	175	259	230	227	306	256	397	306	442	541	579	585	116	111	117	144	202	191	240	317	89	117	113	125	101
ENSG00000070610	1311	1608	1530	1110	1082	1147	1086	1348	1047	1193	1057	910	1023	977	935	1356	1121	1253	1071	1053	1023	10343	961	1011	1173	1534	1228	1180	977	1280	993	775	585	677	670	659	523	578	437	532	2844	3501	2733	3664	1328	1289	1013	1224	1520
ENSG00000070614	2092	2777	2419	1918	6100	6465	6014	7828	5795	6336	6486	5490	2029	1928	1846	2839	4324	5453	4447	4532	12262	134875	11055	12609	1526	2247	1504	1611	1789	1952	2021	1619	5155	5424	6747	6283	4460	4948	5650	6661	731	873	834	1066	1224	1372	1238	1449	930
ENSG00000070669	3752	4688	3968	3588	2822	2638	2247	2781	1056	1100	1254	1224	1379	1190	1366	2065	2200	2628	2373	2548	564	5180	534	630	328	390	359	481	2832	2857	3346	2907	760	781	926	978	770	593	803	862	613	747	621	735	210	242	180	260	2286
ENSG00000070718	616	824	843	583	600	624	435	510	408	397	341	312	319	288	277	313	409	485	362	425	177	2172	209	221	420	459	268	272	279	247	270	217	484	510	525	494	366	350	478	518	248	254	169	257	913	858	598	724	409
ENSG00000070731	38	74	51	42	13	30	9	22	23	35	31	26	428	446	365	557	35	53	41	39	643	7876	669	817	378	543	512	514	57	53	50	37	20	33	18	21	45	50	119	125	167	223	143	211	245	256	242	263	11
ENSG00000070756	12736	16752	13617	11957	10520	10844	9355	12114	9198	10099	9550	8469	35262	29171	28784	39447	22649	26486	19956	22271	30354	360663	29059	32604	17569	21910	18178	20162	17188	17233	18889	15800	9122	10255	12448	11553	20549	19583	20025	23580	18958	21841	17471	23505	19274	19835	17460	21300	30158
ENSG00000070759	331	374	361	285	63	54	61	62	43	56	90	55	363	300	245	390	66	88	80	103	360	3726	381	387	72	89	117	106	25	27	46	43	102	127	105	103	8	6	4	13	49	72	90	99	99	116	128	147	33
ENSG00000070761	1122	1629	1331	1065	593	621	479	644	584	728	581	559	1290	1219	1099	1439	790	1082	824	819	982	10556	824	959	672	798	582	519	442	506	426	335	531	597	664	588	503	462	368	430	274	281	184	219	599	744	575	705	332
ENSG00000070770	1893	2830	2212	1772	1111	1133	1113	1271	895	1001	909	741	3117	2581	2321	3089	1646	2029	1504	1566	1880	22976	1884	1987	1298	1538	1260	1363	1324	1367	1264	1222	900	992	1288	1140	1498	1500	1470	1574	820	778	714	971	1046	962	828	1058	720
ENSG00000070778	262	367	307	238	1582	1698	1679	2054	1259	1501	1522	1292	634	586	646	802	343	470	445	376	547	5746	527	606	62	77	114	136	258	316	327	319	433	372	573	640	136	108	176	218	624	850	1011	1214	275	320	381	507	531
ENSG00000070785	755	1083	966	700	666	695	576	687	537	664	555	514	192	182	177	210	813	972	751	697	492	5284	410	489	332	394	313	349	391	422	453	338	426	500	490	490	523	578	644	630	405	373	293	389	355	337	323	342	217
ENSG00000070814	5953	7819	7075	5417	1098	1357	1025	1146	1121	1233	1133	937	1599	1284	1423	1788	3452	4273	3192	3432	2613	26954	2357	2582	1881	2564	2096	2223	2044	2361	2239	1735	2725	2901	3066	2795	3311	3350	2766	3176	2144	2250	1562	2031	2648	2783	1875	2457	2218
ENSG00000070831	4584	6448	5373	4435	5106	5106	4726	5812	4265	4851	4681	3975	3507	2717	2864	3634	3099	4052	2938	3356	5392	63807	5365	6031	4756	6002	5651	5701	3601	3566	3884	3380	5760	6264	7293	6722	2978	2937	3259	3537	2944	2843	2414	3121	3834	3919	3736	4547	4650
ENSG00000070882	744	892	807	718	1033	982	859	1145	1170	1168	1082	981	505	492	455	638	1375	1587	1184	1454	1338	16533	1287	1496	824	996	768	739	853	1000	785	819	1504	1459	1862	1880	1346	1269	1082	1456	1863	1953	1333	1704	1794	1711	1513	2049	2270
ENSG00000070950	1549	1994	1671	1354	510	520	481	582	456	487	413	386	663	633	498	636	466	552	389	502	685	7660	643	669	420	491	405	432	347	318	399	362	1390	1412	1837	1641	338	358	327	404	606	555	412	510	849	873	653	879	864
ENSG00000070961	2013	2611	2133	1783	2617	2665	2087	2724	2276	2409	2154	1935	1374	1327	1091	1680	3222	3544	2675	2738	3915	54079	3901	4345	1545	2123	1827	1968	2013	2019	2030	1872	2890	3078	3830	3614	662	632	606	696	1608	1876	1222	1642	2337	2483	2485	3175	2986
ENSG00000071051	1020	1365	1328	947	1067	968	998	1329	972	1124	1224	1048	515	396	429	614	672	1028	738	720	982	10251	887	1062	16	39	31	21	1103	1282	1429	1037	711	890	855	844	271	294	356	494	1362	1718	1843	2425	1072	1153	1008	1188	345
ENSG00000071054	2645	3314	2815	2330	6945	6960	5971	7390	7232	8659	7932	6442	3328	2388	2681	3512	6915	9143	6322	7037	2727	27469	2467	2679	2731	3909	3061	3209	6135	6292	6632	5597	6290	6370	7818	7269	1716	1628	1557	1896	1161	1331	1019	1339	6743	6766	4963	5609	3625
ENSG00000071073	710	939	819	785	8	13	8	19	8	15	12	10	333	288	268	436	59	64	38	60	137	1976	150	150	34	45	16	36	466	470	363	371	74	70	73	75	61	54	100	141	920	1085	845	1079	141	154	139	162	468
ENSG00000071082	10424	14743	12511	10580	5304	5141	4670	5333	4327	4876	4653	4193	8551	7460	6875	8719	8144	10945	8846	8937	5104	59359	4962	6066	10052	11937	9930	9738	10382	10575	10559	9571	6509	7290	7837	7275	9522	8859	10122	11263	8730	8891	7927	10012	5118	6146	5706	6801	5999
ENSG00000071127	4854	6030	4966	4183	15538	16027	13839	16470	10581	12175	11282	9552	8487	7349	6967	8925	8838	12023	8657	9025	10366	108900	9339	10529	7355	9728	9010	9118	5644	6350	6248	5207	13441	15365	16286	15215	6253	6422	5617	6425	9929	11080	10043	12930	6347	7394	5909	6679	7388
ENSG00000071189	1042	1207	962	915	834	771	772	970	762	772	831	698	389	337	294	413	1140	1328	1105	1278	1716	21810	1647	1895	602	736	652	702	956	1009	1050	938	736	741	1043	1031	942	931	1009	1241	1611	1912	1277	1678	803	893	875	1165	1151
ENSG00000071205	315	406	333	309	750	709	618	698	605	693	631	586	245	265	218	319	302	350	278	297	711	8585	653	676	416	518	441	415	123	122	143	114	405	398	586	513	95	94	86	102	6	7	8	3	337	302	330	393	383
ENSG00000071242	455	512	551	353	2677	2428	2199	3035	4657	4938	5071	4908	422	405	357	465	991	1516	1083	1089	111	587	88	84	490	770	626	537	986	1070	1150	925	319	387	429	440	28	48	46	54	717	907	646	858	934	917	857	904	410
ENSG00000071243	912	1168	994	803	288	218	213	256	267	234	193	219	323	257	208	322	275	394	274	351	258	3528	281	366	414	561	407	381	254	191	241	182	315	404	416	407	142	100	127	148	356	376	365	508	300	284	290	423	221
ENSG00000071246	896	994	1076	754	521	533	438	546	589	707	609	530	72	94	70	115	57	40	60	37	195	2084	188	161	262	419	276	270	85	114	82	73	56	96	81	87	421	369	621	723	11	14	9	7	36	32	36	36	1
ENSG00000071282	422	519	435	307	264	299	225	299	308	303	410	385	197	172	160	228	183	207	168	185	323	3359	341	403	356	419	516	474	33	28	23	17	365	419	596	531	11	15	14	9	17	38	66	90	187	184	310	322	656
ENSG00000071462	2267	2891	2457	1949	1131	1221	995	1188	985	1274	1163	994	1492	1289	1327	1863	2681	3283	2506	2699	2014	22707	1884	2117	1168	1567	1182	1245	3122	3346	3539	2828	1725	2081	2033	1895	3289	3407	3502	4011	2330	2617	1843	2363	2194	2443	2146	2490	2102
ENSG00000071537	1435	1767	1554	1356	4309	4164	3817	5020	4152	4371	4047	3826	2637	2319	2262	3177	2792	3137	2635	2856	2692	35002	2781	3264	2047	2886	2226	2355	2554	2645	2945	2827	1635	1800	2510	2258	733	792	931	1040	1821	2502	1935	2667	2001	2237	2190	2878	1476
ENSG00000071539	3284	3697	3437	2876	712	647	589	707	709	794	873	652	951	841	870	994	1042	1442	1162	1165	2303	26776	2217	2496	1172	1548	1304	1302	772	855	932	703	2355	2659	2981	2718	1358	1481	1273	1605	976	970	826	1141	1415	1483	1395	2000	841
ENSG00000071553	3064	3951	3752	2817	3714	3910	3345	4376	3791	4221	4255	3657	2712	2730	2342	4038	5241	6230	5375	5514	4585	51487	4499	5174	1989	2789	2263	2185	1549	1922	1951	1630	3082	3615	3769	3579	3155	3702	4031	4282	947	1129	905	1188	2206	2439	2338	2876	2212
ENSG00000071564	3623	4557	3874	3090	2665	2557	2418	3069	2369	2885	2973	2501	2277	1678	1786	2663	1785	2598	1819	1913	1028	10863	990	1216	1324	1906	1596	1568	1954	2280	2360	1961	2082	2531	2706	2644	3731	4152	4350	5263	3003	3501	2816	3671	1588	1547	1461	1644	1935
ENSG00000071575	1918	2561	2166	1640	648	771	309	365	934	1100	536	472	398	339	305	480	127	166	147	140	830	8786	563	642	1181	1559	535	503	3956	3943	3731	3484	445	510	292	275	1807	1838	1023	1132	96	124	92	109	3336	3628	2722	2755	2100
ENSG00000071626	5112	6914	6276	4655	2526	2470	2145	2728	1728	1991	2036	1679	2762	2003	2244	3313	2953	3950	3073	3336	1864	20257	1719	1922	2629	3416	2765	2867	2960	3065	3249	2763	3100	3580	3923	3523	3198	3111	3089	3662	3263	3767	2866	3867	3220	2753	2499	2883	2727
ENSG00000071655	5389	7704	6886	5083	2515	2581	2206	2693	2129	2552	2508	1931	1569	1194	1267	2104	2205	2789	2227	2330	1610	18937	1683	1746	971	1394	1010	1117	1647	2030	2084	1520	2650	3391	3128	2839	3047	2897	3201	3693	2311	2707	1754	2200	1953	1945	1486	1709	1589
ENSG00000071794	1419	1862	1610	1420	812	758	726	950	890	805	801	704	1138	894	909	1087	963	1075	875	993	1500	20523	1498	1721	1173	1531	955	1025	684	627	694	603	564	584	857	771	656	612	672	835	301	354	270	349	2048	1981	2100	2914	558
ENSG00000071859	1437	1845	1754	1384	1607	1710	1522	1830	1469	1577	1642	1396	1077	723	840	1185	2717	3466	2617	2827	1173	13596	1105	1231	1121	1462	1142	1175	925	979	1067	852	2271	2824	3226	2811	1371	1335	1641	1885	782	876	726	1005	866	829	805	821	1371
ENSG00000071889	621	813	727	601	651	678	510	740	570	629	655	568	747	745	695	1028	1363	1636	1440	1316	825	9294	695	821	602	705	580	534	331	413	411	348	1028	1204	1330	1217	587	616	730	855	434	578	465	586	309	335	290	355	1090
ENSG00000071894	3557	4604	4295	3279	2699	3007	2572	3326	2324	2500	2450	2056	2302	1940	1935	3188	2230	2941	2111	2326	3919	41834	3741	4138	3455	5018	3572	3838	2172	2681	2622	2082	2446	2541	2820	2570	3351	3572	3973	4812	1617	1940	1487	1886	4804	4516	4066	4725	2522
ENSG00000071967	191	266	223	214	2926	2844	2750	3461	3110	3301	3394	3067	837	729	673	1009	82	89	84	69	1125	15091	1256	1461	198	269	189	202	131	130	161	123	4039	4398	5970	5934	2339	2470	2821	3298	24	9	24	26	387	473	492	635	3751
ENSG00000071994	1478	1744	1620	1379	732	591	499	612	526	631	601	548	972	854	794	1109	838	1070	854	798	601	7535	554	668	1060	1257	941	921	1395	1406	1264	1133	742	764	907	800	1274	1126	1078	1348	1352	1419	1119	1377	468	527	404	518	508
ENSG00000072041	1364	1640	1469	1188	621	499	465	734	1121	988	914	1041	12	19	23	17	17	12	36	37	25	23	17	14	5	8	14	12	448	469	552	457	44	39	74	75	13	15	7	8	5	3	13	14	3	6	6	10	7
ENSG00000072042	841	1033	940	760	1620	1696	1435	1808	1530	1704	1509	1477	947	1061	840	1269	2871	3194	2840	2821	1647	19196	1532	1820	1220	1594	1260	1167	1614	1640	1819	1600	1173	1222	1478	1417	1726	1774	2214	2506	1704	1827	1527	1913	1983	2719	2685	3405	730
ENSG00000072062	931	1290	1193	1017	1378	1445	1159	1625	1166	1312	1208	968	966	740	755	1013	665	911	660	716	1354	16183	1256	1497	644	823	585	654	364	360	437	340	818	904	1128	1005	1060	1037	1351	1678	494	542	483	606	484	442	382	512	517
ENSG00000072071	4492	6259	5285	3992	276	320	280	292	222	248	202	174	842	741	808	1222	455	587	537	493	3438	37838	3062	3380	1136	1774	1121	1221	993	1172	1026	834	148	157	159	152	3545	3836	4521	5223	140	200	134	217	448	495	433	438	280
ENSG00000072110	1854	2309	2029	1684	23924	25663	20753	26147	18071	21552	19557	15900	13419	10970	10679	14611	5431	6758	4910	5112	8696	89987	7911	8768	4549	6524	4809	5313	2075	2558	2374	1915	9158	10268	10983	10196	5854	5944	5092	5480	4835	5478	4246	5620	4041	4347	2944	3513	2876
ENSG00000072121	339	429	392	387	563	559	580	755	618	594	704	511	691	574	627	762	848	1131	927	986	644	6895	551	654	636	976	650	671	886	1017	1104	903	654	642	855	883	337	295	434	558	350	465	480	557	625	661	701	842	385
ENSG00000072134	737	983	866	701	957	1015	737	934	904	1097	924	846	2502	2049	1949	2817	1663	2223	1472	1550	991	10463	885	1044	1250	1848	1342	1503	338	431	372	348	590	581	639	681	644	601	704	847	1105	1289	711	978	612	670	456	577	620
ENSG00000072135	494	647	609	439	348	350	298	438	244	241	283	228	513	429	423	606	532	790	563	626	756	7248	633	731	528	820	501	532	707	873	884	706	409	432	506	448	555	528	577	730	1617	1893	1494	1998	1036	883	911	992	1433
ENSG00000072195	420	508	482	283	1572	1771	1869	2216	818	973	1067	896	1506	1224	1298	2200	486	623	521	573	154	1625	150	204	39	63	64	47	31	45	32	32	1224	1269	1571	1486	96	93	143	164	11	37	29	27	19	27	19	26	14
ENSG00000072201	114	122	95	106	82	76	78	100	91	86	84	81	185	145	117	172	109	105	100	97	48	557	42	54	225	280	214	209	109	120	102	132	38	46	50	47	16	22	19	17	165	160	138	159	36	37	15	38	21
ENSG00000072210	1524	1928	1702	1432	140	177	151	204	138	146	113	144	2287	1933	1876	2350	913	1279	975	1011	1856	22150	1685	1845	1856	2363	1601	1559	3410	3668	3613	3204	1399	1439	1884	1822	1646	1477	1742	2064	3512	3837	2663	3405	4101	4253	4718	5419	3658
ENSG00000072274	9068	11070	9387	7996	6347	6411	5460	6761	5153	5440	5158	4557	6204	6034	5242	7951	8921	10177	8020	8616	13653	163690	13200	15357	6285	8169	7045	7858	13169	14832	13847	12328	6284	6566	8125	7580	13148	14767	10727	11967	12818	13326	8889	12207	14528	15834	14627	18923	6629
ENSG00000072310	1421	2042	1827	1388	1662	1901	1961	2375	1431	1543	1744	1427	1996	1985	2072	3484	7212	8710	7299	7211	4737	51469	4493	5229	9397	13812	10107	9889	5438	6061	6756	5395	2246	2532	2826	2785	6304	6960	9079	10349	10587	15050	11905	15441	7074	7478	7120	7543	3219
ENSG00000072364	5628	7202	5829	5021	5631	5104	5062	6459	5476	5751	5500	4956	4854	3791	3440	4672	2930	4000	3041	3181	3501	39785	3386	3919	2035	3039	3336	3569	3417	3644	3787	3495	2316	2147	3309	2902	2763	2539	2933	3312	2472	3070	2246	2948	2426	2491	2178	2734	3063
ENSG00000072401	657	835	683	629	520	449	445	565	448	513	532	503	840	774	664	925	304	444	403	428	334	4222	314	414	343	329	376	422	468	511	633	546	229	266	389	343	207	219	236	244	371	372	309	397	319	334	436	646	356
ENSG00000072415	835	1047	1038	850	1326	1147	1093	1393	923	1033	995	933	2670	2034	2113	2890	1532	1797	1422	1629	1374	17274	1291	1650	724	1035	587	707	1658	1548	1817	1604	934	997	1491	1360	416	429	526	753	754	845	857	1262	729	718	826	1050	669
ENSG00000072422	380	470	424	356	681	501	749	951	748	682	959	836	101	81	87	117	319	480	350	367	243	2651	277	250	96	120	99	99	128	110	136	119	319	386	551	584	7	5	7	15	21	46	46	98	80	71	87	126	5
ENSG00000072501	17031	22219	19999	16041	2801	3177	2569	3197	3627	3972	3827	2979	1733	1301	1381	1911	4370	5298	4236	4596	3617	37647	3400	3671	3305	4802	3946	4380	2145	2350	2313	2059	7467	7496	9866	9033	1738	2007	2127	2298	3910	4392	3445	4813	3744	3877	3694	4457	2537
ENSG00000072506	1681	2402	2060	1630	791	783	682	750	577	697	730	585	533	507	466	663	714	998	717	769	1461	17063	1356	1563	1324	1629	1204	1283	1382	1556	1575	1188	1504	1790	1846	1619	632	696	749	730	1053	1002	693	1042	349	387	361	393	585
ENSG00000072518	1215	1655	1533	1220	809	872	730	922	849	950	953	782	1981	1680	1603	2272	1497	1878	1428	1468	1412	16467	1376	1595	2155	3006	1865	1922	1483	1737	1442	1116	1003	1085	1131	1082	569	550	563	555	1659	2119	1285	1800	1833	1861	1287	1415	1416
ENSG00000072571	972	1125	1035	929	569	537	431	537	764	837	847	674	1963	1717	1663	2129	1396	1668	1491	1801	1038	12761	906	1062	424	504	326	408	694	673	626	695	1400	1328	1730	1754	810	731	1056	1268	957	996	929	1283	951	1081	1087	1536	1420
ENSG00000072609	889	1128	1015	766	866	849	836	944	831	878	809	710	428	474	445	625	1301	1816	1448	1567	581	6299	568	545	750	1076	756	789	646	675	793	619	708	869	864	893	421	444	465	591	16	21	16	29	194	174	144	260	455
ENSG00000072657	35	47	35	43	4245	4194	3779	5033	2125	2107	1991	1745	21	28	37	22	13	15	18	24	20	49	19	33	31	31	23	40	10	7	25	11	100	76	120	101	5	9	12	15	10	10	11	13	630	636	653	794	8
ENSG00000072682	1584	1948	1736	1483	4854	4816	4243	5531	4142	4530	4361	3828	1715	1680	1349	2345	1458	1708	1425	1533	2061	23038	1941	2329	1093	1485	1118	1101	1087	1241	1130	1046	1638	1914	2001	1946	1019	1041	1347	1598	900	1617	1249	1718	1166	1398	1244	1653	488
ENSG00000072736	497	674	663	459	380	388	322	388	277	288	277	290	218	177	170	211	387	436	387	341	643	7496	552	674	258	365	257	279	171	220	165	174	301	331	491	447	265	257	287	436	137	164	75	129	114	120	139	179	166
ENSG00000072756	510	797	667	539	455	386	297	343	356	420	376	304	361	330	367	467	428	495	410	399	404	5174	411	485	290	418	205	242	712	699	600	547	450	448	539	510	346	383	325	365	736	645	417	577	351	373	305	355	331
ENSG00000072778	4018	4947	4373	3506	7241	7605	6173	7739	7823	8309	8356	7314	11942	10693	10915	16483	12448	15098	12636	12375	5971	64550	5594	6323	2858	3827	3087	3157	7467	8017	8500	6897	5890	6572	7212	6825	8822	8943	10773	12379	9531	11340	8932	11649	5768	6143	5643	6425	7967
ENSG00000072786	429	581	532	381	1201	1246	1074	1320	1080	1316	1178	907	1797	1467	1392	2104	739	952	703	700	1993	20775	1563	1709	981	1426	1051	1001	368	436	458	373	1588	1886	2110	1785	1111	1109	986	1091	1048	1301	760	928	448	548	290	354	2047
ENSG00000072803	1831	2411	1920	1768	1539	1516	1307	1660	1563	1684	1519	1514	1444	1091	1056	1354	964	1262	1001	1070	1632	21403	1688	1893	1314	1585	1262	1322	1271	1338	1458	1237	1125	1204	1492	1406	1355	1205	1270	1651	1040	1101	801	1031	907	955	789	937	1137
ENSG00000072818	39	69	58	49	25	31	28	28	20	21	29	13	191	179	165	239	75	76	68	81	141	1293	139	125	40	45	27	28	79	56	59	58	39	23	48	33	48	32	74	101	26	56	31	39	22	19	40	21	23
ENSG00000072832	177	222	200	154	485	553	487	553	656	689	666	606	45	53	34	53	220	314	253	306	213	2148	189	256	4	10	7	2	55	55	85	51	488	519	677	616	4	14	5	7	6	5	3	6	8	9	4	3	7
ENSG00000072840	503	539	553	373	1130	1149	1083	1298	1302	1506	1476	1247	101	86	66	94	704	942	726	752	538	4976	485	483	9	15	23	25	78	93	80	54	1960	1809	2523	2258	13	8	2	5	1	4	5	7	6	8	3	13	4
ENSG00000072849	802	1082	944	806	800	920	772	942	732	792	819	742	636	600	526	845	1012	1179	1044	1099	766	10218	772	920	554	659	550	548	475	504	555	397	775	877	1039	829	516	549	648	613	447	489	436	600	497	508	512	582	483
ENSG00000072864	749	938	757	607	361	374	354	428	363	426	457	378	534	476	472	611	338	537	353	378	1626	18471	1425	1662	452	599	463	425	147	166	166	154	1197	1401	1569	1496	858	805	733	915	560	696	471	561	354	447	303	416	887
ENSG00000072954	113	137	122	108	24	21	20	26	21	25	43	14	246	258	258	430	103	177	95	103	285	3114	231	284	34	44	31	34	241	267	285	212	36	41	35	48	343	375	483	624	55	66	61	88	102	163	125	163	62
ENSG00000072958	1562	2090	1670	1378	1686	1752	1573	2006	1619	1789	1814	1569	757	615	647	742	559	823	628	677	990	11031	849	1113	775	1004	820	886	348	418	446	349	1480	1744	1924	1766	1042	1089	1035	1166	538	595	354	400	364	357	343	408	1314
ENSG00000073008	2672	3548	2838	2371	2047	2333	1854	2237	2288	2635	2542	2138	1490	1462	1259	2161	4045	4608	3694	3621	4983	55323	4618	5487	1847	2501	1818	1660	1606	1934	1628	1373	1570	1872	1921	1851	2424	2644	2113	2408	1682	2075	1301	1705	3071	3687	2612	3302	1208
ENSG00000073050	1520	1912	1671	1417	721	802	656	827	721	895	797	663	422	375	404	515	566	787	626	638	1222	14006	1119	1249	640	854	661	684	276	277	370	297	766	848	857	857	518	587	681	848	488	424	412	463	959	1028	921	1085	430
ENSG00000073060	2637	3389	3034	2247	679	821	572	785	725	808	803	685	1330	1349	1060	1788	3746	4492	3606	3622	2218	23193	2026	2330	458	617	463	518	3132	3643	3570	2821	738	696	853	734	2335	2602	2244	2519	1533	1795	1283	1690	570	686	571	674	2747
ENSG00000073111	6154	7364	6946	5501	1255	1369	1153	1278	880	1031	941	743	2255	1890	1942	2155	3378	4280	3548	3538	3329	35282	2924	3507	2464	3404	2792	2685	1320	1504	2004	1471	2312	2774	3026	2694	2513	2647	2915	3269	2121	2324	1899	2459	4857	4955	4737	5696	1758
ENSG00000073150	144	225	179	132	134	131	121	161	75	100	134	104	680	514	521	775	219	360	262	273	199	1780	153	131	30	49	65	36	1930	2426	2563	1961	251	292	311	317	259	322	508	573	2	6	7	5	132	85	88	116	26
ENSG00000073169	1306	1783	1669	1218	437	492	434	504	458	540	601	459	423	295	320	521	492	522	483	522	615	7246	614	666	720	961	709	718	532	618	613	521	351	352	393	374	567	600	638	791	918	1054	795	1065	905	890	714	850	303
ENSG00000073331	152	200	202	134	183	191	211	225	152	161	192	157	460	354	387	515	271	453	358	304	251	2908	241	254	313	403	318	370	244	224	216	240	353	408	528	488	74	87	102	105	258	387	373	453	177	198	202	224	253
ENSG00000073350	937	1213	956	841	54	79	48	74	64	96	63	74	1898	1531	1655	2520	957	1324	1187	1094	1381	15064	1313	1573	2246	3364	2569	2965	2341	2687	2841	2316	103	109	97	114	227	312	332	348	6100	7906	7381	9633	2520	2525	2485	2578	1302
ENSG00000073417	1055	1379	1206	967	1017	908	877	1100	916	1059	944	870	1068	887	850	1148	526	592	529	562	1133	13376	1001	1190	502	624	446	486	2264	2291	2170	2003	591	612	730	730	581	611	681	925	1105	1352	1139	1484	1051	968	891	1116	830
ENSG00000073464	243	299	271	193	262	310	305	393	318	338	325	263	200	205	185	293	198	237	186	167	170	1925	172	165	88	126	58	73	131	157	138	126	235	200	219	199	13	12	44	16	9	19	5	22	218	203	201	268	28
ENSG00000073536	1535	1975	1730	1340	365	428	296	411	276	380	308	306	365	315	333	426	536	707	574	594	412	4347	416	383	621	821	502	503	442	507	475	388	676	803	776	749	776	799	714	893	642	692	363	552	498	546	347	402	318
ENSG00000073578	6459	8059	6932	5520	2904	3009	2672	3274	2682	3002	2898	2392	5387	4501	4284	5855	3468	4501	3512	3686	5597	63705	5193	5896	2650	3330	2901	2888	3303	3677	4207	3286	4151	4615	5245	5091	3882	4065	4290	4638	4912	5637	5099	6427	7563	8583	8147	9245	6752
ENSG00000073584	1449	1759	1550	1358	1537	1466	1310	1819	1260	1371	1331	1339	832	702	711	777	1016	1418	1099	1225	930	11593	970	1076	676	862	673	736	853	789	900	869	639	785	885	849	592	569	684	866	914	972	821	1044	776	757	837	980	601
ENSG00000073605	268	389	325	267	126	241	199	225	151	163	178	141	1083	863	938	1570	747	810	642	631	135	1216	104	118	49	76	38	52	55	56	59	54	103	104	171	155	202	196	266	295	622	797	680	987	165	135	138	168	129
ENSG00000073614	2645	3442	2869	2470	1642	1567	1498	1746	1639	1586	1521	1488	1889	1573	1532	1968	1818	2338	1663	1862	1706	18723	1550	1667	936	1240	1072	1055	764	866	911	871	1819	1745	2496	2272	1225	1147	1219	1421	851	1167	1075	1345	1325	1339	1217	1537	609
ENSG00000073670	1162	1450	1410	1033	14	30	23	27	16	34	22	31	83	82	87	184	42	61	52	65	122	1222	90	112	26	36	30	29	8	20	13	12	27	30	23	35	644	728	812	875	3	4	2	5	8	11	12	11	8
ENSG00000073711	341	464	412	348	903	877	897	1146	657	766	665	585	849	728	713	1015	440	509	410	460	592	7256	559	585	412	585	465	613	296	277	347	316	350	328	551	522	158	185	219	242	51	83	81	62	489	414	433	661	59
ENSG00000073712	1463	1811	1435	1367	6397	6292	5462	6541	3879	4563	4273	4047	1938	1658	1484	1959	1204	1603	1216	1208	4719	58418	4557	5325	867	1049	1153	1262	616	638	648	617	1351	1394	1872	1776	1055	1015	1086	1290	21	18	27	20	486	539	361	527	25
ENSG00000073737	10	22	13	11	10	19	5	7	14	12	4	5	13	37	15	17	41	50	26	41	570	7353	493	585	39	43	143	166	1779	1734	1428	1256	4	13	3	12	13	30	16	18	221	374	101	133	2584	3467	2766	3679	1975
ENSG00000073756	71	55	35	41	801	558	553	803	808	734	601	574	1295	1299	853	1275	113	130	64	87	322	4174	396	387	699	807	2205	1867	4768	5882	1892	1826	67	78	61	50	21	40	22	27	27	28	23	40	507	468	368	442	11
ENSG00000073792	1500	1899	1724	1282	2183	2287	1808	2175	2006	2401	2014	1675	3242	2823	2555	3620	2197	2846	2075	2196	1739	17792	1445	1553	1003	1438	1180	1204	318	362	354	383	1319	1395	1778	1671	2798	2601	2049	2597	814	1053	717	926	1097	1179	853	1080	774
ENSG00000073803	319	491	356	302	189	182	156	192	148	173	168	138	746	591	544	790	498	602	475	528	382	4671	332	412	448	594	433	473	344	326	375	322	140	173	189	181	217	166	200	264	328	400	327	433	393	353	403	400	380
ENSG00000073849	297	387	393	306	78	94	84	100	153	160	181	147	466	520	476	605	640	752	599	711	184	2202	198	187	478	743	494	522	221	231	233	196	18	21	17	15	149	165	201	217	126	135	165	246	48	62	50	67	4
ENSG00000073905	58	68	74	59	37	47	29	42	36	45	27	27	47	29	39	49	23	65	46	49	50	561	55	62	34	57	51	46	111	62	67	59	34	49	55	62	50	49	52	52	55	67	46	57	32	21	15	19	57
ENSG00000073910	289	390	320	268	703	748	561	810	987	973	861	923	127	112	130	162	24	32	18	19	153	1347	94	103	261	354	227	259	251	253	231	201	59	41	60	68	7	10	4	4	11	22	21	19	687	726	718	812	9
ENSG00000073921	1127	1466	1405	1080	5532	5225	4847	5880	3746	4355	3938	3761	3332	2594	2553	3179	2614	3290	2478	2757	2747	33964	2780	3243	2285	2989	2657	2864	2381	2380	2416	2266	3005	3118	4220	3919	1192	1080	1142	1441	2746	2962	2535	3297	2327	2404	2156	2712	2775
ENSG00000073969	769	888	798	741	1084	1003	934	1169	1013	1036	904	832	663	523	497	729	895	1175	1000	985	863	10741	781	987	888	951	841	901	881	858	958	773	1069	1199	1571	1424	770	668	750	1067	962	1021	920	1170	596	735	650	772	504
ENSG00000074047	420	609	464	354	1573	1771	1234	1528	1080	1330	1309	1064	185	171	108	211	176	172	96	129	56	412	41	53	8	5	3	2	8	9	19	6	368	349	454	401	24	16	26	60	5	4	4	9	290	287	201	253	157
ENSG00000074054	1286	1739	1494	1108	2136	2145	2073	2459	2200	2202	2022	1822	1289	1130	1113	1446	1074	1337	1050	1200	916	10534	946	1010	1382	2035	1389	1424	784	878	833	741	1090	1116	1578	1403	803	764	922	1107	659	751	532	694	829	743	733	903	668
ENSG00000074071	3694	4811	4503	3390	867	900	752	946	784	884	953	776	844	697	691	1037	1230	1753	1440	1365	1520	17587	1361	1578	1548	1854	1243	1158	1310	1544	1399	1134	1388	1702	1728	1603	827	885	1004	1140	1401	1479	1051	1277	808	842	683	845	1648
ENSG00000074181	1643	2251	2041	1543	5959	7203	6632	8020	4370	5223	4851	3650	6374	5482	5065	8884	1269	1473	1101	1198	3014	33275	3037	3086	3950	6777	5367	5989	7391	8535	9550	7712	166	159	149	150	1630	1865	2406	2623	86	110	64	63	543	527	437	518	32
ENSG00000074201	1616	2005	1783	1615	928	888	779	983	786	786	799	764	1409	1118	1154	1404	1739	2295	1823	1986	1464	18127	1459	1788	2360	2699	2289	2273	1103	1167	1249	1064	1115	1155	1334	1242	1388	1259	1412	1792	1673	1707	1437	1928	816	935	907	1010	1162
ENSG00000074211	720	974	808	575	18	27	17	13	12	30	13	8	739	597	650	848	18	30	35	32	112	1174	114	111	31	59	25	30	2417	2672	2683	2159	12	20	11	22	409	353	554	597	29	34	10	24	682	680	554	552	28
ENSG00000074219	498	632	594	426	1320	1348	1230	1517	1141	1254	1374	1080	474	484	463	597	354	450	326	387	785	8729	761	873	849	1141	1204	1218	148	156	178	146	39	40	38	44	513	460	676	701	386	347	442	505	138	150	152	197	185
ENSG00000074266	731	923	772	764	326	341	282	318	279	276	291	278	1234	797	875	1135	710	871	619	685	738	8855	691	826	749	821	662	638	363	397	408	316	614	665	818	753	363	355	384	447	578	582	424	576	787	840	852	1016	736
ENSG00000074276	52	46	38	33	24	32	24	49	58	43	36	25	53	54	63	86	511	524	417	449	88	668	75	82	25	48	36	37	38	55	40	35	18	16	19	8	89	78	77	98	81	95	49	68	16	12	12	16	2345
ENSG00000074319	726	919	774	634	1388	1223	1102	1207	1042	1244	1158	1133	2114	1685	1781	2181	645	736	622	693	652	7387	620	735	1002	1221	1034	1057	907	909	1028	915	990	1110	1199	1214	384	378	348	469	1215	1219	1102	1431	642	621	682	828	1591
ENSG00000074356	2241	3021	2487	1989	1196	1287	1126	1481	1033	1141	1169	936	1626	1419	1329	1869	1952	2369	1940	2086	1071	11482	1053	1071	692	965	772	884	1209	1212	1255	1143	1212	1100	1551	1469	1178	1220	1471	1627	1496	1580	1415	1834	1271	1192	1001	1225	818
ENSG00000074370	269	335	314	262	165	118	140	136	130	133	142	101	616	550	521	885	31	48	40	31	205	946	192	170	711	1182	852	817	2536	2663	3282	2652	70	44	42	40	77	59	48	57	927	1174	1013	1310	199	230	168	163	863
ENSG00000074410	469	611	569	474	463	493	382	638	82	107	96	88	146	150	135	209	35	52	43	28	50	353	24	46	13	14	14	8	7396	8203	8847	7677	74	70	91	87	71	107	69	98	186	341	207	269	12	19	12	24	211
ENSG00000074416	123	144	114	100	1665	1741	1384	1740	1930	2132	1961	1664	1706	1562	1431	1921	2867	4071	3025	3043	1976	22869	1821	2072	1294	1789	1753	1754	533	564	572	463	422	491	561	481	28	42	27	32	1234	1600	1438	1882	1172	1031	1053	1240	3041
ENSG00000074527	280	283	361	280	575	651	535	672	926	932	1184	1011	1190	1083	1150	1770	4287	4881	4649	4725	6066	69361	5641	6691	2077	3032	6359	6644	1019	1089	1130	1079	264	343	313	353	21	82	25	26	101	118	173	265	5305	6463	6978	7858	715
ENSG00000074582	789	996	865	661	448	489	439	482	290	377	431	360	485	447	494	805	933	1272	962	1003	490	5156	475	498	550	754	532	510	670	811	761	592	612	644	716	606	649	654	777	907	721	731	481	692	542	536	442	513	491
ENSG00000074590	1076	1369	1189	978	824	797	508	658	880	1034	856	791	177	154	147	197	212	318	269	232	450	4603	356	461	454	625	278	288	339	343	424	389	1588	1751	1833	1557	137	158	507	646	46	76	55	56	630	781	628	740	187
ENSG00000074603	1640	2050	1900	1540	1161	1158	1113	1297	1005	1097	1079	877	654	605	562	731	698	856	728	794	742	9703	738	908	1133	1584	1026	1066	1515	1555	1556	1363	778	729	1071	1043	472	373	427	469	829	918	718	955	540	534	520	738	731
ENSG00000074621	247	333	326	216	166	180	161	223	185	185	190	178	147	165	136	180	253	245	210	240	202	2174	209	231	190	290	220	201	170	141	228	176	122	101	131	125	97	98	110	148	215	201	157	235	68	68	70	75	282
ENSG00000074657	232	258	246	199	2119	2092	1879	2453	1510	1444	1399	1399	482	432	358	523	2900	3832	2935	3311	1558	15672	1388	1553	684	1069	790	773	568	596	633	605	373	362	545	510	194	200	213	260	17	31	22	31	1352	1301	1459	1813	466
ENSG00000074660	30	43	54	32	4	10	6	10	3	8	5	5	188	154	104	217	42	37	16	21	18	192	29	26	9	11	7	11	13	29	25	18	21	37	23	32	188	179	135	140	11	25	9	12	9	5	17	14	20
ENSG00000074695	6460	8637	7097	6108	8964	8699	7675	9970	6550	7058	6867	6462	4258	4116	3609	5425	4921	5325	4554	4827	5101	60865	4723	5692	1788	2375	1891	1990	4807	5045	5044	4457	5175	5180	6852	6693	4989	5664	5787	6555	2162	2622	1931	2676	5780	6185	6253	7930	1278
ENSG00000074696	8945	10693	9461	7844	2388	2589	2153	2977	2808	3171	2901	2621	1847	1957	1695	2574	4444	4977	4535	4557	3454	40267	3234	3841	2724	3469	2402	2520	4098	4539	4540	3996	1668	1832	2227	2183	3617	4018	4294	5001	4057	4110	3525	4846	2833	3176	3272	4136	2366
ENSG00000074755	2572	3155	2730	2207	1624	1922	1713	2144	1787	1762	1785	1559	2414	2198	2035	2846	2358	2925	2341	2448	1626	17013	1463	1715	716	1132	910	911	1184	1325	1458	1187	1281	1309	1764	1615	1202	1164	1418	1623	1615	2027	2027	2558	905	839	826	1011	955
ENSG00000074800	59398	77348	70066	52992	25739	26424	23225	27673	18228	20953	20333	16320	31372	25784	24810	32926	46204	62429	47225	49430	49780	522806	44956	49769	49808	65615	51962	52415	32891	37190	36822	29499	58635	67682	70166	63246	35713	36917	36389	42137	28854	35361	25915	33648	25965	26693	21679	25369	20277
ENSG00000074842	2903	4311	3625	2768	9317	10111	8967	10800	8050	9279	9178	7358	1952	2205	1884	2807	3264	3540	3237	3177	2915	33747	2698	3318	1762	2134	1728	1606	3874	4243	4039	3465	3559	4186	4359	4011	3131	3503	3650	4035	3622	4179	3176	4458	3707	4374	4240	4819	2618
ENSG00000074855	727	1028	1047	699	559	645	686	785	671	732	825	721	701	587	548	1002	1327	1542	1376	1499	549	4255	504	502	280	431	286	281	1064	1250	1135	1059	440	425	477	534	466	506	812	918	456	680	673	876	507	532	562	654	573
ENSG00000074935	400	552	524	424	153	135	100	127	111	153	166	128	253	219	252	274	160	190	130	154	143	1899	136	174	66	111	64	66	140	113	112	109	204	210	250	256	251	218	292	310	202	174	110	167	117	94	86	147	369
ENSG00000074964	464	520	437	338	418	428	434	481	385	454	506	420	259	226	246	346	319	434	352	321	967	10230	894	977	723	1055	586	529	704	680	917	742	75	91	111	83	165	198	280	324	1623	1875	1885	2371	585	590	577	604	561
ENSG00000075089	782	964	796	740	279	326	268	302	269	310	280	265	362	218	246	311	288	301	269	243	472	5668	442	482	684	739	651	676	557	528	538	493	342	389	418	414	231	177	204	252	255	234	235	294	270	258	205	326	359
ENSG00000075131	839	1164	990	836	151	130	119	123	87	108	101	109	122	67	91	103	173	253	203	182	170	2311	172	227	134	151	137	142	265	237	219	158	135	188	218	202	104	76	117	138	195	147	100	165	197	217	143	210	87
ENSG00000075142	1326	1695	1647	1357	1132	1049	994	1164	860	908	980	924	1741	1458	1415	1768	1160	1470	1337	1315	2541	31469	2468	2976	704	774	739	729	1649	1653	1696	1480	926	1060	1279	1187	909	851	981	1195	1714	1853	1839	2313	869	966	1131	1285	2348
ENSG00000075151	2937	3896	3690	2866	3903	4164	3673	4583	4590	4905	4624	3942	988	880	890	1180	2539	3021	2423	2537	2489	27153	2358	2591	1262	1945	1580	1800	1906	2112	1969	1798	2926	3067	4216	3945	2042	2092	2243	2559	769	918	767	969	1936	1872	1691	2169	1881
ENSG00000075188	587	680	687	543	351	305	255	343	231	247	256	267	654	529	593	599	650	869	631	647	571	7187	571	705	276	285	198	198	752	643	708	567	539	527	623	559	298	312	337	344	528	537	396	507	256	254	244	305	649
ENSG00000075213	215	310	225	205	3960	3707	3144	4266	3899	4007	3646	3395	708	659	604	905	735	817	616	667	511	5510	478	587	1401	1646	1785	2134	308	270	350	272	673	694	965	898	5340	5706	6252	6881	773	801	671	797	2938	3066	3260	4136	616
ENSG00000075218	3171	4032	3293	2791	805	830	843	954	967	1065	1198	841	740	606	684	816	801	986	766	903	1845	20717	1695	1900	678	820	503	561	440	498	586	487	1368	1536	1861	1660	527	510	662	815	693	844	712	992	1672	1716	1553	2051	760
ENSG00000075223	1050	1424	1190	960	1301	1269	1215	1630	1243	1250	1202	1099	647	651	516	865	3179	3570	2908	3241	5364	66688	5228	5836	545	548	708	830	1718	1754	1960	1626	2842	2705	3873	3718	3615	3602	4133	4910	908	1094	960	1367	5483	6318	5824	7578	4591
ENSG00000075234	686	1000	767	599	451	469	470	523	404	436	455	371	166	140	117	170	309	365	272	294	428	4741	423	435	454	589	418	430	418	491	489	365	250	336	296	312	477	489	602	682	461	543	365	494	407	441	371	453	622
ENSG00000075239	1569	2015	1726	1472	872	829	805	929	749	946	952	723	360	382	344	417	1043	1246	981	1010	765	8654	729	885	676	798	645	673	1617	1456	1808	1414	757	854	954	931	1840	1616	2014	2273	879	769	636	824	325	310	385	438	718
ENSG00000075240	604	803	750	578	253	323	267	311	375	331	312	275	426	356	374	547	635	683	516	597	387	4459	314	379	761	1117	602	550	1259	1484	1361	1137	122	175	142	146	539	493	726	906	605	782	419	494	589	655	520	606	566
ENSG00000075275	1319	1628	1577	1128	114	184	101	131	102	137	96	83	4792	3864	3549	5378	3224	3748	3059	3121	4164	41556	3711	3871	7218	12092	9126	9503	2194	2819	2639	2245	1349	1461	1645	1596	1878	2284	2597	2859	103	138	116	109	6414	6483	5932	6223	2205
ENSG00000075292	2407	3095	2479	2500	1898	1881	1447	2057	1702	1730	1636	1521	1420	1239	1240	1782	2833	3343	2468	3076	2621	33468	2488	2842	1865	2773	2104	2174	1938	2190	1984	1733	1541	1463	1994	1925	1575	1552	1901	2221	1231	1443	1143	1518	1677	1778	1643	1935	1080
ENSG00000075303	309	375	328	271	211	193	190	238	198	161	191	148	333	321	235	313	319	375	364	395	361	5198	384	451	268	306	258	241	322	269	328	304	414	377	515	486	187	175	275	342	633	624	511	708	637	613	697	899	773
ENSG00000075336	844	1123	1075	880	618	644	518	676	555	693	620	462	310	302	254	394	648	779	617	685	681	7577	628	713	272	369	267	253	309	351	306	299	689	757	903	799	541	593	649	755	479	397	307	378	473	555	530	643	217
ENSG00000075391	861	1049	1044	812	806	854	834	1019	681	727	694	653	1634	1570	1515	2106	2311	2532	2279	2737	1559	18539	1568	1644	2319	3625	2947	3161	230	220	246	204	1045	951	1495	1350	1333	1305	1423	1583	674	704	615	740	1243	1072	1249	1575	1452
ENSG00000075399	423	590	502	433	490	541	514	658	492	469	478	439	294	265	245	334	306	394	342	287	208	2389	220	260	299	389	282	318	571	645	591	490	224	230	324	285	468	437	624	685	164	213	174	231	152	165	158	158	134
ENSG00000075407	1805	2511	2156	1853	457	542	501	505	430	449	411	350	296	195	237	311	695	832	547	577	303	3379	302	293	285	344	266	269	845	898	790	744	276	241	316	276	487	512	638	716	834	920	623	833	231	211	187	282	302
ENSG00000075413	1636	2025	1818	1467	1732	1805	1540	1924	1480	1616	1686	1388	2805	2408	2218	3104	1225	1528	1202	1158	1505	17963	1359	1545	2091	2982	2534	2634	1660	1874	1708	1539	979	1073	1297	1220	1585	1519	1280	1581	1302	1463	1063	1496	1088	1261	1084	1313	1053
ENSG00000075415	8468	10704	9428	7981	7604	6970	6450	8182	5905	6529	6182	5564	6982	6298	5758	7209	6570	8646	7106	7087	6759	77099	6213	7455	5727	6524	5824	6242	8521	8789	9635	7886	6554	7365	8742	7954	5438	5384	5662	6509	7860	8203	7607	9850	4944	5455	5192	6530	8486
ENSG00000075420	587	903	709	643	4156	4586	3965	5021	4495	4924	4570	3780	1915	1579	1528	1978	2756	3662	2533	2584	3338	41359	3307	3410	1700	2317	1914	2111	2424	2735	2527	2470	1541	1521	2102	1998	622	698	753	922	875	1094	857	1145	3850	3822	3440	4302	2800
ENSG00000075426	1320	1686	1335	1045	2560	2535	2809	3498	1884	1946	2358	1970	8208	6580	6084	9510	3234	4558	3547	3796	5448	56870	5510	5880	2140	2921	9368	8626	9260	10680	12014	11229	3825	4046	4969	4750	2936	2941	2582	2954	1823	2908	3537	4542	5052	4827	4858	5780	2004
ENSG00000075539	687	846	755	637	1192	1130	1059	1295	1161	1079	1038	875	1720	1472	1232	1820	2208	2704	2184	2381	1562	18123	1494	1498	1166	1850	1431	1804	598	689	686	671	1600	1412	2331	2115	949	982	1070	1298	791	1138	1031	1539	1641	1777	1712	2078	1126
ENSG00000075568	1001	1262	1245	979	2095	2118	1874	2573	2326	2429	2231	2001	914	835	790	1121	1658	1787	1632	1885	1331	15955	1279	1428	1551	2247	1546	1872	1394	1496	1491	1389	1186	1095	1643	1527	1710	1734	1820	2225	836	1050	849	1084	1170	1059	1036	1371	2420
ENSG00000075618	6349	8819	8056	5793	12934	13577	13457	16048	10241	12150	13273	9756	8306	6671	6644	9761	1967	2942	2081	2026	2539	25132	2404	2487	5705	8333	6865	6565	1346	1659	1405	1101	7561	9011	9202	8169	799	798	940	1026	586	715	428	558	2553	2150	1674	1800	4324
ENSG00000075624	29865	39528	34566	27610	94362	101938	89956	109481	62845	68283	64596	50454	49895	42607	41763	53199	52843	73919	55331	56191	87574	1039059	87892	96608	28430	34500	27807	29877	33296	37594	28909	24617	56961	64340	75840	67252	68322	68043	64822	76334	87579	95526	80097	100987	36657	37186	27658	33704	55108
ENSG00000075643	140	204	194	139	137	177	161	179	117	126	116	134	226	225	176	264	1063	1288	1078	1198	184	1742	203	206	110	157	153	145	1145	1248	1162	983	394	372	477	445	23	26	20	25	711	810	532	775	608	587	487	619	348
ENSG00000075651	186	256	253	217	197	190	188	237	164	140	188	151	312	242	261	358	126	162	158	153	405	4569	424	415	107	174	88	103	484	572	536	528	221	231	387	337	7	23	19	31	279	298	331	448	291	268	313	333	378
ENSG00000075702	2789	3843	3396	2520	445	441	422	470	490	489	575	424	328	326	376	503	523	621	510	588	1290	12812	1195	1231	390	570	345	415	277	295	311	227	1280	1382	1634	1601	884	884	1054	1203	493	544	387	613	2223	1884	1783	2158	630
ENSG00000075711	1021	1446	1104	1032	1208	1251	1225	1405	1091	1224	1152	1096	1215	1046	982	1375	2159	2416	1984	2216	1649	19353	1612	1631	1196	1659	1233	1324	1884	2065	1935	1582	2672	2872	3827	3499	2333	2355	2261	2699	1559	1714	1504	1949	1819	1810	1687	2147	1068
ENSG00000075785	3368	4583	3955	3183	7540	7230	7112	8126	7510	8678	8234	7020	6952	5658	5641	7332	5087	6911	4968	5456	6080	66386	5735	6289	5309	7148	6656	6668	6651	7195	7481	6235	3551	3967	4572	4102	4924	4914	5337	5924	5810	6493	5197	7093	4487	4771	4533	5008	4765
ENSG00000075790	510	629	677	510	1444	1386	1202	1535	1119	1168	1126	974	1029	919	788	1238	1431	1324	1399	1367	1083	15672	1117	1288	429	515	363	447	536	481	492	503	852	968	1192	1161	928	899	1051	1185	1093	956	778	1084	1285	1217	1234	1760	1436
ENSG00000075826	412	438	437	323	95	124	101	142	117	141	139	111	55	83	60	103	110	123	92	83	82	756	85	80	56	102	56	65	92	112	78	49	92	85	163	102	274	234	441	488	148	151	132	186	41	29	37	34	65
ENSG00000075856	2489	3145	2548	2225	1063	1180	991	1175	1033	1124	1069	871	1173	993	1036	1472	1608	2158	1403	1713	1645	16998	1378	1650	1727	2611	1819	1965	1548	1697	1586	1324	1538	1647	1813	1821	1028	1089	1174	1346	1477	1858	1389	1681	1151	1328	962	1071	2108
ENSG00000075914	494	595	499	410	441	399	349	430	302	317	327	277	405	357	285	380	551	745	524	571	680	7809	603	797	489	578	448	402	794	817	888	677	423	409	437	398	572	526	510	662	576	697	416	510	442	448	395	433	366
ENSG00000075945	595	753	664	582	497	557	499	585	389	407	373	389	415	290	324	335	388	468	340	386	620	8172	601	783	748	898	784	805	145	144	177	144	322	328	485	440	209	193	210	240	134	215	106	158	242	327	317	369	689
ENSG00000075975	1480	1878	1710	1414	1355	1193	1277	1542	1036	1054	1200	1074	658	651	562	748	459	615	496	532	543	6555	570	653	526	628	444	408	846	985	906	808	1043	1367	1561	1433	464	502	544	679	760	860	693	862	597	653	598	722	430
ENSG00000076003	3801	4607	4146	3484	1504	1383	1306	1497	677	776	683	618	1122	960	874	1120	2120	2781	2026	2261	2408	27460	2279	2708	1406	1792	1346	1332	1001	1063	1138	823	1692	1962	2291	2048	2204	2149	2316	2805	1940	1973	1518	2096	4072	4493	4174	5441	2242
ENSG00000076043	641	884	691	586	1919	2042	1652	2036	1471	1578	1636	1379	608	472	480	688	1252	1719	1432	1362	1328	16545	1209	1638	775	934	744	788	844	820	909	748	1502	1681	1924	1846	488	491	542	597	871	888	629	816	790	790	806	956	1026
ENSG00000076053	316	389	340	296	517	414	438	532	415	446	439	419	439	376	332	385	448	624	474	460	590	6301	490	564	363	406	448	474	303	332	384	296	390	425	540	498	223	240	230	248	407	463	343	444	330	291	289	381	506
ENSG00000076067	360	482	462	343	1581	1719	1287	1638	1720	1854	1608	1294	1525	1247	1321	2035	1091	1366	807	901	788	9540	747	895	745	981	706	835	1111	1164	701	761	394	454	612	532	259	250	283	415	495	619	532	727	949	900	716	868	577
ENSG00000076108	3910	5374	4384	3725	2250	2250	2315	2928	2373	2572	2519	2102	3298	2603	2637	3713	2761	3537	2697	2892	2683	26875	2429	2733	3588	5406	4382	4644	4944	5319	5194	4490	1819	1792	2564	2398	1848	1818	2083	2507	2451	3149	2914	3744	3157	3291	2751	3267	2427
ENSG00000076201	733	1005	967	790	1463	1540	1301	1821	1373	1568	1613	1241	821	678	743	1068	1739	2129	1722	1803	1417	13928	1390	1468	1051	1658	1370	1498	1759	2006	2072	1600	1017	1122	1255	1181	654	715	809	934	1754	2268	1699	2094	2194	1953	1646	1868	1082
ENSG00000076242	491	670	652	490	940	810	822	920	841	979	979	777	354	256	250	356	700	853	687	777	988	13046	941	1220	565	727	661	639	587	598	688	556	1155	1253	1483	1375	143	162	162	178	589	528	427	595	799	977	915	1200	601
ENSG00000076248	4503	5758	4933	4117	691	641	532	707	468	532	498	485	738	655	590	698	1331	1941	1596	1619	1752	19768	1649	1951	1816	2124	1662	1650	771	766	809	691	1227	1369	1536	1355	813	896	883	962	978	855	778	988	1332	1451	1379	1795	1152
ENSG00000076321	524	566	567	477	691	628	549	633	701	713	662	582	307	251	270	320	314	322	261	315	367	4094	352	382	483	674	381	437	343	314	285	295	413	378	482	435	215	198	287	329	351	398	357	420	285	282	227	252	279
ENSG00000076351	279	357	357	266	67	87	89	116	75	65	84	91	150	107	108	189	386	377	268	330	234	2552	206	242	170	247	112	128	293	275	263	241	140	153	147	121	183	222	258	244	84	107	171	248	244	289	264	348	49
ENSG00000076356	1143	1559	1290	1086	543	664	402	505	297	341	293	269	1307	1132	1230	1928	92	149	106	102	1365	16663	1417	1289	10	20	9	13	202	322	292	190	395	391	500	444	35	43	65	44	765	922	835	1063	120	146	94	131	1115
ENSG00000076382	3441	4283	3639	3309	1189	1219	1001	1232	1368	1526	1368	1158	1372	1308	1265	1461	893	1047	917	1022	2143	24769	1818	2249	855	1208	807	877	790	838	931	792	2438	2692	3328	3114	1045	1212	1373	1706	869	1002	844	1100	1612	1813	1817	2282	809
ENSG00000076513	983	1138	1061	933	2858	2673	2786	3136	1938	2148	2247	1660	2166	1855	1571	2280	2146	2793	2362	2417	1101	11982	1022	1093	580	833	739	788	775	751	849	786	2314	2419	3229	2978	293	278	312	431	597	704	719	966	332	313	408	429	924
ENSG00000076554	1468	1963	1742	1420	64	80	46	58	48	61	44	52	3323	2377	2442	3308	3376	4677	3405	3919	1319	16924	1334	1503	2157	2622	2112	2021	2329	2382	2359	2005	433	562	596	647	571	554	678	831	1994	2103	1816	2494	1132	976	1008	1294	1099
ENSG00000076555	548	697	649	462	180	149	163	224	180	151	192	161	312	303	282	403	110	149	126	132	99	928	101	103	101	154	113	132	91	87	134	114	193	176	239	203	160	177	284	312	36	45	63	74	43	27	34	39	447
ENSG00000076604	2243	2626	2353	1864	1344	1372	1385	1637	1664	1916	2145	1760	2266	1971	2041	3097	1298	1718	1279	1250	3171	32944	2845	3266	2790	3826	2888	3033	3824	4433	3816	2948	1181	1358	1594	1386	1014	1066	1315	1452	1815	2335	1811	2389	4851	4709	4366	4746	1051
ENSG00000076641	668	970	801	729	1134	1244	1112	1432	1503	1473	1452	1350	160	175	129	188	744	758	627	693	662	8430	705	704	786	1122	661	676	140	153	126	135	117	107	123	107	12	23	17	21	640	792	460	647	1348	1471	881	1215	469
ENSG00000076650	1058	1370	1065	915	206	210	189	214	169	194	173	141	271	286	227	348	232	277	219	269	493	5796	481	559	255	416	229	232	218	224	232	205	300	306	414	405	231	270	277	353	230	276	141	188	410	365	363	499	202
ENSG00000076685	675	725	723	668	1196	1219	1089	1368	958	1251	1168	1063	1288	1159	999	1434	812	1082	771	791	1279	12116	1060	1179	2341	3212	2159	2284	1714	1777	1669	1518	1000	1007	1332	1204	927	850	988	1119	1014	1286	1052	1349	1777	1946	1695	2086	1557
ENSG00000076706	618	778	712	638	10330	10944	9537	12363	8018	9223	9363	8184	455	581	399	663	4339	5236	4553	4810	1134	10944	1041	1175	39	57	58	63	55	74	116	68	1987	2315	2670	2518	32	37	47	44	16	23	39	32	171	209	232	241	33
ENSG00000076716	1747	2333	1993	1638	386	376	369	504	319	337	406	340	67	58	47	82	41	59	41	54	670	8451	647	800	524	674	467	475	159	217	190	169	5	14	10	8	4	13	3	9	550	616	493	706	762	796	814	949	9
ENSG00000076770	398	571	506	388	102	113	85	103	117	127	94	91	259	201	238	302	390	469	385	417	130	1841	120	177	396	605	420	494	494	488	526	460	6	15	15	16	7	9	8	9	794	892	682	904	346	327	304	454	418
ENSG00000076826	802	1014	1071	810	23	18	19	14	16	20	14	9	1001	724	689	1169	753	930	793	865	255	2700	308	267	344	508	454	435	624	769	759	619	15	15	14	17	97	122	230	268	1383	1647	1412	1795	342	310	338	396	416
ENSG00000076864	329	414	355	296	15	28	20	19	15	20	23	19	721	594	608	787	91	125	74	78	781	7139	614	732	550	805	597	597	1404	1519	1503	1201	14	18	11	13	70	91	107	119	366	409	257	370	90	129	95	118	51
ENSG00000076924	1616	1985	1866	1478	1055	941	959	1175	812	851	846	708	1883	1697	1699	2294	1524	1983	1473	1570	1019	10047	903	1019	895	1335	1108	1093	848	991	1002	737	825	873	937	826	990	1106	1172	1285	820	893	792	973	871	952	819	938	744
ENSG00000076928	1784	2357	2245	1640	1768	1846	1689	2004	1612	1940	1923	1510	1892	1689	1539	2250	1345	1612	1219	1297	2348	24177	2214	2303	2375	3427	2547	2540	1963	2091	2106	1636	1652	1921	1995	1893	1027	1057	1131	1030	5011	6139	3535	4662	2834	2672	2033	2427	1287
ENSG00000076944	667	1014	871	699	81	64	82	98	89	123	97	91	1838	1470	1496	2055	1852	2610	1986	1927	501	5452	486	522	599	884	643	675	1254	1280	1342	1131	499	497	577	518	31	33	33	29	1348	1585	1319	1688	969	849	829	937	913
ENSG00000076984	1786	2414	1958	1512	949	929	798	1039	806	862	987	804	2246	1818	1865	2671	1446	1942	1442	1468	610	6052	554	630	790	1252	881	917	893	1060	1052	951	833	882	980	967	896	886	1090	1113	1017	1359	959	1213	1126	1037	904	1083	777
ENSG00000077044	1521	1926	1556	1304	694	713	549	774	440	524	457	393	1139	1165	930	1339	3286	4530	3368	3372	1072	11063	877	1060	2145	3179	2356	2421	1976	2099	1892	1650	1844	2135	2411	2161	1726	1807	1304	1652	3195	4320	3259	4389	1078	1144	832	891	1329
ENSG00000077097	3674	4769	4012	3553	3147	3149	2649	3490	2893	3173	3103	2656	1517	1103	1187	1536	1894	2252	1687	1963	3400	40052	3204	3552	1860	2516	2010	2175	3186	3246	3341	3115	2641	2795	3945	3428	1552	1462	1623	1843	2594	2849	2143	2971	2022	1991	2006	2532	1357
ENSG00000077147	5176	6949	5814	5012	7109	7069	6112	7654	7122	7558	7011	6316	4284	3942	3504	5325	5506	5978	4871	5432	5441	68754	5290	6026	4490	5654	4541	4799	6339	6348	6692	5920	4692	4778	5873	5662	4057	4398	3767	4112	8141	9494	7071	9847	8187	8613	8411	10215	4460
ENSG00000077150	1058	1221	1035	964	783	852	787	1000	1027	1067	1183	928	1903	1511	1480	2130	928	1225	931	946	2315	25456	2284	2671	511	639	916	871	2689	3158	2829	2363	1012	1215	1353	1286	1257	1339	1187	1450	1446	1908	1347	1612	1504	1611	1067	1305	2712
ENSG00000077152	1116	1287	1144	945	393	370	291	347	387	377	385	322	696	648	596	693	509	623	474	553	688	8470	720	852	579	544	557	511	290	312	302	287	728	896	883	794	142	176	138	159	670	657	477	596	739	725	627	920	899
ENSG00000077157	919	1168	938	768	442	466	453	527	403	388	359	332	808	680	728	992	377	499	364	445	453	4565	403	438	334	528	345	455	465	485	490	433	306	323	460	426	155	149	236	285	2012	2335	1612	2141	829	772	907	1093	482
ENSG00000077232	1439	1851	1591	1303	3770	3752	3271	4309	3453	3635	3414	3029	1950	1836	1658	2556	4242	4538	3797	4333	1334	16181	1270	1596	1165	1550	1127	1355	4342	4509	4571	4124	2857	3100	4233	4020	1296	1388	1463	1673	2115	2269	1768	2480	3313	3741	3780	4739	1546
ENSG00000077235	4767	6011	5385	4373	2956	3490	2998	4101	3413	3824	3661	2882	1771	1671	1580	2360	2122	2635	2252	2375	3928	42141	3461	3917	1674	2512	1798	2012	1676	1936	1798	1575	2682	2689	3414	3158	3144	3274	3729	4318	1120	1207	1033	1348	1665	1881	1529	1888	1594
ENSG00000077238	293	416	343	288	2526	2645	1991	2585	3338	3638	3096	2907	1847	1724	1368	2116	2334	2592	1960	1958	1599	20780	1401	1652	567	779	576	631	830	904	672	570	382	395	381	360	765	890	731	840	2159	2544	1731	2390	628	818	541	686	1363
ENSG00000077254	1553	1949	1721	1465	1263	1289	1120	1368	1106	1139	1138	1138	1162	966	961	1241	1324	1738	1372	1490	977	13214	1049	1093	833	1106	765	749	841	810	791	693	966	1036	1377	1277	590	531	619	785	753	936	820	1059	869	895	853	996	691
ENSG00000077312	2654	3405	2987	2446	786	783	650	860	518	625	628	512	1507	1275	1154	1534	1038	1369	1118	1074	1497	17645	1430	1811	857	1013	917	913	676	736	819	675	749	1105	1208	991	1235	1229	1243	1616	1163	1083	970	1161	1181	1055	1123	1467	845
ENSG00000077348	1588	2077	1965	1443	177	257	161	195	180	169	182	146	427	388	326	441	456	593	538	442	700	8550	633	823	879	1055	818	814	384	434	450	360	616	719	781	717	590	561	686	708	413	392	310	445	466	443	411	428	272
ENSG00000077380	928	1081	933	831	2852	2595	2242	2970	2522	2902	2702	2531	1863	1621	1522	2020	1448	1948	1478	1597	1467	17520	1386	1744	1053	1257	1209	1274	1720	1607	1763	1515	1448	1586	1919	1978	879	833	1052	1250	2544	2442	2285	3054	1266	1280	1299	1651	1629
ENSG00000077454	578	729	616	556	632	644	662	768	509	575	597	520	598	505	622	997	498	743	761	604	403	4027	418	479	644	1057	674	729	778	859	1036	835	487	423	544	468	216	260	426	503	1110	1518	1390	1857	566	549	613	628	491
ENSG00000077458	490	647	604	445	321	286	321	438	219	253	283	247	257	190	205	288	251	325	338	346	297	3475	247	328	369	451	335	366	203	169	240	261	276	273	387	399	119	120	135	209	195	241	285	363	271	196	298	433	280
ENSG00000077463	683	898	822	640	484	472	419	497	407	494	474	356	454	338	388	526	402	474	412	424	244	2757	248	253	401	584	433	383	489	624	569	401	344	499	492	374	455	521	556	604	855	1041	725	962	306	285	221	236	625
ENSG00000077514	828	1018	862	774	348	324	309	361	284	327	285	265	789	658	626	671	639	923	682	718	754	8824	787	835	683	883	626	664	143	148	191	167	680	650	911	917	313	315	343	423	611	538	479	696	967	908	992	1365	539
ENSG00000077549	3444	4566	4037	3018	6064	6148	5551	6572	5104	6246	5896	5072	3104	2417	2422	2984	2787	4044	2829	2949	5966	66493	5649	6400	3467	4591	3515	3570	2476	2857	2896	2293	4440	5192	5298	5057	3137	3246	3380	3694	4126	4869	3953	5314	3522	3559	3020	3436	3315
ENSG00000077585	727	939	761	621	421	380	315	470	465	534	445	416	335	305	291	383	189	183	157	161	152	2047	180	203	3	3	7	5	153	154	150	134	36	43	52	47	241	230	295	353	203	269	146	189	270	337	285	360	189
ENSG00000077616	100	114	115	77	23	16	13	32	12	14	3	10	25	14	18	32	16	13	16	23	8	124	7	2	5	13	9	13	9	10	15	15	8	1	4	8	11	5	6	6	14	12	6	12	9	4	4	8	8
ENSG00000077684	721	983	673	578	580	502	460	640	572	552	711	602	168	160	170	224	839	1010	890	988	646	7562	668	712	449	673	293	331	358	343	399	350	1393	1475	2043	1691	850	879	537	670	93	70	84	108	540	401	638	770	505
ENSG00000077713	21	41	17	11	296	331	296	364	290	379	378	291	617	550	521	717	706	876	779	792	343	4538	382	415	642	796	607	631	596	640	581	488	466	471	603	604	278	279	342	388	231	307	228	284	141	172	134	210	717
ENSG00000077721	1562	2008	1707	1474	1631	1503	1364	1772	1427	1632	1446	1423	2131	1758	1657	2296	1294	1657	1302	1332	1230	15919	1233	1555	1492	1574	1578	1746	981	1074	1119	914	1894	2029	2632	2313	1047	932	1194	1332	1023	1053	908	1194	668	690	699	889	2305
ENSG00000077782	2201	2719	2262	1889	5969	6663	5511	6930	6017	6705	6535	5435	651	699	557	924	523	624	576	521	1497	15776	1513	1585	50	54	55	39	535	565	540	426	3292	3562	4096	3897	862	866	973	1095	29	46	32	29	148	168	148	186	1417
ENSG00000077942	1074	1345	1255	955	4420	4292	3734	4975	3627	4037	4275	3527	1457	1536	1294	2221	117	150	145	147	4630	52573	4224	5349	347	436	419	413	43	55	73	53	3916	4385	4914	4578	435	527	485	543	8	14	7	13	51	77	38	69	34
ENSG00000078018	207	258	240	240	88	104	68	70	248	252	225	254	321	251	271	319	30	45	41	46	391	4766	427	471	337	497	420	475	401	426	493	463	140	105	143	199	134	145	138	201	3	8	5	2	81	85	91	115	12
ENSG00000078043	1214	1544	1309	1107	465	474	373	507	401	315	276	328	211	159	176	232	364	429	311	355	435	4949	381	419	40	51	40	64	334	322	354	302	235	230	297	292	741	662	897	1048	357	327	238	349	282	256	220	314	295
ENSG00000078061	1432	1808	1561	1279	1167	1341	1157	1403	1104	1370	1348	1004	698	620	614	1000	931	1242	964	970	1094	11761	980	1172	1251	1748	1380	1374	705	885	891	677	918	1098	1147	1089	1106	1088	1273	1410	953	1040	904	1172	833	867	646	857	856
ENSG00000078070	415	498	403	317	451	442	396	417	317	396	416	319	621	507	533	652	598	821	589	678	783	9074	720	858	576	689	578	534	708	735	865	763	356	428	470	431	825	757	886	1074	763	857	743	876	663	650	697	865	187
ENSG00000078098	12	10	17	19	2390	2242	1770	2414	1852	1802	1652	1700	24	35	23	26	35	44	27	42	710	8512	672	798	6	7	12	11	11	3	15	7	85	100	113	88	7	6	10	3	14	6	10	10	14	10	10	12	7
ENSG00000078114	665	861	742	599	14	19	21	14	13	21	19	16	480	397	451	528	59	62	53	50	370	4392	356	406	841	1261	904	1000	562	518	599	533	394	386	550	576	183	165	166	251	1536	1893	1475	1979	140	122	116	152	87
ENSG00000078124	579	795	715	559	336	329	323	438	238	264	250	211	791	751	754	1192	531	537	421	510	421	5135	392	444	411	487	361	389	360	356	328	279	371	409	578	523	626	545	566	668	488	521	392	548	405	407	384	525	574
ENSG00000078140	2381	3427	3114	2403	1915	1888	1611	2178	1492	1562	1509	1324	2915	2108	2328	2745	2565	3088	2488	2625	2092	25861	2044	2223	2605	3109	2415	2424	3025	3009	3068	2829	1970	2019	2615	2401	1457	1310	1396	1605	2532	2526	2060	2720	2648	2399	2325	2858	1728
ENSG00000078142	816	1128	868	795	854	897	733	926	750	858	712	745	428	348	361	415	406	570	438	495	396	4368	340	398	509	607	560	568	477	465	500	464	663	681	924	838	501	456	491	619	386	461	401	513	266	289	308	399	521
ENSG00000078177	524	714	521	440	144	162	167	171	163	166	131	139	293	252	230	266	523	649	432	539	660	8597	610	632	495	769	384	448	499	388	505	465	201	222	319	326	103	113	88	104	129	135	92	127	418	379	432	505	193
ENSG00000078237	531	746	633	539	503	435	331	429	478	529	460	441	549	432	404	488	571	657	473	536	360	4828	364	442	70	100	77	49	280	340	273	253	459	526	520	555	536	499	476	543	434	403	292	411	334	311	238	278	202
ENSG00000078246	658	828	797	641	982	990	1121	1325	956	1048	1143	1039	982	810	815	1062	627	835	703	714	786	9233	923	1033	296	409	398	428	206	230	307	251	1159	1279	1736	1677	594	523	871	1108	354	375	446	678	691	758	791	1015	350
ENSG00000078269	874	1191	951	711	3596	3549	2940	3615	2804	3214	2259	2001	2528	2061	1522	1936	1822	2430	1440	1591	1379	13982	1123	1210	1492	2514	1659	1639	643	749	624	583	4613	4555	5485	5032	1056	1059	495	556	2647	3074	1654	2000	1630	1709	1357	1563	1577
ENSG00000078304	1317	1658	1502	1248	1629	1424	1514	1769	1350	1397	1332	1348	3003	2239	2475	3022	1024	1372	1087	1153	1729	21429	1673	1987	1617	1827	1342	1540	2285	2325	2368	2181	1146	1210	1546	1378	1782	1688	1810	2219	2244	2257	1752	2272	1170	1203	1168	1480	1506
ENSG00000078319	96	186	198	131	103	81	86	95	73	102	95	83	127	96	82	156	161	208	151	124	218	2485	200	240	115	148	127	123	172	203	208	140	104	122	105	114	81	109	122	122	172	151	110	153	92	108	84	114	85
ENSG00000078369	7967	10569	9427	7832	12213	11068	10303	12371	9848	11026	11401	9748	5188	3842	3835	5219	4233	6019	4662	5028	9251	102662	8764	9613	4254	5478	5296	5524	5291	5796	6086	5498	11638	12792	14679	13470	6119	6173	6274	7617	7530	8370	6898	9362	6967	7332	6533	7497	6666
ENSG00000078399	952	1393	1135	870	12	26	17	11	6	13	9	9	31	25	19	29	69	75	64	58	48	505	71	44	5	9	1	5	10	11	4	3	4	6	2	6	4	7	3	3	574	500	266	348	78	55	52	83	46
ENSG00000078401	12	11	10	11	289	298	162	236	432	489	361	362	1323	1406	1224	1763	194	226	212	223	310	3702	382	423	73	54	244	201	96	148	89	86	111	94	90	87	18	21	10	12	45	80	114	143	470	550	298	421	345
ENSG00000078403	842	1182	919	832	460	514	486	581	327	336	400	335	465	412	373	515	725	795	688	857	372	5010	450	458	348	478	269	291	513	636	582	555	321	356	424	490	499	511	687	868	399	473	470	609	266	304	290	399	533
ENSG00000078487	65	70	57	44	21	11	15	15	32	22	16	27	101	66	89	139	67	81	54	49	53	713	57	55	38	42	44	57	32	60	43	37	27	38	35	30	31	34	41	36	14	22	23	15	89	71	80	105	43
ENSG00000078618	3040	3754	3339	2706	4257	4233	3817	4515	3920	4282	3935	3563	3861	3049	3122	4347	5717	6616	5129	5755	4043	45912	3783	4317	1748	2522	2014	2200	2729	2835	2953	2526	3338	3539	4702	4577	3182	3019	3498	3864	2103	2194	1925	2595	2572	2586	2315	2866	1484
ENSG00000078668	2383	2875	2487	2124	1596	1403	1289	1547	1315	1410	1379	1197	1304	1076	1080	1260	1260	1647	1273	1416	910	10389	861	979	1469	1659	1319	1381	3280	3041	3222	2694	1210	1318	1478	1470	2248	2126	2459	3015	2284	2290	1899	2518	2121	2028	2009	2422	2030
ENSG00000078674	2383	3008	2554	2216	2034	1904	1915	2361	2150	2135	2236	1927	1538	1228	1145	1437	1556	1774	1384	1497	896	10921	874	1018	824	1149	881	931	1823	1924	2098	1802	1566	1567	2291	2148	1464	1402	1545	1814	2082	2573	1973	2804	1923	1764	1862	2191	2829
ENSG00000078687	1084	1555	1223	984	423	382	416	473	276	341	338	274	63	54	63	94	70	98	88	87	257	2680	267	270	112	154	75	99	205	229	229	212	211	199	325	237	213	246	439	434	302	328	273	358	101	81	87	86	41
ENSG00000078699	741	969	955	682	617	691	582	928	798	760	809	718	671	574	568	749	476	574	510	617	743	8090	702	818	417	590	426	469	594	607	692	617	285	284	404	373	405	366	540	624	365	502	525	636	355	388	396	506	350
ENSG00000078747	1518	2086	1596	1526	1637	1758	1517	1929	1392	1568	1490	1387	2151	1945	1734	2078	1774	2119	1646	1754	3105	40238	2914	3190	2561	3227	2489	2602	1688	1751	1835	1688	1118	1103	1535	1440	941	1030	1139	1433	1062	1189	954	1235	1356	1407	1482	1812	2079
ENSG00000078804	408	576	507	397	1241	1218	1269	1634	1000	1242	1296	1036	327	232	304	406	202	250	220	227	1081	11576	1173	1280	376	518	1183	1142	1613	1651	1957	2108	289	337	414	430	594	602	832	1034	130	206	266	392	137	139	220	195	525
ENSG00000078808	4326	5348	4672	3743	8704	8824	7619	9710	8696	10025	9711	8318	2676	2727	2418	4048	4678	5480	4562	4395	4453	47314	3879	4779	3282	4306	3449	3564	3460	4059	4187	3185	4833	5528	5504	5161	5609	6361	6712	7494	3969	4818	3891	4877	5518	6862	5863	7058	4651
ENSG00000078814	55	128	84	80	94	114	97	109	35	35	38	25	118	138	147	169	72	116	79	117	271	1260	287	292	29	82	68	48	69	72	96	89	81	81	103	108	83	105	119	123	20	56	55	54	84	82	95	99	19
ENSG00000078900	913	1185	1104	859	13	17	9	10	6	6	6	5	157	98	73	135	26	51	25	32	226	2480	219	213	48	73	33	29	29	27	18	12	82	76	93	100	82	79	221	229	13	17	19	30	755	652	627	715	130
ENSG00000078902	1037	1323	1098	821	1219	1298	1316	1346	1093	1355	1459	1156	877	848	784	1091	932	1314	921	920	691	7686	689	707	942	1437	1113	1027	1998	2456	2319	1686	1161	1225	1306	1299	623	672	715	772	1404	1640	1264	1536	823	1021	765	819	1724
ENSG00000078967	160	223	217	133	104	127	118	162	70	114	92	70	122	94	102	155	158	207	136	195	445	5274	430	449	126	186	110	143	193	246	210	163	178	200	240	255	115	107	159	161	242	218	210	283	86	85	55	117	151
ENSG00000079112	138	139	147	132	35	19	18	22	106	93	109	107	36	33	25	24	314	316	278	257	41	51	18	36	119	102	87	82	111	104	80	93	15	13	10	14	23	11	10	13	11855	15300	12265	16563	127	169	107	109	45119
ENSG00000079134	958	1337	1092	961	337	361	299	321	250	239	288	199	427	356	372	415	528	550	435	429	555	7462	625	637	432	453	369	372	305	311	295	253	697	790	951	808	525	509	516	611	373	425	355	397	437	374	355	478	292
ENSG00000079150	129	184	127	105	1052	1031	855	1207	995	1089	953	995	18	21	10	28	105	109	94	125	52	635	74	73	99	139	99	110	52	53	49	59	173	173	249	258	15	10	22	25	22	23	20	28	84	81	79	134	25
ENSG00000079156	625	918	691	584	246	287	220	346	341	371	372	324	34	42	36	49	20	10	15	18	316	4671	324	398	40	54	41	58	13	26	28	31	511	601	798	681	84	81	126	178	3	7	3	3	6	17	7	6	4
ENSG00000079215	1416	1668	1529	1245	43	67	38	47	18	11	18	20	54	59	40	80	21	25	24	20	621	6862	557	630	7	3	9	6	187	183	136	108	273	282	393	322	14	20	11	15	33	44	38	49	4807	6006	5032	6883	5
ENSG00000079246	5499	6867	5803	5058	6415	6358	5291	7037	6201	6383	5785	5409	6106	5078	4783	5968	7335	9252	7452	7794	6842	84551	6308	7676	5825	6886	6042	6524	5550	5931	5794	5272	6069	6376	8192	8022	4091	3933	4028	4843	5171	5273	4319	5497	6773	7671	7101	9316	7065
ENSG00000079257	137	152	147	121	493	433	371	471	623	635	598	571	15	20	11	21	19	19	7	13	17	41	18	27	86	112	67	65	217	194	173	161	144	146	178	184	25	17	20	23	126	123	116	136	1104	1282	1286	1675	921
ENSG00000079277	356	441	457	326	498	562	407	610	554	607	522	426	1409	1310	1304	1981	1212	1566	1312	1354	318	3476	322	362	341	495	382	440	595	666	640	576	547	545	646	615	310	291	433	521	592	771	631	847	543	558	514	699	411
ENSG00000079308	170	200	215	137	6058	6863	5028	6274	2613	3148	2393	2012	125	117	77	120	18	36	18	17	203	1818	169	192	9	9	9	5	51	83	52	88	546	526	672	593	15	26	18	26	6	4	5	6	14	14	13	12	9
ENSG00000079313	2550	3203	3011	2216	984	999	916	1219	865	1023	963	837	1033	823	825	1171	920	1289	844	914	607	6320	580	614	781	1177	888	837	978	1146	1103	847	696	742	742	680	980	981	1036	1119	1070	1223	788	1064	1490	1293	1151	1166	824
ENSG00000079332	2819	3877	3145	2714	3326	3168	2833	3630	2795	3280	3061	2590	1835	1644	1423	1969	1120	1260	991	1105	2860	37280	2855	3134	1509	1844	1598	1606	1727	1690	1720	1531	1984	2304	2773	2373	1247	1129	1125	1311	1186	1349	958	1433	1746	1761	1490	1960	1753
ENSG00000079335	306	355	303	226	109	90	76	92	167	157	163	139	129	115	105	157	110	142	102	87	236	2442	147	141	153	174	102	113	45	55	43	50	126	133	148	158	103	121	70	111	36	31	34	52	165	138	118	178	157
ENSG00000079337	141	161	139	107	74	76	56	96	51	51	47	45	57	71	95	81	60	95	65	51	121	1454	117	158	456	687	410	357	420	393	175	166	86	106	87	75	42	56	23	18	191	269	111	102	678	666	223	270	618
ENSG00000079385	20	28	22	15	5	10	7	10	20	21	12	5	233	239	176	299	177	159	150	118	184	2208	194	210	280	365	276	292	317	417	338	312	10	15	7	12	31	25	23	40	1579	2187	764	891	1651	2262	1607	1849	3696
ENSG00000079387	830	1022	863	723	395	357	325	357	286	303	293	238	415	335	283	419	348	527	374	389	562	6352	506	566	428	591	303	387	227	219	222	187	450	485	611	583	278	287	286	343	310	275	247	344	417	318	337	449	550
ENSG00000079432	3503	4559	4087	2946	2227	2382	2502	3187	2044	2531	2720	2016	1857	1459	1528	2639	1230	1776	1268	1382	3594	34964	3275	3479	1518	2730	2784	2585	1635	2230	2270	1861	2977	3193	3763	3629	1325	1393	3319	3727	1159	1616	1263	1605	2464	2387	2288	2460	1100
ENSG00000079435	54	66	49	47	60	60	75	77	77	50	65	56	83	42	65	115	26	46	32	26	28	233	27	28	160	209	139	150	102	113	106	96	37	52	61	43	45	42	36	57	134	163	79	78	255	240	183	174	71
ENSG00000079459	2638	3180	2872	2239	1159	1074	1003	1150	1023	1053	1105	1020	1276	1094	1106	1403	2636	3960	2766	3010	1461	15538	1307	1593	2334	2917	2394	2388	2521	2637	2655	2149	1644	1986	2100	1752	1789	1795	1894	2144	4695	5468	5156	6441	8330	9576	8246	9465	2445
ENSG00000079462	1145	1486	1283	1001	378	395	328	405	299	373	361	313	479	435	404	549	422	645	494	495	1144	13617	1039	1265	991	1266	951	983	405	460	487	358	597	679	704	684	572	562	722	797	716	776	670	746	1117	1104	1059	1173	461
ENSG00000079482	230	285	292	238	198	190	150	230	176	185	171	131	303	256	260	324	189	226	194	237	408	4182	291	382	172	306	217	269	99	97	67	68	324	306	501	494	100	120	146	166	132	140	143	179	30	45	37	62	193
ENSG00000079616	2904	3808	3456	2637	1019	1031	859	1117	1170	1227	1188	1013	1369	1276	1157	1537	1214	1582	1306	1483	2310	26624	2139	2633	1142	1418	1081	1167	835	973	991	852	1933	2032	2382	2143	1542	1544	1948	2173	1195	1368	1171	1409	1565	1637	1525	1829	2534
ENSG00000079691	438	594	462	433	151	136	117	184	207	188	181	156	511	457	415	488	712	877	704	745	1616	18373	1472	1570	566	842	594	685	481	563	516	485	411	371	493	499	81	82	73	59	1075	1167	896	1103	484	515	548	598	814
ENSG00000079739	1526	1953	1785	1238	884	907	860	1007	745	867	884	764	2085	1775	1810	2301	2512	3377	2446	2510	3672	44014	3522	3878	1183	1579	1237	1228	899	996	992	862	2252	2436	2914	2582	994	988	1166	1267	821	933	804	1100	1636	1725	1506	1920	1232
ENSG00000079785	3193	4213	3620	2955	3335	3067	2874	3424	2618	3024	2945	2554	2159	1684	1799	2207	2547	3241	2359	2752	2833	33125	2748	3148	2465	3248	2452	2532	4224	4097	4636	3865	2896	3350	3828	3622	2630	2580	2745	3321	2874	2857	2372	3168	2147	2166	2116	2425	2923
ENSG00000079805	4428	5677	5098	3960	3575	3562	3419	4030	3435	4021	3963	3212	8019	6776	6740	9447	4652	6224	4723	4791	3977	40177	3714	4015	3686	5529	4312	4073	2954	3671	3589	2930	3063	3440	3890	3621	2905	3170	3317	3788	6366	9174	7609	9607	3087	3210	2859	3066	5568
ENSG00000079819	3127	3880	3373	2778	4979	5055	4581	5632	4301	4787	4592	4058	2043	1619	1743	2164	2573	3081	2501	2863	1125	10702	1009	1099	84	76	79	88	216	280	267	181	4110	4336	5335	5129	1276	1154	1247	1431	9346	10735	8634	10985	871	983	819	1002	2342
ENSG00000079931	1208	1395	1236	1007	1163	1082	1082	1333	890	888	922	909	30	68	33	53	92	117	77	87	8	75	14	20	348	471	377	327	4	13	18	12	525	601	716	692	2	2	6	4	5	4	8	13	30	25	32	35	33
ENSG00000079950	1301	1661	1466	1160	822	780	757	888	869	798	884	901	579	478	509	663	502	757	673	614	306	3085	240	303	281	336	258	313	649	702	701	625	731	774	1082	932	242	222	323	445	1039	1160	1041	1414	361	311	339	502	882
ENSG00000079974	343	432	437	328	270	347	225	275	251	275	287	275	467	424	411	607	437	517	443	470	476	5151	491	490	527	731	480	535	249	264	312	231	169	221	252	275	222	210	271	310	590	549	465	608	521	482	543	554	230
ENSG00000079999	1627	2189	2041	1506	2017	2025	2058	2303	1857	2158	2179	1814	2897	2126	2286	3330	1518	2175	1681	1728	2386	25962	2111	2516	1252	1731	1265	1320	3079	3345	3770	2845	1282	1483	1723	1631	1102	1079	1437	1609	1975	2263	1942	2375	1669	1903	1658	1887	1618
ENSG00000080031	66	68	58	52	9	24	19	7	24	36	36	35	1469	1203	1198	1757	327	423	300	346	539	5651	500	531	234	377	784	756	356	327	428	393	194	252	410	348	297	381	506	506	852	1245	1262	1558	466	586	571	666	2671
ENSG00000080189	1063	1348	1204	893	1186	1323	1215	1479	919	1036	1041	852	1078	982	815	1298	1418	1789	1389	1451	2676	29822	2536	2878	1526	2139	1488	1627	1178	1280	1304	1087	1165	1339	1368	1266	858	933	949	985	894	1109	859	1139	1080	1210	1075	1226	1124
ENSG00000080200	574	688	699	559	470	528	427	529	526	480	515	444	632	566	543	636	1010	1084	942	1058	859	8852	791	800	488	731	622	652	400	451	447	489	349	341	575	509	221	199	257	255	419	540	438	538	614	592	722	853	343
ENSG00000080298	69	104	87	73	58	60	49	63	92	100	92	109	179	139	128	151	142	179	158	143	74	910	58	71	262	353	293	289	137	139	148	128	111	109	148	148	66	82	75	87	301	304	280	327	144	104	103	101	60
ENSG00000080345	4036	5635	4466	4036	1565	1548	1301	1876	1310	1300	1224	1079	1410	1200	1119	1423	2261	2885	2234	2451	2311	27931	2109	2494	1635	2228	1826	2040	1584	1699	1700	1530	1842	1792	2717	2501	1571	1400	1510	1648	1623	1677	1188	1596	3124	3005	3128	4141	1699
ENSG00000080371	1407	2061	1684	1409	1244	1306	1159	1401	1166	1384	1286	1083	1167	731	804	1192	935	1177	935	1028	1201	15391	1188	1342	963	1164	1063	1078	2003	2002	2150	1788	1366	1448	1995	1699	584	508	565	696	972	1123	845	1100	1098	1024	887	1299	1204
ENSG00000080493	314	342	426	303	1374	1251	1052	1524	2089	2075	2042	1960	21	23	15	21	77	65	88	92	12	119	13	23	112	157	214	282	7	15	10	12	347	345	499	481	4	3	4	4	7	5	3	7	176	152	172	196	3
ENSG00000080503	1304	1527	1387	1158	1272	1246	1184	1444	1164	1317	1263	985	313	287	319	414	1422	2063	1502	1553	1167	12456	996	1178	462	732	492	532	800	774	816	755	970	1082	1271	1203	23	43	47	40	1519	1807	1453	1939	591	614	608	679	635
ENSG00000080546	823	1138	880	847	191	184	206	239	152	163	213	192	102	91	128	125	87	104	76	108	83	741	62	66	87	93	80	62	204	216	242	186	107	152	185	182	105	110	192	242	150	210	288	360	78	93	122	152	118
ENSG00000080561	364	438	362	318	97	98	98	142	54	61	47	51	154	112	105	161	106	148	102	120	157	1467	143	142	83	150	100	133	124	135	159	111	19	29	35	31	19	26	28	23	105	149	104	95	30	34	24	22	8
ENSG00000080573	41	42	53	55	5271	5570	5171	6613	2792	2913	2838	2187	24	42	27	41	15	21	15	22	175	2038	192	209	8	3	4	3	11	7	21	9	26	31	26	20	77	120	139	193	4	5	10	3	8	5	12	3	69
ENSG00000080603	1002	1433	1221	943	218	219	239	256	216	292	241	191	622	593	566	838	256	431	282	278	374	3380	416	382	273	574	517	568	269	356	356	308	338	279	416	361	249	272	281	285	278	407	337	395	262	240	245	258	292
ENSG00000080608	886	992	795	731	870	775	656	731	554	642	597	556	211	208	196	292	1142	1454	922	1060	817	9037	685	782	1494	1777	1599	1618	506	537	540	441	639	732	777	743	851	793	561	749	1436	1450	996	1319	838	885	748	922	327
ENSG00000080802	468	727	563	528	441	443	424	494	392	449	422	328	430	331	284	391	425	505	369	491	603	6102	551	551	309	377	328	398	348	351	324	305	319	328	473	419	409	333	349	474	492	541	437	600	476	434	392	556	438
ENSG00000080815	983	1205	1131	925	1809	1731	1704	2140	2072	2306	2170	2101	2463	2560	2259	3368	1639	1828	1623	1685	1251	14146	1145	1444	1694	2189	2134	2347	1909	2015	2088	1811	1130	1093	1477	1448	1450	1533	1591	1717	2374	2904	2591	3407	1764	2245	2032	2538	2109
ENSG00000080819	1069	1369	1232	1056	757	758	691	786	781	812	804	704	1174	1003	1053	1333	812	1035	808	978	574	6599	516	662	401	507	413	353	702	819	815	706	2406	2484	3427	3388	494	492	632	646	830	1041	708	943	966	1118	915	1192	389
ENSG00000080822	1445	1823	1523	1277	1634	1764	1523	1795	1962	2148	2125	1857	3213	2889	2617	4011	1311	1411	1231	1421	1662	19996	1632	1931	1378	1622	1816	2021	1581	1600	1627	1539	2547	2804	3860	3633	872	1009	981	1083	694	796	708	898	1101	1241	1199	1607	567
ENSG00000080823	182	200	214	149	223	262	160	233	182	194	143	128	1403	1320	1165	1589	369	444	325	330	370	3713	334	399	280	413	247	262	94	143	157	112	5132	5537	5618	5401	5432	5323	4111	4727	60	86	90	123	253	260	212	289	434
ENSG00000080824	24557	29423	23328	22072	17297	17361	13582	16556	16730	18653	17084	15395	50889	40314	42519	56223	26649	31346	24321	27068	15440	189000	14933	17770	22143	26170	23487	26132	26014	28750	25580	21404	20851	20965	24816	24048	36420	33055	37244	44337	22054	22521	19569	25964	20403	25013	22549	29023	16315
ENSG00000080839	932	1241	1025	915	574	497	547	685	686	668	692	518	292	298	280	319	490	624	492	661	945	10837	857	932	455	575	425	512	269	269	393	283	921	947	1408	1320	300	364	398	542	358	449	399	625	822	801	818	1068	617
ENSG00000080845	505	796	651	484	2572	2688	2728	3521	2417	2858	2728	2257	1260	1138	947	1595	1645	2147	1658	1739	2246	25660	2175	2464	713	1013	1527	1686	951	1138	1193	1001	1651	1733	2221	2132	990	939	923	1083	1645	2065	1706	2253	851	872	754	911	893
ENSG00000080947	118	159	177	132	103	117	114	135	116	92	99	72	82	61	65	127	54	90	68	72	74	611	79	85	38	91	29	59	40	37	34	20	71	51	79	67	87	112	165	171	33	69	57	87	89	65	77	113	39
ENSG00000080986	1038	1347	1194	958	538	489	592	614	657	704	701	525	867	730	729	928	319	414	295	380	1348	17104	1252	1427	398	505	283	329	207	176	196	191	1389	1400	1923	1846	332	311	437	483	380	373	379	606	464	549	669	754	446
ENSG00000081014	402	524	514	395	491	428	415	506	396	414	397	393	185	154	142	215	233	352	257	322	610	7538	530	660	249	319	145	211	647	611	628	628	251	310	390	390	229	228	290	312	252	260	202	299	211	166	157	184	239
ENSG00000081019	497	741	618	487	277	249	218	258	254	272	264	222	494	371	378	594	302	364	295	346	225	3085	233	310	217	344	236	208	210	265	250	216	220	229	323	301	224	187	252	308	403	398	393	622	227	192	236	289	167
ENSG00000081026	885	1149	949	875	377	315	355	423	284	325	328	280	1002	851	756	1177	401	491	439	500	243	2655	237	230	536	1021	667	772	300	316	287	308	419	407	588	574	79	64	108	157	426	523	468	626	234	211	210	314	220
ENSG00000081041	8	12	11	6	9	12	6	22	8	3	3	8	17	12	15	26	193	207	157	197	160	2306	210	221	177	169	74	57	239	397	144	105	19	17	10	13	508	538	132	184	50	63	135	133	92	64	59	74	49
ENSG00000081059	406	455	466	329	405	441	326	487	187	250	212	144	69	103	85	103	183	226	122	185	467	5210	368	546	28	35	16	30	158	181	164	148	171	230	231	207	3390	3712	2996	3736	829	1005	564	854	354	315	272	264	557
ENSG00000081087	984	1325	1194	954	1546	1509	1244	1673	1811	1790	1801	1694	390	381	352	545	558	663	544	620	683	9352	678	793	138	148	131	135	483	462	503	369	913	940	1184	1101	786	760	803	930	278	359	223	289	223	265	187	221	763
ENSG00000081154	2615	3634	3307	2642	2884	2552	2327	2905	2151	2552	2318	2201	2823	2226	2261	2864	2255	3063	2539	2697	2158	26388	2211	2478	3214	3763	3455	3319	3093	3142	3102	2775	1815	2077	2381	2156	1388	1372	1520	1688	2660	2495	1962	2907	1793	1727	1801	2165	1644
ENSG00000081177	684	794	774	593	420	435	377	477	456	536	475	474	532	542	451	715	637	684	554	647	435	4809	413	472	596	749	522	495	785	934	985	870	294	309	435	465	295	370	425	497	459	496	452	526	457	523	503	682	93
ENSG00000081181	371	468	405	300	94	76	69	86	26	18	26	26	48	65	29	59	22	31	31	32	87	1253	123	113	11	24	42	60	350	408	376	390	75	101	121	85	87	87	109	130	105	86	102	123	95	121	117	149	20
ENSG00000081189	559	655	527	459	229	161	468	547	165	158	266	230	59	68	55	81	183	223	173	154	24	147	19	26	238	327	244	228	3	6	7	6	182	196	489	447	2	6	4	2	11	13	30	33	62	48	110	106	121
ENSG00000081307	506	635	548	415	1266	1211	935	1097	1319	1385	1057	986	450	335	351	473	594	777	635	675	672	7662	594	638	460	532	326	384	880	868	891	830	355	322	406	373	725	746	720	892	560	570	385	605	413	413	385	459	355
ENSG00000081320	696	880	698	569	1195	1110	778	1008	820	783	780	691	802	780	604	824	306	435	306	313	925	10624	821	918	686	824	485	462	815	768	770	711	522	451	619	540	148	127	172	180	559	580	610	743	880	710	890	1193	838
ENSG00000081377	545	723	617	525	806	753	716	981	792	887	872	754	665	538	530	699	782	977	770	901	502	5668	397	492	877	1102	754	788	562	545	658	633	639	713	858	839	255	240	326	357	723	822	895	1137	890	934	981	1061	606
ENSG00000081386	577	771	737	563	170	168	171	177	137	223	168	145	272	222	219	289	311	331	300	256	213	2315	198	221	217	366	178	224	156	145	169	135	283	269	320	345	206	197	258	301	346	324	290	402	160	164	155	203	74
ENSG00000081665	98	167	156	74	57	71	51	63	92	76	88	73	18	20	21	22	165	257	220	177	61	703	50	65	240	296	238	298	28	32	31	12	54	56	72	58	25	36	52	86	207	217	188	257	21	22	10	18	110
ENSG00000081692	612	785	683	554	241	253	201	291	167	219	214	160	106	118	102	139	346	467	341	296	426	4845	385	423	279	299	209	199	214	302	250	170	339	393	334	354	394	354	226	315	450	452	268	362	195	312	241	254	235
ENSG00000081721	543	580	494	425	362	330	333	366	279	278	254	256	238	219	222	280	419	619	501	500	425	4684	368	432	977	1221	1022	944	644	565	741	635	379	454	526	485	367	339	308	368	562	594	477	679	429	385	400	456	345
ENSG00000081760	798	1042	910	686	590	643	571	717	491	538	543	415	904	730	760	1042	1192	1590	1195	1158	1044	11567	937	1026	1198	1533	1302	1348	1609	1884	1888	1555	865	926	1043	933	704	685	682	750	1281	1462	1118	1341	466	461	388	475	696
ENSG00000081791	708	913	902	596	748	761	633	804	736	823	786	739	831	723	714	825	937	1117	1061	999	1026	10671	835	1101	617	906	661	689	930	900	1013	803	772	729	969	943	1034	1089	1051	1226	1058	1194	974	1285	785	841	812	916	906
ENSG00000081803	483	579	550	347	63	61	65	58	39	50	34	28	5	9	4	13	83	138	108	117	199	2540	182	232	252	408	293	342	232	213	237	211	514	583	795	774	2	5	4	9	76	48	52	76	238	246	240	332	5
ENSG00000081870	535	770	656	570	337	323	299	388	262	300	306	257	571	514	481	686	437	492	432	508	430	5377	411	562	206	250	218	215	129	114	142	130	498	519	591	529	207	238	283	318	327	306	287	362	575	537	504	662	393
ENSG00000081913	1059	1364	1230	1060	156	172	156	197	126	135	160	117	505	436	362	595	377	448	393	424	533	5828	473	514	847	1218	904	1057	115	134	102	103	221	277	377	337	241	244	299	435	305	358	337	454	578	507	644	656	81
ENSG00000081923	227	258	219	193	1320	1497	1154	1395	970	1142	1087	911	1090	1031	900	1460	1468	1694	1261	1355	2075	24940	1911	2145	742	1036	776	773	1518	1648	1524	1421	1522	1551	2065	1819	58	83	83	136	3496	4364	3584	4834	2046	2535	2137	2768	767
ENSG00000082014	644	939	781	577	866	922	909	1084	620	761	780	638	151	147	145	191	77	97	87	70	162	1916	173	186	72	83	53	44	112	171	155	137	107	102	79	118	742	771	1099	1276	33	37	44	61	42	43	42	45	123
ENSG00000082068	504	644	522	432	425	386	352	497	359	335	335	300	499	400	427	531	474	663	470	487	675	8186	642	827	570	803	612	609	403	401	538	424	502	548	644	617	563	535	646	722	214	265	213	269	598	610	639	758	264
ENSG00000082146	551	660	606	540	275	275	253	284	245	236	305	227	234	230	240	251	285	360	361	402	245	2653	219	238	117	132	75	119	303	289	284	233	349	327	561	492	383	343	469	577	183	214	194	245	107	100	111	171	823
ENSG00000082153	3923	4823	4047	3621	5438	4918	4299	4927	5013	5437	4788	4238	15817	13117	11322	14683	6833	9038	6427	6554	5775	68997	5107	6088	6384	7843	7092	7261	9506	9614	9128	8417	5231	5208	6260	5830	7027	6345	4421	5015	3844	4236	2974	3611	6115	6290	5191	6783	6483
ENSG00000082212	2231	2731	2391	2018	600	533	438	655	553	593	589	546	721	586	544	737	760	961	925	872	649	7254	566	685	477	639	605	575	611	615	655	588	937	951	1156	1097	2076	1940	2054	2364	1062	970	850	1110	291	319	269	329	416
ENSG00000082213	964	1186	999	909	463	458	363	449	351	357	329	304	513	411	401	489	341	433	396	440	1006	12921	1042	1138	545	751	415	394	680	681	661	610	306	283	372	393	644	602	690	885	731	762	508	655	783	752	717	882	371
ENSG00000082258	640	979	865	717	632	631	626	703	570	571	584	577	846	802	740	1019	980	1176	955	1102	840	10085	868	1022	385	442	447	487	972	982	1019	1044	552	524	735	718	810	716	883	1026	806	881	899	1033	853	766	881	1157	898
ENSG00000082269	497	660	558	507	161	165	142	188	157	177	144	138	173	162	160	226	543	708	564	726	252	3449	256	258	237	331	229	303	136	120	117	124	140	148	211	208	148	145	156	205	367	422	375	516	207	227	167	287	533
ENSG00000082397	2768	3402	3109	2606	477	537	527	611	500	422	461	378	7	13	9	6	20	19	24	17	74	491	59	60	3	11	5	6	8	12	10	6	2	2	7	5	6	5	2	3	5	6	6	5	4	1	4	3	13
ENSG00000082438	214	308	286	242	126	158	111	151	96	105	115	101	78	73	75	79	376	487	324	403	1315	17822	1381	1436	275	346	291	283	493	492	559	505	360	334	528	481	7	22	9	7	268	296	317	351	396	361	422	577	376
ENSG00000082458	1254	1570	1259	1084	505	498	436	586	470	484	454	403	1137	907	914	1265	787	1012	757	819	421	4498	429	463	1547	2052	1710	1584	812	813	861	747	370	388	494	530	93	99	134	136	889	1089	1026	1181	797	851	844	1004	1820
ENSG00000082497	905	1283	1050	947	37	32	33	41	72	77	55	84	891	677	650	894	96	183	75	91	253	2903	177	228	532	690	198	261	45	49	30	29	197	205	193	202	10	6	9	5	6	9	11	9	355	301	199	232	1
ENSG00000082512	304	374	302	285	417	450	353	435	270	249	271	233	116	85	103	108	189	223	152	172	64	650	77	58	139	204	75	68	212	208	147	140	128	116	160	169	193	182	202	207	1294	1256	913	1134	134	111	130	149	526
ENSG00000082515	926	1420	1193	946	460	413	412	469	314	372	432	301	819	612	597	760	600	796	608	673	827	11561	820	1111	297	386	268	289	1010	1033	1143	957	596	654	683	596	694	676	830	812	510	527	365	598	431	384	397	414	638
ENSG00000082516	1131	1296	1189	977	491	521	411	455	443	482	454	408	366	318	296	384	895	1174	844	882	849	10302	834	892	488	617	448	377	766	918	651	557	828	727	1024	899	2002	2019	1530	1913	1019	902	424	650	576	749	492	626	525
ENSG00000082641	7353	9351	8221	7004	9467	9960	8748	10973	8774	9577	9494	8030	5384	5009	4505	7355	6262	7408	6542	6461	7817	81283	7255	8662	4684	6303	4878	4953	3954	4583	4695	4008	7306	7971	9358	9419	3204	3484	4164	4268	3621	4818	4221	5566	5864	7374	7119	8563	4813
ENSG00000082701	1003	1442	1224	1050	1113	1140	1076	1357	1130	1081	1223	1085	3496	2826	2624	3753	1102	1364	1106	1288	1311	15837	1351	1485	1331	1874	1590	1760	1572	1586	1612	1537	655	706	986	940	826	900	695	830	875	985	826	1125	1242	1009	948	1218	664
ENSG00000082781	949	1213	1072	908	11608	12087	9690	13073	13391	15205	14447	12839	7042	7053	6303	9973	3850	4499	3549	3738	3842	42160	3474	4050	3796	5026	4036	4038	1865	2105	2241	1722	2270	2680	2632	2561	1211	1446	1561	1741	2124	2446	1804	2394	2439	2850	2351	2824	5308
ENSG00000082805	1714	2246	1978	1607	1823	1947	1816	2209	1856	1999	1885	1500	1204	970	940	1447	1619	2023	1617	1708	1559	17513	1520	1500	556	873	601	640	487	605	641	529	3109	2881	4209	3756	1718	1751	1895	2138	598	911	670	875	454	412	438	436	665
ENSG00000082898	5222	6765	5983	5173	3752	3921	3715	4807	3619	3472	3788	3349	4277	3473	3750	4582	4690	5430	4917	5269	6586	82605	6400	7567	3966	4808	3803	4136	4111	4374	4312	3861	5706	5791	8194	7624	3906	3755	5132	6319	3587	3805	3555	4719	5163	5387	5709	7670	4390
ENSG00000082996	458	560	533	430	804	758	703	986	828	911	925	847	925	859	763	1270	838	900	839	848	867	10229	776	994	708	1019	739	672	1209	1281	1483	1318	428	417	562	584	638	637	645	653	734	768	700	985	688	855	922	1148	514
ENSG00000083093	534	661	560	532	238	220	196	200	174	217	172	182	213	191	164	200	335	413	269	284	795	10198	741	826	309	397	281	247	307	324	282	261	392	435	562	613	257	235	242	325	420	528	355	452	326	356	373	482	556
ENSG00000083097	763	954	837	680	325	340	271	380	262	278	264	212	295	224	228	314	339	364	313	336	109	1336	102	141	321	463	321	345	339	315	308	346	229	150	263	317	193	179	304	412	423	467	324	400	202	261	209	274	159
ENSG00000083099	1095	1340	1110	1024	612	526	432	590	442	494	421	385	311	310	243	360	428	593	484	481	606	6663	475	619	383	497	410	397	503	509	531	456	482	529	543	598	385	375	446	547	647	610	425	625	265	243	215	294	327
ENSG00000083123	316	416	375	348	292	270	241	304	199	258	226	241	320	248	246	361	347	401	315	352	312	3786	245	325	214	269	226	221	262	301	316	283	488	483	582	593	730	677	825	982	641	707	606	779	344	350	298	470	611
ENSG00000083168	2212	3147	2708	2254	1376	1441	1414	1718	1342	1556	1426	1166	815	641	681	805	952	1211	953	1001	616	6524	542	591	1591	2513	1736	1910	1347	1644	1492	1409	814	712	1056	1039	981	995	998	1326	1346	1632	1201	1519	2042	1962	1596	1800	1197
ENSG00000083223	398	462	440	350	762	735	660	736	794	859	707	663	1507	1287	1142	1549	549	627	537	547	1030	11203	966	1063	567	805	666	713	810	846	798	685	347	331	492	453	455	500	340	460	1489	1850	1329	1940	1033	1140	770	954	470
ENSG00000083290	2347	3130	2678	2144	484	408	382	492	319	357	366	285	206	169	185	258	108	142	107	132	662	7537	581	728	57	91	87	79	111	142	162	121	83	87	135	129	564	607	771	924	100	90	82	104	137	148	202	285	143
ENSG00000083307	10	13	9	23	17	28	7	17	15	21	19	10	1257	1039	891	1135	787	1060	789	810	1563	18614	1474	1632	1421	1971	935	908	1205	1413	1329	1093	16	37	17	13	13	22	17	15	527	652	599	769	1864	2085	2074	2640	14
ENSG00000083312	7191	9144	7385	6855	6060	5776	5084	6420	6329	6755	6070	5606	3078	2741	2647	3693	3906	4564	3485	3689	3359	41392	3222	3829	2930	3540	2591	2741	10417	10491	9797	9220	4623	4659	6308	5723	4062	3942	3827	4544	3068	3509	2484	3206	3804	4185	3645	5079	3288
ENSG00000083444	3078	3568	3378	2628	13544	14127	12336	15789	13795	15475	15527	13870	1699	1970	1486	2640	2473	3136	2630	2773	6647	72269	6319	7584	2536	3402	2718	2715	1462	1764	1716	1441	3956	4346	4570	4644	5633	6276	6809	7762	1313	1634	1399	1851	2055	2701	2342	2714	2246
ENSG00000083457	477	731	568	436	435	375	367	415	344	413	368	347	335	322	311	365	454	616	455	433	403	5007	418	490	121	158	105	123	343	328	309	207	399	390	469	399	165	195	176	232	345	370	331	347	183	170	129	232	230
ENSG00000083520	1953	2476	2061	1700	1499	1444	1346	1740	1407	1475	1441	1214	1201	946	902	1079	1009	1239	922	972	587	7087	573	661	1253	1672	1258	1334	1106	1196	1052	1028	822	903	1026	1049	748	801	701	799	2194	2381	1615	2259	1166	1237	1102	1345	997
ENSG00000083535	208	273	216	183	228	178	206	246	281	285	229	221	111	93	86	120	122	109	93	105	128	1809	146	132	255	347	218	267	143	128	135	121	135	140	167	163	134	139	111	132	410	417	308	421	146	136	134	188	205
ENSG00000083544	358	442	401	298	157	167	127	204	109	119	116	96	111	98	108	126	127	120	81	105	86	1282	94	119	161	190	156	165	194	125	169	149	51	50	67	76	121	126	163	182	344	395	285	405	44	48	76	67	88
ENSG00000083635	321	428	371	285	252	279	205	239	195	212	165	151	114	111	91	99	193	284	184	204	134	1695	141	130	228	261	143	118	157	179	133	105	88	116	109	97	279	232	200	220	450	376	193	282	161	137	119	150	116
ENSG00000083642	658	812	722	633	775	758	594	843	764	739	744	645	370	288	287	350	483	607	445	569	604	7764	517	652	579	781	493	606	354	388	428	375	310	266	434	404	500	434	570	724	950	984	856	1136	1213	1152	1211	1647	586
ENSG00000083720	549	728	707	564	942	870	809	1010	628	654	606	527	414	363	363	389	115	155	137	127	1575	18295	1478	1658	315	415	340	392	556	566	654	560	888	955	1212	1109	586	568	634	740	29	32	34	32	1104	1142	1165	1507	48
ENSG00000083750	249	273	209	205	304	311	291	333	254	293	313	268	96	93	82	87	93	122	100	92	263	2824	218	299	103	120	80	116	89	125	115	86	162	153	202	191	228	235	323	300	80	98	72	96	89	81	77	95	78
ENSG00000083799	828	1061	863	749	1019	858	890	1177	773	774	774	759	946	806	662	920	773	967	853	890	1527	19065	1584	1753	234	265	250	273	428	480	541	542	773	706	1054	1011	472	458	570	691	88	109	119	182	58	79	81	122	297
ENSG00000083807	215	305	296	192	25	31	17	26	20	33	23	32	88	122	131	201	140	185	159	193	44	485	73	54	146	185	142	146	233	270	255	227	27	30	39	53	83	94	101	123	180	181	141	172	12	16	8	14	3
ENSG00000083812	881	1268	941	718	255	275	243	300	229	272	257	195	624	501	465	752	375	520	379	395	358	4007	309	383	308	395	264	251	292	296	315	211	357	385	435	359	421	397	331	412	367	445	280	339	358	408	262	315	175
ENSG00000083817	325	373	370	265	77	96	105	130	104	127	126	102	198	213	146	172	155	182	149	139	160	1996	160	196	160	230	178	172	42	39	48	45	92	103	111	106	113	122	111	123	157	171	128	179	63	59	82	93	37
ENSG00000083828	280	408	258	230	102	110	72	117	100	97	108	104	356	314	256	318	202	257	188	188	224	2192	174	199	210	259	237	218	117	84	109	101	80	95	114	134	81	81	90	116	25	26	31	30	10	18	10	15	88
ENSG00000083838	317	441	427	332	108	99	88	86	81	92	83	90	366	262	275	391	144	176	170	184	164	2020	169	173	146	201	131	127	125	118	145	73	87	147	182	171	81	91	107	147	76	106	96	116	97	104	64	96	54
ENSG00000083844	924	1444	1084	917	269	318	298	380	296	352	319	264	1684	1511	1344	1874	295	371	268	301	524	6011	460	480	301	409	332	335	185	155	156	163	210	220	306	264	231	197	217	304	4	7	10	5	289	277	312	394	32
ENSG00000083845	16808	22067	19264	16054	6767	6728	5955	7570	4795	5114	5277	4334	23066	21736	19594	25847	10406	13776	11454	11297	9319	102283	8245	10197	12081	13683	11614	11670	9792	10163	11065	9171	8593	10198	11232	9542	10215	9632	10430	12581	10405	11077	9553	11707	8439	9863	9357	10933	4620
ENSG00000083857	4727	6516	5165	4402	19563	22229	19591	24176	25634	27285	26346	21046	1578	1572	1284	1767	6617	8044	5922	6479	12866	129111	11404	12158	4204	7261	4885	5369	3062	3444	3087	2770	8110	7384	11624	10077	3033	3234	2970	3327	15707	21107	11800	15271	14994	16412	13750	16229	15562
ENSG00000083896	2107	2619	2356	2012	1405	1323	1202	1571	1275	1407	1290	1101	1820	1331	1435	2039	1437	1552	1357	1593	1980	22862	2019	2390	1575	1890	1707	1751	1363	1346	1394	1297	903	1005	1182	1132	826	844	842	881	1240	1461	1096	1505	1446	1511	1437	1881	903
ENSG00000083937	819	1022	897	823	593	511	530	631	536	570	568	542	803	699	638	803	1185	1603	1177	1200	1263	16964	1230	1330	1171	1229	1266	1381	1246	1186	1375	1193	493	519	638	647	333	291	336	401	1509	1513	1098	1468	1604	1826	1584	2146	3081
ENSG00000084070	1286	1618	1337	1126	1040	1054	799	1015	1007	1056	869	767	522	404	377	506	590	836	615	687	400	4291	342	426	499	626	421	449	510	602	449	438	399	418	401	396	480	476	339	351	551	671	422	508	310	345	215	262	234
ENSG00000084072	1017	1237	1139	963	539	485	471	536	375	476	398	374	590	516	549	611	589	795	658	712	835	10105	777	967	612	901	528	605	436	420	443	391	561	667	692	647	545	499	607	664	560	552	478	564	589	549	553	660	444
ENSG00000084073	1653	2093	1793	1527	1972	2161	1731	2178	1834	2118	1917	1706	875	856	768	1155	3108	3322	2633	3073	2310	30140	2321	2562	1014	1247	928	1057	1722	1656	1799	1543	2103	2273	2607	2594	2044	2188	2313	2658	1522	1303	1069	1429	2325	2452	2294	3044	1103
ENSG00000084090	5082	6432	5567	4784	2460	2451	2060	2537	1957	2154	1971	1694	1823	1532	1631	2285	2708	3740	2617	2931	2097	24577	1995	2230	2621	3463	2195	2332	4363	4734	4804	4023	2507	2602	3227	2928	2642	2481	2615	3193	3257	3651	2598	3497	2485	2734	2223	2922	2633
ENSG00000084092	567	810	715	559	471	419	403	522	431	496	463	412	646	585	539	766	600	873	670	603	494	5670	450	521	842	1210	924	903	574	698	751	582	415	424	459	420	283	257	328	400	752	896	766	994	558	560	504	613	275
ENSG00000084093	717	1087	817	701	1193	1230	883	1187	1351	1412	1028	901	544	486	410	569	602	767	581	633	795	11613	846	979	409	489	443	521	632	631	673	605	475	379	545	566	444	490	541	588	581	576	405	578	664	624	543	695	379
ENSG00000084112	1496	1848	1633	1414	3776	4056	3885	4450	3340	3671	3559	2995	1252	1032	1020	1501	1417	1732	1186	1192	1568	16528	1406	1524	2238	3285	2245	2152	2193	2433	2020	1811	3096	2982	3516	3023	1228	1159	934	1105	1253	1531	739	985	696	653	475	551	1087
ENSG00000084207	1240	1729	1483	1176	4723	4625	4180	5111	3729	4098	4320	3443	7660	6617	6443	8626	3681	5126	4384	4208	223	302	225	230	6256	7947	6425	6458	8906	10378	10369	8638	2124	2401	2823	2480	2941	2935	3177	3474	10625	11631	10057	12670	2749	2510	2497	3013	2403
ENSG00000084234	8235	9752	8903	7292	14328	14556	12440	15815	18518	20087	19885	17665	9774	9646	8244	13499	25417	29391	23943	25024	31132	349231	29117	35435	16120	21971	18303	18629	13275	14600	15220	13009	13007	14531	15963	15943	14763	16197	15768	16811	4470	5626	4728	5922	22593	28450	26559	30937	25551
ENSG00000084444	868	1077	1014	785	120	133	77	92	108	108	117	103	276	297	204	362	476	535	442	492	168	2106	180	167	107	141	76	90	88	86	75	56	171	175	195	195	217	235	194	238	36	43	23	29	204	194	145	217	49
ENSG00000084463	3454	4439	3989	3370	1679	1625	1334	1754	1595	1654	1564	1394	2756	2277	2242	2736	2345	3151	2333	2659	2504	27719	2335	2593	1440	1888	1576	1662	1167	1199	1311	996	3338	3786	4685	4088	1974	2010	2130	2437	1345	1483	1201	1559	1829	1943	1796	2000	1366
ENSG00000084623	5705	6478	5308	4622	3786	3543	3085	3941	2681	2852	2739	2536	3996	3306	3082	3900	3000	4427	3423	3489	3602	39568	3375	3994	4739	5811	5010	5108	3376	3732	3663	3061	3434	4286	4837	4046	4267	4286	4170	4951	4255	4309	3255	4090	2512	2708	2321	2702	2709
ENSG00000084636	51	66	46	58	5943	6520	5619	6992	4160	4382	4461	3860	168	192	136	195	74	72	58	52	1291	13283	1163	1283	18	19	21	15	63	59	96	76	575	598	610	585	17	16	15	13	254	359	323	435	34	36	38	54	115
ENSG00000084652	4602	6537	5468	4376	2400	2581	2177	2579	2249	2549	2356	1909	1925	1672	1664	2254	781	928	706	690	1843	20931	1795	1891	2052	2849	1738	1867	1298	1434	1246	990	2741	2886	3376	3196	2439	2398	2533	3072	1458	1792	1108	1461	2607	2579	2071	2394	1154
ENSG00000084676	1123	1350	1173	992	512	493	487	621	415	410	447	413	600	482	517	671	352	409	348	357	685	7924	744	737	265	442	343	407	761	783	850	835	371	341	484	487	201	232	316	360	186	231	264	317	476	434	449	546	611
ENSG00000084693	1531	1999	1687	1427	505	477	461	573	484	613	636	479	1704	1448	1390	1817	679	955	762	737	1315	13427	1200	1392	700	1097	762	769	515	501	546	499	975	1131	1273	1158	656	652	719	849	384	491	417	485	447	500	547	538	827
ENSG00000084710	1228	1568	1368	1065	115	157	104	121	65	64	57	57	91	62	92	99	26	40	20	20	20	316	46	24	63	109	77	102	13	11	13	13	100	94	117	94	45	38	121	120	7	1	11	1	1	4	1	7	7
ENSG00000084731	694	865	908	688	947	930	1027	1319	895	1002	1096	940	1357	951	1043	1570	867	1378	1134	1234	450	4267	468	462	624	993	820	790	55	82	86	32	760	761	1088	1097	316	308	408	510	93	109	98	126	327	347	397	420	488
ENSG00000084733	2259	2833	2779	2180	2972	2851	2622	3402	2484	2763	3077	2689	4265	3436	3523	4960	3720	4612	3819	4190	4646	55442	4339	4903	3538	4401	3931	4092	6550	7350	7075	5799	3408	3644	4473	4214	2770	2767	3037	3693	5520	6114	4456	5730	3253	3580	3198	3851	6653
ENSG00000084754	2749	3457	3277	2478	3345	3353	2942	3901	3022	3129	2825	2664	3178	2900	2673	3512	3723	4845	3691	3886	3954	47698	3841	4431	3095	3745	3257	3348	3715	4043	4450	3731	2925	3114	3674	3581	3629	3521	3994	4648	3222	3491	2970	4047	2867	3039	2812	3566	4009
ENSG00000084764	737	1060	933	703	494	470	368	522	512	482	506	430	709	576	633	732	304	400	293	323	379	5219	370	481	601	755	663	674	203	255	234	206	158	204	185	217	211	212	295	280	562	691	555	710	946	916	1008	1345	366
ENSG00000084774	2925	4000	3714	2731	1261	1549	1347	1718	1354	1376	1500	1018	1177	1010	1117	1595	4703	5987	4628	4980	2222	22342	2070	2246	1482	2109	1492	1617	2820	3507	3274	2378	2793	2830	3527	3174	3184	3398	3805	4187	2561	2915	2152	2644	2728	2643	2464	2870	1869
ENSG00000085063	1497	1582	1450	1310	20263	19692	16959	21447	16863	18349	17427	15638	5607	5928	4614	7097	6837	7968	6626	6574	12714	155491	11867	14811	2514	3029	2738	2672	1369	1487	1572	1250	6395	7324	7783	7229	1904	2012	2310	2412	2482	2974	2209	2806	5256	6670	5797	7596	10661
ENSG00000085117	123	163	150	131	4915	5087	4304	5374	5348	5569	5457	4732	287	350	253	423	169	178	180	140	1986	24609	1839	2169	41	51	40	38	525	524	661	482	1862	2316	2476	2346	498	505	560	610	1653	1923	1586	1945	386	492	437	537	4393
ENSG00000085185	1243	2064	1680	1350	249	298	398	528	262	297	386	298	938	740	654	987	219	268	261	240	132	1508	212	195	134	166	245	267	122	155	169	158	299	334	576	537	509	548	1573	1652	292	330	404	417	106	124	127	168	339
ENSG00000085224	2906	4101	3318	2938	2341	2533	2297	2916	2455	2419	2338	2110	1857	1504	1552	2119	2847	3204	2572	2758	1670	21097	1602	1801	1628	2254	1734	1998	1241	1201	1253	1140	2174	2117	3382	2929	1708	1500	1931	2243	1039	1173	904	1260	1087	998	1016	1181	1803
ENSG00000085231	693	838	654	725	309	267	231	300	228	335	260	254	350	243	271	347	251	343	288	270	275	3483	242	377	293	300	357	347	448	405	452	363	302	373	374	373	402	358	417	475	355	380	282	358	183	184	164	222	410
ENSG00000085274	329	496	430	373	355	348	266	387	266	314	260	275	420	380	321	477	409	438	404	401	315	3850	294	344	331	488	324	327	418	376	408	377	201	183	195	214	279	238	253	336	403	435	296	325	260	301	229	361	200
ENSG00000085276	591	709	580	477	256	265	239	274	146	191	157	141	279	144	194	242	765	873	710	833	32	229	32	27	702	1052	548	646	621	598	661	559	231	257	323	282	3	10	8	5	736	879	716	949	1071	1061	989	1175	255
ENSG00000085365	1178	1512	1381	1091	1027	986	874	1180	1033	1159	1146	1034	870	890	747	1095	2006	2356	1859	1998	1429	18174	1415	1618	921	1190	1001	902	1390	1312	1456	1293	988	971	1344	1184	1222	1215	1475	1533	817	899	724	960	1419	1443	1596	2076	965
ENSG00000085377	1160	1493	1326	1071	1052	1046	875	1170	1008	1105	1077	986	1634	1310	1263	1717	537	692	565	597	770	9092	730	867	655	807	627	678	805	923	856	684	691	799	837	825	736	682	814	946	1925	2503	1962	2551	882	1027	844	1072	517
ENSG00000085382	646	802	675	577	428	385	356	396	300	308	261	272	161	144	135	169	162	171	162	175	137	1589	121	108	138	180	129	120	136	167	179	164	278	286	375	379	204	191	270	357	99	63	73	92	245	204	206	306	67
ENSG00000085415	1886	2723	1977	1666	671	743	527	585	523	617	516	425	754	609	507	684	763	1067	715	793	909	11326	868	987	1353	1591	1198	1290	1102	1053	1066	911	1779	1829	2198	1962	1757	1567	1410	1647	1467	1425	893	1155	898	885	622	841	791
ENSG00000085433	774	971	844	765	838	755	917	1179	1013	1096	1265	1117	609	587	546	768	281	389	379	357	298	3357	410	352	215	297	427	440	161	185	207	169	370	450	715	677	248	203	481	528	238	248	302	412	154	158	186	209	281
ENSG00000085449	1203	1712	1397	1274	1975	1869	1641	2193	1932	1991	2108	1802	1482	1082	1092	1316	1372	1836	1436	1566	991	12661	992	1139	1010	1298	996	941	1008	969	1054	993	1480	1615	2055	2000	435	425	551	683	1168	1392	949	1328	1435	1471	1516	1741	1445
ENSG00000085465	121	205	181	147	34	36	32	59	40	72	59	59	88	45	71	108	104	130	86	80	6	37	6	5	21	49	28	24	76	74	95	64	21	6	13	18	12	16	26	20	87	126	98	115	11	8	6	14	4
ENSG00000085491	433	555	475	413	1571	1499	1294	1775	1513	1664	1528	1348	1016	781	811	939	1450	1920	1561	1669	1290	18414	1342	1594	949	1061	829	978	1080	995	941	927	1698	1822	2421	2428	243	266	338	361	1578	1684	1438	1890	2024	1964	1717	2311	1689
ENSG00000085511	1101	1405	1358	1036	1178	1117	956	1304	883	955	923	799	627	444	476	599	506	635	454	538	707	8014	685	707	391	541	417	421	421	506	445	462	677	761	962	918	683	638	833	925	392	459	345	451	458	537	510	550	385
ENSG00000085552	63	105	105	76	11	11	4	7	11	13	12	16	318	279	306	481	804	997	830	750	535	5556	494	562	2318	3335	2529	2717	797	979	891	669	55	54	55	52	7	22	11	9	182	392	744	952	833	814	854	943	230
ENSG00000085563	1007	1252	1115	886	153	124	109	128	135	151	142	115	12	15	8	11	98	143	98	107	40	222	32	57	8	11	7	9	6	15	14	8	10	9	6	9	3	5	9	13	1941	1901	1531	2059	27	23	14	18	34
ENSG00000085644	348	450	391	290	243	288	209	348	213	280	221	163	273	184	185	312	175	186	149	202	212	2324	209	264	223	328	240	218	130	167	184	141	261	266	308	294	130	136	191	218	264	285	265	277	107	102	116	124	311
ENSG00000085662	2427	2998	2724	2159	4375	4348	4028	5136	4818	5254	5373	4453	21239	17601	16971	21522	2355	3224	2594	2630	8497	93958	7403	8543	1395	1635	1407	1399	8416	9704	9663	8098	7015	7986	8911	8357	657	849	993	1004	70	76	71	102	4250	4711	4322	4839	55
ENSG00000085719	1935	2343	2124	1843	1524	1364	1299	1618	1466	1528	1590	1478	1497	1141	1202	1480	945	1212	1049	1060	1200	14389	1206	1283	1969	2581	2054	2294	1698	1779	1894	1687	1003	1027	1455	1413	946	843	944	1165	1903	1900	1736	2063	1448	1480	1456	1887	1249
ENSG00000085721	2047	2604	2038	1892	950	965	823	1036	903	937	869	857	734	629	615	766	790	1027	838	767	2256	26538	1976	2343	962	1229	1031	1069	718	899	722	678	758	859	1024	995	1280	1201	1014	1223	1149	1294	896	1191	672	764	682	851	1089
ENSG00000085733	3802	5045	4319	3437	7994	8986	8142	9759	8433	9290	9180	7089	11391	8880	9504	13039	7609	10129	7240	7412	6565	70038	6301	6722	6510	9047	6448	6946	5855	6359	6124	5117	7813	8663	9703	8800	3937	3990	3529	3857	6948	8908	6686	8929	8017	7726	6515	7248	9866
ENSG00000085760	939	1293	1095	894	637	578	506	567	439	443	433	409	1196	930	909	1287	1018	1441	994	1199	746	8014	636	759	608	836	606	579	1354	1217	1347	1173	783	828	917	882	650	632	618	812	690	729	571	725	459	493	460	564	928
ENSG00000085788	1239	1607	1466	1132	1016	852	790	1092	873	889	950	793	535	465	503	597	636	772	614	645	674	8275	688	781	541	696	546	586	961	928	949	889	665	598	873	730	825	785	870	1138	334	376	352	452	901	810	892	1052	979
ENSG00000085831	690	829	744	572	22	21	26	25	31	31	16	28	400	317	335	489	210	353	266	271	111	1169	139	93	196	247	222	212	745	765	941	765	16	11	11	21	97	103	117	169	907	1222	963	1238	45	40	43	33	131
ENSG00000085832	1215	1554	1391	1129	926	879	927	1179	731	795	725	730	1024	845	762	1094	1020	1389	1170	1100	934	11835	970	901	603	748	605	671	694	695	653	663	664	655	1010	887	577	516	713	756	931	1018	673	963	662	638	547	791	489
ENSG00000085840	833	958	896	782	236	223	211	221	144	207	174	146	643	589	546	617	772	957	812	813	431	4378	396	404	197	265	186	180	272	323	334	236	474	415	590	526	290	300	356	442	279	283	321	359	770	802	831	1007	203
ENSG00000085871	169	240	226	187	150	160	131	153	102	101	107	103	186	235	212	309	211	216	229	218	172	2488	181	254	214	196	183	165	326	396	311	333	127	120	107	93	68	73	90	122	910	914	756	906	596	585	612	855	607
ENSG00000085872	5195	6707	5686	4433	1035	1097	909	1098	1027	1155	1010	806	1944	1612	1454	2029	1566	1952	1439	1472	1626	16433	1388	1639	1369	2171	1559	1587	1216	1658	1468	1069	1226	1313	1207	1124	1706	1938	1585	1874	1909	2159	1441	1809	1546	1451	1091	1278	914
ENSG00000085978	861	1006	853	745	638	632	541	633	517	633	561	478	1218	1023	895	1173	1586	2113	1376	1419	971	11359	791	963	925	1381	669	705	958	1083	779	706	719	723	871	920	1629	1514	730	930	1183	1486	587	727	1109	1256	655	853	2169
ENSG00000085982	399	433	429	347	835	856	759	913	676	675	686	676	2571	2070	2279	2879	1104	1241	1024	1165	1104	12979	997	1158	659	858	615	706	1086	1148	1283	1045	1623	1809	2172	2197	692	725	937	1051	892	995	861	1023	628	600	612	694	965
ENSG00000085998	1858	2154	2055	1469	1562	1678	1358	1729	1620	1990	1772	1646	1315	1227	1161	1749	2192	2741	2310	2274	2666	29104	2475	2838	1270	1677	1401	1440	837	979	1014	782	1380	1575	1547	1538	1402	1573	1466	1696	1380	1481	1102	1434	1796	2149	1884	2308	1856
ENSG00000085999	1828	2411	1850	1529	256	296	215	291	236	218	242	197	696	597	626	657	775	1014	717	888	509	5848	477	645	475	588	490	553	88	107	126	87	614	769	900	860	326	339	380	455	280	281	265	353	858	825	876	1058	564
ENSG00000086015	1728	2261	1990	1537	1147	1210	1168	1461	1193	1361	1377	1027	2056	1812	1840	2667	2486	3507	2541	2774	2114	20372	1786	2024	1224	1870	1556	1718	532	674	651	519	1599	1781	2234	2063	1404	1404	1648	1859	1952	2637	2241	2898	1654	1599	1473	1801	1950
ENSG00000086061	3432	4229	3701	3172	5492	5645	4603	5671	5883	6803	6080	5830	3919	3393	3179	4563	5368	7166	5237	5668	7687	92385	7231	8439	2365	3065	3089	3497	5227	5943	5131	4532	3918	4250	4859	4673	6672	6214	6059	7346	6396	6770	5120	7015	5110	6362	4885	5883	5116
ENSG00000086062	1199	1637	1400	1103	2845	3103	3066	3785	2839	3091	3126	2527	3529	3233	2836	4449	6239	7075	6020	6403	11150	135688	10754	12350	3375	4380	3292	3433	6549	7050	6960	6336	1240	1415	1896	1724	379	522	817	910	2637	3124	2848	3831	7518	8273	9038	11161	1864
ENSG00000086065	1151	1371	1239	1083	1364	1207	1092	1345	1265	1321	1331	1170	1097	934	856	1164	1118	1626	1272	1210	1866	23914	1856	2090	1014	1247	1161	1120	1361	1265	1409	1280	771	875	1030	1005	418	457	442	536	1059	1072	957	1166	1036	1337	1243	1464	1524
ENSG00000086102	1117	1457	1081	980	929	963	788	1006	784	740	779	714	751	637	639	881	1386	1845	1372	1358	1412	14961	1255	1496	644	823	903	965	1228	1360	1435	1250	502	555	713	670	579	568	565	699	1633	1781	1498	1943	929	983	1033	1246	1143
ENSG00000086189	1538	2096	1780	1366	686	700	656	834	539	577	569	556	593	592	573	636	1020	1292	948	1024	965	11690	920	1064	554	618	473	542	1240	1191	1303	1117	824	910	1102	986	1136	1180	1061	1270	1055	887	749	964	674	617	489	663	773
ENSG00000086200	650	818	719	652	474	444	402	443	461	488	513	441	318	256	249	345	723	888	663	798	774	9893	742	809	314	418	341	366	606	687	761	593	567	501	781	711	830	775	891	1038	509	458	393	501	513	596	566	712	653
ENSG00000086232	4616	5446	5025	4095	2963	2760	2585	3145	2511	2644	2700	2328	2482	1989	1932	2467	3700	4674	3768	3752	4918	54782	4402	5061	2381	2859	2298	2403	3566	3902	4024	3449	2811	3203	3948	3746	2583	2536	2714	3406	3837	4257	3673	4768	2706	3026	2885	3444	3934
ENSG00000086289	247	251	269	241	30	61	18	13	23	12	22	16	24	47	9	12	316	389	334	315	3824	47637	3714	4461	411	438	262	246	473	520	535	398	10	46	13	15	243	383	328	331	800	857	878	1056	223	304	259	352	1551
ENSG00000086300	637	851	780	611	13	27	16	15	5	10	7	10	291	246	196	293	162	246	211	201	299	3995	285	361	4	4	8	5	44	44	42	39	9	8	4	5	101	75	84	120	46	49	29	35	72	66	44	67	22
ENSG00000086475	3216	3974	3343	2875	1020	1015	943	1055	715	859	827	748	1263	1054	1203	1494	696	865	680	744	1549	17210	1303	1642	621	696	569	581	1071	1116	1201	1021	1350	1613	1752	1641	1256	1234	1405	1649	1100	1083	993	1369	735	750	710	926	1317
ENSG00000086504	2203	2958	2713	2136	1144	1223	1137	1312	940	859	974	745	1396	1221	1154	1549	1041	1390	1125	1100	1259	15163	1114	1428	1054	1239	1051	994	724	705	778	624	1311	1467	1746	1421	1113	1153	1270	1407	624	741	582	788	507	543	502	601	1816
ENSG00000086544	736	918	692	621	510	509	495	551	428	477	456	418	706	608	526	720	499	688	599	578	1003	10901	777	1091	1067	1298	2061	2152	783	945	993	813	327	351	467	446	627	592	364	484	516	674	612	781	618	749	842	800	240
ENSG00000086548	137	184	136	122	256	283	256	322	116	142	145	147	5675	5223	5107	7691	347	381	339	348	480	631	455	706	695	857	860	996	13869	15058	14782	13263	172	219	190	240	249	329	269	380	11422	14284	9980	12410	90778	118533	120487	161642	8763
ENSG00000086570	8	19	23	26	8	16	11	18	8	15	6	7	11	18	10	16	55	67	57	58	32	346	33	43	292	600	298	363	19	18	13	6	11	10	17	22	30	26	41	48	5	6	4	4	3	4	4	3	3
ENSG00000086589	1995	2532	2038	1825	892	865	751	911	721	790	742	579	1585	1284	1228	1694	1115	1224	967	1094	1205	13591	1124	1245	927	1234	895	916	1088	1185	1095	906	949	1027	1165	1197	1055	1143	1100	1144	869	1103	921	987	860	959	791	862	839
ENSG00000086598	6449	8519	7161	6222	8043	8079	7123	8388	6534	7067	6886	5936	4107	3730	3627	5104	7823	8311	7329	7541	9055	108155	8648	10208	6746	7839	6404	6514	9853	9761	10034	8826	5520	6040	7142	6746	5023	5024	5115	5749	5135	5313	4388	5818	5426	6233	5796	7608	5638
ENSG00000086619	1236	1569	1421	1151	194	206	174	238	227	216	218	225	154	135	105	188	42	40	45	35	145	1859	154	177	4	5	12	15	325	268	269	253	45	46	57	37	368	388	420	473	22	28	14	26	236	315	287	388	20
ENSG00000086666	1642	2197	1794	1544	1322	1124	979	1234	1067	1164	1216	1103	1756	1336	1251	1596	1245	1696	1316	1374	1477	17022	1375	1529	1635	2024	1846	1650	2341	2406	2459	2177	680	827	901	830	406	429	438	450	1120	1214	983	1248	639	658	552	789	992
ENSG00000086712	2660	3407	2820	2385	267	273	217	278	321	391	287	271	844	725	683	975	743	1007	618	776	289	3387	315	332	815	943	776	905	937	1112	919	801	457	469	514	535	1216	1181	1080	1313	683	740	420	618	388	414	282	334	340
ENSG00000086730	42	110	94	62	15	24	15	15	30	32	27	19	237	237	228	396	342	335	292	313	140	1546	104	130	253	297	201	226	54	57	69	44	27	49	40	34	39	42	49	50	69	103	51	87	38	65	39	48	52
ENSG00000086758	14655	20281	17682	13762	6252	7255	6878	7920	7348	7940	7822	5855	6097	5280	4988	6856	8397	10146	8296	8801	12844	124931	11886	12258	8242	15428	13173	13919	6755	7633	7576	6910	15642	14749	21832	19440	4557	4808	5173	5837	4760	6172	5131	6487	8636	8479	7492	8887	4213
ENSG00000086827	364	451	379	315	482	454	406	514	415	402	439	355	194	173	167	178	535	676	568	567	688	8458	601	710	381	470	387	403	319	332	375	273	649	644	872	780	432	392	421	502	454	452	389	538	472	462	500	634	709
ENSG00000086848	192	270	219	196	204	258	199	262	170	171	197	169	66	76	74	71	181	222	198	208	149	1661	132	186	113	142	159	138	119	115	106	113	117	148	179	163	60	50	88	107	131	174	121	181	140	130	170	227	91
ENSG00000087008	223	284	251	190	686	711	721	822	467	475	525	459	173	148	145	166	440	577	438	454	505	5785	544	574	301	371	239	285	175	223	190	205	314	326	401	366	182	192	177	212	304	341	284	391	211	295	246	281	216
ENSG00000087053	1070	1348	1017	973	1605	1492	1419	1672	1110	1175	1077	915	595	490	471	623	787	1155	817	900	1689	22029	1644	1871	994	1255	877	988	1077	1139	1156	887	1084	1178	1586	1439	319	297	362	375	721	638	477	724	1414	1499	1182	1491	1027
ENSG00000087074	1092	1378	1244	912	2075	2073	2612	3189	2785	3080	3796	3419	3917	3385	2770	3582	797	1139	990	954	1205	11839	1289	1376	661	766	1553	1372	532	538	793	750	1297	1318	1496	1400	304	326	475	545	545	795	826	1183	1254	1347	1539	1712	1049
ENSG00000087077	1128	1479	1291	1042	2212	2195	1955	2519	1561	1715	1767	1567	1446	1161	1273	1685	2000	2551	2253	2188	1324	14659	1429	1565	949	1195	1117	1083	4165	4847	4832	3844	2175	2460	2783	2456	1455	1462	1729	1956	3594	4197	4350	5735	1405	1506	1346	1656	1342
ENSG00000087085	87	100	61	62	20	11	11	12	6	6	9	11	27	17	22	35	43	57	36	24	151	1608	163	150	0	7	17	9	64	71	46	38	10	19	16	15	209	252	209	222	18	33	32	32	16	8	7	7	207
ENSG00000087086	5104	6693	5920	5105	33061	28415	28021	35191	26068	29443	29831	27456	25785	22895	20377	26583	6320	8663	7900	7953	7331	82636	7310	8850	4914	5861	5442	5417	46607	53094	54433	44749	38258	42517	50944	46091	32407	31021	37530	44115	7507	7909	7371	9603	4010	4434	4885	5567	12677
ENSG00000087087	5254	7080	6190	4979	3043	3297	2676	3439	2985	3513	3133	2619	2839	2254	2359	3693	3012	3780	3073	3139	4555	49494	4341	4863	2178	2893	2284	2352	3626	3780	3500	2976	3487	3846	4185	3766	4607	4429	4312	4955	4470	5226	4091	5274	4641	4943	3890	4757	3212
ENSG00000087088	1127	1603	1474	1110	1505	1599	1507	1776	1532	1764	1930	1559	1007	915	814	1265	888	1152	756	822	982	10549	912	965	551	793	607	569	1105	1266	1166	965	1272	1481	1391	1322	1205	1306	1577	1779	1499	1665	1222	1648	1299	1068	956	1007	852
ENSG00000087095	455	520	454	392	584	615	348	455	411	500	355	304	392	405	342	484	286	343	201	260	340	4446	324	372	180	262	188	196	228	223	235	213	339	342	372	409	301	268	362	408	197	194	222	268	201	186	139	230	192
ENSG00000087111	2734	3390	3257	2339	2011	2060	1890	2406	1650	1821	1775	1659	916	956	779	1263	1414	1638	1371	1515	1713	18114	1500	1872	1240	1649	1174	1180	821	949	1098	880	1279	1453	1525	1494	1469	1597	1821	2041	932	1173	1076	1274	1123	1481	1316	1625	694
ENSG00000087116	807	978	849	701	8868	9389	8128	10376	3307	3787	3957	3110	39	72	39	62	16	29	20	18	147	1433	148	201	3	10	8	4	3	8	19	6	18	20	15	21	21	11	14	27	4	5	12	5	15	18	15	16	4
ENSG00000087152	1933	2276	2095	1696	2346	2221	2050	2796	1825	2096	2286	1890	2704	2172	2099	3090	1985	2687	2125	2155	2045	23121	2106	2159	1615	2235	2045	1898	1896	2095	2153	1747	2643	2710	3282	3267	1179	1247	1249	1602	2024	2517	2031	2589	1944	2103	1973	2256	1597
ENSG00000087157	958	1298	1160	936	637	611	530	665	638	727	716	589	874	772	753	1130	630	763	557	579	834	8572	756	859	925	1390	808	901	398	488	352	313	1021	1120	1056	994	564	590	619	751	486	537	396	504	609	537	486	545	291
ENSG00000087191	2403	3076	2787	2185	2562	2471	2209	2512	1992	2309	2169	1803	2453	1972	2109	2800	2565	3605	2633	2812	2689	30326	2560	2865	3687	4918	3791	3857	2144	2341	2595	1957	4030	4631	4885	4573	1918	1977	1997	2266	2374	2497	1996	2548	2260	2400	2050	2423	1834
ENSG00000087206	853	1016	824	740	409	427	393	532	363	403	440	363	662	568	521	624	485	703	530	556	452	5004	411	512	439	468	406	410	660	638	679	535	417	471	573	518	508	540	561	660	466	468	420	575	346	433	365	418	466
ENSG00000087245	306	393	390	359	25560	25672	23991	31695	29390	34363	34636	29735	311	537	280	373	224	291	337	293	7498	78891	6915	8073	60	56	90	77	45	46	171	50	2208	2747	2773	2768	63	118	62	71	40	58	59	76	63	98	72	78	101
ENSG00000087253	492	637	552	428	1300	1302	1248	1580	879	896	821	761	2896	2825	2473	4016	69	93	89	105	2345	29686	2163	2619	991	1122	889	947	281	237	309	265	1025	1047	1386	1301	21	52	11	23	657	648	554	748	543	636	541	704	28
ENSG00000087263	1307	1664	1336	1188	1185	1113	1027	1344	1069	1302	1101	1008	562	481	411	615	1014	1351	1027	1091	1269	14211	1242	1285	848	1162	850	950	828	911	917	688	656	707	859	712	940	834	945	952	455	499	346	487	547	570	550	594	456
ENSG00000087266	1096	1476	1218	948	969	952	944	1188	889	930	974	857	969	789	723	1171	719	882	699	735	167	1456	142	188	2337	3471	2243	2346	1008	1092	1045	1002	556	590	809	706	890	982	626	702	1162	1408	1034	1325	1214	1051	992	1132	962
ENSG00000087269	2653	3394	2932	2425	1206	1315	1056	1324	1223	1202	1184	886	836	718	611	817	2398	3107	2243	2427	1046	11630	955	1041	1920	2404	1955	2059	2136	2335	2251	1794	1453	1614	1722	1665	1349	1324	1294	1399	2404	2485	1733	2285	1740	1890	1429	1700	1289
ENSG00000087274	2500	3106	2791	2367	6031	6156	5732	6984	6201	7108	6773	5732	2029	1713	1680	2320	2981	4021	3249	3274	2871	29868	2545	3052	3333	4581	3424	3648	2035	2288	2354	2003	3344	3580	4523	4048	1737	1805	2161	2474	2913	3458	3149	3945	2748	2823	2668	3204	2293
ENSG00000087299	839	1039	848	710	126	125	114	129	86	119	123	101	275	216	217	346	367	407	356	366	328	3776	266	320	426	606	419	441	718	782	854	699	239	266	264	299	515	522	592	643	404	423	355	437	367	366	305	457	166
ENSG00000087301	688	844	702	598	121	113	102	154	107	126	129	114	94	93	86	93	285	272	210	264	221	2828	256	264	123	160	144	137	216	235	263	229	126	129	162	168	189	206	247	265	101	138	87	125	143	226	210	240	38
ENSG00000087302	1332	1609	1434	1285	1710	1626	1416	1784	1346	1478	1340	1296	860	720	733	899	1052	1366	1065	1142	1048	13367	922	1285	986	1223	901	976	1709	1732	1780	1596	853	968	1172	1117	1133	1037	1161	1369	1091	1021	892	1016	854	949	904	1167	646
ENSG00000087303	940	1192	1047	836	15900	17393	15468	19191	10565	11955	11431	9299	388	438	345	540	48	76	46	56	244	2162	276	290	24	22	22	25	33	24	62	18	522	549	681	611	33	26	36	43	23	14	23	32	40	33	34	50	18
ENSG00000087338	1056	1552	1377	1047	302	318	282	388	285	338	289	295	342	291	299	346	497	617	452	531	626	7980	567	691	708	972	695	739	643	744	663	614	694	659	862	804	278	263	295	358	550	524	442	553	480	413	384	478	917
ENSG00000087365	4988	6363	5563	4547	4449	4316	3799	4962	3752	4168	3940	3292	4506	3516	3581	4646	4128	5147	4009	4341	4107	44091	3882	4176	6663	8645	7011	7469	3089	3406	3719	2753	3832	4372	4650	4610	1885	1908	1885	2465	3434	3577	2939	3655	3548	3933	3328	3808	3531
ENSG00000087448	1319	1930	1601	1334	1208	1186	1006	1189	700	815	660	579	607	572	519	705	645	767	548	611	1182	13276	1077	1098	423	608	225	236	576	669	522	425	843	855	964	799	998	978	954	976	842	849	543	738	857	800	668	837	1134
ENSG00000087460	18434	22855	19858	15874	18899	19306	17279	21298	14013	16089	16117	13036	14313	11595	11210	15442	8237	11090	8201	8515	38599	420180	35094	41435	7402	9539	8291	8774	9328	10188	11510	9073	15446	18317	19449	18082	11001	11563	12783	15145	4387	5526	4482	5896	10999	11712	10163	10838	10561
ENSG00000087470	3224	4225	3411	2973	1765	1731	1539	2075	1296	1451	1291	1290	2499	2020	2007	2554	1730	2335	1756	2034	1466	16802	1459	1582	1333	1650	1353	1529	1095	1106	1108	984	2400	2543	3429	3127	2056	2008	2168	2684	1485	1633	1307	1785	1268	1310	1273	1673	1596
ENSG00000087494	45	56	41	32	60	68	56	79	47	52	35	25	402	408	182	293	431	518	270	208	40	362	40	37	47	58	45	47	14	16	12	16	407	400	307	280	8	4	7	16	1	12	6	4	165	178	89	95	652
ENSG00000087502	1314	1695	1511	1321	1611	1571	1324	1666	1668	1851	1679	1533	1875	1674	1529	2338	2681	2978	2302	2662	1785	22157	1642	1891	733	849	786	738	1379	1224	1318	1280	2172	2302	2967	2777	1182	1140	1406	1470	633	683	476	637	1521	1520	1544	1997	1039
ENSG00000087510	204	250	175	146	16	53	20	17	412	483	293	247	962	830	749	1065	202	238	200	195	1840	22195	1858	1995	601	831	858	939	462	473	633	538	14	30	12	18	11	28	7	11	34	65	114	157	8	27	16	6	3
ENSG00000087586	3002	3673	3200	2806	1307	1377	971	1108	1639	1804	1424	1094	2191	1782	1804	1968	1360	1933	1414	1532	3764	41937	3053	3718	1267	1531	872	1056	1280	1271	1473	1205	3440	3552	4530	4070	964	1027	1422	1785	778	941	895	1178	1183	1225	1196	1377	1391
ENSG00000087842	137	179	142	146	119	107	106	136	161	171	179	138	617	522	471	619	87	130	125	88	239	2687	219	257	114	171	141	119	881	864	936	736	37	73	75	68	125	119	169	194	189	194	179	214	420	462	449	588	84
ENSG00000087884	109	170	133	114	177	163	156	219	106	162	182	186	173	172	174	185	77	126	96	76	118	1461	114	114	71	170	151	151	31	15	34	18	98	116	128	146	62	63	66	75	68	79	55	67	40	35	23	67	93
ENSG00000087903	194	270	222	158	87	61	68	97	94	101	107	93	246	218	186	242	164	187	141	167	223	2050	148	177	259	339	215	252	95	45	68	64	367	422	481	446	122	132	192	217	42	48	52	59	139	90	136	117	321
ENSG00000087995	877	1108	926	801	256	268	223	242	282	296	269	240	333	331	268	379	427	552	454	467	252	3079	209	290	571	637	501	552	418	486	339	339	437	530	601	585	400	362	388	431	600	494	416	449	485	525	411	566	289
ENSG00000088002	51	78	56	53	4	6	3	4	2	5	5	2	194	183	169	224	41	50	27	40	427	5763	458	553	142	158	154	169	286	317	271	235	2	15	4	4	21	22	22	18	357	490	435	552	24	28	22	15	182
ENSG00000088035	335	419	432	306	192	157	149	199	158	170	150	145	144	120	144	180	742	635	659	718	238	3395	264	311	152	167	133	141	172	166	149	167	170	167	223	213	317	311	366	391	217	230	185	256	292	351	375	466	153
ENSG00000088038	4275	5327	4684	3571	1101	1179	1011	1236	903	1143	1085	963	5579	4624	4733	6608	1012	1229	941	1051	2579	26849	2377	2756	1293	2003	1605	1610	1347	1545	1540	1242	1159	1255	1364	1327	1202	1152	1221	1439	908	1141	1026	1281	1432	1395	1222	1458	575
ENSG00000088179	521	676	618	486	211	195	180	234	188	202	184	159	317	267	235	317	276	363	291	278	447	5574	472	513	235	262	203	212	764	776	777	775	330	358	486	482	349	295	394	460	312	342	283	326	527	502	388	657	448
ENSG00000088205	3710	4499	3533	3275	1317	1313	1000	1295	1027	1172	984	897	1513	1178	1144	1479	2366	2928	2127	2442	2332	27170	2140	2382	2300	3108	2371	2331	2368	2529	2435	1999	1866	1866	2271	2073	1918	1795	1640	2014	2078	2179	1490	1883	1682	1791	1561	1961	1882
ENSG00000088247	13704	19052	16226	13265	4295	4575	4162	4773	3799	4261	4227	3260	4288	3361	3316	4802	5541	7571	5656	5936	2959	30187	2740	2906	4171	5752	4718	4688	3666	4388	4302	3425	4678	5299	6222	5325	7048	7259	6983	8183	5914	6808	5066	6574	4956	4444	3838	4425	4338
ENSG00000088256	2646	3772	3580	2657	1926	2179	1987	2462	2020	2315	2596	1946	1248	982	1036	1439	1257	1667	1288	1351	1221	13186	1140	1269	1087	1442	1187	1207	1079	1289	1329	971	1645	1856	2094	1878	1373	1341	1489	1984	1862	2350	1936	2515	1358	1228	1131	1357	2078
ENSG00000088280	264	366	301	288	559	575	601	769	650	636	785	598	273	218	170	301	123	157	164	138	636	6486	613	711	206	293	239	220	205	197	210	220	433	417	628	552	155	203	286	344	13	17	12	15	82	77	105	118	31
ENSG00000088298	224	257	222	205	729	686	620	757	693	766	691	715	430	436	375	604	533	737	622	554	877	10310	803	1014	318	442	290	352	488	573	539	507	592	665	779	708	484	614	563	669	478	484	461	551	430	538	505	609	495
ENSG00000088305	686	1017	907	657	102	119	98	138	61	65	89	74	244	228	247	300	513	629	537	549	435	5417	565	566	403	576	531	519	123	90	131	95	188	159	241	228	135	121	222	275	41	45	35	65	132	114	173	213	39
ENSG00000088325	5077	6369	5383	4524	2401	2649	2253	2855	2988	3193	3105	2543	3578	3061	2969	3539	5004	6358	5192	5797	9272	103488	8276	9311	3073	3974	2962	3349	1881	1884	2158	1906	6169	6582	7913	7260	2658	2647	3007	3518	2456	3044	2737	3570	4430	5037	4290	5236	4261
ENSG00000088340	75	134	159	105	107	140	99	144	103	116	110	100	3863	3369	3553	5790	5565	7485	5922	5769	3180	31549	2900	3155	1826	2899	2108	2204	1125	1196	1037	967	311	373	434	346	658	576	681	831	284	466	365	495	6672	6075	5757	6586	62
ENSG00000088356	987	1379	1081	1021	302	277	280	303	243	300	276	202	546	410	353	443	482	662	537	546	657	8035	620	838	445	511	322	327	516	513	446	363	180	227	204	184	537	574	563	587	361	398	297	366	306	349	270	355	371
ENSG00000088367	853	1138	1069	857	776	807	696	886	712	852	924	730	944	793	816	1055	1417	1725	1365	1375	3950	42844	3570	4132	1091	1541	985	1086	689	802	779	679	318	386	439	372	314	393	445	597	2288	2875	2308	3054	3950	3960	3640	3997	3886
ENSG00000088387	566	715	621	520	255	295	248	317	215	224	215	214	693	503	580	690	822	1012	794	866	542	6019	486	558	2339	3442	2441	2410	1047	1142	1187	1069	509	483	678	623	273	270	322	361	1381	1699	1191	1639	1421	1550	1310	1510	792
ENSG00000088448	1122	1480	1246	1106	1067	1140	1196	1495	1510	1546	1502	1407	894	823	699	1010	857	1017	861	1069	531	6161	541	564	1125	1373	1899	2225	816	935	871	758	428	459	607	571	780	724	793	1073	3138	3585	2722	3576	1581	1418	1351	1861	783
ENSG00000088451	230	296	294	252	206	196	170	222	169	161	192	143	124	139	128	135	153	178	136	168	89	1253	107	99	353	390	236	255	241	214	215	221	130	175	207	176	180	191	197	221	630	585	417	545	200	200	153	249	292
ENSG00000088538	1018	1200	1062	848	26	27	27	38	26	19	24	20	385	380	363	531	218	286	199	236	207	2319	224	192	100	188	105	126	283	330	312	300	18	32	25	31	18	16	7	8	5	5	7	13	2	5	16	12	16
ENSG00000088543	12	22	24	16	208	166	202	204	197	181	191	175	145	148	132	143	43	68	60	48	32	273	32	35	18	54	36	20	64	84	80	58	45	49	46	48	19	15	23	27	10	20	20	23	14	10	9	15	2
ENSG00000088682	729	931	924	765	595	571	429	519	560	601	556	473	1036	883	960	1137	1262	1768	1494	1338	1404	16317	1382	1520	863	1222	799	766	1387	1393	1507	1279	564	683	656	629	944	977	1202	1303	504	565	454	581	503	584	504	588	607
ENSG00000088727	112	143	126	96	83	57	51	50	73	77	70	58	142	118	116	148	76	102	81	98	126	1586	126	138	153	201	170	180	104	115	83	93	62	79	62	58	76	82	78	104	343	361	223	361	68	88	69	67	64
ENSG00000088766	825	1149	1009	754	493	442	378	480	379	369	426	339	433	468	380	576	802	1053	771	767	434	5031	379	478	613	733	547	531	567	639	607	481	652	721	830	758	685	632	694	857	983	824	621	848	350	399	328	460	646
ENSG00000088808	560	748	678	529	75	79	65	92	37	58	43	30	545	451	468	670	717	839	667	696	320	3699	390	351	610	914	751	898	439	538	532	486	73	61	90	102	835	841	1131	1336	712	1017	771	1011	489	485	381	464	485
ENSG00000088812	2060	2515	2291	1834	2678	2704	2497	3033	2880	3204	3069	2796	1287	1175	1118	1668	2136	2516	2139	2269	2362	26704	2329	2542	1260	1776	1348	1350	894	1008	1054	933	1641	1600	2194	2073	1188	1245	1479	1755	682	779	661	844	1378	1722	1718	2022	677
ENSG00000088826	685	888	758	566	1149	1132	922	1197	1178	1427	1174	991	889	706	726	1081	827	1227	688	781	432	4235	351	375	1006	1398	1045	999	4185	4394	3403	2768	394	477	343	363	1043	1148	428	441	864	1033	443	620	671	670	331	396	495
ENSG00000088832	4153	5206	4843	3624	7931	7669	6963	8661	6493	7304	6768	5553	3879	3076	3114	3777	4025	5752	4143	4533	4824	57345	4400	5017	5186	6137	5011	5034	5056	5272	5230	4332	4284	4679	5511	5356	3192	3140	3074	3568	2524	2619	2245	2961	2289	2300	2216	2602	3330
ENSG00000088833	1637	2123	2029	1524	1620	1546	1379	1675	1280	1592	1557	1166	2403	1992	1993	2628	1760	2405	1906	1950	2472	27146	2357	2535	1307	1749	1473	1426	1628	1831	1942	1421	2289	2572	2689	2440	923	925	899	1098	1328	1433	1160	1552	1277	1383	1193	1428	1768
ENSG00000088836	314	340	351	243	96	102	93	124	138	133	165	115	772	743	692	1242	41	56	29	41	274	2522	266	299	143	167	87	123	586	601	665	540	180	137	163	211	402	426	564	648	689	821	711	942	285	300	293	277	253
ENSG00000088854	317	353	336	252	790	728	815	1039	910	1020	1081	860	230	204	220	268	314	340	276	321	414	4835	413	461	194	241	161	184	140	143	125	133	449	459	673	626	458	409	485	578	0	5	8	2	139	114	143	168	44
ENSG00000088876	470	610	466	434	202	181	214	253	155	182	223	151	98	111	98	112	230	272	192	235	135	1500	120	151	256	372	273	276	313	352	288	285	120	153	165	159	201	222	223	250	278	264	189	294	99	121	92	97	156
ENSG00000088888	2205	3244	3148	2216	2189	2507	2548	2907	2126	2277	2380	1919	2134	1608	1971	2767	2511	3355	2524	2701	1817	20023	1768	1885	2106	3127	2047	2035	2378	2590	2520	2257	2296	2277	3046	2753	1950	1801	2447	2796	3893	4811	3234	4370	1972	1783	1641	1962	1729
ENSG00000088899	939	1140	1196	746	215	231	306	455	259	301	317	337	377	227	338	443	261	348	326	336	291	2927	326	392	117	136	174	192	803	949	1014	820	315	374	502	466	456	412	621	749	698	937	1068	1477	168	215	271	286	764
ENSG00000088930	2672	3122	2614	2286	2486	2167	2025	2616	2320	2392	2245	2121	1506	1259	1178	1443	2675	3139	2723	2770	2444	28437	2262	2858	3174	4002	3511	3794	1901	2021	2036	1850	1938	2182	2532	2482	2137	2116	2121	2551	1823	1943	1645	2031	1817	2177	2052	2727	2196
ENSG00000088970	518	705	570	465	283	241	274	301	172	224	236	216	197	124	138	168	176	257	190	178	196	2309	201	214	164	240	186	204	146	137	188	167	230	252	285	310	128	124	176	199	2121	2739	2136	2948	91	105	109	127	109
ENSG00000088986	1651	2219	2065	1550	3221	3269	2591	3275	2711	3205	3104	2664	2418	2061	1903	2662	1833	2410	2116	2009	3793	45894	3543	4257	1985	2267	2195	2279	2826	3047	2639	2295	2218	2470	2679	2467	2390	2257	2829	3176	2958	2725	2394	2848	1540	1601	1423	1746	2877
ENSG00000088992	238	206	227	167	11	12	4	6	19	11	13	14	2	4	3	6	32	34	26	22	15	25	9	7	9	16	8	11	1541	1778	1599	1311	7	2	4	1	83	108	98	105	918	1080	758	898	14	12	9	9	233
ENSG00000089006	3178	4165	3552	2754	1317	1279	1194	1396	1008	1093	1084	896	2607	2282	2112	2790	2874	3846	2859	3098	2126	24735	2087	2291	2159	2668	2271	2408	2483	2543	2946	2353	1557	1787	1815	1726	1535	1497	1654	1887	2667	2815	2145	2943	2626	2458	2345	2910	3091
ENSG00000089009	26248	34896	29167	25229	11895	11015	9420	11710	8436	9499	9044	8210	14615	11985	11650	14998	15820	21892	16711	16611	10448	121567	9989	11964	19008	22911	18179	18716	18128	18853	18985	15888	12260	13840	14958	14128	11168	11173	11971	13226	16057	16649	13713	17251	7134	7563	6646	8189	13406
ENSG00000089022	1214	1504	1316	1094	462	476	389	521	406	440	375	365	483	416	432	532	750	1014	769	835	681	8072	601	681	742	958	683	718	877	959	901	779	542	631	773	687	540	473	420	588	847	980	626	944	366	370	281	381	1266
ENSG00000089048	833	1159	789	791	371	368	256	365	274	332	242	232	424	284	370	476	606	638	381	496	491	6237	446	517	485	543	405	390	550	550	434	357	472	506	534	568	467	422	420	516	416	430	216	291	430	444	333	366	247
ENSG00000089050	497	578	552	459	344	319	322	392	325	411	323	295	269	183	199	280	449	609	474	508	414	5587	402	481	493	587	429	527	301	290	333	247	516	549	674	688	272	258	320	395	305	264	228	281	327	298	338	386	415
ENSG00000089053	3298	4166	3893	3004	2722	2602	2372	2968	2254	2451	2439	2194	1289	1228	1138	1611	2437	3145	2657	2580	2153	25075	2153	2415	1515	2091	1542	1646	2759	2855	3065	2549	2462	2657	3010	2842	1780	1793	1852	2254	1643	1692	1425	1788	1078	1029	1111	1393	2131
ENSG00000089057	2365	2663	2448	1967	1262	1201	1216	1651	1496	1483	1473	1354	923	833	748	1057	1478	1726	1317	1427	726	7883	677	784	528	862	622	603	2386	2586	2321	2298	660	738	918	978	1297	1439	1366	1649	400	545	329	415	905	1062	906	1096	1020
ENSG00000089060	278	375	362	257	256	331	312	359	342	287	364	277	923	934	844	1384	404	546	337	481	419	4060	335	383	349	421	351	336	1452	1595	1503	1162	247	305	298	331	229	242	326	338	498	529	500	701	607	579	562	600	548
ENSG00000089063	2013	2753	2474	1806	1779	1803	1498	1867	1686	1789	1669	1427	1446	1250	1248	1539	2110	2438	2179	2157	3090	36934	2949	3474	2144	2745	1933	2067	1179	1254	1235	1075	1974	2253	2397	2457	1304	1318	1633	1748	1428	1300	1032	1407	1155	1261	1282	1647	2070
ENSG00000089091	103	113	107	61	36	28	39	42	38	48	47	52	109	70	61	115	127	149	124	143	73	864	77	76	127	206	130	122	52	50	62	48	69	62	105	79	41	43	78	81	24	31	27	41	41	50	50	46	52
ENSG00000089094	2155	2835	2386	1930	820	729	776	933	628	642	738	521	478	378	364	487	706	872	645	709	642	6674	558	627	449	594	424	393	743	717	867	644	524	611	631	643	451	485	638	681	719	811	481	642	515	570	497	627	419
ENSG00000089123	194	244	208	184	104	89	81	126	83	54	83	68	216	168	179	223	293	380	310	279	234	2885	236	231	356	408	339	338	265	306	312	271	117	115	145	134	108	127	109	111	270	298	229	317	228	215	182	205	145
ENSG00000089127	17	30	20	21	12	65	16	17	21	27	22	22	123	152	113	113	508	657	584	543	3918	47278	3598	4174	599	799	625	584	3046	3374	2869	2502	267	296	278	273	30	98	42	41	761	889	745	963	1718	2320	1793	2021	3333
ENSG00000089154	8573	11347	9780	7733	4221	4990	4265	5172	4790	5343	5159	4015	4351	3666	3570	4973	6450	8279	6150	6732	5553	54954	4798	5289	6743	10525	7974	8326	9879	11776	11135	9045	5786	6208	7117	6621	4222	4660	4190	4653	4994	6142	4486	5542	6315	6433	5271	6063	4768
ENSG00000089157	31379	37775	32693	27525	20221	18209	16254	21389	12442	14311	14114	13195	31563	29143	25460	33771	24970	37087	28185	28641	19405	211529	17068	20969	27834	32880	28041	29193	38620	41901	44762	37193	22563	26614	28926	26950	21791	21647	22889	29316	33788	37091	31989	40083	14876	16736	16385	19479	22180
ENSG00000089159	1246	1681	1416	1081	3880	4300	3366	4349	3785	4489	3891	3174	6257	5186	4856	7452	6407	8919	5789	6496	6016	63989	5442	5690	5273	7721	5621	5957	3445	4252	3496	2851	3854	4412	4595	4125	5844	5880	3001	3628	4777	6328	3216	4241	3530	3257	2328	2460	6397
ENSG00000089177	416	594	470	376	287	241	246	299	229	284	297	279	547	400	373	535	245	333	273	280	277	2278	219	222	453	606	484	586	271	314	333	216	83	102	157	161	187	163	178	222	634	837	741	977	219	268	202	261	815
ENSG00000089195	1309	1422	1203	1088	429	439	308	336	355	357	336	274	650	569	563	681	843	1127	773	872	764	8844	722	749	770	1075	642	608	591	544	502	366	639	632	697	689	693	618	509	594	858	821	451	634	590	637	470	580	585
ENSG00000089220	3623	4461	3981	3358	1674	1461	1378	1684	1632	1712	1713	1581	984	826	791	969	1029	1508	1218	1229	1988	23929	1767	2301	1019	1114	882	837	1899	2146	2246	1750	1932	2088	2553	2245	2172	1974	2248	2643	1227	1187	892	1169	822	899	892	1093	2301
ENSG00000089234	767	1009	824	678	418	425	326	459	377	406	391	307	652	455	449	651	341	492	419	463	356	4199	356	392	491	683	438	510	699	608	763	627	359	371	488	395	270	268	245	278	483	544	442	577	240	250	217	305	607
ENSG00000089248	1084	1471	1382	1073	1699	1825	1575	1917	1643	1518	1531	1441	1871	1858	1797	2692	3447	3683	3639	3427	2044	21840	1710	2381	2531	3090	2513	2491	2862	2907	3030	2731	1576	1721	1903	1905	1574	1771	2014	2173	2106	2203	1943	2536	1908	2403	2207	2950	2829
ENSG00000089280	12406	16482	15185	11928	10170	11243	9489	11489	7923	8596	7970	6562	6790	4756	6229	8511	6923	8561	7095	7454	9717	101923	9875	11426	7100	8774	8705	8573	7155	7526	7907	6691	8804	9839	11595	10028	15409	14661	16263	17501	9030	9757	8210	10125	8602	8244	7693	10013	11243
ENSG00000089289	1008	1163	1004	906	804	705	633	773	672	715	675	639	1291	1096	1028	1310	1226	1586	1317	1305	475	4973	415	505	1032	1187	993	990	669	805	723	658	647	669	790	835	638	706	630	785	855	1072	937	1089	287	380	310	407	1028
ENSG00000089327	1483	1936	1901	1414	1840	2102	1751	2072	1343	1559	1495	1283	3625	3759	3180	4929	3345	4008	3147	3292	5159	59894	4804	5675	1521	1967	1549	1574	1095	1261	1197	1037	1291	1485	1498	1336	1338	1499	1206	1259	2061	2508	1860	2457	4473	4448	3963	4771	1234
ENSG00000089335	2209	2936	2562	2204	465	472	338	467	394	436	357	399	502	471	516	643	406	451	389	403	634	8460	638	720	522	701	423	470	163	153	169	152	361	392	537	524	393	327	458	601	192	204	192	244	437	372	422	608	255
ENSG00000089351	6634	8812	7558	5711	1534	1610	1629	1975	1345	1688	1759	1490	1711	1412	1298	2025	914	1201	876	982	1030	10963	1115	1184	1274	1833	1468	1435	370	412	426	335	649	801	812	748	1097	1114	1359	1616	91	146	157	204	599	522	451	550	384
ENSG00000089356	15	19	36	36	35	41	20	26	25	32	42	35	1390	1396	1253	1790	69	72	95	104	902	10601	898	1025	1505	1867	1646	1759	1206	1126	1410	1293	31	51	30	36	23	47	24	24	1758	2091	2018	2548	1210	1482	1624	1957	171
ENSG00000089472	10	17	15	21	542	486	465	629	357	441	321	376	6	11	8	9	13	20	17	15	16	18	10	15	8	9	5	11	7	10	12	10	10	5	1	2	2	4	4	3	4161	5546	4546	6296	32	61	34	47	135
ENSG00000089486	662	917	765	613	447	474	409	538	343	397	411	337	348	319	330	482	332	449	338	361	409	4659	443	486	501	665	610	585	247	292	275	227	201	240	304	272	77	73	85	101	55	72	34	47	22	27	13	13	397
ENSG00000089505	21	60	34	35	32	46	40	42	54	63	60	52	37	20	23	44	93	122	76	108	189	1848	164	136	50	55	45	28	26	46	42	15	65	71	73	53	29	34	25	34	14	26	26	28	105	68	55	64	31
ENSG00000089597	9427	11897	10708	8657	17186	18500	16216	19984	15276	16669	16132	13743	12641	12760	11119	17750	18723	21544	18313	18969	17797	189996	16733	20114	13404	18443	15157	15280	7493	8454	8470	7198	16025	17449	19357	19303	9301	10655	11512	12155	8096	9282	7322	9517	13077	15622	14316	17221	8360
ENSG00000089639	293	415	379	228	477	506	452	539	501	598	519	461	458	336	332	483	711	810	663	635	635	6562	579	596	237	322	218	236	445	470	347	368	274	304	308	311	603	543	559	715	841	1007	592	736	294	271	178	183	528
ENSG00000089682	652	932	707	622	245	228	222	317	232	273	272	242	580	377	449	574	650	855	593	665	223	2564	232	254	163	244	187	169	389	406	321	391	208	223	260	228	136	123	162	209	428	440	281	352	171	142	151	209	380
ENSG00000089685	5107	6156	5495	4726	1385	1449	1325	1560	1410	1620	1628	1381	1706	1464	1409	1785	918	1380	999	1101	3027	34979	2644	3137	2130	2851	1998	1941	833	781	877	742	4636	5073	5799	5178	1188	1279	1435	1713	1455	1491	1302	1636	1525	1481	1407	1725	1121
ENSG00000089693	4709	6345	5721	4420	4514	4334	3970	4930	3750	4430	4320	3553	5864	4807	4644	6235	3233	4708	3492	3627	5306	59999	5110	5937	2550	3429	2665	2722	2749	2858	2909	2356	5018	5619	5939	5621	7903	8086	8580	9789	3468	4045	3068	3918	3490	3348	2839	3390	1909
ENSG00000089723	137	175	136	124	37	58	32	48	30	37	28	22	72	52	47	56	137	174	101	97	64	909	111	75	258	325	124	129	1796	2059	863	769	59	56	54	51	26	39	50	33	217	262	65	82	58	88	33	45	13
ENSG00000089737	2532	3034	2722	2242	2285	2372	1911	2429	2404	2537	2315	2145	1025	962	851	1110	2471	2996	2380	2292	2420	27646	2255	2605	1964	2570	2036	2165	2327	2620	2298	1965	1527	1687	1861	1819	2597	2651	2414	2885	1841	1939	1368	1676	1520	1768	1360	1700	1192
ENSG00000089775	150	226	210	179	97	106	114	129	96	81	116	92	469	424	393	559	201	206	187	207	181	2294	197	205	182	211	138	142	386	342	345	332	110	110	146	154	112	88	209	254	237	276	174	251	156	148	152	210	188
ENSG00000089818	957	1248	1067	909	595	580	543	641	545	678	588	500	769	579	539	793	745	921	657	774	540	6268	558	586	381	410	377	386	779	959	820	747	922	921	1123	1113	531	551	562	637	550	593	488	589	546	631	508	642	393
ENSG00000089820	285	400	383	313	48	56	61	53	22	39	40	29	244	237	239	470	45	77	73	71	114	1020	129	167	42	60	67	43	737	810	823	589	29	17	33	29	121	89	116	134	2037	2308	1693	2045	24	45	32	41	64
ENSG00000089847	52	60	54	38	16	16	17	14	21	13	9	17	65	45	66	81	70	117	101	98	34	330	39	29	50	66	47	39	33	64	34	48	6	13	11	12	32	18	57	43	6	7	1	4	4	3	3	5	40
ENSG00000089876	894	1102	949	772	646	553	597	688	647	704	650	681	732	618	552	814	880	1220	1023	981	1193	13795	944	1225	715	922	765	738	1148	1201	1320	1208	630	710	891	825	410	469	442	531	1237	1374	959	1208	937	1031	1057	1334	806
ENSG00000089902	1158	1533	1126	959	1172	1188	851	1121	922	1238	866	738	3536	2986	2711	3496	1067	1329	1081	1049	1591	18886	1452	1661	1595	2043	2568	2793	1639	1838	1693	1517	763	798	1031	1064	2222	2159	2033	2485	2036	2549	1742	2158	1194	1283	898	1164	1602
ENSG00000089916	1379	1803	1618	1274	1286	1336	1171	1549	1544	1642	1475	1467	5373	4993	4104	5908	828	1023	765	867	878	8742	800	880	1114	1708	1553	1601	1268	1465	1395	1263	578	573	764	705	1090	1130	907	1013	923	1204	745	969	979	882	807	995	506
ENSG00000090006	3218	4049	3606	2555	3445	3563	3396	4276	5348	6239	6406	5263	1751	1517	1364	2075	512	733	516	518	934	8385	882	858	2087	3243	2520	2288	830	874	1049	797	2412	2960	2998	2753	1578	1642	1907	2065	2423	3674	2798	3633	891	785	745	824	954
ENSG00000090013	857	1244	987	781	294	303	275	306	242	271	268	218	1300	1055	956	1285	451	593	487	429	1515	17369	1316	1658	550	761	588	594	2186	2595	2593	2032	385	516	503	487	794	767	974	1006	706	908	900	1175	754	834	749	848	979
ENSG00000090020	1375	1680	1483	1239	1464	1679	1495	1989	1556	1836	1799	1377	1736	1656	1644	2923	1092	1267	1037	1160	1319	14578	1435	1487	1361	2122	2558	2767	567	607	689	574	598	723	753	743	526	616	675	615	1247	1748	1762	2251	860	873	855	971	743
ENSG00000090054	830	1062	901	860	2074	1982	1746	2317	1994	2158	2091	1954	1628	1722	1437	2313	2636	2783	2558	2709	2441	31599	2471	2743	1332	1678	1465	1499	1404	1398	1488	1318	1558	1680	2098	2025	2278	2260	2459	2790	2618	2739	2272	3318	2146	2715	2567	3465	1849
ENSG00000090060	4318	5309	4601	4028	3340	3130	2810	3606	2837	3191	2906	2656	2980	2491	2467	2914	3315	4276	3186	3600	4150	52111	4014	4585	3569	4534	3751	4020	5887	6031	6096	5689	2555	2714	3745	3524	3405	3351	3374	4237	4315	4323	3669	4735	3444	3565	3521	4194	2898
ENSG00000090061	532	790	715	546	723	694	618	764	576	699	545	432	662	438	482	552	412	582	407	429	698	6901	721	705	445	745	574	572	651	735	698	625	363	406	515	441	441	399	391	436	660	696	597	719	515	466	410	515	463
ENSG00000090097	285	372	361	296	1668	1719	1620	2185	1066	1153	1323	1128	261	227	201	340	166	234	206	210	573	5606	491	602	220	347	327	325	200	267	303	243	278	334	374	343	1240	1254	1806	2331	487	632	517	673	232	242	282	289	604
ENSG00000090238	261	401	316	255	264	246	244	291	162	204	205	220	458	373	320	542	84	102	107	101	197	2334	165	233	307	422	339	309	352	398	367	407	195	241	252	264	93	85	112	125	122	134	109	126	255	184	223	235	293
ENSG00000090263	490	585	647	485	374	334	330	389	297	342	345	244	268	245	208	329	706	963	799	769	625	7760	555	798	693	744	521	578	610	604	615	510	344	426	433	402	385	410	481	548	786	676	529	746	414	403	357	443	575
ENSG00000090266	912	1371	1180	835	786	753	718	834	677	679	714	595	504	403	376	598	974	1332	1020	1084	1280	14163	1133	1286	704	894	666	651	1005	1016	1067	852	755	831	899	832	934	925	972	1289	1645	1795	1376	1860	754	657	667	673	1255
ENSG00000090273	4021	5514	4879	3819	2101	2218	1778	2171	1904	2269	2125	1675	1672	1104	1350	1735	2328	3195	2389	2464	2598	28843	2475	2704	1968	2523	2071	2158	2016	2316	2100	1690	3074	3549	3686	3441	1961	1888	1910	2081	2426	2421	1617	2211	2422	2266	1902	2188	2639
ENSG00000090316	1650	2017	1801	1392	1507	1565	1410	1742	1535	1687	1697	1367	1476	1328	1448	2116	1873	2579	2138	2178	2277	24859	1996	2415	2086	2722	2475	2487	1958	2176	2342	1817	1411	1737	1849	1852	847	856	1105	1195	2137	2464	2134	2822	1595	1688	1587	1738	1588
ENSG00000090339	16	14	17	25	580	616	414	552	352	391	245	244	1391	1558	1266	1860	1891	2311	1478	1501	566	6501	588	645	391	534	332	288	148	167	103	116	294	325	305	383	47	43	75	88	149	140	136	172	363	460	348	423	196
ENSG00000090372	6274	8279	6993	5529	2434	2359	2213	2694	1854	2100	2205	1732	1705	1342	1452	2107	1664	2325	1749	1834	4520	47154	4129	4687	2710	3721	2919	2878	2518	2903	2892	2376	2617	2987	3170	2974	2471	2362	2508	2742	2345	2756	2054	2595	3908	3973	3236	3822	1612
ENSG00000090432	1292	1611	1532	1252	1071	1066	956	1256	1109	1269	1152	1004	858	840	723	1079	997	1156	1069	991	1863	20735	1683	2011	959	1202	715	711	647	801	706	620	978	1154	1209	1139	817	922	915	1007	441	444	348	464	1327	1678	1341	1777	655
ENSG00000090447	458	784	694	562	71	103	52	78	63	78	75	51	193	198	165	231	516	597	399	452	111	1132	60	88	231	309	77	61	539	574	487	351	193	227	247	185	169	167	205	187	540	550	205	318	247	242	161	174	280
ENSG00000090470	723	866	699	694	389	451	330	384	334	344	358	304	223	194	212	359	230	342	264	304	450	5544	417	476	348	557	354	334	597	644	553	484	250	279	229	269	564	532	435	504	465	465	316	423	157	180	154	201	256
ENSG00000090487	823	934	820	700	903	959	808	1037	739	869	859	810	698	629	562	666	814	1087	807	828	1102	13469	1000	1175	947	1300	887	1005	2593	2885	2672	2499	619	712	864	872	661	665	676	916	1146	1190	879	1261	513	477	452	580	684
ENSG00000090520	1593	1953	1540	1316	3141	3200	2718	3480	2696	2732	2669	2352	1824	1780	1639	2757	2773	2991	2514	2545	2533	32092	2579	2999	1210	1563	1126	1107	2151	2282	2121	1740	1392	1554	1685	1638	2292	2307	2263	2448	1691	1898	1481	1789	2559	2935	2687	2989	918
ENSG00000090530	303	349	325	227	3922	4084	3285	4261	2332	2594	2499	2041	528	580	415	762	977	1013	903	977	6571	78636	6119	7732	344	455	405	441	16	28	42	30	362	496	530	468	407	470	445	515	384	590	394	505	1582	2197	1709	2222	378
ENSG00000090565	1682	2258	2113	1612	1239	1318	1188	1454	1233	1472	1485	1157	610	478	502	796	415	525	414	454	736	8660	748	816	342	513	432	465	412	489	449	385	1060	1321	1297	1248	868	896	1198	1344	446	555	436	569	223	256	224	232	487
ENSG00000090581	473	564	650	443	1021	1150	1000	1290	1106	1445	1522	1166	673	598	654	986	1017	1150	930	948	1073	12644	1198	1205	665	917	692	687	960	1012	1082	823	949	1249	1165	1055	874	1013	1138	1192	757	970	689	938	1011	1126	963	1110	1459
ENSG00000090612	675	920	813	648	323	336	246	381	229	259	237	199	322	289	243	316	494	643	536	578	394	4794	376	434	688	833	666	630	315	265	326	315	378	394	516	493	207	200	204	265	469	515	407	515	157	128	135	147	183
ENSG00000090615	3735	5243	4270	3330	3048	3696	3501	4195	2868	3179	3096	2561	2526	1964	2017	2993	1854	2202	1643	1856	2878	32576	2760	2941	2498	3656	2848	2867	5222	5771	5568	4765	2834	3021	3857	3634	1211	1260	1456	1682	1950	2578	2079	2777	1202	1167	1029	1106	999
ENSG00000090621	6270	8235	7193	5932	2757	2941	2604	3216	2552	2829	2698	2322	6466	5313	5086	7242	3194	3908	2879	3153	4575	51658	4100	4707	2584	3538	3364	3562	3746	4072	4433	3786	3663	4215	4730	4385	5287	4833	5282	6325	2831	3349	2326	3380	3374	3239	2920	3451	1831
ENSG00000090674	325	435	445	300	713	797	678	878	1000	1006	1060	863	292	312	323	526	693	866	763	819	349	3748	327	327	260	350	230	248	424	508	463	370	422	515	547	495	487	477	807	829	210	225	192	244	450	429	388	461	358
ENSG00000090686	1973	2443	2172	1892	1365	1481	1236	1542	1413	1449	1512	1277	792	700	682	825	967	1171	981	1040	1518	17906	1413	1676	1204	1578	1090	1163	978	1044	997	874	1504	1591	2082	2057	792	828	901	1114	607	611	492	659	1298	1219	1287	1464	811
ENSG00000090776	1497	1917	1637	1261	817	907	802	1169	642	723	660	599	501	574	478	765	654	749	591	562	283	3006	251	335	87	103	81	79	160	181	160	108	153	157	233	225	754	723	939	940	4516	5748	2741	3644	615	839	483	531	8302
ENSG00000090857	1314	1645	1444	1201	1356	1602	1379	1674	1396	1588	1447	1294	1594	1346	1362	1806	1377	1609	1417	1510	4001	43272	3824	4176	664	989	601	715	1029	1173	1359	1143	671	674	944	947	2095	2209	2366	2606	415	504	396	541	915	781	816	994	1534
ENSG00000090861	3496	4800	4345	3385	3764	3938	3535	3745	2560	2892	2901	2537	2196	1719	2149	2977	9489	12004	9272	10149	5162	53201	5034	5304	3328	4639	3946	3896	2253	2486	2791	2154	3641	4193	4545	4207	3458	3394	4284	4318	725	986	885	1115	2278	2500	2234	2669	3437
ENSG00000090863	2960	3960	3352	2769	9284	9922	8488	10699	8232	8931	8721	7179	3418	3384	2876	4507	5861	6759	5408	6051	14359	157064	13080	15084	4782	6915	5493	5652	2945	3141	3394	2921	3058	3235	3878	3767	3733	4076	4368	4530	1816	2386	1676	2197	5525	6086	5608	6629	6579
ENSG00000090889	1692	2139	1871	1569	904	944	829	918	1110	1169	1084	904	1225	979	1029	1201	1800	2231	1773	1965	1664	17763	1403	1711	914	1059	824	901	459	414	551	491	2323	2471	3074	2829	907	894	1047	1220	831	943	871	1115	788	934	836	1085	1834
ENSG00000090905	3012	4075	3327	2833	1811	1953	1859	2211	1543	1667	1702	1448	1308	1080	1073	1515	1211	1466	1185	1250	2591	26581	2384	2483	1061	1622	958	984	989	1119	993	826	1526	1451	2077	1809	727	771	944	1107	876	1058	670	1069	948	967	902	1036	690
ENSG00000090924	2318	2986	2608	1899	3340	3848	2840	3543	2975	3346	2633	2230	531	487	362	529	337	453	325	303	1842	16844	1504	1698	482	762	608	595	389	442	356	346	609	653	694	633	1583	1545	1024	1093	390	554	254	342	778	737	419	474	879
ENSG00000090971	943	1252	1190	914	735	815	605	886	960	1025	985	776	1719	1591	1524	2180	658	880	766	782	938	11304	867	1079	737	932	662	586	141	192	218	154	631	674	777	712	679	661	866	911	247	296	187	241	761	852	842	997	143
ENSG00000090975	524	748	595	485	1061	1123	1055	1395	1257	1454	1402	1245	630	512	498	631	949	1218	1010	1085	1521	14764	1470	1466	936	1474	753	776	908	1052	933	777	223	308	346	329	883	761	960	1071	439	487	400	560	143	160	129	145	736
ENSG00000090989	472	553	500	475	893	744	720	862	772	858	762	778	659	466	505	611	760	840	659	679	706	8544	624	829	515	600	453	543	540	562	570	472	648	756	986	980	230	258	304	395	877	947	832	1092	892	932	858	1103	866
ENSG00000091009	607	910	768	569	292	323	283	366	234	258	232	241	686	509	430	662	343	491	359	453	518	7259	520	559	330	393	317	320	422	440	431	441	358	294	426	409	466	397	519	581	387	409	286	424	332	304	259	365	378
ENSG00000091039	2103	2666	2211	2089	2557	2389	2267	2782	2351	2582	2300	2146	981	830	758	992	1271	1566	1216	1390	1177	14573	1200	1218	1117	1486	1362	1521	1414	1337	1419	1419	1898	1747	2580	2479	1452	1301	1195	1533	1125	1251	784	1062	1358	1326	1187	1648	1319
ENSG00000091073	170	229	221	143	188	204	160	178	188	212	201	187	539	422	379	547	548	659	584	670	580	6397	538	668	396	500	358	366	699	657	626	553	411	547	651	636	179	255	220	266	1384	1788	1290	1772	1021	1026	706	892	1047
ENSG00000091106	32	44	35	25	5	4	6	5	9	7	7	8	59	82	59	90	18	9	14	21	11	169	14	20	36	23	18	29	10	19	12	11	18	17	8	11	18	11	15	9	4	9	6	2	12	13	22	24	4
ENSG00000091127	870	1095	978	839	252	281	225	279	185	197	173	163	200	150	247	265	753	914	656	711	397	4962	421	459	407	417	353	379	583	684	621	556	480	540	644	680	682	655	638	840	970	853	558	697	414	478	425	554	347
ENSG00000091129	1232	1504	1316	1027	19	38	26	17	16	19	17	30	476	414	386	547	21	36	27	26	8	36	9	9	14	18	22	19	110	86	137	106	10	14	19	22	8	3	5	12	2338	2718	2429	3124	691	834	832	1088	182
ENSG00000091136	4176	4975	4493	3867	25091	26042	22264	28361	49858	54090	52402	50548	5127	5289	4859	7265	12949	15402	11627	11965	9500	108333	8697	10317	4429	5970	4944	4974	1842	2024	2253	1931	8682	9137	10707	10410	427	542	432	534	2909	3198	2361	3251	8209	9053	8117	9874	1353
ENSG00000091140	2869	3575	3266	2774	1737	1542	1435	1687	1176	1280	1220	1157	1790	1393	1457	1713	1804	2239	1853	1887	1957	23698	1864	2183	1176	1506	1123	1137	2377	2365	2787	2434	1477	1596	1899	1729	1492	1409	1658	1929	2920	3066	2550	3427	1362	1300	1408	1769	2044
ENSG00000091157	350	475	539	379	513	519	483	590	519	584	534	476	137	112	111	129	321	364	290	337	319	3044	242	278	193	250	161	191	146	183	165	160	352	360	527	478	263	241	362	330	149	241	156	195	242	217	259	253	85
ENSG00000091164	1146	1628	1414	1231	1466	1396	1085	1368	1294	1349	1258	1131	857	764	744	818	576	831	688	675	728	9163	720	872	205	243	179	201	1028	1003	1068	939	887	922	1211	1064	1163	1150	1193	1384	1214	1162	1046	1245	524	660	570	748	439
ENSG00000091262	54	70	61	49	53	53	51	65	77	67	78	88	24	32	34	57	91	73	63	79	71	886	83	73	11	15	3	9	192	212	222	157	11	13	8	9	15	12	15	23	317	325	221	382	27	14	13	30	357
ENSG00000091317	965	1178	1005	807	3655	3686	2951	3860	3581	3788	3229	3006	1541	1339	1071	1756	2410	2620	2254	2433	2299	32150	2314	2723	1812	2059	1699	1706	1245	1280	1338	1270	2228	2444	3025	2898	966	1036	1063	1184	4098	3857	2606	3427	3959	3875	3892	5235	1287
ENSG00000091409	916	1222	1042	897	1202	1554	1170	1315	1583	1717	1652	1364	8419	8067	6821	10680	13297	14391	11517	13249	23845	288040	23105	25268	3685	5113	4307	4420	1650	1666	1752	1597	6269	6593	8421	7910	1310	1604	1316	1567	11716	13498	8138	10777	12467	14409	11423	14103	10724
ENSG00000091428	170	235	206	170	54	41	50	68	30	32	36	39	12	23	35	47	9	8	5	6	11	62	7	10	14	38	27	29	46	31	44	44	12	8	8	12	18	26	19	31	9	17	4	15	15	11	10	7	7
ENSG00000091436	1057	1381	1174	1001	3177	2847	2528	3130	1827	2032	1911	1578	1471	1169	1050	1396	2309	3013	2311	2639	3695	43611	3465	3687	808	1159	1091	1143	604	605	621	598	2605	2687	3894	3628	679	641	727	899	1687	1763	1543	1969	915	814	764	1026	1239
ENSG00000091483	890	1004	834	784	1345	1259	1048	1438	973	1036	855	885	1865	1626	1390	1784	1444	1914	1510	1630	1319	15606	1263	1507	524	659	571	577	1179	1188	1342	1121	891	1002	1242	1119	1219	1206	1291	1514	1898	1729	1409	1890	743	868	719	1054	1488
ENSG00000091490	697	883	734	678	2393	2370	1879	2400	2183	2242	2088	1882	961	925	729	1105	4428	4945	3969	4086	291	2799	258	375	1022	1428	1110	1241	2454	2777	2958	2568	807	912	1097	975	217	181	280	351	4345	5084	4449	5856	733	868	772	1041	1351
ENSG00000091527	3448	4378	3539	3236	4052	3978	3422	4311	3069	3278	3353	3099	4714	3566	3753	4792	3755	4783	3762	4125	4526	54910	5030	5768	1523	1716	1695	1796	4190	4730	4501	4005	2805	2796	3686	3278	3703	3392	3050	3697	3895	4243	3349	4722	2404	2473	2122	2703	2340
ENSG00000091536	69	107	95	59	7	4	7	13	7	7	15	10	63	53	65	74	11	20	11	34	1	14	2	3	27	54	37	28	9	10	13	9	3	1	2	6	27	31	29	26	8	8	17	12	5	8	2	7	9
ENSG00000091542	2946	4177	3504	2942	782	951	859	1137	826	959	963	798	1502	1077	1164	1577	1375	1739	1198	1447	1144	13376	1009	1172	1047	1420	898	983	1121	1303	1180	949	1174	1306	1498	1521	728	694	843	1018	737	903	521	821	550	538	480	570	533
ENSG00000091592	221	290	311	240	3731	3735	3924	4209	2728	3193	3420	2990	191	154	136	147	54	70	62	62	66	698	99	110	1867	2768	2446	2601	76	83	92	83	516	496	583	557	17	14	29	35	19	19	12	8	24	29	27	21	17
ENSG00000091622	143	182	177	135	316	330	236	347	456	480	412	347	1060	786	723	956	1660	1957	1517	1669	1200	11659	976	1084	657	941	727	636	559	638	669	567	1290	1434	1687	1554	55	65	75	94	737	1112	668	897	391	373	346	397	769
ENSG00000091640	709	1098	930	708	959	915	856	1107	792	838	820	648	842	707	729	1033	973	1129	913	907	713	8503	679	810	401	513	459	421	527	574	683	510	638	793	836	849	474	483	543	648	680	817	718	895	299	327	317	374	452
ENSG00000091651	1675	2273	1858	1511	508	509	447	539	488	598	480	404	739	701	601	796	781	1018	916	960	1099	12499	1032	1218	454	561	485	482	227	252	217	174	455	542	632	591	606	577	653	836	225	273	216	252	482	412	542	665	825
ENSG00000091732	453	704	534	432	310	315	270	321	263	281	258	231	156	117	128	154	406	452	342	443	400	4168	325	362	349	459	311	369	172	181	201	159	386	503	495	488	338	359	364	458	319	335	205	307	173	220	179	229	252
ENSG00000091844	22	34	34	25	195	172	119	216	100	112	77	83	197	158	137	208	147	202	141	156	42	594	44	55	34	58	36	33	73	84	36	55	101	82	143	140	14	11	15	23	5	2	7	15	3	6	7	3	3
ENSG00000091879	13	30	20	17	15	13	11	12	16	18	15	13	4	14	8	17	16	17	10	13	5	45	3	14	3	3	6	3	8	25	7	10	1	2	8	2	11	3	4	11	8	9	5	17	13	7	8	8	7
ENSG00000091947	672	743	639	588	476	466	424	609	440	384	447	485	772	869	727	1083	766	879	781	724	648	7872	607	796	528	657	403	367	382	502	473	464	654	774	829	815	521	513	525	658	400	474	349	476	654	789	778	924	287
ENSG00000091986	242	244	182	205	6354	6528	5651	7136	9056	10033	9661	8729	1766	1756	1465	2486	709	770	620	766	1755	18594	1615	1920	494	739	756	694	90	72	122	99	7337	7587	8782	8785	64	71	62	65	33	31	29	30	440	502	615	743	32
ENSG00000092010	674	848	818	661	1086	944	816	1047	858	895	916	862	1632	1484	1312	1566	1632	2127	1812	1733	658	8085	642	845	2051	2397	1913	1861	1534	1491	1596	1418	1549	1538	1858	1747	1812	1850	2139	2418	1475	1505	1310	1664	1604	1867	1875	2213	1288
ENSG00000092020	375	526	435	405	584	542	484	567	507	519	469	393	245	186	168	228	271	410	291	310	428	5028	389	433	278	337	285	311	502	436	484	409	317	355	405	347	151	144	170	229	231	336	250	357	331	287	311	439	312
ENSG00000092036	436	510	433	370	187	157	178	213	187	219	206	181	335	287	279	368	381	496	483	453	166	1735	162	172	387	489	425	406	495	504	473	474	209	205	226	288	236	270	314	356	494	591	553	731	395	497	429	517	401
ENSG00000092068	285	361	379	271	25	40	43	45	27	25	11	18	36	21	18	66	24	32	14	20	15	18	5	10	8	15	6	8	24	18	23	13	6	7	11	5	7	4	1	1	1515	1447	1255	1648	20	24	13	23	10
ENSG00000092094	474	548	513	379	348	333	269	329	260	250	268	228	205	152	192	240	569	730	584	540	191	1834	148	203	274	435	316	318	438	481	538	369	338	296	400	372	273	273	408	445	338	417	299	410	353	286	339	418	393
ENSG00000092098	446	626	563	406	599	604	518	620	484	537	489	450	270	253	241	316	720	903	717	735	359	3420	353	369	630	1008	602	653	880	901	975	736	354	437	408	398	465	460	513	575	498	563	451	593	584	603	569	579	320
ENSG00000092108	709	727	707	578	1189	1081	1032	1239	862	840	847	791	553	490	442	590	635	702	659	663	495	6236	567	573	792	942	756	875	1350	1339	1459	1263	537	554	692	705	637	623	628	773	586	705	456	655	581	529	541	802	573
ENSG00000092140	966	1190	1004	905	658	655	526	610	692	739	687	643	593	504	509	523	560	758	664	699	328	4350	337	314	666	807	482	638	587	637	566	553	464	454	622	698	398	368	473	559	434	427	352	450	991	995	892	1211	331
ENSG00000092148	3185	4028	3348	2930	4155	4152	3963	4911	4057	4172	3915	3413	1748	1538	1368	1773	2993	3666	2746	2974	1998	22251	1841	1989	3155	4869	3585	3810	6422	6910	7147	6582	1641	1586	2482	2274	2116	2102	2343	2815	2835	3490	2611	3300	3465	3689	3352	4286	1901
ENSG00000092199	14233	17655	15845	13189	8142	7931	6723	8526	6674	7764	7156	6667	10328	8331	8134	10461	10186	12922	10297	10931	8396	100979	8361	9929	7773	9707	8208	8601	11082	12088	11583	9979	8697	10042	10803	10255	11383	10871	12209	14471	10256	10304	8759	11219	6741	7097	6431	8113	7044
ENSG00000092201	6345	8001	6789	5771	3018	3097	2722	3343	2601	2969	2616	2487	2221	1839	1816	2183	5952	7213	5373	5938	2577	28528	2425	2939	7549	9832	7712	8058	4172	4465	4530	3679	5446	5633	7021	6451	4685	4742	4870	5622	4492	4714	3625	4998	5389	6185	5489	6551	3195
ENSG00000092203	1105	1535	1291	1053	1578	1575	1397	1671	1343	1519	1472	1336	955	843	827	1004	1447	2029	1514	1667	754	8866	761	858	1982	2639	2272	2304	1556	1681	1723	1551	1481	1660	1908	1792	966	922	1003	1097	927	1170	972	1252	1130	1139	1072	1353	907
ENSG00000092208	283	289	276	210	52	71	51	44	37	53	61	50	43	43	43	47	173	187	182	168	182	2761	192	208	200	199	138	143	184	211	149	160	137	152	166	156	94	132	142	192	103	72	63	73	107	110	100	126	67
ENSG00000092295	138	149	136	112	42	30	18	28	15	22	21	24	273	296	234	427	94	103	108	117	44	383	44	44	16	30	6	8	89	89	86	92	9	16	17	21	11	10	11	9	40	49	73	60	32	19	16	23	4
ENSG00000092330	260	337	247	249	696	557	632	694	570	681	631	550	320	211	231	287	399	563	474	450	378	3965	317	411	668	844	726	717	437	428	472	325	439	538	574	568	220	228	218	260	501	585	509	633	451	526	443	513	549
ENSG00000092421	1343	1909	1556	1332	103	100	80	104	176	180	220	161	2	8	16	18	44	45	44	48	34	370	27	35	67	99	324	364	76	65	65	61	30	29	26	37	30	39	49	66	46	44	34	48	46	59	44	52	24
ENSG00000092439	932	1210	1139	1004	1423	1425	1228	1565	1229	1306	1210	1170	476	473	440	667	1719	1952	1571	1653	1299	15380	1249	1348	590	718	571	585	1307	1457	1425	1293	778	758	1112	1085	859	813	967	1208	1156	1294	1088	1597	971	958	974	1293	917
ENSG00000092445	1108	1349	1227	911	1322	1450	1276	1589	1200	1348	1418	1176	534	581	475	868	498	614	501	471	514	6468	560	673	183	271	258	264	498	661	619	511	742	744	969	871	675	696	851	947	209	243	195	264	655	768	660	750	672
ENSG00000092470	988	1314	1021	982	539	600	456	591	254	289	312	266	215	238	197	222	255	325	239	305	606	7347	592	670	292	391	356	315	132	149	174	140	407	496	587	512	264	221	259	334	430	383	324	441	760	671	771	930	558
ENSG00000092531	800	972	912	733	1235	1159	1116	1339	955	1106	993	987	452	356	361	456	566	703	601	632	880	9780	758	843	599	701	640	609	1316	1346	1398	1206	693	758	885	868	575	579	612	716	706	872	849	1131	316	329	322	349	901
ENSG00000092621	5737	7125	6400	4839	3523	3772	3244	3847	1907	2213	2286	1911	3351	2879	2800	4002	2084	2671	2241	2343	3019	31103	2623	2980	917	1209	969	934	1831	1805	2149	1580	2013	2313	2457	2331	901	950	1162	1248	114	142	137	183	877	966	836	976	28
ENSG00000092758	169	181	175	138	76	71	72	66	18	48	41	46	78	81	82	103	17	27	61	52	604	6051	578	656	86	85	75	91	77	62	68	77	20	46	30	21	21	29	20	29	13	20	21	23	66	92	56	49	60
ENSG00000092820	4373	6038	5033	4260	2401	2565	3733	4310	2418	2643	3802	3000	22866	16823	17829	25800	7111	8789	8692	9123	8636	90487	9895	10723	9810	12505	19493	19825	9309	10465	11275	9418	14995	16730	25137	23495	16629	16887	17761	19614	27404	33052	34072	43528	48090	56546	51884	60738	29057
ENSG00000092841	3384	4600	4091	3445	17034	15563	14304	17400	11435	12499	12530	11445	5626	4920	4662	6170	4806	6743	6198	5575	10153	115965	9617	12121	6875	7610	7895	7493	6444	6681	7405	6371	7465	8847	9794	9277	3853	3911	4853	5414	5983	6193	6717	8410	5268	5929	6780	8209	6519
ENSG00000092847	1709	2613	2068	1698	951	1073	1026	1205	895	978	901	715	1102	865	933	1343	781	915	644	760	1050	12214	974	1063	790	1216	856	827	763	817	845	707	1037	1116	1411	1245	1096	1054	1245	1324	671	741	505	698	836	823	774	913	394
ENSG00000092853	2162	2928	2445	2069	543	604	483	604	392	426	453	298	599	490	466	631	532	682	506	646	841	9664	759	879	496	583	443	511	187	199	227	189	1126	1087	1420	1279	494	504	610	726	449	440	370	519	1610	1496	1553	2013	572
ENSG00000092871	386	441	341	290	258	281	241	291	202	226	219	192	607	469	406	545	415	547	348	401	284	3728	240	287	778	1029	1479	1532	652	684	717	660	391	419	468	386	554	544	306	320	710	977	535	684	342	322	194	265	643
ENSG00000092929	71	131	92	95	26	80	36	37	46	59	55	46	3187	2518	2676	4202	1949	2380	2156	2245	4467	47173	4110	4610	4203	5834	5076	5158	709	794	843	670	5270	5878	6433	5862	46	81	43	63	209	320	260	323	1295	1204	1034	1281	1892
ENSG00000092931	658	830	747	632	576	571	644	638	576	654	699	531	647	583	487	828	483	613	570	455	565	6989	598	646	432	636	574	620	473	418	541	423	601	667	795	731	262	300	335	336	387	461	372	483	584	687	647	791	463
ENSG00000092964	707	1026	958	670	1018	1146	1265	1516	963	950	1024	720	370	307	320	426	443	556	392	420	300	3376	262	304	614	740	529	563	113	103	98	107	2102	2246	2718	2428	1199	1112	1119	1110	987	948	571	873	917	707	731	933	2243
ENSG00000092969	128	205	148	138	495	550	394	596	1051	1097	1018	973	953	895	758	1359	1007	1234	1073	1134	796	10216	950	954	295	298	354	354	12	14	24	16	2603	2655	3755	3664	14	22	13	13	7	14	18	13	1317	1357	1302	1805	101
ENSG00000092978	502	634	536	477	335	352	288	370	326	359	273	269	446	410	308	434	271	398	280	313	469	5183	337	457	271	305	234	249	219	250	201	193	286	281	376	370	300	289	237	366	346	438	274	408	305	299	292	332	199
ENSG00000093000	4229	5931	4777	4186	2114	2086	2218	2745	1483	1693	1655	1363	1598	1348	1270	1640	1846	2379	1896	2022	1730	19778	1681	1894	1814	2566	1939	2050	2430	2758	2911	2572	1511	1607	2133	2061	1109	1159	1274	1295	2035	2313	2210	2785	4786	4864	4270	5235	2327
ENSG00000093009	1962	2342	2108	1761	614	551	510	644	383	386	432	332	501	453	389	458	581	761	685	652	1291	13564	1182	1407	496	624	486	608	202	184	237	217	719	760	872	822	529	572	532	679	657	619	516	657	2183	2423	2241	2884	896
ENSG00000093010	1490	1883	1724	1383	3100	3332	2624	3434	2812	3090	3004	2644	839	807	682	1159	1978	2545	1931	1874	2183	25378	2049	2494	3384	4327	2998	2892	2928	3132	3178	2510	1557	1878	1921	1844	2080	2131	2174	2471	2206	2553	1949	2434	3022	3293	3032	3426	539
ENSG00000093144	1080	1570	1380	1152	1483	1311	1202	1387	1174	1200	1134	1044	472	354	364	436	602	776	598	644	652	8276	684	797	459	519	352	346	1071	967	1014	982	913	926	1119	1019	672	717	687	705	1232	1005	810	1108	833	769	852	988	790
ENSG00000093167	529	692	596	475	1483	1374	1463	1726	1180	1418	1408	1226	836	671	601	847	553	734	494	606	1308	15872	1202	1358	708	916	773	868	752	734	839	832	1669	1764	2558	2179	518	537	484	541	610	689	682	1055	808	814	859	1076	722
ENSG00000093183	1006	1329	1240	985	982	990	971	1289	993	1064	1218	1057	410	346	384	531	719	861	716	693	807	9929	859	1014	687	916	721	786	844	799	837	813	742	763	1036	897	519	536	858	867	549	467	506	652	604	624	713	841	648
ENSG00000093217	119	184	168	112	87	74	78	97	41	52	74	50	38	23	28	33	101	134	86	111	141	1719	148	160	127	220	200	180	331	423	355	319	159	168	158	167	147	150	152	228	77	101	71	102	201	182	147	199	48
ENSG00000094631	1184	1470	1407	1142	627	658	656	799	575	711	699	637	544	540	503	656	628	790	665	746	1019	10966	1046	1059	1001	1436	1150	1227	390	510	517	405	777	811	970	855	549	630	836	944	408	600	570	694	361	433	407	469	546
ENSG00000094804	3742	4558	3910	3250	683	702	568	705	481	548	626	426	1067	976	899	1161	1450	2081	1531	1701	1557	18532	1579	1842	866	1029	915	1003	678	858	947	686	1583	1725	2037	1820	1136	1171	1139	1443	1033	1129	901	1188	3145	3248	3130	3970	1028
ENSG00000094841	751	897	750	567	242	201	215	282	236	244	264	235	109	103	87	115	276	439	299	342	183	2156	168	190	185	236	179	166	94	75	105	86	159	160	169	165	110	101	105	150	132	166	131	170	84	75	64	72	218
ENSG00000094880	2160	2610	2230	2094	734	712	622	756	668	640	603	524	826	750	680	877	740	997	845	781	1591	19819	1592	1814	734	921	701	712	680	693	788	677	918	1051	1343	1269	718	751	908	1169	450	501	431	659	640	726	726	959	742
ENSG00000094914	1189	1617	1472	1053	711	792	736	823	713	745	713	595	521	451	445	716	700	949	747	756	783	8213	677	754	691	924	670	735	691	808	853	621	825	876	893	848	539	537	738	740	712	667	535	689	498	501	530	617	861
ENSG00000094916	3369	5081	4619	3548	2216	2530	2463	2971	2485	2514	2535	1878	2923	2464	2587	3463	3066	3720	2558	3191	2399	29169	2323	2393	4370	5966	4029	4608	1772	1867	1716	1689	4645	4371	6666	5680	608	668	745	878	1773	1911	1415	2061	2621	2081	1984	2463	1865
ENSG00000094975	1377	1736	1479	1264	1846	1739	1584	2040	2143	2254	2182	2086	1308	1058	902	1362	2181	2401	2106	2210	1827	21841	1854	2027	1970	2609	1805	1891	589	611	585	537	1335	1281	1820	1653	689	784	943	1012	1771	2027	1402	1949	2160	2228	2017	2562	1275
ENSG00000095002	2762	3505	2787	2388	845	764	660	869	585	612	589	488	947	751	736	904	1652	1975	1529	1513	1832	21390	1695	2020	1740	2152	1606	1787	607	625	700	515	1760	1801	2220	2203	1424	1474	1483	1866	1198	1140	826	1094	1875	2156	2165	2847	1362
ENSG00000095015	683	892	744	558	239	243	264	322	193	208	224	217	660	506	474	621	711	938	783	756	685	8506	573	649	478	631	239	254	649	668	576	543	411	421	582	476	218	252	343	422	549	517	410	517	937	1005	1075	1381	853
ENSG00000095059	1387	1769	1631	1268	923	906	817	932	825	940	908	752	901	734	740	1137	537	713	561	598	1032	11068	953	1050	957	1195	923	943	639	728	794	623	704	804	824	808	663	699	734	809	1034	1239	904	1247	637	671	576	664	551
ENSG00000095066	438	655	541	418	345	381	353	412	291	331	324	269	1798	1164	1468	2126	1222	1484	1178	1081	907	9948	864	1051	952	1377	974	974	1414	1593	1588	1237	295	337	337	296	264	273	372	440	1760	2221	1835	2512	1416	1260	1147	1343	497
ENSG00000095139	3816	4514	3683	3315	7526	7195	6332	7864	6370	6944	6323	5856	2284	1834	1603	2134	2533	3554	2498	2882	3821	42067	3528	3882	4060	5368	4091	4615	3027	3342	3062	2745	3498	3587	4596	4245	1580	1514	1363	1699	2438	2761	2006	2529	2359	2634	1952	2478	2766
ENSG00000095203	354	450	414	339	24	27	18	25	20	38	31	31	1289	993	849	1235	534	624	497	581	611	6686	522	570	2286	2821	2001	2285	419	471	449	387	117	110	117	107	98	129	83	83	1298	1541	1540	2064	398	383	395	530	783
ENSG00000095209	1006	1197	1081	949	406	391	342	482	486	487	475	465	532	532	423	662	1202	1392	1266	1322	638	7809	540	694	500	616	517	549	621	663	670	525	443	569	728	601	757	776	841	1024	746	778	650	807	559	626	638	833	381
ENSG00000095261	71	61	57	33	849	848	659	938	817	771	754	711	749	534	536	668	1088	1415	1108	1182	1020	12019	925	1056	1119	1458	1054	1216	837	822	845	714	1178	1056	1534	1280	933	844	1014	1221	1071	1180	893	1266	856	804	833	1015	631
ENSG00000095303	144	183	150	165	16341	16818	13813	18683	21557	23249	21702	19647	239	352	202	292	630	757	486	592	96	322	85	109	38	38	30	43	374	447	485	407	291	300	384	376	34	33	23	39	48	51	43	48	41	34	34	31	30
ENSG00000095319	2394	2884	2510	2027	1780	2005	1569	1944	1959	2253	1878	1706	1269	1250	1141	1531	2115	2758	2038	2138	3533	37261	3211	3462	2105	3066	2696	2881	1062	1153	1050	922	3133	3237	4156	3869	2675	2698	2910	3620	2865	2967	2143	2725	2608	2938	2313	2988	1285
ENSG00000095321	251	313	233	224	997	978	1004	1173	954	1125	1217	935	741	661	604	850	583	712	554	586	923	9442	771	947	416	718	562	537	184	200	196	184	641	756	881	767	1917	1956	2237	2587	2314	2418	1976	2575	405	452	410	412	841
ENSG00000095380	912	1212	1084	821	929	856	772	946	593	761	753	574	889	778	755	1018	1209	1653	1115	1225	958	10893	941	1065	827	978	953	869	1486	1601	1718	1366	1400	1674	1681	1532	783	723	854	947	1170	1379	1251	1590	1156	1229	1219	1315	611
ENSG00000095383	70	73	100	52	521	588	546	667	651	710	742	609	1151	855	958	1460	640	814	558	629	532	6177	534	543	941	1284	780	752	774	1019	888	671	1247	1386	1744	1558	1265	1198	1094	1368	307	382	292	365	1591	1594	1141	1387	532
ENSG00000095397	415	485	450	359	247	333	294	394	294	326	380	308	1090	905	836	1381	180	227	151	215	1062	10217	971	980	378	630	419	548	144	151	167	126	114	133	144	156	559	639	747	867	33	56	33	55	141	134	98	103	258
ENSG00000095485	673	876	806	647	338	342	289	340	307	331	319	290	412	373	316	392	350	410	303	330	611	7117	518	666	369	449	328	383	246	232	274	183	536	529	690	688	355	333	410	430	297	278	250	311	353	408	383	480	459
ENSG00000095539	440	602	506	398	171	178	141	173	137	153	165	132	112	95	98	153	170	241	156	198	103	989	124	141	147	263	179	166	256	324	339	289	79	64	75	56	45	29	57	61	2794	4130	3688	4854	345	452	333	434	1640
ENSG00000095564	3724	4456	3817	3376	1292	1300	1129	1411	1482	1549	1320	1249	1956	1909	1822	2431	1351	1523	1335	1394	1779	19653	1721	1687	1128	1669	1344	1459	1319	1415	1355	1244	1324	1203	1741	1612	1265	1228	1264	1491	1272	1418	1125	1362	1837	1776	1584	2104	1340
ENSG00000095574	556	787	696	496	202	193	206	313	205	220	217	243	216	159	145	207	220	232	194	260	215	2730	260	238	252	311	291	296	290	274	384	316	244	237	405	349	94	106	151	182	329	297	214	320	271	224	310	324	204
ENSG00000095637	582	702	627	439	16	33	23	23	17	42	30	22	477	432	388	553	137	218	141	141	154	1755	154	157	108	168	150	164	44	58	68	56	55	54	72	91	23	20	26	23	98	143	171	206	137	166	183	158	15
ENSG00000095739	832	1264	1081	873	436	423	677	907	527	569	859	766	242	305	302	477	1733	2007	1767	1816	1034	12184	1111	1326	21	24	19	21	820	1008	1186	965	482	551	866	783	119	106	245	254	480	488	1043	1269	219	309	617	636	822
ENSG00000095752	112	174	136	98	6089	6347	2748	3786	6382	9622	3112	2688	3014	2817	1957	3696	618	878	512	435	129	1237	115	167	71	73	576	511	65	89	63	37	767	769	747	626	33	41	52	43	24	26	18	18	40	57	22	35	16
ENSG00000095787	4331	5394	4586	3998	2449	2159	2135	2779	2154	2350	2271	2169	2767	2341	2119	3253	2225	2825	2514	2732	2741	32555	2578	3119	1430	1917	1611	1777	2132	2590	2636	2251	1623	1723	2397	2195	1643	1650	1633	2107	2123	2215	2131	2843	1765	1659	1625	1917	2683
ENSG00000095794	609	807	738	566	400	349	313	383	261	304	332	250	196	143	189	175	181	244	201	215	332	3951	370	458	107	129	119	92	249	241	268	197	187	194	227	240	226	234	233	244	165	174	162	203	66	66	74	81	292
ENSG00000095906	1900	2738	2672	1931	959	1034	842	1157	776	920	921	767	868	761	749	1161	958	1235	944	909	1338	15577	1261	1426	1221	1544	1214	1129	1001	1139	1105	840	1398	1640	1531	1472	772	826	849	967	1121	1184	881	1099	756	719	681	747	1593
ENSG00000095951	644	958	666	621	1294	1407	816	1263	2564	2853	1967	1818	691	628	534	768	395	480	345	350	863	10207	849	921	191	283	255	285	331	409	270	243	847	854	1447	1282	1349	1327	796	919	201	280	277	341	432	339	291	326	781
ENSG00000096060	2035	2605	2355	1824	589	494	474	572	202	239	193	159	323	285	319	345	861	1204	799	787	441	4368	361	454	341	485	443	456	305	345	405	314	619	565	695	661	1272	1223	1495	1621	729	673	497	637	445	444	386	465	1538
ENSG00000096063	4431	5769	4892	4125	1129	1164	939	1234	956	1019	964	866	1353	1023	1157	1458	1545	1749	1285	1476	882	9943	815	938	1180	1432	1168	1187	2895	3005	2807	2536	1183	1154	1587	1561	1996	1863	1871	2380	2064	2111	1632	2142	1346	1413	1178	1567	1029
ENSG00000096070	1884	2319	2046	1777	1524	1630	1438	1774	1379	1604	1497	1353	1633	1196	1241	1913	944	1331	1007	1064	1277	12876	1232	1395	1688	2615	1748	1906	1248	1318	1372	1209	1143	1282	1625	1502	1279	1221	1745	2041	707	936	881	1153	986	927	1093	1131	1289
ENSG00000096080	651	826	787	563	422	367	317	326	270	334	328	261	537	440	396	606	391	589	408	388	544	6098	489	613	518	672	452	491	384	473	472	330	363	375	363	312	429	403	410	443	660	721	548	690	274	261	219	243	370
ENSG00000096092	261	334	319	234	308	348	247	267	247	281	266	298	537	469	420	537	360	431	390	336	477	5841	460	519	476	432	390	431	436	341	355	318	324	353	401	356	252	218	256	308	429	407	346	462	231	207	251	256	295
ENSG00000096093	365	415	399	307	225	239	183	264	281	295	261	270	197	210	153	235	203	278	258	275	268	3022	274	260	264	302	209	204	87	69	59	54	274	256	314	297	149	165	188	221	109	118	94	119	72	78	79	97	284
ENSG00000096384	30992	38171	33101	27406	20176	20973	16771	20766	18554	20642	18962	15513	31191	25359	24411	32456	22465	27655	20565	22022	21713	238882	20033	22790	27811	35546	32125	34617	23890	26089	26867	21506	24404	26314	29860	27585	50428	49158	48591	56695	23146	25076	19263	25404	17008	18904	15074	18672	18292
ENSG00000096401	3154	3820	3373	2868	1355	1275	1171	1519	1087	1312	1100	1046	1630	1265	1228	1473	1079	1355	1101	1104	1060	12725	1005	1174	1215	1578	1416	1532	816	852	957	783	1092	1146	1554	1546	912	836	1021	1109	1025	1054	1038	1427	832	899	869	1135	820
ENSG00000096433	5026	6452	5343	4449	524	526	443	568	518	631	648	495	7510	6282	5990	8923	6954	8728	6366	6722	3163	28393	2677	3011	2115	3565	2549	2448	6274	7480	7015	5794	2386	2525	2979	2927	7841	8060	6455	7360	9706	13393	9340	12168	6770	7425	5758	6745	8987
ENSG00000096654	266	380	332	287	205	152	167	187	192	192	151	172	249	204	199	182	97	147	144	140	115	1269	105	110	155	206	201	251	95	146	155	143	111	135	172	167	94	73	130	138	160	136	150	209	100	83	123	129	79
ENSG00000096696	5897	7677	6671	5618	758	975	708	782	346	442	394	355	13393	10870	9618	14735	5745	6942	5751	6029	13898	150453	13264	14204	523	931	1374	1597	4508	4870	5281	5111	110	238	110	131	712	840	728	899	10316	13415	11833	15435	2573	2906	2905	3518	6035
ENSG00000096717	1801	2311	1968	1623	821	764	775	983	849	867	888	873	785	680	669	1005	415	526	493	613	699	8941	779	830	318	449	439	455	375	402	620	566	575	588	1112	1039	411	460	635	801	318	343	397	517	524	446	653	893	513
ENSG00000096746	4090	5799	5057	4184	2598	2952	2331	2767	2161	2377	2227	1971	2779	1987	2202	3037	3086	3748	2813	3205	4872	59023	4806	5591	2126	2644	2351	2450	2585	2527	2639	2480	3929	4231	5218	4796	3207	3078	3383	3744	3200	3429	2733	3650	2264	2242	2167	2528	2977
ENSG00000096872	262	288	259	201	192	193	153	221	243	271	270	236	204	107	149	180	220	278	192	258	160	1939	122	198	114	148	80	106	111	114	140	148	135	146	157	148	140	157	211	220	327	313	265	325	100	95	112	132	40
ENSG00000096968	208	281	195	166	357	365	400	447	349	321	379	332	198	163	165	218	200	210	164	158	236	2330	194	188	284	422	255	280	126	140	117	115	198	206	289	325	146	124	125	148	484	594	407	569	253	240	199	221	112
ENSG00000097007	3015	3952	3267	2711	3787	3792	3818	4511	3503	4025	3976	3639	1270	1039	1124	1559	1786	2449	1718	1718	2817	31004	2758	2995	2088	2986	2368	2572	1410	1576	1879	1394	3010	3288	3566	3087	1823	1787	2245	2575	2305	2640	2105	2728	1424	1565	1568	1763	954
ENSG00000097021	1758	2393	1955	1597	987	960	800	1046	876	1080	979	892	813	565	656	945	401	602	515	537	828	9563	877	998	1419	1798	1421	1372	515	529	542	456	1599	1780	1882	1811	1497	1492	1399	1537	777	895	762	955	413	422	405	453	680
ENSG00000097033	2114	2928	2414	2104	2642	2563	2486	2950	2160	2214	2276	2120	1244	809	957	1196	1369	1909	1417	1548	1371	16649	1335	1684	1344	1493	1341	1487	1026	933	1091	940	1913	1991	2720	2539	595	592	668	761	1173	1321	1055	1371	1549	1591	1771	2064	1656
ENSG00000097046	1346	1745	1548	1262	170	155	116	147	140	153	137	115	348	265	279	437	913	1074	820	993	575	6957	526	610	271	397	236	256	107	119	114	120	314	310	377	364	265	230	320	378	328	359	348	443	605	580	693	847	273
ENSG00000097096	254	466	331	261	147	132	107	135	184	183	161	169	243	197	151	289	206	204	122	152	113	1201	98	91	81	133	76	57	139	131	136	121	109	94	135	125	125	101	104	194	79	122	69	105	118	111	103	150	19
ENSG00000099139	504	645	573	464	246	262	243	251	694	757	617	617	302	308	276	495	24	31	32	29	617	7187	583	677	8	10	11	13	82	74	79	58	4	8	4	6	3	9	5	4	227	281	261	338	169	222	219	275	1329
ENSG00000099194	13704	18053	15302	12809	2554	2879	2474	3077	1134	1343	1267	1248	3181	2990	2339	3642	31189	36163	28758	30926	16933	192019	16145	18880	23129	31737	24157	24878	8560	9651	9254	8079	9694	10427	12857	11954	26757	29529	29486	31927	20081	29108	21626	30720	24369	29215	25314	30994	8161
ENSG00000099203	468	508	501	376	685	821	691	868	623	745	659	563	698	744	696	984	710	836	738	687	1018	12314	924	1231	424	559	460	433	395	378	429	308	364	432	439	411	394	412	414	490	263	335	286	338	508	617	595	740	408
ENSG00000099204	2281	2855	2367	2056	227	270	234	267	358	432	383	322	1393	1098	1079	1362	1398	1880	1492	1593	1958	21528	1939	2080	2677	3807	3571	3877	3777	4282	4189	3917	1166	1122	1626	1479	374	310	302	420	4014	4966	3901	5033	1995	2037	1883	2346	2315
ENSG00000099219	1061	1298	1247	1043	450	484	436	576	544	546	522	495	978	1013	895	1368	2354	2637	2342	2587	3313	38352	3226	3495	1819	2434	1736	1864	1427	1718	1606	1352	433	432	531	553	6991	7222	8132	8614	2826	3468	2956	3834	9106	10655	10307	11932	1213
ENSG00000099246	2239	2671	2356	1980	2157	1916	1766	2173	1807	1911	1855	1638	1089	913	930	1062	1141	1501	1211	1246	1793	23805	1847	2252	638	796	603	699	1569	1647	1713	1557	872	857	1206	1025	857	780	754	985	1137	1155	936	1377	479	514	529	592	1212
ENSG00000099250	1455	2111	1780	1498	3791	3908	3175	4243	2298	2544	2274	1795	1069	909	794	1284	6814	7624	5695	6331	2017	23376	1820	2107	2190	3027	1616	1635	661	723	600	576	5138	5294	6046	5701	185	205	221	243	416	482	259	351	3408	3539	2970	3730	3225
ENSG00000099256	29	35	33	39	467	382	325	414	249	325	254	250	340	250	292	364	780	974	728	863	499	6105	456	528	244	293	210	224	352	317	357	331	297	376	344	414	114	128	130	182	233	214	196	219	329	314	341	425	479
ENSG00000099282	556	530	594	408	65	89	51	76	54	49	67	48	2149	2201	1921	3072	1268	1482	1306	1256	557	5496	435	537	1311	1720	1498	1381	1324	1415	1500	1159	115	154	147	163	370	425	403	431	2770	3203	3237	4117	2269	2620	2637	3087	2919
ENSG00000099284	897	1058	1088	810	407	325	317	421	425	410	368	326	240	222	243	321	50	70	50	45	1163	13879	1223	1265	34	58	36	45	311	323	350	305	18	17	5	10	287	312	365	356	12	23	11	15	298	339	371	436	76
ENSG00000099290	612	776	741	597	1182	1119	1158	1372	1140	1191	1112	1082	602	474	474	648	600	759	667	681	709	7614	675	741	450	665	482	496	834	924	1046	852	1166	1159	1540	1506	1147	1170	1314	1498	807	910	852	1205	650	717	623	778	1255
ENSG00000099308	261	384	301	219	199	231	195	273	226	239	249	209	203	183	183	274	248	343	248	259	225	2371	213	195	116	177	110	112	262	278	228	223	137	146	152	133	311	325	445	437	143	228	149	227	136	95	91	98	323
ENSG00000099326	807	1273	1039	779	258	335	303	394	332	390	427	314	8	17	12	18	764	929	653	759	804	9389	841	845	612	870	585	677	802	895	841	764	404	448	618	537	749	757	787	918	838	1120	806	1081	890	758	739	805	179
ENSG00000099330	146	204	231	158	140	129	126	157	133	125	118	136	189	151	150	221	148	226	216	176	217	2491	210	240	142	202	129	155	115	122	103	95	114	111	154	123	103	101	98	114	72	87	88	88	100	125	153	179	174
ENSG00000099331	2220	2751	2511	1827	5315	5514	5350	6473	4567	5330	5096	3889	3049	2422	2522	3739	4185	5444	4197	4375	4281	43460	3971	4132	824	1224	1025	1126	753	970	901	667	2989	3097	3751	3376	3232	3283	2372	2872	2195	2700	1857	2526	1939	1978	1575	1788	1714
ENSG00000099337	63	70	68	46	183	200	162	245	226	269	316	244	249	244	211	336	193	259	188	165	167	2073	149	150	89	174	146	158	232	229	223	168	28	39	47	32	287	278	287	259	826	1060	814	1043	896	931	711	870	716
ENSG00000099338	141	238	198	124	3	5	11	11	13	9	12	10	413	306	349	639	59	66	57	63	38	453	41	39	86	66	75	54	11	16	4	6	6	12	14	3	87	85	78	117	12	14	8	19	36	35	23	29	14
ENSG00000099341	6925	9742	8707	6238	2423	2408	2148	2657	1821	2192	2108	1852	1872	1637	1444	1916	2284	3069	2579	2588	3453	37961	3050	3646	1729	2318	1884	1959	2193	2524	2455	2084	2404	2703	2816	2635	2331	2522	2699	3135	2262	2389	1792	2479	2242	2274	2037	2397	1796
ENSG00000099364	1686	2409	2347	1632	1133	1279	1125	1374	914	1142	1085	917	678	445	588	971	656	788	644	631	1065	11701	1073	1172	924	1268	1177	1108	731	849	792	646	691	919	862	907	1228	1170	1218	1415	945	1105	864	1099	645	745	520	650	1052
ENSG00000099377	62	87	72	65	47	51	66	67	50	72	64	56	77	71	83	135	149	212	188	144	12	144	13	12	80	111	96	97	78	84	88	73	47	47	68	65	413	421	376	427	99	114	87	104	6	13	4	11	423
ENSG00000099381	4434	5756	4991	3748	764	849	800	1120	746	870	837	692	1284	979	1093	1534	957	1268	861	883	1092	11345	996	1079	1045	1727	1104	977	1035	1245	1255	950	1185	1274	1634	1469	1894	1924	1782	1992	843	1067	646	933	893	844	798	947	922
ENSG00000099385	562	816	744	642	748	701	571	734	540	664	675	585	541	408	424	539	220	284	220	271	634	7557	588	613	617	772	700	649	196	213	233	187	529	542	585	528	1125	1014	1224	1459	614	668	497	645	223	235	195	250	568
ENSG00000099622	3375	4368	4118	3178	4002	3755	3553	4120	2813	3145	2906	2450	1496	1168	1248	1724	2494	3031	2760	2999	1298	14404	1387	1363	2406	2886	2537	2311	2302	2052	3053	2791	1826	2046	2603	2259	3019	3131	4399	4952	2843	3188	3228	3914	2459	2384	2911	3334	2153
ENSG00000099624	717	994	972	770	879	848	792	942	717	762	847	582	857	731	760	920	949	1238	1030	1008	492	6229	450	571	576	742	543	524	1179	1521	1377	1082	679	702	823	736	1156	1048	1228	1391	1706	1602	1339	1580	723	593	590	711	851
ENSG00000099625	251	352	276	211	560	550	429	478	537	741	685	498	81	86	101	148	107	106	84	88	140	1461	118	123	90	101	72	82	116	142	86	71	254	275	256	224	1479	1574	654	770	134	150	57	54	179	160	77	88	85
ENSG00000099783	7363	9375	8582	6910	5786	5900	5369	6110	5029	5517	5426	4465	5463	3674	4498	6486	7373	9742	7133	7583	5195	59022	4838	5281	5566	7132	6285	6238	5877	6157	6821	5504	4760	5532	6228	5707	6482	6268	6593	7387	6926	7343	5864	7507	5440	5621	4897	5435	4925
ENSG00000099785	144	195	170	156	168	149	160	186	205	300	324	244	554	480	449	610	180	220	141	191	99	937	78	97	80	114	73	87	130	167	150	118	95	116	98	120	183	199	262	280	91	128	95	137	57	63	72	64	121
ENSG00000099795	853	1259	1145	877	669	639	619	755	543	626	655	552	839	814	812	1103	788	1080	817	802	1228	14044	1047	1367	687	746	526	601	695	783	725	615	581	681	726	722	617	738	723	874	741	770	621	756	575	635	528	775	719
ENSG00000099797	1916	2787	2606	1899	1209	1621	1239	1531	1181	1468	1415	1129	3091	3171	2826	4424	3013	3386	2947	3020	4717	52433	4559	5040	1327	1751	1389	1335	753	853	897	674	1834	2140	2278	2002	3591	4084	4161	4034	2553	3084	2356	3294	2442	2614	2416	2790	1654
ENSG00000099800	2598	3881	3284	2577	1006	1046	933	1079	801	979	982	828	365	347	330	518	1076	1536	1123	1158	819	9797	786	960	1192	1516	1231	1185	1383	1621	1534	1219	1125	1346	1205	1126	823	835	907	980	1907	2094	1386	1776	786	684	631	640	770
ENSG00000099804	1454	2284	1971	1633	1072	941	936	1081	801	1176	1232	1030	1472	1103	1040	1651	600	889	704	798	498	5619	472	456	575	801	738	776	846	1007	1019	812	660	879	747	723	781	847	938	1114	1610	1837	1432	1863	579	631	503	515	862
ENSG00000099810	952	1164	1042	987	1009	987	697	870	815	889	726	627	702	600	617	722	2428	3297	2207	2389	130	481	145	145	653	817	790	881	1133	1202	900	837	969	1146	1361	1344	40	55	43	43	1441	1322	878	1186	2610	2622	2087	2585	794
ENSG00000099812	85	127	91	95	41	59	41	43	70	112	104	107	4817	3671	3987	6321	2604	3382	3189	3141	963	10828	996	1143	1506	1961	2610	2794	3004	3506	3650	2911	52	74	58	53	173	197	344	402	13596	17237	15942	19992	4710	4954	4608	5112	4479
ENSG00000099814	2832	3735	3214	2356	1933	2220	2048	2625	2091	2523	2531	2182	3048	2555	2325	3313	2065	2734	1983	2053	2301	22483	2145	2296	2069	3301	2756	2949	3846	4518	4220	3382	593	658	740	721	4755	4604	3855	4262	7076	9584	5839	7285	5168	5199	3604	3931	3664
ENSG00000099817	4908	6628	5975	4461	3077	2984	2886	3398	2501	3041	3120	2430	2950	2563	2557	3729	2801	3993	2912	2985	2706	28743	2531	2826	2125	3003	2254	2088	2758	3312	3348	2537	3187	3873	3841	3323	3328	3475	3783	4170	2737	2876	2066	2774	2340	2318	1990	2055	2548
ENSG00000099821	3836	4953	4502	3372	755	895	712	898	828	944	932	700	959	773	778	1326	1537	1940	1430	1549	702	7140	641	673	834	1231	814	782	1363	1648	1441	1053	1057	1146	1234	1031	1199	1306	1485	1782	1823	2263	1590	2051	1090	1094	993	1022	809
ENSG00000099822	832	1203	996	729	163	187	119	189	221	268	280	208	122	99	130	151	38	49	35	32	331	3403	267	308	67	82	75	62	29	28	39	27	16	18	7	20	1050	1057	1309	1466	15	21	16	10	39	44	29	32	198
ENSG00000099834	119	243	174	157	7	17	8	16	13	21	23	20	120	120	79	172	38	56	36	43	30	262	42	26	16	22	17	21	36	44	41	39	13	7	24	15	66	61	90	75	789	1369	1183	1521	18	19	21	15	1735
ENSG00000099840	98	115	152	110	17	12	26	36	20	21	23	22	60	44	86	113	22	26	21	17	48	460	38	51	84	82	67	60	36	42	30	40	48	30	38	31	98	89	154	157	28	47	29	46	20	25	21	18	30
ENSG00000099849	230	303	350	220	108	117	116	166	108	133	149	135	693	592	596	879	966	1080	977	864	541	6036	547	654	255	371	219	229	783	776	789	571	604	658	776	714	324	262	513	560	1871	2597	1985	2450	1541	1515	1604	1900	1700
ENSG00000099860	246	283	269	197	930	826	1447	1739	1184	1245	2188	1899	580	556	630	769	471	717	712	681	543	6393	614	720	378	507	500	462	294	317	195	223	700	915	1206	1116	345	362	509	629	46	49	32	44	397	402	363	389	402
ENSG00000099864	1101	1490	1423	982	260	239	259	303	387	476	465	388	9	16	12	11	19	25	20	21	310	3437	254	333	94	126	82	94	17	18	18	20	23	33	23	35	1183	1163	1596	1702	1	5	8	8	7	15	5	10	42
ENSG00000099866	25	47	53	28	17	12	11	15	7	24	33	5	34	22	17	38	3	12	12	13	17	119	14	14	7	10	7	6	24	20	17	18	9	13	12	11	61	30	64	100	14	27	13	30	6	10	6	8	4
ENSG00000099875	3160	4475	4168	3372	733	729	762	1019	728	893	1077	806	2879	2434	2485	3700	1745	2144	1820	1865	1188	12916	1131	1316	2909	4122	4490	4548	4242	5064	5362	4475	1124	1295	1518	1408	3991	4055	7010	8074	1782	2068	2145	2970	1132	1106	1419	1382	1084
ENSG00000099889	815	1058	993	673	236	226	343	377	261	291	375	289	140	121	174	198	659	824	707	755	69	817	97	113	372	641	1250	1184	226	283	329	247	23	25	46	59	641	582	922	1108	1725	2108	2447	3180	448	500	499	574	69
ENSG00000099899	2598	3365	3053	2165	668	767	595	719	648	699	622	534	434	329	415	573	861	1170	855	892	678	7596	631	638	1167	1598	1229	1052	1014	1239	1020	832	716	721	685	713	1097	1098	1122	1333	1144	1248	772	942	1496	1569	1253	1438	686
ENSG00000099901	6542	9018	8326	6254	2021	2011	1688	1959	1519	1748	1578	1275	1294	1134	1147	1517	2045	2655	2055	2074	3329	37172	2956	3345	2353	2789	2240	2316	1519	1698	1593	1355	1926	2246	2343	2198	2691	2699	3030	3298	2883	2555	1890	2437	3682	3493	3211	3862	1902
ENSG00000099904	1342	1717	1566	1065	1153	1473	1295	1621	1209	1477	1495	1190	544	470	424	771	1112	1192	1086	1104	641	7714	674	769	511	698	476	430	728	955	767	617	888	1098	1146	1050	1332	1437	1885	2183	857	1135	646	921	1429	1257	1155	1390	412
ENSG00000099910	590	750	804	534	421	436	432	503	395	357	422	326	309	239	242	292	198	259	236	196	591	7344	573	632	184	212	139	144	216	183	223	174	135	154	183	187	262	290	455	498	129	175	162	171	440	394	377	459	139
ENSG00000099917	1727	2368	2133	1584	2267	2441	2215	2852	2193	2471	2390	1986	2405	2114	1872	2845	1978	2576	2107	2172	3472	34646	3143	3372	2115	3186	2596	2778	1452	1638	1568	1359	1489	1738	1914	1783	1190	1307	1400	1627	1931	2535	1972	2550	3367	3106	2684	3077	1772
ENSG00000099940	873	1207	1146	894	851	807	786	961	692	929	835	755	470	346	409	486	434	609	412	450	862	10121	815	926	453	574	461	442	533	593	643	526	533	592	662	642	469	489	522	657	594	604	510	738	663	613	586	626	444
ENSG00000099942	6086	8176	6987	5757	1141	1354	1084	1409	1010	1165	1120	936	2439	2085	1948	2846	1103	1541	1126	1214	1677	19941	1478	1760	1253	1750	1296	1365	1565	1715	1503	1350	1003	1085	1455	1343	1513	1532	1748	2071	1386	1771	1266	1679	1891	1804	1715	2048	802
ENSG00000099949	1740	2174	2046	1494	1497	1804	1577	1795	1746	1919	1947	1581	419	387	395	547	1143	1497	1086	1189	1251	12896	1199	1310	1058	1528	1150	1093	1228	1471	1398	1086	1174	1265	1448	1424	1787	1885	2101	2511	1067	1192	1002	1223	1123	1159	1042	1317	469
ENSG00000099953	14	18	10	14	163	158	122	196	154	206	247	207	10	27	22	36	34	50	21	26	15	144	14	28	22	27	37	16	23	23	45	15	8	7	16	12	277	290	380	445	104	107	78	118	7	16	6	12	77
ENSG00000099956	2357	2880	2722	2263	1780	1678	1542	2049	1369	1574	1594	1266	1113	915	938	1270	975	1247	937	995	1720	19246	1630	1813	1780	2210	1842	2014	1207	1340	1341	1111	1183	1422	1484	1356	1828	1955	2026	2429	1520	1684	1432	1769	1802	1859	1661	1877	886
ENSG00000099958	313	463	381	291	10	13	13	12	11	9	5	5	4	4	4	9	35	38	29	45	19	260	11	21	112	163	121	120	37	29	46	41	16	18	26	15	8	6	11	20	40	57	37	61	256	240	256	297	28
ENSG00000099968	1090	1192	1161	961	1264	1124	1030	1349	1220	1372	1384	1224	955	815	735	891	827	1282	1011	1048	1920	21117	1653	2014	1177	1355	1173	1223	874	872	1077	906	918	991	1226	1190	1392	1452	1211	1414	1110	1157	988	1445	864	978	963	1143	1073
ENSG00000099974	111	125	106	73	29	26	30	29	24	18	32	25	36	16	23	25	49	66	37	53	43	587	44	50	29	44	31	35	82	64	77	76	23	23	29	30	104	69	90	105	72	109	68	117	72	43	53	53	48
ENSG00000099977	575	865	741	599	263	250	284	342	190	315	346	209	197	213	157	201	334	481	400	379	547	6475	550	616	443	406	390	322	429	578	423	380	314	417	361	293	428	478	440	564	623	667	601	636	322	374	398	587	319
ENSG00000099991	2840	3605	3319	2527	2044	2246	1730	2194	2288	2549	2278	1879	706	663	615	871	1288	1674	1262	1406	1866	18510	1646	1793	1430	2298	1664	1711	1037	1270	1159	1045	1256	1304	1348	1334	1597	1625	1794	2147	1697	2036	1550	2061	1996	1850	1554	1802	669
ENSG00000099992	279	370	310	210	449	445	419	530	520	546	565	450	891	739	637	930	203	344	227	221	736	8844	748	811	508	765	607	514	328	319	314	220	295	353	305	307	705	636	170	150	392	478	470	496	543	513	313	393	308
ENSG00000099994	86	123	99	76	67	77	49	80	65	37	47	36	27	23	25	45	12	17	26	8	111	1516	124	175	199	349	303	284	10	14	18	24	13	20	8	21	31	36	28	40	4	4	7	7	478	456	382	455	28
ENSG00000099995	4959	6425	5761	4365	2126	2295	2151	2460	1973	2335	2202	1678	3021	2328	2360	3234	1795	2524	1759	2043	2781	27811	2507	2603	2427	3614	2940	2820	2388	2860	2702	2160	2297	2693	2901	2701	2031	2191	1824	2067	2824	3210	2467	3100	3245	3197	2519	2743	1399
ENSG00000099999	505	661	551	418	344	414	350	455	378	494	489	412	699	710	580	968	375	403	342	334	386	4599	366	431	369	406	284	287	181	170	204	138	243	313	251	218	777	775	396	519	151	245	187	186	310	390	351	350	221
ENSG00000100003	254	323	308	259	458	398	429	436	303	356	297	270	2025	1530	1495	1906	567	766	517	481	737	8724	698	729	564	708	509	566	94	123	93	115	141	181	169	151	1073	1012	425	424	396	454	244	330	905	1035	543	642	531
ENSG00000100014	798	1106	949	754	719	818	624	883	608	722	655	546	283	217	271	401	486	563	449	482	522	6734	518	586	436	572	332	370	323	354	365	318	504	574	636	623	346	340	450	548	484	512	481	626	867	948	858	1012	260
ENSG00000100023	1154	1442	1298	953	926	1032	853	1029	900	960	992	863	436	400	417	598	805	1104	822	974	1107	11361	988	1105	1329	1824	1355	1359	707	772	809	693	785	840	1040	951	596	583	677	780	1257	1470	1141	1488	1152	1145	1079	1223	670
ENSG00000100027	112	167	179	97	69	41	54	59	53	48	68	69	49	40	34	41	14	13	18	18	18	213	20	19	47	43	73	72	13	7	14	12	13	22	22	26	53	38	65	64	15	9	14	20	13	16	20	27	6
ENSG00000100028	2937	4039	3569	2857	1117	1097	959	1290	996	995	1105	825	1018	858	832	1066	1030	1501	1160	1155	2527	29595	2451	2806	1406	1841	1407	1372	1098	1117	1129	993	1194	1291	1484	1336	989	1008	1045	1123	1807	1922	1482	1984	1749	1782	1686	2066	872
ENSG00000100029	4148	5174	4422	3581	1700	1732	1502	1783	1501	1695	1503	1253	1702	1204	1398	1847	2234	2885	2054	2171	2442	26353	2192	2550	2085	2529	2119	2179	2112	2346	2209	1841	1506	1813	1772	1626	2100	2020	1862	2177	2261	2340	1716	2101	2336	2520	1865	2177	1627
ENSG00000100030	3502	4518	3929	3499	3073	2947	2668	3452	2737	2939	2944	2743	1243	1114	1023	1291	1502	2150	1588	1686	2634	31417	2428	2821	2157	2868	2740	2864	1788	1981	1877	1785	2002	1914	2490	2371	2325	2161	2400	3105	2824	2897	2545	3418	2827	2978	2749	3494	2143
ENSG00000100031	401	413	451	290	92	130	116	162	66	73	51	48	303	283	234	415	642	730	607	638	533	5691	473	514	574	835	527	584	1673	1899	1838	1632	12	26	13	23	1045	1220	1333	1701	1959	2604	2122	2883	37	47	33	34	208
ENSG00000100034	1795	1947	1994	1512	1402	1589	1280	1567	1378	1546	1619	1493	361	301	350	457	604	724	587	588	932	10750	860	976	699	1041	573	582	595	685	475	443	983	1049	1197	1119	1471	1339	1245	1523	530	511	277	306	561	600	392	487	677
ENSG00000100036	169	204	182	164	253	265	259	328	235	275	236	200	309	283	224	355	42	52	40	43	182	2389	165	178	19	32	30	38	37	40	30	24	317	384	447	425	270	284	222	261	555	647	282	367	67	68	59	82	759
ENSG00000100038	160	212	223	137	62	51	72	60	76	52	59	49	64	57	46	60	52	99	71	47	41	644	82	55	45	80	54	44	53	79	56	53	49	53	54	45	86	83	104	115	51	53	53	56	86	86	72	119	28
ENSG00000100056	1143	1519	1342	1017	404	425	377	463	384	366	431	353	319	243	239	424	336	414	319	331	394	4429	378	416	301	430	334	368	233	290	297	243	342	388	437	339	302	346	410	478	357	318	319	368	400	443	388	437	274
ENSG00000100058	291	424	421	323	260	253	226	273	186	232	236	156	187	164	182	195	184	228	176	183	174	2362	201	218	117	153	97	92	122	164	159	144	122	140	167	153	131	107	158	148	229	205	161	252	214	199	199	245	149
ENSG00000100060	69	65	44	50	9	2	3	5	13	14	20	14	818	765	623	1146	188	215	141	163	56	451	30	51	37	57	60	65	34	39	29	21	4	8	8	2	186	178	114	108	65	76	50	51	47	34	21	39	31
ENSG00000100065	713	916	795	559	280	344	205	239	307	343	299	249	2344	1721	1844	2946	929	1169	906	930	1342	13806	1137	1271	2154	2918	3439	3507	341	456	351	308	1057	1207	1170	1142	1054	1102	574	690	2296	2871	1465	1997	2036	2031	1674	2104	1417
ENSG00000100068	149	280	214	151	48	58	54	82	91	73	72	54	48	39	35	70	191	238	145	143	54	649	65	48	95	144	61	50	144	162	92	109	53	36	27	25	101	133	97	145	228	276	124	190	166	118	88	65	63
ENSG00000100075	3161	4215	3962	2922	1369	1338	1224	1370	1021	1228	1248	1107	909	785	757	990	1285	1894	1373	1369	2083	22983	1802	2196	1318	1834	1576	1531	993	1158	1285	935	1073	1407	1343	1275	1485	1400	1847	2120	1831	1968	1851	2386	2387	2365	2364	2555	1585
ENSG00000100077	422	597	513	423	200	220	186	217	157	143	131	107	32	13	17	15	206	212	191	228	450	6180	416	565	7	8	11	6	140	190	163	134	212	235	319	301	129	105	137	152	508	581	287	446	342	261	246	295	19
ENSG00000100079	27	34	22	20	19	25	12	35	16	14	15	9	45	41	44	47	57	80	27	27	23	257	29	35	37	56	51	45	4	7	14	4	6	16	16	14	15	3	8	5	16	27	15	12	10	11	5	3	861
ENSG00000100083	2222	2634	2339	1815	910	893	835	1002	835	936	1005	746	1575	1323	1313	1994	792	993	789	872	948	11173	946	1137	1447	1938	1511	1627	904	1009	1052	793	664	703	796	698	958	790	852	1183	1123	1306	983	1281	1486	1495	1239	1521	727
ENSG00000100084	661	889	809	584	312	323	281	383	269	317	267	263	136	102	118	175	347	407	289	298	320	3630	277	333	318	439	300	335	301	401	366	243	274	339	343	296	442	466	449	520	638	735	495	663	389	416	329	372	313
ENSG00000100092	761	1117	1027	724	473	440	346	420	346	428	335	250	1391	1031	1064	1582	243	360	248	280	418	4109	340	346	379	537	371	349	162	170	168	148	167	192	166	147	242	255	149	187	723	842	599	751	818	845	542	690	237
ENSG00000100097	379	501	503	495	23772	22526	21862	27656	16706	21016	21417	16138	14249	12573	11371	16725	1717	2411	2062	2108	9086	98863	8537	10035	3179	4153	3975	4029	486	535	564	502	9640	12092	11103	10826	4773	5155	6035	6452	144	216	237	262	1633	1469	1318	1325	1731
ENSG00000100099	1066	1349	1099	935	480	421	395	528	433	453	442	384	548	429	352	471	655	796	723	760	652	7126	608	633	534	817	565	498	453	436	479	451	562	623	744	657	217	306	331	427	623	666	517	671	915	871	927	1180	486
ENSG00000100100	58	78	72	45	647	562	737	994	1204	1140	1406	1344	181	151	144	202	43	64	67	74	39	459	58	53	181	331	174	163	70	77	90	102	55	48	80	70	14	18	36	61	213	295	400	579	348	400	587	666	226
ENSG00000100104	427	661	500	447	225	277	182	259	174	175	192	173	126	110	92	123	221	295	218	226	310	3781	311	341	239	293	177	198	252	243	242	206	169	284	345	289	152	144	158	194	170	183	126	143	324	367	273	317	119
ENSG00000100105	1046	1454	1274	1023	474	514	400	511	335	370	295	268	456	362	413	533	808	1132	855	871	733	7465	586	772	1151	1606	665	642	1173	1285	1061	868	699	837	744	702	669	659	798	924	710	701	523	616	1063	1057	1000	1162	469
ENSG00000100106	867	1163	1087	764	3615	3408	3191	3865	2722	3064	3080	2486	2578	2071	2148	3102	1059	1564	1176	1311	2221	22680	2004	2285	2779	4096	3031	3079	754	900	839	711	1404	1611	1707	1671	783	836	696	845	2162	2682	1854	2492	4233	4482	3746	4115	4623
ENSG00000100109	1400	1696	1401	1212	879	937	767	962	749	905	790	746	776	696	580	794	683	822	723	723	946	10960	874	1036	683	864	661	622	498	661	657	481	658	687	735	762	415	369	415	454	758	837	707	839	868	1138	882	1104	572
ENSG00000100116	248	345	287	224	188	201	220	258	134	161	171	148	256	217	224	248	80	70	73	63	200	2145	162	200	94	111	68	102	129	163	133	96	145	170	210	181	329	302	418	423	301	269	205	295	248	238	270	254	329
ENSG00000100124	1298	1715	1550	1197	522	559	537	696	407	421	549	388	540	464	457	636	246	344	288	271	722	7685	654	699	539	726	448	469	295	361	311	244	358	358	433	368	357	386	434	546	381	407	326	350	424	403	328	407	246
ENSG00000100129	3946	4806	4076	3462	2666	2459	2120	2920	1970	2152	2093	2130	4646	3862	3613	4482	2042	2891	2340	2437	2636	28455	2426	3023	3459	4303	3767	3948	2352	2704	2686	2429	1846	2093	2545	2415	2094	2001	2296	2706	3076	3351	2875	3760	2917	3429	3108	4091	1538
ENSG00000100138	2308	2902	2488	2058	1049	1040	829	1014	892	967	825	765	1228	1088	1108	1338	890	1166	859	910	1396	16337	1198	1542	2076	2369	1943	1987	1446	1507	1472	1240	1500	1483	1760	1536	1231	1263	1056	1282	1391	1334	1050	1340	1317	1522	1374	1601	1375
ENSG00000100139	2093	2599	2196	1665	1154	1230	1336	1535	872	1151	1177	1078	2396	1981	2087	3364	847	1175	844	937	2705	30180	2481	2723	908	1238	1056	1075	886	981	1047	776	1829	2127	2685	2399	788	845	772	965	1097	1319	1018	1296	2241	2214	2096	2132	319
ENSG00000100147	172	258	196	125	47	67	39	56	70	66	59	68	88	104	82	101	62	104	88	126	79	1268	90	133	76	97	46	79	57	78	56	54	90	98	108	96	76	104	113	153	60	46	35	43	176	202	166	272	49
ENSG00000100150	343	364	415	297	221	186	188	290	189	178	211	164	358	367	300	416	229	272	235	252	313	3396	274	272	208	317	220	267	245	270	261	216	146	207	243	228	93	116	124	136	403	410	350	453	462	487	429	491	176
ENSG00000100151	889	1052	991	758	206	232	236	303	168	170	180	166	600	439	509	703	529	656	543	519	507	4968	435	591	983	1308	1109	937	786	1022	929	765	399	458	471	381	191	168	208	212	752	866	653	853	900	973	850	898	366
ENSG00000100154	781	1126	937	760	719	811	823	1006	899	862	917	789	42	58	44	84	41	52	48	43	287	2982	276	281	191	372	260	246	45	71	54	51	417	373	642	527	588	617	671	745	10	11	14	16	18	15	19	21	12
ENSG00000100156	164	206	174	163	3	8	4	4	3	3	3	3	218	139	192	299	99	126	132	188	113	957	95	120	59	144	80	110	88	74	109	78	7	5	1	2	55	49	65	47	15	25	18	11	16	11	16	28	12
ENSG00000100162	586	800	789	548	163	200	116	204	153	176	202	146	96	81	76	93	240	324	265	268	630	7601	543	717	340	421	304	310	139	115	130	105	373	406	449	478	142	133	163	209	260	272	175	267	893	919	885	1013	426
ENSG00000100167	821	995	969	724	14	21	20	14	19	9	11	6	34	28	29	39	13	25	27	23	236	2681	227	281	46	36	37	36	7	13	22	1	3	7	4	7	187	148	177	211	9	8	3	1	290	282	262	310	57
ENSG00000100196	184	189	184	155	3086	3041	2729	3654	2430	2612	2464	2178	967	1068	851	1434	211	238	216	220	907	10956	827	1033	99	123	101	104	143	149	145	114	354	458	516	443	333	300	455	605	373	420	331	367	533	696	659	853	520
ENSG00000100197	135	163	205	103	4	11	4	13	7	10	8	9	75	108	70	128	27	38	31	23	112	919	108	109	16	54	37	37	83	62	93	62	6	5	2	10	60	64	64	100	41	63	57	61	218	153	109	185	22
ENSG00000100201	11614	16673	14427	12074	8738	9541	8301	10381	7548	7858	7715	6819	16083	12391	14049	19570	6493	7677	6386	7371	8150	92872	8136	8443	5622	8463	6220	6972	6178	7059	6101	5831	5403	5128	7223	6582	4725	4637	5570	6597	7371	8498	6912	9601	9086	8508	8103	10171	4662
ENSG00000100207	1903	2506	2114	1725	612	662	690	803	716	703	682	628	1010	840	757	1002	872	1275	866	925	1379	15494	1369	1575	1131	1680	1137	1171	1173	1257	1228	1135	625	657	825	763	792	735	833	1032	1335	1684	1282	1602	4099	4363	3505	4200	1206
ENSG00000100209	196	329	246	167	122	162	109	119	111	142	131	98	115	94	100	124	129	200	123	120	123	1744	109	144	136	173	110	116	102	93	135	90	90	153	122	107	125	116	119	148	115	126	86	96	166	144	151	160	87
ENSG00000100211	297	421	377	308	261	244	221	282	255	260	231	247	535	346	384	492	295	405	316	340	262	3360	251	332	374	425	317	344	198	227	216	218	138	179	178	190	241	223	247	324	283	270	235	275	258	233	216	308	168
ENSG00000100216	1397	1777	1694	1342	785	847	716	920	617	735	718	629	2063	1842	1787	1907	761	1042	904	835	1668	19394	1379	1695	1335	1562	1183	1228	734	771	775	666	854	886	958	906	721	774	730	856	1167	1030	818	1036	1130	1194	1113	1439	999
ENSG00000100219	3142	4009	3140	2593	2435	2514	2365	3296	2349	2509	2963	2667	1369	1433	1159	1896	1410	1761	1399	1362	1408	16937	1436	1864	1977	2534	2087	1862	4093	4318	4633	3883	1457	1832	1891	1925	1700	1952	1479	1982	4586	5376	4273	5574	2920	3810	3381	3846	2661
ENSG00000100220	2187	2614	2414	2086	2169	2158	1934	2350	1851	2097	1957	1819	1378	1143	1192	1403	1371	1695	1298	1419	2068	22853	1938	2376	1156	1359	1099	1038	1202	1220	1347	1151	1465	1536	1830	1666	1138	1128	1138	1247	1689	1834	1613	2139	1561	1885	1727	2013	1009
ENSG00000100221	1641	2088	1987	1527	1202	1248	1406	1678	1263	1363	1524	1368	4303	3484	3497	4651	777	944	764	863	1817	21631	1963	2333	909	1237	1486	1490	2171	2290	2308	2024	854	917	1293	1283	662	620	810	963	2077	2503	2339	2929	1591	1698	1820	2352	2462
ENSG00000100225	1490	2031	1800	1520	1691	1600	1448	1809	1514	1754	1537	1464	1247	1021	1053	1221	746	1135	901	929	1326	16259	1295	1548	850	1034	851	819	945	989	982	917	882	1049	1277	1199	809	791	864	1015	1480	1633	1404	1849	1362	1286	1271	1444	1152
ENSG00000100226	2140	2804	2380	1815	954	921	935	1235	1039	1108	1250	968	2260	1921	1681	2314	534	807	669	618	966	10284	944	1040	837	1235	1111	1064	698	769	724	731	508	602	757	689	605	600	651	754	996	1362	1027	1265	1308	1267	1212	1468	900
ENSG00000100227	3962	4907	4150	3438	1965	1989	1745	2142	1629	1908	1929	1719	1751	1489	1407	1810	1488	2037	1575	1788	2163	24067	2073	2424	1988	2844	2268	2367	1305	1654	1490	1223	1489	1665	1787	1792	1132	1155	1302	1469	1442	1552	1312	1694	2384	2769	2380	2848	1206
ENSG00000100228	351	437	336	317	145	131	107	156	147	160	164	156	36	40	23	43	15	23	21	10	5	41	3	5	184	212	124	102	25	23	25	14	3	3	2	5	206	203	208	282	419	540	132	172	6	17	3	10	68
[truncated: 12,769 more rows]
[truncated: 39 more columns]

## Sheet: gene_annotation
	ensemble_id	gene_symbol	HEK293.KRASi	MRC5.KRASi	MRC9.KRASi	PC9.KRASi	HCC827.KRASi	H1650.KRASi	H358.KRASi	H2122.KRASi	CALU1.KRASi	MIAPACA2.KRASi	LS513.KRASi	HPAC.KRASi	ASPC1.KRASi	PANC1.KRASi	PANC0403.KRASi	H727.KRASi	CAPAN1.KRASi	SW620.KRASi	SW480.KRASi	LOVO.KRASi	DLD1.KRASi	HCT116.KRASi	WT.KRASi	UAWT.KRASi	G12C.KRASi	G12D.KRASi	G12V.KRASi	G13D.KRASi	embryonic_normal.KRASi	lung_cancer.KRASi	pancreatic_cancer.KRASi	colorectal_cancer.KRASi	allWT.KRASi	MT.KRASi	treatment.logFC	treatment.FDR	mt.wt.logFC	mt.wt.FDR	kras.mts.FDR	kras.mts.v2.FDR
[truncated: 14,516 more rows]

[truncated: 1 more sheets: sample_annotation]
