# Supplementary material for: Pan-KRAS inhibitor disables oncogenic signalling and tumour growth
Source: Nature. 2023 May 31;619(7968):160–6. doi: 10.1038/s41586-023-06123-3 (PMC10322706; doi:10.1038/s41586-023-06123-3)
Supplement: Supplementary file 5 — Source Data Fig. 1 [file 41586_2023_6123_MOESM5_ESM.xlsx]

## Sheet: Fig. 1a
NA																NA

## Sheet: Fig. 1b
	BI-2865			precursor 1			BI-0474			Sotorasib
	Mean	SEM	N	Mean	SEM	N	Mean	SEM	N	Mean	SEM	N
G12C	135.6	11.99	5	1262.86	191.362	7	31.5714	6.20237	7	50.1	4.55936	10
G12D	152.6	31.5889	5	1013	158.888	5	5874	1364.48	5	12012	1504.21	10
G12V	130.2	25.3168	5	1998.8	865.132	5	7288	769.359	5	15200	3417.36	4

## Sheet: Fig. 1c
NA

## Sheet: Fig. 1d
	KRAS WT	KRAS G12C	KRAS G12D	KRAS G12V	KRAS Q61H	NRAS WT	HRAS WT	G12C+sotorasib
-1	98.89	99.11	98.9	102.83	100.41	99.7	97.72	95.53
0	84.59	95.5	90.25	92.63	82.44	96.3	96.5	87.87
0.30103	71.7	81.27	78.14	75.78	67.69	98.03	95.76	98.08
0.69897	42.66	49.82	52.29	42.35	32.97	100.24	97.44	91.68
1.14613	10.56	8.11	16.07	8.42	10.59	93.43	96.21	81.64
1.61278	1.95	1.78	2.23	0.99	3.38	94.98	88.86	52.74
2.08991	-0.01	0.35	-0.81	-0.72	0.76	98.16	86.97	13.05
2.5682	-0.59	-0.35	-1.49	-1.09	-0.96	88.65	77.2	0.87
3.04571	-1.52	-0.67	-2.68	-1.65	-2.18	76.81	45.94	0.14
3.52284	-1.31	-0.39	-2.18	-1.7	-2.22	50.57	19.87	0.2
4	-1.5	-0.56	-2.32	-1.93	-2.59	16.63	3.19	0.07

## Sheet: Fig. 1e
	KRAS WT	KRAS G12C	KRAS G12D	KRAS G12V	KRAS Q61H	HRAS WT	G12C+sotorasib
-1	100	100	100	100	100	100	100
0	88.0619	78.7828	79.3022	71.9395	71.9079	118.339	83.9362
0.30103	88.6088	83.1022	77.0579	64.6149	65.8029	126.617	84.1356
0.69897	75.4194	61.0547	55.1503	45.8047	50.5271	120.673	81.7877
1.14613	46.7421	32.1261	31.244	19.6699	26.1947	125.966	79.2131
1.61278	20.7155	8.04699	14.307	6.89477	11.8324	131.233	66.7845
2.08991	8.84234	3.21526	6.35575	2.77682	5.63949	128.606	38.9448
2.5682	5.26462	1.94329	3.73455	1.22077	3.2941	112.256	9.11975
3.04571	4.04115	1.52813	2.93679	1.30674	2.31904	84.0709	1.40513
3.52284	3.61479	1.21897	2.61243	1.1262	2.43324	45.8232	1.36887
4	3.25331	0.92748	2.1215	0.661967	2.30148	5.25443	1.07878
