# Supplementary material for: Pan-KRAS inhibitor disables oncogenic signalling and tumour growth
Source: Nature. 2023 May 31;619(7968):160–6. doi: 10.1038/s41586-023-06123-3 (PMC10322706; doi:10.1038/s41586-023-06123-3)
Supplement: Supplementary file 6 — Source Data Fig. 2 [file 41586_2023_6123_MOESM6_ESM.xlsx]

## Sheet: Fig. 2a
NA

## Sheet: Fig. 2b
NA

## Sheet: Fig. 2c
	KRAS	NRAS	NRASL95H	HRAS	HRASQ95H
0	100	100	100	100	100
1	18.8146	99.8243	13.9574	101.207	115.958
1.69897	5.97082	102.591	2.94619	114.424	108.8
2	2.20569	144.135	3.35299	105.165	108.831
2.69897	2.07734	141.82	4.16324	63.2525	44.6944
3	2.0717	83.0661	4.24751	57.2044	1.72257
3.69897	1.90299	19.6005	5.06412	14.7403	1.89229
4	2.01086	11.14	6.1296	1.21955	1.83049

## Sheet: Fig. 2d
	KRAS	WT	Q95H	A121P/A122T	Q95H/A121P	Q95H/A122S	Q95H/A121P/A122T	Q95H/A121P/A122S	Q95H/A121P/A122T/N85A
0	100	100	100	100	100	100	100	100	100
1	18.8146	101.207	115.958	100.025	104.868	81.5514	10.4742	35.0194	81.7168
1.69897	5.97082	114.424	108.8	104.66	109.778	95.6599	3.72041	2.75058	58.0278
2	2.20569	105.165	108.831	92.1191	108.196	70.9172	4.25118	3.81643	9.27538
2.69897	2.07734	63.2525	44.6944	55.9151	6.13458	1.0049	10.0016	3.33275	0.849834
3	2.0717	57.2044	1.72257		0.5313	0.975196	7.04654	2.9973	0.871417
3.69897	1.90299	14.7403	1.89229	2.72142	0.518379	0.965723	4.59123	3.12455	0.866576
4	2.01086	1.21955	1.83049	2.90039	0.608203	1.08112	3.97382	4.32078	0.911364

## Sheet: Fig. 2e
NA
