# Supplementary material for: Pan-KRAS inhibitor disables oncogenic signalling and tumour growth
Source: Nature. 2023 May 31;619(7968):160–6. doi: 10.1038/s41586-023-06123-3 (PMC10322706; doi:10.1038/s41586-023-06123-3)
Supplement: Supplementary file 7 — Source Data Fig. 3 [file 41586_2023_6123_MOESM7_ESM.xlsx]

## Sheet: Fig. 3a
	id	backbone	pos	condition	variable	value
649	N116 (G4)	N	116	KRASi	C	1.09467
650	N116 (G4)	N	116	DMSO	V	-0.103257
651	N116 (G4)	N	116	KRASi	V	0.813525
652	N116 (G4)	N	116	DMSO	L	0.295871
653	N116 (G4)	N	116	no dox	C	0.125927
654	N116 (G4)	N	116	T0	V	0.0194484
655	N116 (G4)	N	116	KRASi	V	0.801439
656	N116 (G4)	N	116	KRASi	H	0.93621
657	N116 (G4)	N	116	KRASi	H	0.674589
658	N116 (G4)	N	116	no dox	H	-0.297754
659	N116 (G4)	N	116	KRASi	V	1.1566
660	N116 (G4)	N	116	DMSO	H	0.00306168
661	N116 (G4)	N	116	T0	C	0.938191
662	N116 (G4)	N	116	DMSO	C	-0.755582
663	N116 (G4)	N	116	no dox	H	0.491853
664	N116 (G4)	N	116	T0	L	-0.154984
665	N116 (G4)	N	116	DMSO	V	-0.183574
666	N116 (G4)	N	116	T0	C	-1.2259
667	N116 (G4)	N	116	DMSO	H	-0.249978
668	N116 (G4)	N	116	DMSO	L	0.245991
669	N116 (G4)	N	116	DMSO	H	-0.076253
670	N116 (G4)	N	116	T0	H	0.312795
671	N116 (G4)	N	116	no dox	L	0.0937062
672	N116 (G4)	N	116	T0	V	0.107833
673	N116 (G4)	N	116	T0	L	0.0235153
674	N116 (G4)	N	116	T0	C	0.287709
675	N116 (G4)	N	116	KRASi	C	0.948726
676	N116 (G4)	N	116	T0	H	0.157515
677	N116 (G4)	N	116	no dox	C	0.446347
678	N116 (G4)	N	116	KRASi	L	1.43249
679	N116 (G4)	N	116	DMSO	C	-0.376599
680	N116 (G4)	N	116	no dox	H	-0.184898
681	N116 (G4)	N	116	no dox	V	-0.174838
682	N116 (G4)	N	116	KRASi	L	1.31345
683	N116 (G4)	N	116	no dox	C	-0.281947
684	N116 (G4)	N	116	no dox	L	0.372668
685	N116 (G4)	N	116	T0	H	-0.47031
686	N116 (G4)	N	116	KRASi	L	1.05589
687	N116 (G4)	N	116	KRASi	H	1.08625
688	N116 (G4)	N	116	DMSO	L	0.478846
689	N116 (G4)	N	116	DMSO	V	-0.491331
690	N116 (G4)	N	116	DMSO	C	-0.0104595
691	N116 (G4)	N	116	no dox	V	-0.355314
692	N116 (G4)	N	116	no dox	L	0.573492
693	N116 (G4)	N	116	KRASi	C	1.23848
694	N116 (G4)	N	116	no dox	V	-0.461545
695	N116 (G4)	N	116	T0	L	0.131469
696	N116 (G4)	N	116	T0	V	-0.127281
433	K117 (G4)	K	117	KRASi	L	0.983181
434	K117 (G4)	K	117	DMSO	A	0.00200715
435	K117 (G4)	K	117	KRASi	H	0.657542
436	K117 (G4)	K	117	no dox	W	0.16106
437	K117 (G4)	K	117	DMSO	F	0.078127
438	K117 (G4)	K	117	T0	Y	-0.606385
439	K117 (G4)	K	117	no dox	W	0.178966
440	K117 (G4)	K	117	T0	W	-0.0359197
441	K117 (G4)	K	117	T0	A	0.0589964
442	K117 (G4)	K	117	T0	W	0.146273
443	K117 (G4)	K	117	DMSO	N	0.0614351
444	K117 (G4)	K	117	DMSO	L	-0.156388
445	K117 (G4)	K	117	KRASi	L	1.33884
446	K117 (G4)	K	117	no dox	H	-0.183523
447	K117 (G4)	K	117	no dox	Y	0.334917
448	K117 (G4)	K	117	T0	L	-0.0158991
449	K117 (G4)	K	117	T0	G	0.204308
450	K117 (G4)	K	117	no dox	G	-0.129048
451	K117 (G4)	K	117	no dox	A	0.113346
452	K117 (G4)	K	117	DMSO	Y	0.0493388
453	K117 (G4)	K	117	T0	G	0.188531
454	K117 (G4)	K	117	no dox	Y	0.689629
455	K117 (G4)	K	117	DMSO	Y	0.420224
456	K117 (G4)	K	117	T0	F	-0.155748
457	K117 (G4)	K	117	KRASi	Y	1.85282
458	K117 (G4)	K	117	no dox	Y	0.632289
459	K117 (G4)	K	117	KRASi	F	0.737228
460	K117 (G4)	K	117	no dox	L	0.0607964
461	K117 (G4)	K	117	DMSO	L	-0.259981
462	K117 (G4)	K	117	DMSO	Y	0.432227
463	K117 (G4)	K	117	T0	Y	0.225205
464	K117 (G4)	K	117	no dox	G	0.330426
465	K117 (G4)	K	117	KRASi	H	0.587843
466	K117 (G4)	K	117	no dox	H	0.0664144
467	K117 (G4)	K	117	DMSO	N	-0.438106
468	K117 (G4)	K	117	KRASi	A	0.718433
469	K117 (G4)	K	117	KRASi	N	0.62071
470	K117 (G4)	K	117	no dox	A	-0.190249
471	K117 (G4)	K	117	T0	G	-0.392839
472	K117 (G4)	K	117	DMSO	N	-0.658379
473	K117 (G4)	K	117	KRASi	F	0.792
474	K117 (G4)	K	117	DMSO	G	-0.344497
475	K117 (G4)	K	117	KRASi	N	0.646843
476	K117 (G4)	K	117	T0	A	0.133776
477	K117 (G4)	K	117	T0	H	0.217424
478	K117 (G4)	K	117	no dox	N	-0.195437
479	K117 (G4)	K	117	DMSO	L	-0.509165
480	K117 (G4)	K	117	KRASi	N	0.594545
481	K117 (G4)	K	117	no dox	W	0.444608
482	K117 (G4)	K	117	KRASi	F	0.785543
483	K117 (G4)	K	117	DMSO	A	-0.139467
484	K117 (G4)	K	117	KRASi	H	1.04143
485	K117 (G4)	K	117	no dox	F	-0.111398
486	K117 (G4)	K	117	T0	L	-0.123033
487	K117 (G4)	K	117	no dox	F	-0.202913
488	K117 (G4)	K	117	DMSO	H	-0.71782
489	K117 (G4)	K	117	T0	H	-0.0213006
490	K117 (G4)	K	117	DMSO	A	-0.514627
491	K117 (G4)	K	117	DMSO	W	-0.142155
492	K117 (G4)	K	117	KRASi	G	1.16031
493	K117 (G4)	K	117	KRASi	W	1.0409
494	K117 (G4)	K	117	DMSO	H	0.23948
495	K117 (G4)	K	117	T0	Y	0.38118
496	K117 (G4)	K	117	T0	W	-0.110353
497	K117 (G4)	K	117	KRASi	G	1.00931
498	K117 (G4)	K	117	T0	A	-0.192772
499	K117 (G4)	K	117	no dox	N	-0.283276
500	K117 (G4)	K	117	KRASi	Y	1.92802
501	K117 (G4)	K	117	KRASi	L	1.14989
502	K117 (G4)	K	117	DMSO	W	0.163402
503	K117 (G4)	K	117	no dox	L	0.0601638
504	K117 (G4)	K	117	no dox	L	0.136929
505	K117 (G4)	K	117	no dox	A	-0.488797
506	K117 (G4)	K	117	DMSO	G	0.0262857
507	K117 (G4)	K	117	T0	F	0.331525
508	K117 (G4)	K	117	KRASi	A	0.589149
509	K117 (G4)	K	117	T0	F	-0.175778
510	K117 (G4)	K	117	T0	H	-0.196123
511	K117 (G4)	K	117	DMSO	G	-0.999985
512	K117 (G4)	K	117	KRASi	W	0.97284
513	K117 (G4)	K	117	T0	L	0.138932
514	K117 (G4)	K	117	T0	N	-0.0145508
515	K117 (G4)	K	117	DMSO	F	0.0915735
516	K117 (G4)	K	117	T0	N	0.241761
517	K117 (G4)	K	117	DMSO	H	-0.10106
518	K117 (G4)	K	117	no dox	G	0.110537
519	K117 (G4)	K	117	DMSO	W	0.162748
520	K117 (G4)	K	117	no dox	N	-0.425646
521	K117 (G4)	K	117	KRASi	W	0.97301
522	K117 (G4)	K	117	KRASi	A	0.481063
523	K117 (G4)	K	117	no dox	F	-0.135147
524	K117 (G4)	K	117	KRASi	G	1.26511
525	K117 (G4)	K	117	T0	N	-0.227211
526	K117 (G4)	K	117	KRASi	Y	1.81358
527	K117 (G4)	K	117	DMSO	F	-0.413434
528	K117 (G4)	K	117	no dox	H	-0.342173
181	D119 (G4)	D	119	T0	A	0.160387
182	D119 (G4)	D	119	KRASi	F	1.10913
183	D119 (G4)	D	119	no dox	L	-0.233393
184	D119 (G4)	D	119	no dox	A	0.249981
185	D119 (G4)	D	119	T0	A	0.252343
186	D119 (G4)	D	119	T0	Q	0.0236419
187	D119 (G4)	D	119	T0	M	-0.0572988
188	D119 (G4)	D	119	KRASi	T	1.07213
189	D119 (G4)	D	119	T0	A	-0.41273
190	D119 (G4)	D	119	no dox	Q	0.0746085
191	D119 (G4)	D	119	T0	T	-0.304775
192	D119 (G4)	D	119	T0	M	-0.0998115
193	D119 (G4)	D	119	no dox	A	0.049238
194	D119 (G4)	D	119	T0	L	0.0242983
195	D119 (G4)	D	119	no dox	Q	-0.612517
196	D119 (G4)	D	119	no dox	T	-0.0112065
197	D119 (G4)	D	119	DMSO	Q	-0.520411
198	D119 (G4)	D	119	T0	M	0.15711
199	D119 (G4)	D	119	DMSO	F	-0.00748047
200	D119 (G4)	D	119	no dox	Q	-0.170955
201	D119 (G4)	D	119	no dox	A	-0.177954
202	D119 (G4)	D	119	T0	F	0.14266
203	D119 (G4)	D	119	no dox	M	-0.107571
204	D119 (G4)	D	119	T0	F	0.162204
205	D119 (G4)	D	119	DMSO	A	-0.0647105
206	D119 (G4)	D	119	DMSO	Q	0.201792
207	D119 (G4)	D	119	KRASi	L	1.07134
208	D119 (G4)	D	119	no dox	F	0.127287
209	D119 (G4)	D	119	DMSO	A	0.168958
210	D119 (G4)	D	119	DMSO	M	0.00663469
211	D119 (G4)	D	119	DMSO	T	-0.376748
212	D119 (G4)	D	119	KRASi	A	1.57462
213	D119 (G4)	D	119	DMSO	A	-0.162597
214	D119 (G4)	D	119	DMSO	F	-0.00673253
215	D119 (G4)	D	119	DMSO	Q	0.0954851
216	D119 (G4)	D	119	DMSO	F	-0.0543295
217	D119 (G4)	D	119	KRASi	A	1.12156
218	D119 (G4)	D	119	KRASi	F	0.510498
219	D119 (G4)	D	119	KRASi	L	0.854766
220	D119 (G4)	D	119	KRASi	Q	0.570984
221	D119 (G4)	D	119	KRASi	A	1.21872
222	D119 (G4)	D	119	T0	Q	0.25154
223	D119 (G4)	D	119	KRASi	T	0.865493
224	D119 (G4)	D	119	T0	R	0.173415
225	D119 (G4)	D	119	KRASi	M	1.22526
226	D119 (G4)	D	119	T0	T	-0.00936778
227	D119 (G4)	D	119	DMSO	M	-0.23055
228	D119 (G4)	D	119	T0	R	-0.0602597
229	D119 (G4)	D	119	KRASi	R	1.12667
230	D119 (G4)	D	119	KRASi	Q	1.09377
231	D119 (G4)	D	119	KRASi	T	0.782962
232	D119 (G4)	D	119	KRASi	M	1.03424
233	D119 (G4)	D	119	T0	R	-0.113155
234	D119 (G4)	D	119	DMSO	G	0.135093
235	D119 (G4)	D	119	T0	G	0.0347114
236	D119 (G4)	D	119	no dox	R	0.202188
237	D119 (G4)	D	119	no dox	F	-0.248929
238	D119 (G4)	D	119	KRASi	R	1.36707
239	D119 (G4)	D	119	no dox	L	0.139785
240	D119 (G4)	D	119	T0	F	-0.304863
241	D119 (G4)	D	119	KRASi	L	0.975212
242	D119 (G4)	D	119	T0	G	-0.0216028
243	D119 (G4)	D	119	KRASi	M	1.00433
244	D119 (G4)	D	119	DMSO	R	-0.509338
245	D119 (G4)	D	119	no dox	R	-0.324559
246	D119 (G4)	D	119	no dox	F	-0.0289542
247	D119 (G4)	D	119	no dox	M	-0.0839814
248	D119 (G4)	D	119	no dox	T	-0.10719
249	D119 (G4)	D	119	T0	T	0.314143
250	D119 (G4)	D	119	DMSO	L	0.142069
251	D119 (G4)	D	119	no dox	G	0.095209
252	D119 (G4)	D	119	DMSO	R	0.039146
253	D119 (G4)	D	119	no dox	R	-0.0447331
254	D119 (G4)	D	119	KRASi	Q	0.814113
255	D119 (G4)	D	119	no dox	M	-0.108909
256	D119 (G4)	D	119	DMSO	L	0.0268258
257	D119 (G4)	D	119	DMSO	L	-0.0878307
258	D119 (G4)	D	119	no dox	L	-0.162721
259	D119 (G4)	D	119	no dox	G	0.69891
260	D119 (G4)	D	119	KRASi	F	1.32819
261	D119 (G4)	D	119	DMSO	R	-0.272386
262	D119 (G4)	D	119	T0	G	-0.0131086
263	D119 (G4)	D	119	DMSO	T	0.052007
264	D119 (G4)	D	119	KRASi	G	1.0405
265	D119 (G4)	D	119	DMSO	G	0.0529201
266	D119 (G4)	D	119	DMSO	G	-0.663349
267	D119 (G4)	D	119	T0	L	0.0846638
268	D119 (G4)	D	119	KRASi	G	1.53952
269	D119 (G4)	D	119	KRASi	R	1.15032
270	D119 (G4)	D	119	KRASi	G	1.31667
271	D119 (G4)	D	119	T0	Q	-0.275182
272	D119 (G4)	D	119	no dox	G	0.00899334
273	D119 (G4)	D	119	T0	L	-0.108962
274	D119 (G4)	D	119	no dox	T	0.268347
275	D119 (G4)	D	119	DMSO	M	-0.579746
276	D119 (G4)	D	119	DMSO	T	-0.0630354
697	S145 (G5)	S	145	KRASi	R	1.04659
698	S145 (G5)	S	145	DMSO	H	-0.118319
699	S145 (G5)	S	145	T0	I	-0.0550992
700	S145 (G5)	S	145	no dox	R	0.132209
701	S145 (G5)	S	145	KRASi	E	0.992012
702	S145 (G5)	S	145	DMSO	E	-0.00721102
703	S145 (G5)	S	145	T0	R	-0.0481982
704	S145 (G5)	S	145	KRASi	C	1.08039
705	S145 (G5)	S	145	no dox	E	-0.11637
706	S145 (G5)	S	145	DMSO	D	-0.890166
707	S145 (G5)	S	145	KRASi	E	1.37041
708	S145 (G5)	S	145	KRASi	A	0.424547
709	S145 (G5)	S	145	DMSO	E	-0.320632
710	S145 (G5)	S	145	KRASi	I	0.899597
711	S145 (G5)	S	145	T0	E	-0.00558771
712	S145 (G5)	S	145	DMSO	A	-0.220604
713	S145 (G5)	S	145	T0	I	-0.00265001
714	S145 (G5)	S	145	DMSO	H	-0.479097
715	S145 (G5)	S	145	DMSO	A	-0.508614
716	S145 (G5)	S	145	T0	A	-0.399707
717	S145 (G5)	S	145	no dox	E	0.511638
718	S145 (G5)	S	145	no dox	V	0.0238256
719	S145 (G5)	S	145	DMSO	R	-0.160354
720	S145 (G5)	S	145	T0	C	-0.267053
721	S145 (G5)	S	145	T0	M	-0.180744
722	S145 (G5)	S	145	KRASi	V	1.56202
723	S145 (G5)	S	145	no dox	D	-0.0426399
724	S145 (G5)	S	145	DMSO	M	-0.219597
725	S145 (G5)	S	145	no dox	A	0.0569039
726	S145 (G5)	S	145	T0	C	0.232808
727	S145 (G5)	S	145	DMSO	C	0.217515
728	S145 (G5)	S	145	DMSO	D	-0.834715
729	S145 (G5)	S	145	KRASi	V	0.897856
730	S145 (G5)	S	145	KRASi	I	0.951597
731	S145 (G5)	S	145	no dox	A	-0.213175
732	S145 (G5)	S	145	DMSO	V	-0.257637
733	S145 (G5)	S	145	DMSO	A	-0.590696
734	S145 (G5)	S	145	KRASi	M	1.15181
735	S145 (G5)	S	145	KRASi	W	1.08263
736	S145 (G5)	S	145	T0	V	0.153782
737	S145 (G5)	S	145	no dox	K	-0.474735
738	S145 (G5)	S	145	DMSO	K	-0.15175
739	S145 (G5)	S	145	T0	V	-0.119509
740	S145 (G5)	S	145	KRASi	D	1.26253
741	S145 (G5)	S	145	no dox	M	0.168543
742	S145 (G5)	S	145	KRASi	H	0.797774
743	S145 (G5)	S	145	no dox	K	0.077718
744	S145 (G5)	S	145	DMSO	C	-0.532154
745	S145 (G5)	S	145	T0	W	-0.241552
746	S145 (G5)	S	145	T0	K	-0.205608
747	S145 (G5)	S	145	DMSO	I	-0.144591
748	S145 (G5)	S	145	KRASi	W	0.891748
749	S145 (G5)	S	145	no dox	V	-0.132261
750	S145 (G5)	S	145	KRASi	A	0.634732
751	S145 (G5)	S	145	KRASi	H	1.00486
752	S145 (G5)	S	145	DMSO	I	-0.22633
753	S145 (G5)	S	145	T0	W	-0.0537814
754	S145 (G5)	S	145	KRASi	K	1.17718
755	S145 (G5)	S	145	no dox	H	-0.582461
756	S145 (G5)	S	145	no dox	H	-0.332557
757	S145 (G5)	S	145	KRASi	R	0.936579
758	S145 (G5)	S	145	no dox	W	-0.480727
759	S145 (G5)	S	145	no dox	R	0.101521
760	S145 (G5)	S	145	KRASi	C	1.05623
761	S145 (G5)	S	145	no dox	I	0.358932
762	S145 (G5)	S	145	DMSO	H	-0.566744
763	S145 (G5)	S	145	T0	D	-0.388401
764	S145 (G5)	S	145	KRASi	K	1.0097
765	S145 (G5)	S	145	T0	R	-0.0534096
766	S145 (G5)	S	145	no dox	I	-0.00942626
767	S145 (G5)	S	145	DMSO	V	-0.185785
768	S145 (G5)	S	145	T0	K	0.104831
769	S145 (G5)	S	145	T0	M	0.00741867
770	S145 (G5)	S	145	no dox	C	0.0274172
771	S145 (G5)	S	145	T0	V	-0.0342723
772	S145 (G5)	S	145	DMSO	W	-0.142579
773	S145 (G5)	S	145	DMSO	W	-0.353455
774	S145 (G5)	S	145	DMSO	K	-0.200324
775	S145 (G5)	S	145	T0	A	0.221956
776	S145 (G5)	S	145	T0	A	0.177751
777	S145 (G5)	S	145	KRASi	D	1.47522
778	S145 (G5)	S	145	no dox	M	-0.0194805
779	S145 (G5)	S	145	T0	H	-0.220507
780	S145 (G5)	S	145	T0	E	-0.115073
781	S145 (G5)	S	145	DMSO	W	-0.215391
782	S145 (G5)	S	145	KRASi	R	1.01202
783	S145 (G5)	S	145	T0	E	0.120661
784	S145 (G5)	S	145	KRASi	A	0.42168
785	S145 (G5)	S	145	DMSO	V	0.137902
786	S145 (G5)	S	145	T0	R	0.101608
787	S145 (G5)	S	145	T0	I	0.0577493
788	S145 (G5)	S	145	T0	H	0.117657
789	S145 (G5)	S	145	no dox	C	0.303007
790	S145 (G5)	S	145	DMSO	C	-0.0842798
791	S145 (G5)	S	145	KRASi	I	1.16839
792	S145 (G5)	S	145	DMSO	D	0.226023
793	S145 (G5)	S	145	T0	M	0.173325
794	S145 (G5)	S	145	KRASi	C	0.905476
795	S145 (G5)	S	145	no dox	C	0.101113
796	S145 (G5)	S	145	DMSO	E	0.113815
797	S145 (G5)	S	145	KRASi	M	0.953149
798	S145 (G5)	S	145	no dox	I	0.137993
799	S145 (G5)	S	145	T0	D	0.0551683
800	S145 (G5)	S	145	KRASi	D	1.54735
801	S145 (G5)	S	145	KRASi	E	1.27893
802	S145 (G5)	S	145	DMSO	M	-0.0762708
803	S145 (G5)	S	145	DMSO	I	-0.296737
804	S145 (G5)	S	145	no dox	E	0.566444
805	S145 (G5)	S	145	DMSO	R	0.0126416
806	S145 (G5)	S	145	T0	H	0.10285
807	S145 (G5)	S	145	no dox	M	0.0578179
808	S145 (G5)	S	145	KRASi	M	0.919388
809	S145 (G5)	S	145	KRASi	V	1.20655
810	S145 (G5)	S	145	DMSO	R	0.0215192
811	S145 (G5)	S	145	T0	C	0.0342446
812	S145 (G5)	S	145	no dox	D	-0.248056
813	S145 (G5)	S	145	KRASi	K	1.21098
814	S145 (G5)	S	145	no dox	K	-0.103397
815	S145 (G5)	S	145	KRASi	W	0.878264
816	S145 (G5)	S	145	no dox	V	0.0579788
817	S145 (G5)	S	145	T0	K	0.100777
818	S145 (G5)	S	145	no dox	A	-0.334081
819	S145 (G5)	S	145	no dox	H	-0.330338
820	S145 (G5)	S	145	no dox	R	0.0277939
821	S145 (G5)	S	145	no dox	W	-0.0630961
822	S145 (G5)	S	145	no dox	W	-0.176658
823	S145 (G5)	S	145	KRASi	H	1.48404
824	S145 (G5)	S	145	T0	W	0.295333
825	S145 (G5)	S	145	T0	D	0.333233
826	S145 (G5)	S	145	DMSO	M	-0.313749
827	S145 (G5)	S	145	DMSO	K	-0.221814
828	S145 (G5)	S	145	no dox	D	-0.527863
1	A146 (G5)	A	146	DMSO	S	-0.107932
2	A146 (G5)	A	146	DMSO	T	-0.164958
3	A146 (G5)	A	146	T0	S	0.0905615
4	A146 (G5)	A	146	no dox	S	0.493836
5	A146 (G5)	A	146	T0	S	-0.195228
6	A146 (G5)	A	146	KRASi	M	0.956833
7	A146 (G5)	A	146	KRASi	M	1.16526
8	A146 (G5)	A	146	KRASi	S	0.967023
9	A146 (G5)	A	146	DMSO	G	-0.735492
10	A146 (G5)	A	146	KRASi	V	1.28915
11	A146 (G5)	A	146	no dox	C	0.268312
12	A146 (G5)	A	146	T0	M	0.0989415
13	A146 (G5)	A	146	KRASi	G	0.667026
14	A146 (G5)	A	146	T0	P	0.55515
15	A146 (G5)	A	146	DMSO	S	0.303971
16	A146 (G5)	A	146	DMSO	P	0.453244
17	A146 (G5)	A	146	T0	G	-0.175746
18	A146 (G5)	A	146	DMSO	V	-0.541551
19	A146 (G5)	A	146	KRASi	V	1.21553
20	A146 (G5)	A	146	DMSO	G	-0.274118
21	A146 (G5)	A	146	T0	V	0.0287606
22	A146 (G5)	A	146	no dox	G	0.0803873
23	A146 (G5)	A	146	no dox	M	0.124544
24	A146 (G5)	A	146	DMSO	G	-0.253247
25	A146 (G5)	A	146	no dox	S	0.100612
26	A146 (G5)	A	146	KRASi	T	0.73936
27	A146 (G5)	A	146	KRASi	G	1.20862
28	A146 (G5)	A	146	T0	C	-0.124063
29	A146 (G5)	A	146	no dox	V	-0.261367
30	A146 (G5)	A	146	no dox	G	-0.417977
31	A146 (G5)	A	146	KRASi	G	1.36919
32	A146 (G5)	A	146	T0	M	-0.109765
33	A146 (G5)	A	146	KRASi	C	0.649603
34	A146 (G5)	A	146	T0	T	0.026103
35	A146 (G5)	A	146	T0	C	0.124375
36	A146 (G5)	A	146	DMSO	C	-0.293207
37	A146 (G5)	A	146	T0	T	-0.139374
38	A146 (G5)	A	146	KRASi	M	1.15544
39	A146 (G5)	A	146	DMSO	V	-0.296692
40	A146 (G5)	A	146	KRASi	V	1.28627
41	A146 (G5)	A	146	DMSO	T	-0.120072
42	A146 (G5)	A	146	KRASi	C	0.632334
43	A146 (G5)	A	146	T0	P	-0.00826044
44	A146 (G5)	A	146	T0	V	0.0735444
45	A146 (G5)	A	146	KRASi	S	1.35621
46	A146 (G5)	A	146	DMSO	T	-0.365102
47	A146 (G5)	A	146	no dox	T	-0.17098
48	A146 (G5)	A	146	KRASi	T	0.542638
49	A146 (G5)	A	146	T0	M	0.0108236
50	A146 (G5)	A	146	KRASi	C	1.09363
51	A146 (G5)	A	146	KRASi	P	1.39862
52	A146 (G5)	A	146	DMSO	C	0.114832
53	A146 (G5)	A	146	no dox	T	-0.27628
54	A146 (G5)	A	146	T0	V	-0.102305
55	A146 (G5)	A	146	T0	G	-0.0401037
56	A146 (G5)	A	146	no dox	C	-0.237459
57	A146 (G5)	A	146	T0	C	-0.000311326
58	A146 (G5)	A	146	DMSO	C	-0.143289
59	A146 (G5)	A	146	DMSO	M	0.0317372
60	A146 (G5)	A	146	DMSO	V	-0.101957
61	A146 (G5)	A	146	KRASi	P	1.41321
62	A146 (G5)	A	146	no dox	P	0.222301
63	A146 (G5)	A	146	no dox	P	-0.046708
64	A146 (G5)	A	146	DMSO	P	-0.389971
65	A146 (G5)	A	146	no dox	P	0.12338
66	A146 (G5)	A	146	no dox	G	0.43029
67	A146 (G5)	A	146	T0	S	0.104666
68	A146 (G5)	A	146	no dox	M	-0.178918
69	A146 (G5)	A	146	T0	T	0.113271
70	A146 (G5)	A	146	no dox	S	0.306886
71	A146 (G5)	A	146	DMSO	P	-0.381066
72	A146 (G5)	A	146	KRASi	P	1.65316
73	A146 (G5)	A	146	KRASi	S	1.01614
74	A146 (G5)	A	146	no dox	T	-0.089904
75	A146 (G5)	A	146	T0	P	-0.546889
76	A146 (G5)	A	146	DMSO	M	-0.411528
77	A146 (G5)	A	146	no dox	M	-0.0778326
78	A146 (G5)	A	146	no dox	C	0.244392
79	A146 (G5)	A	146	T0	G	0.21585
80	A146 (G5)	A	146	no dox	V	0.0466537
81	A146 (G5)	A	146	KRASi	T	0.713783
82	A146 (G5)	A	146	DMSO	S	-0.026015
83	A146 (G5)	A	146	no dox	V	0.148527
84	A146 (G5)	A	146	DMSO	M	0.0363098
529	K147 (G5)	K	147	DMSO	D	-0.0663881
530	K147 (G5)	K	147	no dox	D	0.272728
531	K147 (G5)	K	147	no dox	A	-0.252695
532	K147 (G5)	K	147	KRASi	P	1.2008
533	K147 (G5)	K	147	no dox	D	-0.129453
534	K147 (G5)	K	147	T0	A	-0.294703
535	K147 (G5)	K	147	T0	G	0.104842
536	K147 (G5)	K	147	DMSO	P	-0.257307
537	K147 (G5)	K	147	T0	W	-0.0344255
538	K147 (G5)	K	147	DMSO	D	0.152979
539	K147 (G5)	K	147	DMSO	T	-0.611744
540	K147 (G5)	K	147	T0	T	0.0353472
541	K147 (G5)	K	147	KRASi	D	1.31139
542	K147 (G5)	K	147	KRASi	W	0.596566
543	K147 (G5)	K	147	T0	A	0.344688
544	K147 (G5)	K	147	DMSO	A	-0.217259
545	K147 (G5)	K	147	KRASi	H	0.973957
546	K147 (G5)	K	147	no dox	W	-0.270903
547	K147 (G5)	K	147	no dox	A	0.325652
548	K147 (G5)	K	147	KRASi	P	0.905326
549	K147 (G5)	K	147	KRASi	D	1.8696
550	K147 (G5)	K	147	T0	W	-0.0507132
551	K147 (G5)	K	147	T0	A	-0.0499843
552	K147 (G5)	K	147	KRASi	A	0.383531
553	K147 (G5)	K	147	no dox	P	-0.0510812
554	K147 (G5)	K	147	DMSO	P	-0.251537
555	K147 (G5)	K	147	no dox	H	0.0239908
556	K147 (G5)	K	147	no dox	G	0.34308
557	K147 (G5)	K	147	T0	T	-0.283809
558	K147 (G5)	K	147	T0	P	-0.0339082
559	K147 (G5)	K	147	DMSO	A	-0.320808
560	K147 (G5)	K	147	KRASi	T	0.911079
561	K147 (G5)	K	147	T0	D	0.0277657
562	K147 (G5)	K	147	DMSO	P	-0.552137
563	K147 (G5)	K	147	DMSO	W	-0.305229
564	K147 (G5)	K	147	T0	T	0.248462
565	K147 (G5)	K	147	DMSO	D	0.292933
566	K147 (G5)	K	147	T0	D	0.265647
567	K147 (G5)	K	147	no dox	T	-0.0397894
568	K147 (G5)	K	147	KRASi	T	0.641737
569	K147 (G5)	K	147	DMSO	H	-0.597225
570	K147 (G5)	K	147	KRASi	W	0.763924
571	K147 (G5)	K	147	no dox	G	0.182478
572	K147 (G5)	K	147	T0	G	-0.142066
573	K147 (G5)	K	147	KRASi	D	1.59866
574	K147 (G5)	K	147	T0	G	0.037224
575	K147 (G5)	K	147	no dox	T	-0.236945
576	K147 (G5)	K	147	DMSO	A	-0.206959
577	K147 (G5)	K	147	T0	W	0.0851387
578	K147 (G5)	K	147	T0	H	0.111538
579	K147 (G5)	K	147	T0	P	-0.0770985
580	K147 (G5)	K	147	KRASi	H	0.773303
581	K147 (G5)	K	147	DMSO	W	-0.236908
582	K147 (G5)	K	147	no dox	P	-0.317986
583	K147 (G5)	K	147	DMSO	G	-0.159966
584	K147 (G5)	K	147	T0	D	-0.293412
585	K147 (G5)	K	147	T0	P	0.111007
586	K147 (G5)	K	147	DMSO	T	-0.0689662
587	K147 (G5)	K	147	T0	H	-0.0860381
588	K147 (G5)	K	147	DMSO	G	-0.662541
589	K147 (G5)	K	147	KRASi	T	0.821891
590	K147 (G5)	K	147	no dox	W	-0.333242
591	K147 (G5)	K	147	no dox	D	-0.114327
592	K147 (G5)	K	147	KRASi	G	1.353
593	K147 (G5)	K	147	DMSO	G	-0.437386
594	K147 (G5)	K	147	no dox	G	-0.0631226
595	K147 (G5)	K	147	DMSO	H	0.0783702
596	K147 (G5)	K	147	no dox	T	0.458248
597	K147 (G5)	K	147	no dox	H	-0.236295
598	K147 (G5)	K	147	KRASi	A	0.595521
599	K147 (G5)	K	147	KRASi	H	0.807424
600	K147 (G5)	K	147	T0	H	-0.0254996
601	K147 (G5)	K	147	no dox	A	0.00837976
602	K147 (G5)	K	147	DMSO	H	-0.321774
603	K147 (G5)	K	147	no dox	W	-0.0431731
604	K147 (G5)	K	147	DMSO	W	-0.143988
605	K147 (G5)	K	147	KRASi	G	0.909032
606	K147 (G5)	K	147	KRASi	W	0.722245
607	K147 (G5)	K	147	KRASi	P	0.403438
608	K147 (G5)	K	147	DMSO	T	-1.20948
609	K147 (G5)	K	147	KRASi	G	1.11144
610	K147 (G5)	K	147	KRASi	A	0.726169
611	K147 (G5)	K	147	no dox	P	-0.118741
612	K147 (G5)	K	147	no dox	H	-0.299006
1081	Y4 (Œ≤1)	Y	4	DMSO	P	-0.168785
1082	Y4 (Œ≤1)	Y	4	DMSO	P	-0.099433
1083	Y4 (Œ≤1)	Y	4	T0	P	0.0839905
1084	Y4 (Œ≤1)	Y	4	T0	P	0.503014
1085	Y4 (Œ≤1)	Y	4	no dox	P	0.524449
1086	Y4 (Œ≤1)	Y	4	no dox	P	0.0155987
1087	Y4 (Œ≤1)	Y	4	KRASi	P	1.59894
1088	Y4 (Œ≤1)	Y	4	KRASi	P	1.53174
1089	Y4 (Œ≤1)	Y	4	DMSO	P	-0.295593
1090	Y4 (Œ≤1)	Y	4	KRASi	P	1.74581
1091	Y4 (Œ≤1)	Y	4	T0	P	-0.587004
1092	Y4 (Œ≤1)	Y	4	no dox	P	0.262511
949	V8 (Œ≤1)	V	8	DMSO	Q	-0.448879
950	V8 (Œ≤1)	V	8	DMSO	Q	-0.316003
951	V8 (Œ≤1)	V	8	T0	T	0.142063
952	V8 (Œ≤1)	V	8	DMSO	S	-0.153738
953	V8 (Œ≤1)	V	8	DMSO	S	-0.24154
954	V8 (Œ≤1)	V	8	DMSO	G	0.0151993
955	V8 (Œ≤1)	V	8	T0	E	-0.175022
956	V8 (Œ≤1)	V	8	no dox	C	0.260138
957	V8 (Œ≤1)	V	8	DMSO	D	0.0500534
958	V8 (Œ≤1)	V	8	DMSO	C	-0.295133
959	V8 (Œ≤1)	V	8	no dox	Q	-0.19709
960	V8 (Œ≤1)	V	8	DMSO	W	-0.116839
961	V8 (Œ≤1)	V	8	T0	Y	0.204833
962	V8 (Œ≤1)	V	8	no dox	S	0.310146
963	V8 (Œ≤1)	V	8	T0	T	0.229416
964	V8 (Œ≤1)	V	8	T0	W	0.109428
965	V8 (Œ≤1)	V	8	KRASi	G	0.875138
966	V8 (Œ≤1)	V	8	no dox	G	-0.255193
967	V8 (Œ≤1)	V	8	T0	T	-0.371479
968	V8 (Œ≤1)	V	8	DMSO	L	0.307322
969	V8 (Œ≤1)	V	8	DMSO	D	0.364642
970	V8 (Œ≤1)	V	8	KRASi	D	1.42695
971	V8 (Œ≤1)	V	8	T0	S	-0.00886024
972	V8 (Œ≤1)	V	8	KRASi	E	0.798013
973	V8 (Œ≤1)	V	8	T0	C	-0.135696
974	V8 (Œ≤1)	V	8	DMSO	Y	-0.289024
975	V8 (Œ≤1)	V	8	T0	Q	-0.000627401
976	V8 (Œ≤1)	V	8	no dox	L	0.096839
977	V8 (Œ≤1)	V	8	T0	D	-0.262046
978	V8 (Œ≤1)	V	8	DMSO	Y	-0.187452
979	V8 (Œ≤1)	V	8	T0	G	0.0935255
980	V8 (Œ≤1)	V	8	KRASi	S	1.35241
981	V8 (Œ≤1)	V	8	DMSO	E	-0.205847
982	V8 (Œ≤1)	V	8	KRASi	Q	1.236
983	V8 (Œ≤1)	V	8	no dox	D	0.556208
984	V8 (Œ≤1)	V	8	DMSO	E	-0.211538
985	V8 (Œ≤1)	V	8	KRASi	Y	0.863722
986	V8 (Œ≤1)	V	8	no dox	E	-0.0925123
987	V8 (Œ≤1)	V	8	KRASi	L	1.28901
988	V8 (Œ≤1)	V	8	KRASi	D	1.53643
989	V8 (Œ≤1)	V	8	no dox	S	0.0372867
990	V8 (Œ≤1)	V	8	no dox	E	0.29239
991	V8 (Œ≤1)	V	8	DMSO	C	-0.241348
992	V8 (Œ≤1)	V	8	T0	Q	0.14508
993	V8 (Œ≤1)	V	8	T0	P	-0.114657
994	V8 (Œ≤1)	V	8	no dox	T	-0.0665604
995	V8 (Œ≤1)	V	8	KRASi	P	1.40351
996	V8 (Œ≤1)	V	8	T0	C	0.20798
997	V8 (Œ≤1)	V	8	no dox	C	-0.139769
998	V8 (Œ≤1)	V	8	no dox	W	0.138376
999	V8 (Œ≤1)	V	8	no dox	W	0.185706
1000	V8 (Œ≤1)	V	8	KRASi	T	1.23388
1001	V8 (Œ≤1)	V	8	KRASi	E	0.704824
1002	V8 (Œ≤1)	V	8	KRASi	P	0.990494
1003	V8 (Œ≤1)	V	8	KRASi	S	1.20889
1004	V8 (Œ≤1)	V	8	DMSO	G	-0.0581455
1005	V8 (Œ≤1)	V	8	KRASi	W	1.18441
1006	V8 (Œ≤1)	V	8	no dox	Y	-0.314455
1007	V8 (Œ≤1)	V	8	DMSO	P	0.282269
1008	V8 (Œ≤1)	V	8	KRASi	Y	0.591527
1009	V8 (Œ≤1)	V	8	DMSO	G	-0.345472
1010	V8 (Œ≤1)	V	8	no dox	D	0.379926
1011	V8 (Œ≤1)	V	8	T0	E	-0.00222837
1012	V8 (Œ≤1)	V	8	KRASi	G	1.20817
1013	V8 (Œ≤1)	V	8	KRASi	P	1.27544
1014	V8 (Œ≤1)	V	8	KRASi	D	1.33248
1015	V8 (Œ≤1)	V	8	no dox	Y	-0.0801947
1016	V8 (Œ≤1)	V	8	DMSO	E	-0.351161
1017	V8 (Œ≤1)	V	8	KRASi	T	1.29804
1018	V8 (Œ≤1)	V	8	T0	P	-0.16313
1019	V8 (Œ≤1)	V	8	DMSO	Q	0.146096
1020	V8 (Œ≤1)	V	8	DMSO	S	-0.0873595
1021	V8 (Œ≤1)	V	8	DMSO	D	0.196257
1022	V8 (Œ≤1)	V	8	KRASi	W	0.992818
1023	V8 (Œ≤1)	V	8	DMSO	P	0.546197
1024	V8 (Œ≤1)	V	8	DMSO	L	0.115031
1025	V8 (Œ≤1)	V	8	DMSO	L	0.207837
1026	V8 (Œ≤1)	V	8	DMSO	T	0.141713
1027	V8 (Œ≤1)	V	8	DMSO	C	-0.316437
1028	V8 (Œ≤1)	V	8	T0	L	-0.151533
1029	V8 (Œ≤1)	V	8	T0	S	0.133825
1030	V8 (Œ≤1)	V	8	no dox	T	0.0566024
1031	V8 (Œ≤1)	V	8	T0	Q	-0.144453
1032	V8 (Œ≤1)	V	8	T0	S	-0.124965
1033	V8 (Œ≤1)	V	8	no dox	G	-0.271101
1034	V8 (Œ≤1)	V	8	T0	C	-0.0722845
1035	V8 (Œ≤1)	V	8	T0	Y	-0.134142
1036	V8 (Œ≤1)	V	8	T0	L	-0.174571
1037	V8 (Œ≤1)	V	8	KRASi	C	0.745665
1038	V8 (Œ≤1)	V	8	T0	G	-0.090765
1039	V8 (Œ≤1)	V	8	no dox	Q	0.102871
1040	V8 (Œ≤1)	V	8	no dox	P	0.312749
1041	V8 (Œ≤1)	V	8	T0	D	0.0534255
1042	V8 (Œ≤1)	V	8	KRASi	C	0.548954
1043	V8 (Œ≤1)	V	8	DMSO	P	0.176595
1044	V8 (Œ≤1)	V	8	DMSO	T	-0.319266
1045	V8 (Œ≤1)	V	8	no dox	D	0.144045
1046	V8 (Œ≤1)	V	8	no dox	Q	0.110031
1047	V8 (Œ≤1)	V	8	T0	P	0.277787
1048	V8 (Œ≤1)	V	8	KRASi	L	1.31202
1049	V8 (Œ≤1)	V	8	no dox	S	0.016648
1050	V8 (Œ≤1)	V	8	T0	W	-0.102939
1051	V8 (Œ≤1)	V	8	no dox	P	0.466854
1052	V8 (Œ≤1)	V	8	DMSO	W	-0.0394898
1053	V8 (Œ≤1)	V	8	KRASi	L	1.17074
1054	V8 (Œ≤1)	V	8	KRASi	S	1.21089
1055	V8 (Œ≤1)	V	8	no dox	C	-0.0476847
1056	V8 (Œ≤1)	V	8	KRASi	E	0.583808
1057	V8 (Œ≤1)	V	8	no dox	L	0.40308
1058	V8 (Œ≤1)	V	8	DMSO	Y	0.0897144
1059	V8 (Œ≤1)	V	8	KRASi	Y	0.828762
1060	V8 (Œ≤1)	V	8	T0	W	-0.00648921
1061	V8 (Œ≤1)	V	8	no dox	P	0.0627472
1062	V8 (Œ≤1)	V	8	T0	G	-0.00276048
1063	V8 (Œ≤1)	V	8	KRASi	Q	1.04146
1064	V8 (Œ≤1)	V	8	no dox	T	0.204781
1065	V8 (Œ≤1)	V	8	KRASi	T	1.25608
1066	V8 (Œ≤1)	V	8	no dox	G	0.205405
1067	V8 (Œ≤1)	V	8	KRASi	Q	0.913191
1068	V8 (Œ≤1)	V	8	no dox	E	0.171678
1069	V8 (Œ≤1)	V	8	T0	L	0.326104
1070	V8 (Œ≤1)	V	8	KRASi	W	1.04449
1071	V8 (Œ≤1)	V	8	no dox	W	0.151336
1072	V8 (Œ≤1)	V	8	DMSO	W	-0.197833
1073	V8 (Œ≤1)	V	8	T0	E	0.17725
1074	V8 (Œ≤1)	V	8	T0	D	0.20862
1075	V8 (Œ≤1)	V	8	KRASi	G	1.08105
1076	V8 (Œ≤1)	V	8	no dox	L	0.356276
1077	V8 (Œ≤1)	V	8	T0	Y	-0.0706908
1078	V8 (Œ≤1)	V	8	KRASi	C	0.379397
1079	V8 (Œ≤1)	V	8	no dox	Y	-0.219196
1080	V8 (Œ≤1)	V	8	DMSO	T	-0.525888
121	A18 (Œ±1)	A	18	T0	I	-0.0632967
122	A18 (Œ±1)	A	18	DMSO	V	0.0201858
123	A18 (Œ±1)	A	18	T0	G	0.0113732
124	A18 (Œ±1)	A	18	no dox	G	-0.0827981
125	A18 (Œ±1)	A	18	T0	I	0.0311949
126	A18 (Œ±1)	A	18	DMSO	G	-0.280131
127	A18 (Œ±1)	A	18	T0	M	-0.0624198
128	A18 (Œ±1)	A	18	DMSO	I	0.036875
129	A18 (Œ±1)	A	18	KRASi	Q	1.44168
130	A18 (Œ±1)	A	18	no dox	I	0.0575989
131	A18 (Œ±1)	A	18	no dox	V	-0.00805706
132	A18 (Œ±1)	A	18	KRASi	V	1.14314
133	A18 (Œ±1)	A	18	T0	M	0.0717552
134	A18 (Œ±1)	A	18	no dox	M	0.0287314
135	A18 (Œ±1)	A	18	no dox	G	0.156584
136	A18 (Œ±1)	A	18	no dox	Q	0.119172
137	A18 (Œ±1)	A	18	DMSO	M	0.194343
138	A18 (Œ±1)	A	18	T0	V	0.0649319
139	A18 (Œ±1)	A	18	no dox	I	0.0976534
140	A18 (Œ±1)	A	18	T0	Q	-0.254984
141	A18 (Œ±1)	A	18	KRASi	Q	1.17221
142	A18 (Œ±1)	A	18	T0	Q	0.0920793
143	A18 (Œ±1)	A	18	KRASi	I	1.40743
144	A18 (Œ±1)	A	18	no dox	Q	-0.181815
145	A18 (Œ±1)	A	18	DMSO	V	-0.143724
146	A18 (Œ±1)	A	18	T0	I	0.0321019
147	A18 (Œ±1)	A	18	DMSO	G	-0.22172
148	A18 (Œ±1)	A	18	DMSO	I	0.145318
149	A18 (Œ±1)	A	18	DMSO	G	-0.15193
150	A18 (Œ±1)	A	18	DMSO	V	0.144818
151	A18 (Œ±1)	A	18	KRASi	G	0.793324
152	A18 (Œ±1)	A	18	KRASi	M	0.787688
153	A18 (Œ±1)	A	18	T0	V	-0.0966951
154	A18 (Œ±1)	A	18	KRASi	V	1.27533
155	A18 (Œ±1)	A	18	KRASi	M	1.12172
156	A18 (Œ±1)	A	18	KRASi	G	0.838565
157	A18 (Œ±1)	A	18	DMSO	Q	-0.32857
158	A18 (Œ±1)	A	18	T0	V	0.0317632
159	A18 (Œ±1)	A	18	DMSO	M	-0.13549
160	A18 (Œ±1)	A	18	KRASi	M	1.05406
161	A18 (Œ±1)	A	18	T0	M	-0.00933534
162	A18 (Œ±1)	A	18	DMSO	I	-0.0743692
163	A18 (Œ±1)	A	18	KRASi	Q	1.18764
164	A18 (Œ±1)	A	18	no dox	Q	-0.146233
165	A18 (Œ±1)	A	18	T0	G	0.0204422
166	A18 (Œ±1)	A	18	DMSO	M	0.042978
167	A18 (Œ±1)	A	18	KRASi	I	1.26381
168	A18 (Œ±1)	A	18	no dox	V	0.203347
169	A18 (Œ±1)	A	18	KRASi	G	0.643954
170	A18 (Œ±1)	A	18	no dox	G	-0.046524
171	A18 (Œ±1)	A	18	no dox	I	0.175739
172	A18 (Œ±1)	A	18	KRASi	I	1.3955
173	A18 (Œ±1)	A	18	T0	Q	0.162905
174	A18 (Œ±1)	A	18	DMSO	Q	0.0847659
175	A18 (Œ±1)	A	18	no dox	V	0.181833
176	A18 (Œ±1)	A	18	KRASi	V	1.62039
177	A18 (Œ±1)	A	18	no dox	M	0.0334171
178	A18 (Œ±1)	A	18	T0	G	-0.0318154
179	A18 (Œ±1)	A	18	no dox	M	0.0383265
180	A18 (Œ±1)	A	18	DMSO	Q	-0.0450646
613	L23 (Œ±1)	L	23	no dox	R	0.335166
614	L23 (Œ±1)	L	23	KRASi	N	1.63782
615	L23 (Œ±1)	L	23	no dox	N	0.0853138
616	L23 (Œ±1)	L	23	T0	R	0.0654242
617	L23 (Œ±1)	L	23	DMSO	N	-0.044884
618	L23 (Œ±1)	L	23	KRASi	R	0.864251
619	L23 (Œ±1)	L	23	T0	G	0.366008
620	L23 (Œ±1)	L	23	DMSO	G	0.200051
621	L23 (Œ±1)	L	23	T0	G	-0.39745
622	L23 (Œ±1)	L	23	DMSO	R	0.116347
623	L23 (Œ±1)	L	23	T0	N	-0.292287
624	L23 (Œ±1)	L	23	KRASi	R	1.05937
625	L23 (Œ±1)	L	23	T0	N	-0.141718
626	L23 (Œ±1)	L	23	KRASi	N	1.37851
627	L23 (Œ±1)	L	23	DMSO	N	-0.0136638
628	L23 (Œ±1)	L	23	T0	N	0.434005
629	L23 (Œ±1)	L	23	DMSO	G	-0.033367
630	L23 (Œ±1)	L	23	DMSO	R	-0.360182
631	L23 (Œ±1)	L	23	no dox	G	0.125569
632	L23 (Œ±1)	L	23	no dox	N	0.267432
633	L23 (Œ±1)	L	23	T0	R	-0.415653
634	L23 (Œ±1)	L	23	KRASi	G	0.88688
635	L23 (Œ±1)	L	23	KRASi	N	1.22761
636	L23 (Œ±1)	L	23	no dox	R	0.323795
637	L23 (Œ±1)	L	23	KRASi	G	0.813005
638	L23 (Œ±1)	L	23	T0	G	0.0314426
639	L23 (Œ±1)	L	23	DMSO	G	-0.307745
640	L23 (Œ±1)	L	23	no dox	R	0.0878898
641	L23 (Œ±1)	L	23	DMSO	N	-0.0958623
642	L23 (Œ±1)	L	23	no dox	G	0.13048
643	L23 (Œ±1)	L	23	no dox	N	0.0702724
644	L23 (Œ±1)	L	23	DMSO	R	-0.0757188
645	L23 (Œ±1)	L	23	KRASi	G	0.990658
646	L23 (Œ±1)	L	23	no dox	G	0.229753
647	L23 (Œ±1)	L	23	T0	R	0.350228
648	L23 (Œ±1)	L	23	KRASi	R	1.00388
325	E37 (SI)	E	37	T0	S	-0.179603
326	E37 (SI)	E	37	KRASi	I	1.3087
327	E37 (SI)	E	37	DMSO	S	0.0368423
328	E37 (SI)	E	37	no dox	I	-0.800749
329	E37 (SI)	E	37	KRASi	I	1.20127
330	E37 (SI)	E	37	KRASi	S	1.26775
331	E37 (SI)	E	37	T0	S	0.122023
332	E37 (SI)	E	37	KRASi	S	1.29244
333	E37 (SI)	E	37	no dox	S	-0.180337
334	E37 (SI)	E	37	T0	I	-0.203047
335	E37 (SI)	E	37	T0	I	0.123058
336	E37 (SI)	E	37	no dox	S	0.156321
337	E37 (SI)	E	37	DMSO	I	0.534271
338	E37 (SI)	E	37	DMSO	I	0.364743
339	E37 (SI)	E	37	DMSO	S	-0.0615242
340	E37 (SI)	E	37	KRASi	S	1.30149
341	E37 (SI)	E	37	T0	S	0.0575798
342	E37 (SI)	E	37	DMSO	S	-0.0353872
343	E37 (SI)	E	37	no dox	S	-0.327588
344	E37 (SI)	E	37	KRASi	I	1.28824
345	E37 (SI)	E	37	no dox	I	-0.025285
346	E37 (SI)	E	37	no dox	I	0.455122
347	E37 (SI)	E	37	T0	I	0.079989
348	E37 (SI)	E	37	DMSO	I	0.452886
277	D47 (loop 3)	D	47	KRASi	V	1.4328
278	D47 (loop 3)	D	47	no dox	V	0.563582
279	D47 (loop 3)	D	47	T0	V	2.71762
280	D47 (loop 3)	D	47	no dox	K	-0.222802
281	D47 (loop 3)	D	47	T0	V	-2.96441
282	D47 (loop 3)	D	47	KRASi	V	2.08943
283	D47 (loop 3)	D	47	no dox	K	-3.69692
284	D47 (loop 3)	D	47	KRASi	K	-0.11964
285	D47 (loop 3)	D	47	T0	K	0.290229
286	D47 (loop 3)	D	47	T0	V	0.246781
287	D47 (loop 3)	D	47	DMSO	M	0.0355225
288	D47 (loop 3)	D	47	DMSO	V	-0.300727
289	D47 (loop 3)	D	47	DMSO	K	-0.704652
290	D47 (loop 3)	D	47	T0	M	0.256037
291	D47 (loop 3)	D	47	DMSO	V	-0.184118
292	D47 (loop 3)	D	47	DMSO	K	-3.71892
293	D47 (loop 3)	D	47	no dox	N	-0.436499
294	D47 (loop 3)	D	47	KRASi	N	0.000368354
295	D47 (loop 3)	D	47	T0	M	-0.972004
296	D47 (loop 3)	D	47	DMSO	V	-1.30432
297	D47 (loop 3)	D	47	DMSO	N	-0.412415
298	D47 (loop 3)	D	47	no dox	V	0.67763
299	D47 (loop 3)	D	47	KRASi	V	2.02501
300	D47 (loop 3)	D	47	DMSO	N	-1.97151
301	D47 (loop 3)	D	47	KRASi	M	0.686954
302	D47 (loop 3)	D	47	T0	M	0.715967
303	D47 (loop 3)	D	47	no dox	M	-0.0306516
304	D47 (loop 3)	D	47	KRASi	N	-0.216127
305	D47 (loop 3)	D	47	no dox	K	-0.774084
306	D47 (loop 3)	D	47	T0	N	0.408966
307	D47 (loop 3)	D	47	no dox	M	0.71815
308	D47 (loop 3)	D	47	no dox	N	-0.45871
309	D47 (loop 3)	D	47	KRASi	N	0.0379826
310	D47 (loop 3)	D	47	DMSO	N	-1.49004
311	D47 (loop 3)	D	47	no dox	M	1.3151
312	D47 (loop 3)	D	47	KRASi	M	0.818314
313	D47 (loop 3)	D	47	DMSO	M	-5.36406
314	D47 (loop 3)	D	47	DMSO	M	-2.06875
315	D47 (loop 3)	D	47	no dox	V	1.90456
316	D47 (loop 3)	D	47	KRASi	K	0.572069
317	D47 (loop 3)	D	47	T0	K	-0.962883
318	D47 (loop 3)	D	47	T0	N	-0.0792675
319	D47 (loop 3)	D	47	KRASi	K	0.538526
320	D47 (loop 3)	D	47	T0	N	-0.329698
321	D47 (loop 3)	D	47	KRASi	M	0.783519
322	D47 (loop 3)	D	47	no dox	N	-0.172588
323	D47 (loop 3)	D	47	T0	K	0.672654
324	D47 (loop 3)	D	47	DMSO	K	-3.5912
829	V152 (Œ±5)	V	152	DMSO	Q	0.336531
830	V152 (Œ±5)	V	152	DMSO	R	-0.164512
831	V152 (Œ±5)	V	152	KRASi	G	0.618702
832	V152 (Œ±5)	V	152	KRASi	W	0.743242
833	V152 (Œ±5)	V	152	DMSO	H	-0.232952
834	V152 (Œ±5)	V	152	T0	S	0.302174
835	V152 (Œ±5)	V	152	no dox	D	0.00864492
836	V152 (Œ±5)	V	152	DMSO	R	0.0574481
837	V152 (Œ±5)	V	152	no dox	S	0.291208
838	V152 (Œ±5)	V	152	T0	K	0.0497312
839	V152 (Œ±5)	V	152	T0	D	0.0427304
840	V152 (Œ±5)	V	152	no dox	G	-0.0236107
841	V152 (Œ±5)	V	152	T0	G	-0.233207
842	V152 (Œ±5)	V	152	no dox	D	0.0109862
843	V152 (Œ±5)	V	152	DMSO	Q	0.0690448
844	V152 (Œ±5)	V	152	no dox	K	-0.134035
845	V152 (Œ±5)	V	152	no dox	Q	-0.043468
846	V152 (Œ±5)	V	152	T0	Q	-0.236629
847	V152 (Œ±5)	V	152	KRASi	I	0.795873
848	V152 (Œ±5)	V	152	no dox	D	0.217904
849	V152 (Œ±5)	V	152	DMSO	S	-0.465405
850	V152 (Œ±5)	V	152	T0	P	-0.0439233
851	V152 (Œ±5)	V	152	T0	I	-0.0259629
852	V152 (Œ±5)	V	152	no dox	I	0.103461
853	V152 (Œ±5)	V	152	no dox	Q	-0.441137
854	V152 (Œ±5)	V	152	T0	Q	0.0683331
855	V152 (Œ±5)	V	152	T0	W	-0.106769
856	V152 (Œ±5)	V	152	DMSO	D	0.50116
857	V152 (Œ±5)	V	152	no dox	S	0.267438
858	V152 (Œ±5)	V	152	KRASi	P	0.500716
859	V152 (Œ±5)	V	152	T0	R	-0.15902
860	V152 (Œ±5)	V	152	no dox	Q	0.172045
861	V152 (Œ±5)	V	152	no dox	I	0.102573
862	V152 (Œ±5)	V	152	KRASi	K	1.50176
863	V152 (Œ±5)	V	152	DMSO	G	0.0554854
864	V152 (Œ±5)	V	152	DMSO	S	0.0730333
865	V152 (Œ±5)	V	152	DMSO	S	-0.273604
866	V152 (Œ±5)	V	152	KRASi	S	0.0505312
867	V152 (Œ±5)	V	152	no dox	H	0.193571
868	V152 (Œ±5)	V	152	KRASi	G	0.74816
869	V152 (Œ±5)	V	152	no dox	I	-0.0679171
870	V152 (Œ±5)	V	152	no dox	W	-0.0487076
871	V152 (Œ±5)	V	152	T0	H	-0.193853
872	V152 (Œ±5)	V	152	DMSO	H	-0.17673
873	V152 (Œ±5)	V	152	DMSO	G	-0.038152
874	V152 (Œ±5)	V	152	KRASi	S	0.766659
875	V152 (Œ±5)	V	152	T0	P	0.0181658
876	V152 (Œ±5)	V	152	DMSO	I	-0.0101672
877	V152 (Œ±5)	V	152	DMSO	P	0.163016
878	V152 (Œ±5)	V	152	DMSO	H	-0.284638
879	V152 (Œ±5)	V	152	KRASi	R	0.643516
880	V152 (Œ±5)	V	152	DMSO	Q	-0.624107
881	V152 (Œ±5)	V	152	KRASi	H	0.963887
882	V152 (Œ±5)	V	152	DMSO	I	-0.337653
883	V152 (Œ±5)	V	152	no dox	R	-0.341547
884	V152 (Œ±5)	V	152	DMSO	W	-0.0821835
885	V152 (Œ±5)	V	152	no dox	H	0.00206748
886	V152 (Œ±5)	V	152	KRASi	H	0.648103
887	V152 (Œ±5)	V	152	DMSO	P	-1.02018
888	V152 (Œ±5)	V	152	T0	W	-0.0672147
889	V152 (Œ±5)	V	152	KRASi	Q	1.11405
890	V152 (Œ±5)	V	152	T0	H	0.1215
891	V152 (Œ±5)	V	152	KRASi	I	0.243833
892	V152 (Œ±5)	V	152	no dox	P	-0.392906
893	V152 (Œ±5)	V	152	T0	W	0.173984
894	V152 (Œ±5)	V	152	KRASi	Q	1.56654
895	V152 (Œ±5)	V	152	no dox	G	-0.233054
896	V152 (Œ±5)	V	152	DMSO	K	0.136601
897	V152 (Œ±5)	V	152	KRASi	R	0.895934
898	V152 (Œ±5)	V	152	T0	G	-0.0690139
899	V152 (Œ±5)	V	152	KRASi	W	0.826517
900	V152 (Œ±5)	V	152	KRASi	R	1.01733
901	V152 (Œ±5)	V	152	T0	I	0.159411
902	V152 (Œ±5)	V	152	DMSO	D	-0.367274
903	V152 (Œ±5)	V	152	no dox	R	0.160725
904	V152 (Œ±5)	V	152	T0	R	-0.0776703
905	V152 (Œ±5)	V	152	T0	D	0.0231637
906	V152 (Œ±5)	V	152	DMSO	K	-0.281994
907	V152 (Œ±5)	V	152	KRASi	P	0.979534
908	V152 (Œ±5)	V	152	DMSO	D	0.00963817
909	V152 (Œ±5)	V	152	DMSO	G	-0.646796
910	V152 (Œ±5)	V	152	T0	D	-0.065894
911	V152 (Œ±5)	V	152	T0	S	-0.121666
912	V152 (Œ±5)	V	152	no dox	P	-0.54863
913	V152 (Œ±5)	V	152	no dox	G	0.151956
914	V152 (Œ±5)	V	152	no dox	K	0.645957
915	V152 (Œ±5)	V	152	DMSO	W	-0.0196582
916	V152 (Œ±5)	V	152	T0	K	0.187998
917	V152 (Œ±5)	V	152	T0	H	0.072353
918	V152 (Œ±5)	V	152	T0	G	0.302221
919	V152 (Œ±5)	V	152	KRASi	K	1.10727
920	V152 (Œ±5)	V	152	no dox	S	-0.0845795
921	V152 (Œ±5)	V	152	T0	P	0.0257575
922	V152 (Œ±5)	V	152	KRASi	Q	1.22266
923	V152 (Œ±5)	V	152	KRASi	G	1.05234
924	V152 (Œ±5)	V	152	KRASi	I	0.263329
925	V152 (Œ±5)	V	152	no dox	P	0.408121
926	V152 (Œ±5)	V	152	KRASi	K	1.40513
927	V152 (Œ±5)	V	152	T0	K	-0.237729
928	V152 (Œ±5)	V	152	KRASi	W	0.94117
929	V152 (Œ±5)	V	152	DMSO	P	-0.529452
930	V152 (Œ±5)	V	152	KRASi	D	1.33281
931	V152 (Œ±5)	V	152	T0	S	-0.180508
932	V152 (Œ±5)	V	152	DMSO	K	0.219894
933	V152 (Œ±5)	V	152	KRASi	D	1.11133
934	V152 (Œ±5)	V	152	KRASi	H	0.35295
935	V152 (Œ±5)	V	152	KRASi	D	1.00372
936	V152 (Œ±5)	V	152	T0	I	-0.133448
937	V152 (Œ±5)	V	152	KRASi	P	0.81663
938	V152 (Œ±5)	V	152	no dox	W	-0.0740268
939	V152 (Œ±5)	V	152	DMSO	W	-0.135399
940	V152 (Œ±5)	V	152	DMSO	I	-0.943123
941	V152 (Œ±5)	V	152	no dox	W	-0.238041
942	V152 (Œ±5)	V	152	T0	Q	0.168296
943	V152 (Œ±5)	V	152	T0	R	0.23669
944	V152 (Œ±5)	V	152	no dox	R	-0.0366888
945	V152 (Œ±5)	V	152	KRASi	S	0.824491
946	V152 (Œ±5)	V	152	no dox	H	0.207516
947	V152 (Œ±5)	V	152	no dox	K	0.375305
948	V152 (Œ±5)	V	152	DMSO	R	-0.0582599
85	A155 (Œ±5)	A	155	no dox	Q	0.33309
86	A155 (Œ±5)	A	155	T0	P	-0.430148
87	A155 (Œ±5)	A	155	DMSO	Q	-0.21877
88	A155 (Œ±5)	A	155	DMSO	L	0.00709362
89	A155 (Œ±5)	A	155	T0	P	0.172789
90	A155 (Œ±5)	A	155	no dox	Q	0.369247
91	A155 (Œ±5)	A	155	T0	L	-0.248213
92	A155 (Œ±5)	A	155	no dox	P	0.148649
93	A155 (Œ±5)	A	155	T0	Q	0.00720496
94	A155 (Œ±5)	A	155	no dox	P	-0.665924
95	A155 (Œ±5)	A	155	no dox	P	0.00343118
96	A155 (Œ±5)	A	155	KRASi	Q	1.26966
97	A155 (Œ±5)	A	155	DMSO	L	-0.478362
98	A155 (Œ±5)	A	155	no dox	Q	-0.0627137
99	A155 (Œ±5)	A	155	T0	P	0.25736
100	A155 (Œ±5)	A	155	T0	L	-0.133678
101	A155 (Œ±5)	A	155	DMSO	Q	0.0146651
102	A155 (Œ±5)	A	155	T0	L	0.381891
103	A155 (Œ±5)	A	155	KRASi	L	1.08081
104	A155 (Œ±5)	A	155	DMSO	P	0.0363708
105	A155 (Œ±5)	A	155	DMSO	Q	0.034537
106	A155 (Œ±5)	A	155	KRASi	Q	0.894106
107	A155 (Œ±5)	A	155	KRASi	L	0.906609
108	A155 (Œ±5)	A	155	no dox	L	0.0026347
109	A155 (Œ±5)	A	155	no dox	L	0.0421869
110	A155 (Œ±5)	A	155	DMSO	P	-0.361163
111	A155 (Œ±5)	A	155	DMSO	P	0.408172
112	A155 (Œ±5)	A	155	KRASi	Q	0.8195
113	A155 (Œ±5)	A	155	DMSO	L	-0.0970631
114	A155 (Œ±5)	A	155	KRASi	P	1.48634
115	A155 (Œ±5)	A	155	KRASi	L	1.06922
116	A155 (Œ±5)	A	155	no dox	L	0.00987168
117	A155 (Œ±5)	A	155	KRASi	P	1.12757
118	A155 (Œ±5)	A	155	T0	Q	-0.188499
119	A155 (Œ±5)	A	155	KRASi	P	1.57786
120	A155 (Œ±5)	A	155	T0	Q	0.181294
349	F156 (Œ±5)	F	156	T0	H	0.16103
350	F156 (Œ±5)	F	156	KRASi	P	0.768421
351	F156 (Œ±5)	F	156	DMSO	N	-0.458345
352	F156 (Œ±5)	F	156	KRASi	T	1.13562
353	F156 (Œ±5)	F	156	T0	L	0.295886
354	F156 (Œ±5)	F	156	DMSO	S	-0.038937
355	F156 (Œ±5)	F	156	KRASi	P	0.812308
356	F156 (Œ±5)	F	156	DMSO	L	0.4256
357	F156 (Œ±5)	F	156	no dox	T	-0.106322
358	F156 (Œ±5)	F	156	no dox	C	0.340456
359	F156 (Œ±5)	F	156	no dox	L	0.786883
360	F156 (Œ±5)	F	156	T0	S	-0.134415
361	F156 (Œ±5)	F	156	DMSO	T	-0.0336536
362	F156 (Œ±5)	F	156	T0	T	-0.230527
363	F156 (Œ±5)	F	156	no dox	N	-0.25023
364	F156 (Œ±5)	F	156	T0	N	0.168839
365	F156 (Œ±5)	F	156	no dox	H	-0.519911
366	F156 (Œ±5)	F	156	KRASi	L	1.47643
367	F156 (Œ±5)	F	156	DMSO	H	-0.933166
368	F156 (Œ±5)	F	156	KRASi	T	0.940177
369	F156 (Œ±5)	F	156	no dox	H	-0.337917
370	F156 (Œ±5)	F	156	DMSO	N	-0.0388123
371	F156 (Œ±5)	F	156	KRASi	S	0.687816
372	F156 (Œ±5)	F	156	T0	L	0.0528802
373	F156 (Œ±5)	F	156	KRASi	C	0.400391
374	F156 (Œ±5)	F	156	T0	C	-0.0834719
375	F156 (Œ±5)	F	156	DMSO	L	0.0661234
376	F156 (Œ±5)	F	156	DMSO	C	-0.0518859
377	F156 (Œ±5)	F	156	no dox	C	-0.0145605
378	F156 (Œ±5)	F	156	T0	C	0.255069
379	F156 (Œ±5)	F	156	DMSO	P	-0.0113671
380	F156 (Œ±5)	F	156	no dox	S	0.371394
381	F156 (Œ±5)	F	156	KRASi	H	1.03159
382	F156 (Œ±5)	F	156	KRASi	L	1.01388
383	F156 (Œ±5)	F	156	DMSO	P	-0.423289
384	F156 (Œ±5)	F	156	DMSO	N	-0.40463
385	F156 (Œ±5)	F	156	T0	N	-0.140579
386	F156 (Œ±5)	F	156	T0	H	-0.184526
387	F156 (Œ±5)	F	156	KRASi	T	1.04556
388	F156 (Œ±5)	F	156	T0	P	-0.175841
389	F156 (Œ±5)	F	156	KRASi	C	0.900568
390	F156 (Œ±5)	F	156	no dox	P	-0.462744
391	F156 (Œ±5)	F	156	KRASi	N	1.25687
392	F156 (Œ±5)	F	156	no dox	H	-1.05754
393	F156 (Œ±5)	F	156	DMSO	T	0.194672
394	F156 (Œ±5)	F	156	KRASi	H	1.3315
395	F156 (Œ±5)	F	156	KRASi	S	1.38659
396	F156 (Œ±5)	F	156	KRASi	L	1.16072
397	F156 (Œ±5)	F	156	no dox	N	-0.465361
398	F156 (Œ±5)	F	156	no dox	L	0.615952
399	F156 (Œ±5)	F	156	no dox	C	0.0944594
400	F156 (Œ±5)	F	156	T0	P	0.31477
401	F156 (Œ±5)	F	156	T0	T	0.26882
402	F156 (Œ±5)	F	156	KRASi	S	1.06846
403	F156 (Œ±5)	F	156	DMSO	T	-0.559508
404	F156 (Œ±5)	F	156	T0	S	0.145249
405	F156 (Œ±5)	F	156	no dox	T	-0.0905314
406	F156 (Œ±5)	F	156	DMSO	H	-0.15255
407	F156 (Œ±5)	F	156	DMSO	P	-0.711768
408	F156 (Œ±5)	F	156	T0	T	-0.0382928
409	F156 (Œ±5)	F	156	T0	P	-0.13893
410	F156 (Œ±5)	F	156	DMSO	S	-0.0447294
411	F156 (Œ±5)	F	156	no dox	P	-0.465568
412	F156 (Œ±5)	F	156	T0	N	-0.0282603
413	F156 (Œ±5)	F	156	KRASi	N	0.483384
414	F156 (Œ±5)	F	156	KRASi	H	1.10174
415	F156 (Œ±5)	F	156	no dox	S	0.453677
416	F156 (Œ±5)	F	156	DMSO	S	0.560773
417	F156 (Œ±5)	F	156	DMSO	L	0.719343
418	F156 (Œ±5)	F	156	KRASi	N	0.761391
419	F156 (Œ±5)	F	156	T0	L	-0.348766
420	F156 (Œ±5)	F	156	KRASi	P	0.865401
421	F156 (Œ±5)	F	156	no dox	L	0.465487
422	F156 (Œ±5)	F	156	no dox	P	-0.173461
423	F156 (Œ±5)	F	156	T0	S	-0.010834
424	F156 (Œ±5)	F	156	T0	C	-0.171597
425	F156 (Œ±5)	F	156	DMSO	H	-0.747411
426	F156 (Œ±5)	F	156	no dox	T	0.0733323
427	F156 (Œ±5)	F	156	no dox	N	-0.29857
428	F156 (Œ±5)	F	156	no dox	S	-0.118489
429	F156 (Œ±5)	F	156	DMSO	C	-0.795572
430	F156 (Œ±5)	F	156	T0	H	0.0234951
431	F156 (Œ±5)	F	156	KRASi	C	0.593433
432	F156 (Œ±5)	F	156	DMSO	C	-0.966637

## Sheet: Fig. 3b
NA

## Sheet: Fig. 3c
	G12C	G12C/K117Y	G12C/D119A	G12C/A145D	G12C/A146P	G12C/A147D			G12C	G12C/Y4P	G12C/V8S	G12C/L23N	G12C/D47V	G12C/A155P	G12C/F156H
-1	100	100	100	100	100	100		-1	100	100	100	100	100	100	100
0	115.42	125.425	100.494	101.333	93.2833	81.9339		0	88.0025	109.668	110.649	105.021	81.3065	122.788	92.5468
1	27.4885	104.165	61.3049	80.5454	75.7548	47.1478		1	29.6518	96.5172	93.7318	74.2837	55.1929	98.1695	54.0016
2	8.28367	67.1896	4.74926	4.22174	16.2147	1.92566		2	5.75238	66.5604	67.7094	13.5323	41.1147	13.779	4.49097
3	9.80182	3.1662	4.7587	4.86702	2.01961	2.04095		3	6.21581	30.3812	8.51885	0.953037	14.1414	1.14845	2.24306
