# Supplementary material for: Pan-KRAS inhibitor disables oncogenic signalling and tumour growth
Source: Nature. 2023 May 31;619(7968):160–6. doi: 10.1038/s41586-023-06123-3 (PMC10322706; doi:10.1038/s41586-023-06123-3)
Supplement: Supplementary file 8 — Source Data Fig. 4 [file 41586_2023_6123_MOESM8_ESM.xlsx]

## Sheet: Fig. 4a
		NIH3T3	HEK293T	MRC5	MRC9	BXPC3	A375	H1299	H520	H1975	PC9	H1650	HCC827	U87MG	U251MG	MEWO	H358	H2122	CALU1	MIAPACA2	ASPC1	PANC0403	HPAC	PANC1	LS513	SW620	SW480	H727	CAPAN1	A549	PSN1	PATC50	DLD1	LOVO	HCT116	H460	CALU6	C125PM	WIL2NS	LS1034
1	1	100	100	100	100	100	100	100	100	100	100	100	100	100	100	100	100	100	100	100	100	100	100	100	100	100	100	100	100	100	100	100	100	100	100	100	100	100	100	100
10	10	1.52672	1.14943	0.877193	3.7037	2.08333	38.4298	1.02041	18.1818	7.6087	5.55556	27.907	6.29921	15.8799	27.7664	18.0677	76.3636	57.7922	77.2727	90	9.57447	44	47.0588	54.6012	31.25	89.5833	102.778	52.2613	103.529	86.9048	104.722	77.2577	68.0412	35.6061	35.6061	83.908	80	30.4688	30.4688	89.2857
50	50	0.763359	2.29885	0.877193	1.23457	1.04167	16.9421	0	3.40909	1.08696	0.694444	5.81395	1.5748	8.46877	11.9869	9.36604	43.6364	35.7143	27.2727	59	1.06383	13	7.35294	22.0859	12.5	49.3056	80.5556	20.603	64.7059	44.0476	99.4554	67.4794	27.8351	15.9091	15.9091	56.3218	92.7273	2.34375	2.34375	76.7857
100	100	0.763359	2.29885	1.75439	1.23457	1.04167	4.95868	2.04082	2.27273	1.08696	0	1.16279	1.5748	7.63734	8.40508	7.57735	20.9091	14.2857	9.09091	42	2.12766	7	2.94118	15.9509	12.5	15.9722	56.4815	9.04523	58.8235	47.619	106.404	64.3026	16.4948	3.0303	3.0303	44.8276	90.9091	1.5625	1.5625	68.75
500	500	1.52672	3.44828	1.75439	1.23457	1.04167	1.65289	2.04082	2.27273	1.08696	0	2.32558	2.3622	8.88118	6.80764	5.211	1.81818	3.24675	1.13636	5	1.06383	3	0.735294	1.22699	5.20833	6.25	28.7037	1.00503	8.23529	7.14286	97.7196	54.2761	2.06186	0.757576	0.757576	13.7931	78.1818	1.5625	1.5625	29.4643
1000	1000	2.29008	3.44828	2.63158	1.23457	1.04167	1.23967	1.02041	1.13636	0	0	2.32558	3.14961	6.04935	6.98368	7.36542	0.909091	4.54545	1.13636	2	1.06383	5	0.735294	1.84049	3.125	4.86111	16.6667	1.00503	10.5882	4.7619	99.5058	50.854	4.12371	0	0	11.4943	84.5455	1.5625	1.5625	17.8571
5000	5000	1.52672	3.44828	2.63158	1.23457	2.08333	0.413223	0	1.13636	0	0.694444	2.32558	3.93701	8.57899	5.24664	3.99104	0.909091	2.5974	2.27273	1	1.06383	1	0.735294	1.84049	2.08333	1.38889	9.25926	1.50754	7.05882	1.19048	85.5036	38.8575	1.03093	0	0	3.44828	68.1818	1.5625	1.5625	3.57143
10000	10000	2.29008	2.29885	2.63158	0	1.04167	0.826446	1.02041	1.13636	1.08696	0.694444	2.32558	4.72441	5.9854	3.56767	7.50667	0.909091	1.94805	2.27273	1	1.06383	2	1.47059	1.84049	2.08333	0.694444	12.037	1.50754	3.52941	1.19048	81.4869	37.5488	1.03093	0	0	12.6437	77.2727	0.78125	0.78125	2.67857
1	1	100	100	100	100	100	100	100	100	100	100	100	100	100	100	100	100	100	100	100	100	100	100	100	100	100	100	100	100	100	100	100	100	100	100	100	100	100	100	100
10	10	67.3333	107.607	151.695	140.476	127.848	93.1507	106.481	82.9268	108.333	108.609	90.0826	110.791	90.2156	67.5842	65.2151	86.8687	145.614	80.5	89.7727	109.357	90.8046	100	87.3684	98.9583	112.871	117.197	81.0811	120.968	102.381	107.52	102.785	119.403	95.1807	95.1807	132.895	104.167	30.4688	49.0566	108.276
50	50	62.6667	102.985	146.61	164.286	112.658	81.5068	107.407	63.4146	93.75	79.4702	88.4298	117.986	82.8459	58.0437	64.5463	52.5253	87.7193	41	55.6818	111.111	81.6092	82.7027	48.4211	109.375	73.2673	108.28	84.6847	108.065	60.7143	95.9177	84.4223	104.478	84.3373	84.3373	107.895	113.889	2.34375	24.5283	122.069
100	100	54	96.9244	109.322	165.476	111.392	97.2603	94.4444	76.8293	77.0833	68.2119	76.0331	106.475	68.8773	49.48	55.7108	11.1111	33.3333	21	25	88.3041	75.8621	67.027	32.6316	80.2083	49.505	96.8153	43.2432	83.871	46.4286	91.5427	85.1854	80.597	59.0361	59.0361	71.0526	119.444	1.5625	15.0943	100.69
500	500	55.3333	93.6179	94.0678	171.429	101.266	115.068	94.4444	74.3902	104.167	78.1457	64.4628	93.5252	83.0252	55.2104	67.4003	1.0101	12.2807	3.5	5.68182	42.6901	28.7356	60	5.26316	57.2917	18.8119	77.707	32.4324	64.5161	9.52381	83.768	64.0308	13.4328	25.3012	25.3012	36.8421	102.778	1.5625	3.77358	39.3103
1000	1000	45.3333	96.5978	77.9661	155.952	81.0127	92.4658	91.6667	64.6341	67.7083	83.4437	58.6777	79.8561	80.1251	55.1431	54.4611	1.0101	10.5263	3.5	3.40909	14.6199	14.9425	32.973	4.21053	27.0833	13.8614	52.2293	24.3243	29.0323	8.33333	84.3326	52.5398	14.9254	15.6627	15.6627	11.8421	104.167	1.5625	1.88679	28.2759
5000	5000	43.3333	52.2982	63.5593	154.762	83.5443	102.74	103.704	69.5122	79.1667	107.947	36.3636	38.1295	54.5155	42.0074	20.6509	2.0202	10.5263	3	3.40909	1.16959	5.74713	19.4595	4.21053	9.375	9.90099	39.4904	32.4324	24.1935	5.95238	52.773	24.6994	7.46269	2.40964	2.40964	13.1579	79.1667	1.5625	2.83019	17.931
10000	10000	28.6667	46.7425	32.2034	85.7143	91.1392	102.055	98.1481	64.6341	43.75	118.543	40	12.2302	34.4794	37.8723	12.0922	1.0101	5.26316	2	4.54545	0.584795	3.44828	16.7568	3.15789	6.25	4.9505	16.5605	20.7207	17.7419	4.7619	26.4409	12.7397	5.97015	2.40964	2.40964	14.4737	55.5556	0.78125	1.88679	15.8621
1	1	100	100	100	100	100	100	100	100	100	100	100	100	100	100	100	100	100	100	100	100	100	100	100	100	100	100	100	100	100	100	100	100	100	100	100	100	100	100	100
10	10	79.6875	109.554	91.6667	64.7059	92.8571	89.3333	95.7983	110.656	94.1748	109.434	92.5926	101.099	90.8511	100	83.0166	88.3871	86.6165	78.022	99.3464	95.0704	68.7392	91.1392	89.1667	103.96	88.4211	122.989	68.0851	68.8525	85.7143	98.8415	91.4883	102.5	92.3913	92.3913	104.902	89.5349	103.559	67.2897	99.5146
50	50	77.3438	103.771	94.1667	66.6667	82.1429	96	107.563	61.4754	95.1456	86.7925	102.469	113.187	83.3859	89.6997	98.2993	35.4839	26.4206	30.7692	43.1373	89.4366	31.0023	78.481	47.5	99.0099	60	114.368	42.5532	59.0164	43.956	104.756	78.2997	93.75	60.8696	60.8696	53.9216	94.186	81.5701	57.0093	97.5728
100	100	71.0938	90.9559	91.6667	78.4314	112.5	86.6667	89.916	59.0164	93.2039	90.566	101.235	102.198	87.292	68.7383	78.2525	4.51613	14.0607	29.6703	11.7647	63.3803	32.7663	55.6962	15.8333	83.1683	41.0526	108.046	23.4043	37.7049	57.1429	90.6843	90.3897	56.25	34.7826	34.7826	50.9804	103.488	57.3269	45.7944	91.7476
500	500	58.5938	92.1828	88.3333	74.5098	87.5	101.333	106.723	43.4426	108.738	126.415	88.8889	89.011	73.2945	51.1327	79.418	1.93548	11.2884	25.2747	13.7255	15.493	9.31778	18.9873	8.33333	33.6634	10.5263	72.9885	4.25532	11.4754	61.5385	112.434	36.5425	18.75	6.52174	6.52174	32.3529	79.0698	9.04731	6.54206	46.6019
1000	1000	56.25	89.4503	92.5	74.5098	89.2857	93.3333	88.2353	34.4262	78.6408	126.415	80.2469	83.5165	85.4164	60.6989	69.632	0.645161	14.5089	24.1758	15.0327	7.74648	8.23498	10.1266	5	20.7921	7.36842	60.9195	10.6383	11.4754	32.967	90.2823	24.1893	23.75	4.34783	4.34783	43.1373	83.7209	5.61487	5.60748	29.6117
5000	5000	47.6562	71.4695	95	62.7451	75	88	116.807	22.9508	83.4951	124.528	48.1481	49.4505	71.78	46.8601	72.8387	2.58065	12.6262	30.7692	13.7255	5.6338	4.43519	5.06329	9.16667	13.8614	5.26316	40.2299	8.51064	9.83607	56.044	94.3356	9.29052	17.5	6.52174	6.52174	38.2353	72.093	5.3369	5.60748	18.932
10000	10000	34.375	73.0166	124.167	45.098	71.4286	86.6667	120.168	25.4098	68.932	109.434	46.9136	38.4615	75.9515	42.444	65.1791	0.645161	10.5594	28.5714	11.7647	6.33803	3.39122	7.59494	5.83333	8.91089	4.21053	22.9885	5	4.91803	13.1868	44.2433	4.56416	12.5	3.26087	3.26087	25.4902	51.1628	3.16772	5.60748	16.5049

## Sheet: Fig. 4b
	0	10	50	100	500	1000	5000	10000
K5E	100	63.2	16.6	11.3	2.4	1.7	1.3	1.3
G12A	100	50.6	10	4.7	0.1	0.1	0.1	0.1
G12C	100	43	22.3	9.4	7.4	8.4	9	7.8
G12D	100	85.2	50.3	44.2	19.4	13.7	9.9	7.6
G12F	100	54.7	11.9	3.4	0.1	0.1	0.1	0.1
G12S	100	89.7	47.3	31.5	11.8	10.3	9.8	9.5
G12V	100	79.3	57.6	57.1	41.9	36	27.4	22.7
G12R	100	103.5	101.3	110	107.4	108.6	111.9	113.9
G13C	100	21.8	3.3	1.6	0.9	0.2	0.6	0.1
G13D	100	84	50.2	24.6	6.5	4.2	1.8	0.4
V14I	100	54.7	15	8.8	6	6.4	5.5	6.6
L19F	100	84.8	52.7	37.3	18.8	16.8	12.9	9.8
Q22K	100	53.5	8.7	5.2	4	4	2.2	12.1
D33E	100	97.4	57.9	49	22.9	19.8	14.3	12.7
A59T	100	93.1	90.9	92.8	84.2	72.2	38	24.4
Q61H	100	37.6	10	7.8	0.4	0.4	0.5	0.5
Q61L	100	89.5	94.4	85	67.1	60.5	65.4	44.4
Q61R	100	90.9	109.4	91	127.2	103.8	102	94.2
Q61K	100	103.5	118.6	117.7	110.5	105	112.3	124.3
R68S	100	102.7	88.4	94.4	80.7	80.6	40.7	32.6
K117N	100	92	75.3	47.3	25.2	18.2	7	3.4
A146T	100	91.6	74.4	55.4	18.4	10.5	2.4	0.1
A146V	100	97.3	59.4	51.7	19.2	11	3.8	0.2
R164Q	100	2.6	0.7	0.7	0.7	0.7	0.6	0.7

## Sheet: Fig. 4c
	DMSO	KRASi
	Mean	Mean	Upper	Lower
WT	7.053e-07	0.2113	0.2316	0.193
G12C	1.31e-05	0.05854	0.06417	0.05337
G12D	0.004554	0.0623	0.06708	0.05784
G12V	6.916e-06	0.07702	0.08498	0.06974
G13C	6.957e-05	0.0833	0.08811	0.07873
G13D	7.052e-07	0.05344	0.05709	0.05
Q61H	0.002806	0.0742	0.08101	0.06792

## Sheet: Fig. 4d
	WT (n=6)										UAWT (n=6)										G12C (n=8)										G12D (n=10)										G12V (n=8)
RAL dn (87)	-0.0433656	0.172715	0.156021	0.127812	0.149526	0.229961					-0.147626	0.247285	0.263204	-0.369008	-0.134593	0.713639					0.0640737	0.400735	-0.0791403	-0.164095	0.0385495	0.155345	0.121483	0.148639			0.286893	-0.103893	-0.0441505	0.0765713	-0.158203	0.0240987	0.250465	0.00995865	0.376609	0.401207	0.166644	0.0647064	-0.0946397	-0.149321	-0.0258124	0.0419452	-0.161183	-0.249495
AKT dn (84)	-0.109705	-0.0312409	-0.121502	0.448192	0.107559	0.276135					-0.064789	-0.0696419	0.27734	-0.0226169	-0.309893	1.01325					0.481116	0.329444	0.136019	-0.017197	-0.297648	0.0747613	0.155093	0.139272			0.700773	0.234864	0.190789	0.146933	0.0029514	0.423929	-0.348932	0.0141709	0.37638	0.636399	0.241637	0.274352	0.135574	-0.0573813	0.111591	0.116092	0.00144831	-0.108302
PI3K dn (75)	-0.170501	-0.0037602	-0.158549	0.160236	0.481253	0.00537191					-0.217098	-0.0375361	0.0384974	0.108614	-0.214525	1.04657					0.554653	0.240698	-0.0454936	0.188563	-0.209155	-0.0358836	0.304886	0.135565			0.590301	0.100303	0.375594	0.273032	-0.0312854	0.683533	-0.134777	0.270558	0.348702	0.596024	0.29668	0.21594	0.185002	0.0756291	0.176869	0.0354528	0.191991	-0.168854
ERK dn (58)	-0.248243	0.332931	0.389566	0.519304	0.496142	0.392056					-0.204803	0.145228	0.621066	0.326656	-0.0882188	0.648593					0.643057	0.501072	0.679768	0.430191	0.502008	0.44336	1.27188	0.462244			1.1216	0.458005	0.841765	0.481784	1.37043	0.988069	0.346326	0.470336	0.988464	0.807217	0.483729	0.149671	0.576943	0.453768	0.857406	-0.228835	0.26426	-0.0182878
MEK dn (58)	-0.248243	0.332931	0.389566	0.519304	0.496142	0.392056					-0.204803	0.145228	0.621066	0.326656	-0.0882188	0.648593					0.643057	0.501072	0.679768	0.430191	0.502008	0.44336	1.27188	0.462244			1.1216	0.458005	0.841765	0.481784	1.37043	0.988069	0.346326	0.470336	0.988464	0.807217	0.483729	0.149671	0.576943	0.453768	0.857406	-0.228835	0.26426	-0.0182878
	WT										UAWT										G12C										G12D										G12V
RAL (115 down, 87 up)	-0.00377781	0.205846	0.162293	-0.632057	0.324813	0.106296					-0.0155499	-0.269079	0.242707	0.304492	-0.276248	0.587393					0.106153	0.0768323	0.568747	0.399563	-0.0675935	-0.278258	0.379207	-0.305637			0.531605	0.224901	0.0289989	0.0934556	0.399415	0.452605	0.14363	-0.339629	0.238432	0.105087	0.340562	-0.453319	-0.0593693	0.506428	0.516244	-0.11551	0.046846	-0.309773
AKT (155 down, 84 up)	-0.141472	0.100109	-0.203407	-0.183878	0.0123045	-0.0368296					-0.06513	-0.164039	0.192005	0.0555332	-0.208973	0.31706					-0.172963	0.124759	0.35668	0.0806417	0.0494438	-0.204547	0.179004	0.0117658			0.222849	0.12509	-0.10124	0.16748	0.198757	0.174021	0.187692	-0.136429	0.104125	-0.169585	0.0208694	-0.197097	-0.0158209	0.438188	0.198251	-0.0269704	0.11793	-0.135235
PI3K (157 down, 75 up)	-0.215443	0.144769	-0.033533	-0.195689	0.0717765	-0.0648997					-0.102798	-0.131838	0.0512459	-0.02274	-0.186789	0.455966					0.0325924	0.163131	0.333244	-0.125563	-0.0492797	-0.295819	0.0954478	-0.153127			0.095559	-0.0032859	-0.183397	-0.0905493	0.00988155	-0.0320613	0.110751	-0.340524	0.113765	-0.266485	0.110403	-0.130136	-0.241932	0.37187	0.125229	-0.0046323	-0.0875422	-0.280995
ERK (177 down, 58 up)	-0.530579	-0.294444	-0.676862	-0.974421	-0.646639	-0.801441					-0.276989	-0.235606	-0.988957	-0.971943	-0.567595	0.0842622					-0.805941	-0.774584	-1.27321	-1.28501	-1.38584	-1.34177	-1.4242	-1.92756			-0.982509	-1.57543	-1.51409	-1.77271	-1.57105	-1.31432	-1.1549	-1.48852	-1.01622	-1.05074	-0.486386	-0.750622	-1.32843	-0.99807	-0.815478	-1.09079	-0.826274	-1.20329
MEK (196 down, 58 up)	-0.542737	-0.208922	-0.693855	-0.950695	-0.622531	-0.76148					-0.265625	-0.33253	-0.89279	-0.920054	-0.59065	0.0950467					-0.796575	-0.756048	-1.16439	-1.34767	-1.21541	-1.28492	-1.42404	-1.91139			-1.01132	-1.47016	-1.41193	-1.7579	-1.52425	-1.27058	-1.13152	-1.35786	-0.985568	-0.975575	-0.529086	-0.738237	-1.24435	-0.921718	-0.807945	-0.950444	-0.794161	-1.18408

## Sheet: Fig. 4e
WT	MT	AMP
-2.44426
-2.30794
-0.131915
-0.0917726
-0.0248839
0.073509
0.374801
0.422564
0.495559
0.570623
0.629569
0.712623
1.11744
1.21503
1.22429
1.25045
1.26324
1.27705
1.2853
1.28868
1.3015
1.31403
1.3629
1.36808
1.37291
1.3914
1.39229
1.3982
1.40373
1.4058
1.41681
1.41683
1.43732
1.43779
1.44712
1.45271
1.45408
1.45635
1.45714
1.4844
1.49093
1.50549
1.50929
1.5274
1.54577
1.54932
1.55066
1.55711
1.56938
1.57162
1.58604
1.59003
1.59599
1.60376
1.60761
1.60944
1.61365
1.61938
1.62048
1.62172
1.62895
1.62912
1.63477
1.6392
1.64785
1.64877
1.65165
1.65866
1.68957
1.6899
1.70218
1.7078
1.71438
1.71889
1.7206
1.72108
1.73065
1.7345
1.73716
1.73749
1.73804
1.73905
1.74485
1.76363
1.76887
1.781
1.78187
1.7877
1.79987
1.80092
1.80117
1.82362
1.83764
1.84654
1.85977
1.86928
1.87528
1.88532
1.89
1.89086
1.90313
1.91217
1.92458
1.93515
1.9361
1.93825
1.93896
1.94736
1.94852
1.96622
1.96872
1.97272
1.97539
1.99782
1.99803
2.00559
2.01172
2.03034
2.03473
2.04442
2.04449
2.04585
2.05078
2.05819
2.0609
2.06763
2.09341
2.09703
2.10466
2.10694
2.10975
2.20198
2.25716
2.27115
2.28285
2.28383
2.32479
2.33417
2.35584
2.39824
2.40537
2.47317
2.5699
2.60065
2.60124
2.63001
2.63842
2.6669
2.67098
2.68097
2.71889
2.71908
2.73147
2.73641
2.76471
2.76849
2.80482
3.00091
3.03532
3.04144
3.32193
3.32193
3.32193
3.32193
3.32193
3.32193
3.32193
3.32193
3.32193
3.32193
3.32193
3.32193
3.32193
3.32193
3.32193
3.32193
3.32193
3.32193
3.32193
3.32193
3.32193
3.32193
3.32193
3.32193
3.32193
3.32193
3.32193
3.32193
3.32193
3.32193
3.32193
	-2.37409
	-2.35047
	-2.30688
	-2.18069
	-1.59584
	-1.46865
	-0.973682
	-0.912655
	-0.731948
	0.225361
	0.289955
	0.300756
	0.324984
	0.339136
	0.505905
	0.582087
	0.647832
	0.655468
	0.725698
	0.730143
	1.11712
	1.17167
	1.17814
	1.19246
	1.33984
	1.36891
	1.46456
	1.48221
	1.49829
	1.50674
	1.53099
	1.53671
	1.54629
	1.58319
	1.58931
	1.61533
	1.63199
	1.64418
	1.67937
	1.72028
	1.7243
	1.82307
	1.97253
	1.99463
	2.01473
	2.02446
	2.05517
	2.19965
	2.24605
	2.2598
	2.47338
	2.54588
	2.59342
	2.71722
	2.78891
	2.87581
	3.04815
	3.28149
	3.32193
	3.32193
	3.32193
	3.32193
	3.32193
	3.32193
		-1.95885
		-1.16301
		0.234815
		0.661139
		0.983064
		1.22993
		1.34506
		1.41733
		1.48285
		1.60733
		1.6767
		1.76672
		1.79618
		1.80937
		1.89256
		1.92286
		2.76764
		3.19806
		3.32193

## Sheet: Fig. 4f
		Vehicle			KRASi
		Mean	SEM	N	Mean	SEM	N
MIAPACA2	1	0	3.91672	8	0	3.73341	8
	3	35.7496	5.751	8	-35.6914	2.68274	8
	6	87.7123	11.1046	8	-47.9669	2.0514	8
	8	123.825	10.677	8	-47.8602	2.80742	8
	10	178.356	16.1914	8	-49.4219	2.79273	8
	13	231.773	14.0932	8	-47.3482	2.54091	8
	15	274.635	16.355	8	-47.4122	3.62806	8
	17	307.91	18.6138	8	-46.8703	4.02793	8
	20	380.369	37.6119	8	-36.5405	7.48218	8
LS513	1	0	9.76019	7	0	10.1688	7
	3	17.537	13.9505	7	-6.15345	10.6526	7
	6	31.6285	18.8057	7	-20.3494	9.79018	7
	8	59.0674	26.2763	7	-27.8024	8.23945	7
	10	101.583	35.3088	7	-30.38	7.77658	7
	13	139.861	47.051	7	-31.5117	7.88341	7
GP2D	1	0	6.57927	8	0	6.48316	8
	3	30.6297	11.3845	8	-5.99539	7.24881	8
	6	51.4286	13.0661	8	-15.8684	7.84869	8
	8	70.0956	14.2506	8	-17.4911	7.77604	8
	10	101.093	15.6559	8	-27.5259	6.81026	8
	13	133.281	16.9948	8	-25.1875	6.49737	8
	15	156.055	20.4213	8	-30.9819	5.80342	8
	17	188.057	23.3971	8	-27.6533	6.72885	8
	20	227.322	30.1556	8	-21.2216	7.63468	8
HPAC	1	0	14.0229	8	0	14.8928	8
	4	32.0644	20.1004	8	17.0586	19.4917	8
	7	36.3183	15.3112	8	-3.14646	15.6622	8
	9	59.5878	18.5655	8	-7.27589	16.5434	8
	14	101.365	25.0003	8	-2.36572	17.2624	8
	16	137.918	28.5237	8	-7.22416	16.362	8
	18	166.147	29.9389	8	6.1236	18.1873	8
	22	200.56	35.188	8	12.1061	20.5166	8
SW620	1	0	12.714	7	0	12.9527	7
	6	73.6196	22.8765	7	-10.6497	11.7806	7
	9	156.835	29.7262	7	-3.88261	13.026	7
	12	200.668	36.4993	7	2.23433	14.4699	7
	14	254.729	45.773	7	-0.325077	13.8121	7
	16	298.141	48.5116	7	5.30653	15.3741	7
	19	350.989	56.9352	7	30.0307	18.9617	7
	21	420.941	63.1569	7	32.906	20.3938	7
	23	505.924	69.6489	7	27.3202	21.6287	7
PDX:READ13	0	0	8.18801	5	0	9.39502	5
	3	112.894	18.2243	5	32.6974	11.8733	5
	6	266.669	27.4711	5	58.9683	16.8893	5
	10	638.312	115.671	5	113.731	26.8232	5
	13	1075.01	157.35	5	159.105	24.5697	5
	17	2081.26	524.662	5	207.265	56.2258	5
