# Supplementary material for: Pan-KRAS inhibitor disables oncogenic signalling and tumour growth
Source: Nature. 2023 May 31;619(7968):160–6. doi: 10.1038/s41586-023-06123-3 (PMC10322706; doi:10.1038/s41586-023-06123-3)
Supplement: Supplementary file 9 — Source Data Extended Data Fig. 1 [file 41586_2023_6123_MOESM9_ESM.xlsx]

## Sheet: ED Fig. 1a
	BI-2865		BI-2493
WT*	>6666.6	>6666.6	3892.2	3113
G12C	>6666.6	>6666.6	4041.4	3878.8
G12D	>6666.6	>6666.6	4104.3	3912
G12V	>6666.6	>6666.6	4054.2	4005.4

## Sheet: ED Fig. 1b
NA

## Sheet: ED Fig. 1c
NA

## Sheet: ED Fig. 1d
NA

## Sheet: ED Fig. 1e
NA
