# Supplementary material for: Pan-KRAS inhibitor disables oncogenic signalling and tumour growth
Source: Nature. 2023 May 31;619(7968):160–6. doi: 10.1038/s41586-023-06123-3 (PMC10322706; doi:10.1038/s41586-023-06123-3)
Supplement: Supplementary file 10 — Source Data Extended Data Fig. 2 [file 41586_2023_6123_MOESM10_ESM.xlsx]

## Sheet: ED Fig. 2a
	∆H, kcal/mol	∆G, -kcal/mol	-T∆S, kcal/mol
G13D-GCP	-83.2	-35.3	47.9
G12V-GCP	-79.6	-33	46.6
G12D-GCP	-78.3	-34.1	44.3
G12C-GCP	-74.9	-35.2	39.7
WT-GCP	-75.9	-34.6	41.3
G13D-GDP	-95.2	-47.5	47.7
G12V-GDP	-98.7	-43.1	55.7
G12D-GDP	-99.1	-42.5	56.6
G12C-GDP	-94.5	-47.3	47.2
WT-GDP	-92.3	-46.3	45.9

## Sheet: ED Fig. 2b
	Kd, nM
	Mean	SEM
G13D-GCP	606	11.4
G12V-GCP	1520	35.7
G12D-GCP	997	20.1
G12C-GCP	621	28.8
WT-GCP	804	20.7
G13D-GDP	4.32	2.86
G12V-GDP	25.6	4.48
G12D-GDP	32.2	5.27
G12C-GDP	4.55	2.91
WT-GDP	6.85	2.07

## Sheet: ED Fig. 2c
	kon, mol-1s-1			koff, s-1
	Mean	SEM	N	Mean	SEM	N
WT	1.66667e+07	3.65711e+06	3	0.0413333	0.00656591	3
G12C	6.55667e+06	408629	3	0.0176667	0.00366667	3
G12D	9.06667e+06	1.61234e+06	3	0.054	0.00404145	3
G12V	1.22667e+07	1.71691e+06	3	0.032	0.00057735	3
G13D	12960000	1.59026e+06	3	0.0473333	0.00433333	3

## Sheet: ED. Fig. 2d
	KRAS G13C	KRAS G13D
0.1	99.05	99.93
1	99.64	95.14
2	94.42	83
5	77.01	41.2
14	43.84	15.02
41	23.18	9.83
123	14.81	6.89
370	11.14	5.43
1111	9.76	4.71
3333	9.26	3.99
10000	9.47	3.51

## Sheet: ED Fig. 2e
	WT	G12C	G12D	G12V	G13C	G13D	Q61H
0	100	100	100	100	100	100	100
1	113.223	100.798	104.91	111.208	88.5067	97.2045	94.5648
2	122.08	82.3247	85.2874	96.1592	89.3346	64.6569	104.973
3	62.0741	53.9317	54.2122	60.9898	63.8813	43.0335	89.342
4	22.4736	49.8524	31.8317	54.7028	30.339	17.5207	58.3048

## Sheet: ED Fig. 2f
	G12C	G12C/A59G	G12D	G12D/A59G	G12V	G12V/A59G	G13C	G13C/A59G	G13D	G13D/A59G	Q61H	Q61H/A59G
0	100	100	100	100	100	100	100	100	100	100	100	100
1	43.0585	101.079	72.9335	100.172	79.2622	107.5	21.0726	104.993	84.0078	103.31	37.6046	87.8563
1.69897	22.2475	98.3623	40.3713	100.534	57.6369	100.633	2.52628	104.164	50.238	90.6071	10.0234	81.3919
2	8.82412	100.425	27.3051	97.7029	57.1412	113.157	4.81765	86.2958	24.5726	96.6438	7.8357	70.1086
2.69897	7.19384	99.5412	11.9528	87.5711	41.9366	112.615	3.96931	100.891	6.52456	92.7491	0.435316	66.742
3	8.13259	92.7097	9.52611	92.1171	36.0231	130.237	3.81495	70.146	4.21987	91.0538	0.401831	55.5018
3.69897	9.37001	85.7119	8.83438	91.0537	27.3775	134.9	4.45155	59.1835	1.76369	76.6323	0.491126	71.3564
4	7.92509	83.3433	6.05921	86.0319	22.6859	121.363	4.0288	60.5061	0.400346	63.1386	0.502288	77.5627

## Sheet: ED Fig. 2g
	WT	A59G
0.0987	1.03074
0.12349		0.56968
0.17331	1.28377
0.22336		0
0.24849	0
0.3242		3.97368
0.32421	5.69976
0.40047	5.79186
0.42601		2.13982
0.47728	3.41781
0.52877		8.75915
0.55463	4.56111
0.63251		6.761
0.63252	4.87089
0.71095	4.97508
0.7372		10.5449
0.78993	7.77054
0.84286		25.0546
0.86944	7.43936
0.95	19.0864	63.5519
1.03011	44.8421
1.05708		87.4935
1.11125	77.6462
1.16563		95.3013
1.19294	92.6134
1.27515	96.5109	98.1461
1.35794	98.2295
1.38563		99.1427
1.44125	98.9678
1.49707		99.5494
1.52511	100
1.60948		99.7031
1.72285		100
1.83719		99.9617

## Sheet: ED Fig. 2h
					Intrinsic											NF1 GRD
Time (s)	0 µM			1 µM			10 µM				Time (s)	0 µM			1 µM			10 µM
0	0.022809	0.097501	0.063973	0.106103	0.106832	0.088032	0.126534	0.093242	0.040717		0	0.131414	0.129773	0.089721	0.098399	0.06193	0.072795	0.0597907	0.027362	0.044663
30	0.013938	0.090184	0.112029	0.108595	0.089406	0.105462	0.101928	0.097564	0.096362		30	0.153588	0.140856	0.167277	0.138669	0.087345	0.12123	0.0507673	0.046744	0.108522
60	0.022086	0.09079	0.126715	0.122645	0.078541	0.137171	0.126842	0.085719	0.107715		60	0.165028	0.161489	0.199784	0.135941	0.121924	0.158266	0.055723	0.056547	0.118781
90	0.035403	0.087107	0.145187	0.128186	0.070177	0.148635	0.135638	0.078179	0.12569		90	0.197641	0.171527	0.227997	0.176551	0.145816	0.191098	0.0543133	0.069377	0.132586
120	0.038416	0.081272	0.142479	0.12909	0.085837	0.148311	0.128793	0.082054	0.137495		120	0.229856	0.206579	0.259688	0.179041	0.166381	0.207582	0.0608018	0.081441	0.145486
150	0.032277	0.094582	0.157841	0.134351	0.079717	0.163086	0.132044	0.083224	0.139335		150	0.247192	0.21269	0.276473	0.204688	0.194874	0.230781	0.0576551	0.097427	0.15324
180	0.059505	0.092056	0.153239	0.14309	0.08706	0.160658	0.135516	0.095372	0.127556		180	0.285032	0.245818	0.286647	0.230909	0.204216	0.248313	0.083331	0.10092	0.147505
210	0.045676	0.09019	0.168623	0.138729	0.085018	0.17665	0.148008	0.086808	0.142462		210	0.283482	0.239931	0.293752	0.246248	0.232489	0.2494	0.0673753	0.106906	0.156062
240	0.027389	0.091043	0.177642	0.142106	0.08481	0.185605	0.125331	0.077061	0.170479		240	0.316886	0.24651	0.325709	0.261933	0.235515	0.274706	0.0718806	0.108942	0.164856
270	0.068363	0.083952	0.193766	0.147571	0.093685	0.197318	0.133811	0.076165	0.178135		270	0.357187	0.270138	0.348718	0.296255	0.253798	0.303306	0.111232	0.115274	0.18934
300	0.040336	0.089532	0.190002	0.142023	0.107829	0.192969	0.122402	0.09544	0.180295		300	0.352257	0.285661	0.355579	0.30164	0.282156	0.301409	0.0935417	0.134701	0.180618
330	0.045274	0.100395	0.187092	0.139818	0.084755	0.2013	0.13931	0.089779	0.171624		330	0.375146	0.302706	0.381637	0.314059	0.281977	0.311339	0.102717	0.135119	0.188673
360	0.052784	0.101462	0.202452	0.13627	0.110884	0.201348	0.125333	0.105951	0.176888		360	0.392377	0.304725	0.377848	0.325175	0.303325	0.322723	0.106223	0.13695	0.194118
390	0.072722	0.112542	0.212712	0.153099	0.1087	0.210731	0.143283	0.097625	0.181203		390	0.422557	0.339782	0.391722	0.356813	0.329403	0.341868	0.115743	0.15343	0.199888
420	0.065907	0.106737	0.192952	0.170566	0.126369	0.208563	0.146149	0.117784	0.18612		420	0.448734	0.353506	0.397961	0.371201	0.341916	0.346222	0.124472	0.158359	0.220401
450	0.060229	0.11542	0.201336	0.164756	0.120333	0.207482	0.152573	0.10362	0.18809		450	0.464642	0.352494	0.404027	0.391945	0.356487	0.35327	0.152511	0.163719	0.214881
480	0.069727	0.123384	0.219399	0.164893	0.128533	0.225366	0.155468	0.107783	0.185221		480	0.466883	0.373079	0.430393	0.413547	0.382656	0.372549	0.156264	0.168481	0.229931
510	0.074367	0.112641	0.211382	0.180313	0.117698	0.221455	0.148492	0.103702	0.193508		510	0.515242	0.380086	0.449859	0.435672	0.375229	0.374935	0.178834	0.171822	0.234262
540	0.092545	0.115173	0.205514	0.176093	0.121976	0.228324	0.142656	0.096689	0.192611		540	0.502073	0.379661	0.453899	0.448284	0.390498	0.37749	0.192613	0.169205	0.224751
570	0.05669	0.143966	0.20945	0.184242	0.128814	0.227591	0.158826	0.101355	0.197209		570	0.526375	0.396471	0.462982	0.442166	0.415055	0.395331	0.180042	0.197574	0.23033
600	0.093944	0.132751	0.212235	0.170955	0.137652	0.226246	0.159131	0.09965	0.181066		600	0.548031	0.38894	0.474262	0.484096	0.406889	0.409669	0.189754	0.190828	0.252014
630	0.10264	0.133036	0.222356	0.186416	0.127593	0.221348	0.151849	0.104263	0.18975		630	0.559565	0.407957	0.468485	0.50479	0.420001	0.399764	0.211621	0.199145	0.242258
660	0.109979	0.124202	0.228642	0.192627	0.128411	0.235322	0.155407	0.106397	0.201496		660	0.564203	0.4028	0.487999	0.501269	0.415713	0.410765	0.216694	0.197867	0.25792
690	0.095032	0.13684	0.228255	0.202994	0.137567	0.227008	0.166996	0.098805	0.198611		690	0.579439	0.421595	0.491979	0.495108	0.433958	0.432406	0.229684	0.206497	0.272618
720	0.104932	0.144339	0.220925	0.21449	0.133631	0.239987	0.159836	0.099771	0.199111		720	0.578724	0.433502	0.49388	0.505539	0.460662	0.431191	0.23202	0.213664	0.270138
750	0.103905	0.142719	0.22487	0.220567	0.135121	0.243244	0.173698	0.119326	0.19745		750	0.60841	0.428585	0.503198	0.532376	0.439284	0.430408	0.244892	0.203746	0.26883
780	0.108905	0.161653	0.238054	0.216166	0.150784	0.242894	0.164844	0.117048	0.200173		780	0.634916	0.453213	0.508919	0.529745	0.465102	0.439909	0.256881	0.219432	0.273287
810	0.102756	0.149646	0.238099	0.23068	0.141907	0.240829	0.169411	0.104677	0.189433		810	0.612939	0.457283	0.514356	0.552269	0.476308	0.448002	0.260826	0.227298	0.276185
840	0.105585	0.149965	0.248038	0.219662	0.145741	0.249689	0.177748	0.119423	0.204088		840	0.646893	0.46421	0.533601	0.555005	0.480392	0.459815	0.275516	0.22223	0.280553
870	0.133762	0.149348	0.240233	0.246629	0.137524	0.249821	0.187957	0.101723	0.19353		870	0.665492	0.450169	0.528125	0.57128	0.476601	0.453366	0.294186	0.228133	0.282958
900	0.144591	0.159934	0.242296	0.255875	0.135453	0.248055	0.204624	0.110839	0.200466		900	0.646125	0.465346	0.531252	0.589438	0.484429	0.463554	0.294514	0.231355	0.279388
930	0.135366	0.159947	0.23257	0.235565	0.152306	0.258087	0.194788	0.10178	0.200009		930	0.66006	0.478007	0.545233	0.608591	0.483572	0.46017	0.298736	0.231562	0.29596
960	0.157066	0.160138	0.236721	0.245943	0.14729	0.265495	0.197464	0.118704	0.199202		960	0.674199	0.460421	0.53157	0.602155	0.477209	0.477302	0.32068	0.226153	0.299813
990	0.147882	0.155696	0.240764	0.244674	0.147081	0.256952	0.198642	0.107664	0.203411		990	0.657842	0.467895	0.540215	0.603504	0.490344	0.482386	0.304953	0.237621	0.288069
1020	0.151786	0.171893	0.251576	0.255658	0.156046	0.26988	0.215605	0.115058	0.209898		1020	0.705595	0.477831	0.542581	0.635398	0.497886	0.483323	0.326309	0.2371	0.30269
1050	0.145517	0.170506	0.2447	0.260887	0.164295	0.267733	0.211738	0.122531	0.210589		1050	0.698892	0.483913	0.562191	0.617076	0.509448	0.48803	0.330227	0.252787	0.305041
1080	0.145886	0.165766	0.255129	0.271471	0.15224	0.261315	0.223884	0.107007	0.199926		1080	0.686901	0.490372	0.561997	0.627983	0.49215	0.475365	0.318735	0.244552	0.301726
1110	0.146536	0.168924	0.263967	0.26566	0.158846	0.26236	0.219549	0.099434	0.208993		1110	0.705163	0.490692	0.568201	0.622708	0.520156	0.489747	0.338218	0.25122	0.3094
1140	0.178264	0.171295	0.268759	0.280142	0.155511	0.275936	0.217946	0.120919	0.213499		1140	0.722915	0.483105	0.575243	0.674055	0.490251	0.500267	0.375187	0.243306	0.313633
1170	0.16029	0.178778	0.275364	0.262346	0.168907	0.26756	0.221035	0.114117	0.203029		1170	0.714453	0.497671	0.570022	0.644886	0.508691	0.490961	0.349883	0.256227	0.312954
1200	0.179027	0.164546	0.26681	0.288805	0.165501	0.272021	0.22487	0.11602	0.208887		1200	0.754181	0.493352	0.580331	0.662596	0.492918	0.492452	0.354124	0.245271	0.314448
1230	0.189705	0.183454	0.269944	0.279332	0.180899	0.284845	0.215498	0.132419	0.206574		1230	0.725331	0.519953	0.590332	0.66357	0.515283	0.493607	0.363646	0.260305	0.324175
1260	0.188104	0.173972	0.272355	0.291169	0.170913	0.275854	0.227797	0.11083	0.199979		1260	0.7486	0.516639	0.582369	0.669182	0.51629	0.499243	0.394364	0.252691	0.322861
1290	0.171168	0.186818	0.270492	0.283329	0.176454	0.281402	0.22649	0.119593	0.204819		1290	0.744327	0.50985	0.570948	0.675298	0.527278	0.495673	0.391535	0.263549	0.326251
1320	0.173925	0.197543	0.268297	0.308464	0.183593	0.287353	0.257015	0.130842	0.206759		1320	0.744451	0.50295	0.574789	0.694663	0.529446	0.500947	0.392982	0.270473	0.328926
1350	0.195735	0.206917	0.277112	0.295701	0.184415	0.285477	0.250735	0.123783	0.20611		1350	0.768578	0.525371	0.584365	0.68295	0.534434	0.50247	0.400237	0.268322	0.329265
1380	0.187208	0.193009	0.26839	0.302787	0.199138	0.280933	0.233214	0.11169	0.194763		1380	0.765537	0.523867	0.584481	0.701756	0.537657	0.509731	0.410986	0.273365	0.325992
1410	0.217415	0.201073	0.28031	0.289388	0.19643	0.282147	0.261189	0.128164	0.201261		1410	0.759488	0.543137	0.573101	0.690664	0.548579	0.502092	0.39956	0.290643	0.340477
1440	0.18622	0.211416	0.277175	0.291837	0.202634	0.283162	0.238139	0.126293	0.19846		1440	0.749687	0.539364	0.573079	0.674806	0.551951	0.499551	0.402231	0.291274	0.331634
1470	0.194686	0.197878	0.270074	0.310899	0.19502	0.289722	0.266914	0.115905	0.197858		1470	0.777121	0.546654	0.58355	0.701718	0.545379	0.512729	0.441484	0.288512	0.343781
1500	0.185441	0.215226	0.288084	0.308122	0.200761	0.297178	0.271644	0.124507	0.205197		1500	0.766828	0.530209	0.59955	0.693639	0.553191	0.51271	0.432401	0.287903	0.33868
1530	0.210072	0.211619	0.270844	0.338117	0.203164	0.291792	0.260864	0.14032	0.194626		1530	0.799473	0.540068	0.590073	0.697347	0.542021	0.502126	0.455653	0.291196	0.335277
1560	0.213846	0.225094	0.268251	0.317687	0.215776	0.285704	0.243348	0.132275	0.191947		1560	0.785471	0.567748	0.588169	0.699657	0.564471	0.506473	0.43746	0.291409	0.343024
1590	0.210782	0.224568	0.271098	0.331487	0.219952	0.285819	0.260656	0.14582	0.195607		1590	0.759037	0.559516	0.587078	0.688898	0.561492	0.521223	0.43696	0.301541	0.334477
1620	0.225065	0.228188	0.266527	0.314769	0.210597	0.285113	0.251443	0.137377	0.18577		1620	0.753978	0.565444	0.587432	0.712357	0.567792	0.511989	0.448613	0.301497	0.342026
1650	0.220256	0.219178	0.282682	0.310004	0.215541	0.29138	0.25836	0.128078	0.197526		1650	0.79278	0.566055	0.585823	0.709288	0.573508	0.524688	0.457919	0.308726	0.348041
1680	0.22404	0.241239	0.27271	0.312508	0.224039	0.293583	0.256658	0.145562	0.185589		1680	0.778514	0.568033	0.591371	0.711535	0.564428	0.519113	0.462323	0.313909	0.342241
1710	0.220238	0.231371	0.270068	0.328801	0.231349	0.295602	0.256018	0.136649	0.190595		1710	0.774163	0.574427	0.590924	0.686367	0.570606	0.523665	0.46061	0.305063	0.33819
1740	0.234028	0.243286	0.278209	0.335155	0.220679	0.291677	0.266739	0.15237	0.188955		1740	0.776291	0.569331	0.59514	0.691256	0.575483	0.501164	0.481366	0.308997	0.335728
1770	0.223772	0.243485	0.278903	0.343665	0.238718	0.306123	0.247565	0.15077	0.185763		1770	0.813227	0.580401	0.591131	0.717658	0.582929	0.515478	0.470682	0.32394	0.350621
1800	0.251411	0.252756	0.269349	0.336792	0.251043	0.299433	0.264203	0.158101	0.197246		1800	0.826442	0.595495	0.592665	0.724309	0.600901	0.496973	0.492226	0.324921	0.334712
1830	0.236914	0.242429	0.274683	0.364229	0.232877	0.297421	0.254991	0.154448	0.176829		1830	0.800709	0.577842	0.58291	0.728635	0.576195	0.500988	0.49934	0.308036	0.334902
1860	0.244799	0.246767	0.273334	0.330857	0.239671	0.298388	0.279002	0.148837	0.183141		1860	0.793908	0.584394	0.590139	0.730451	0.587463	0.504543	0.501132	0.318585	0.339356
1890	0.254009	0.271994	0.276559	0.33715	0.253306	0.294951	0.279008	0.168686	0.189077		1890	0.800379	0.586475	0.58587	0.733658	0.583865	0.513977	0.490566	0.328791	0.344259
1920	0.245977	0.256228	0.268388	0.350968	0.253223	0.291394	0.28818	0.162601	0.185598		1920	0.788115	0.604467	0.584583	0.732099	0.597633	0.507316	0.514477	0.328507	0.34377
1950	0.250399	0.263364	0.266663	0.355914	0.258996	0.306109	0.305107	0.180835	0.178171		1950	0.81148	0.601717	0.580668	0.736436	0.608156	0.494701	0.510637	0.335559	0.339537
1980	0.252668	0.285943	0.277715	0.358683	0.260249	0.304426	0.280622	0.172126	0.190774		1980	0.80386	0.611393	0.586784	0.728814	0.577489	0.504794	0.501869	0.331974	0.345149
2010	0.25353	0.268859	0.294056	0.347945	0.25846	0.29622	0.286707	0.164443	0.187025		2010	0.790441	0.600678	0.588788	0.721446	0.589678	0.513577	0.516968	0.335441	0.347102
2040	0.249424	0.279385	0.277092	0.359383	0.26902	0.294163	0.278188	0.175313	0.18038		2040	0.801203	0.619059	0.582883	0.717394	0.61271	0.50194	0.505421	0.347091	0.336776
2070	0.247676	0.271372	0.292092	0.369707	0.265704	0.299627	0.288453	0.174439	0.188977		2070	0.783477	0.616942	0.595863	0.712459	0.612963	0.510475	0.504174	0.349235	0.339421
2100	0.279332	0.298004	0.298769	0.380073	0.280525	0.299807	0.305166	0.18208	0.192991		2100	0.791261	0.627807	0.6008	0.745318	0.598095	0.50257	0.513873	0.350441	0.351168
2130	0.261567	0.280259	0.283934	0.37898	0.28126	0.306086	0.279224	0.179444	0.188115		2130	0.809559	0.607028	0.598538	0.729588	0.590596	0.506724	0.525321	0.342607	0.349702
2160	0.266981	0.294367	0.272676	0.378475	0.285458	0.296763	0.303199	0.186282	0.183827		2160	0.819109	0.635556	0.565846	0.755094	0.624743	0.493201	0.542453	0.361535	0.340138
2190	0.272973	0.29092	0.283989	0.385834	0.287234	0.303937	0.306684	0.182472	0.183518		2190	0.808861	0.622361	0.590117	0.746667	0.608691	0.510436	0.520979	0.355028	0.340129
2220	0.251086	0.310992	0.288319	0.369572	0.291485	0.305314	0.307426	0.192252	0.19135		2220	0.775925	0.63845	0.590891	0.715231	0.627407	0.513755	0.524935	0.37413	0.342709
2250	0.268499	0.291762	0.286619	0.381316	0.298145	0.294043	0.288286	0.190404	0.182701		2250	0.802921	0.637064	0.575412	0.710792	0.617894	0.519666	0.54255	0.370233	0.341769
2280	0.27356	0.306438	0.2926	0.378875	0.308176	0.291538	0.278824	0.198267	0.1823		2280	0.77858	0.632713	0.59707	0.712545	0.6333	0.514739	0.540263	0.373738	0.348355
2310	0.29068	0.326127	0.288933	0.396154	0.301105	0.287523	0.293372	0.206292	0.170716		2310	0.81041	0.643252	0.577324	0.746857	0.619808	0.497156	0.544388	0.378448	0.341685
2340	0.272488	0.315512	0.285334	0.350678	0.303754	0.310745	0.27927	0.185795	0.180233		2340	0.792661	0.641627	0.592478	0.718725	0.626924	0.524331	0.530231	0.382732	0.342365
2370	0.275671	0.311471	0.287989	0.406505	0.298968	0.302245	0.303473	0.187953	0.17652		2370	0.805598	0.65268	0.596039	0.751784	0.608742	0.50093	0.536091	0.369915	0.34708
2400	0.278424	0.326977	0.291508	0.399859	0.324396	0.319441	0.305526	0.215859	0.180543		2400	0.827405	0.650074	0.612656	0.739128	0.639184	0.512397	0.556619	0.397704	0.36599
2430	0.292046	0.323522	0.281421	0.383045	0.329608	0.318671	0.306455	0.203008	0.180264		2430	0.79505	0.661426	0.586268	0.726775	0.62304	0.508443	0.556021	0.398698	0.352197
2460	0.279298	0.328369	0.287309	0.397836	0.345302	0.309962	0.307056	0.210498	0.182309		2460	0.802714	0.677114	0.598877	0.746316	0.638083	0.50385	0.550995	0.388218	0.348638
2490	0.294332	0.325203	0.283659	0.398483	0.328825	0.312222	0.331488	0.209116	0.184065		2490	0.806095	0.662645	0.612211	0.737119	0.639084	0.516284	0.562347	0.39204	0.351917
2520	0.288983	0.332007	0.294774	0.398859	0.330799	0.308439	0.29829	0.223677	0.191394		2520	0.795274	0.671794	0.588788	0.741006	0.651756	0.510493	0.567856	0.40327	0.362934
2550	0.29115	0.341299	0.29781	0.397709	0.34228	0.309852	0.313543	0.231302	0.185434		2550	0.799909	0.672225	0.592066	0.739411	0.651518	0.523038	0.556507	0.417689	0.359616
2580	0.297777	0.327276	0.315317	0.419082	0.339766	0.330968	0.313244	0.208081	0.182088		2580	0.799441	0.651542	0.609786	0.743439	0.647033	0.527355	0.563166	0.400593	0.359733
2610	0.306223	0.340613	0.300959	0.420209	0.336404	0.322187	0.326128	0.224018	0.188034		2610	0.826804	0.668186	0.603173	0.755451	0.641406	0.522994	0.569389	0.414832	0.355634
2640	0.292439	0.342656	0.29068	0.403603	0.354981	0.336734	0.315213	0.23041	0.189442		2640	0.813759	0.671986	0.608318	0.735269	0.64682	0.517541	0.56055	0.407804	0.364672
2670	0.299565	0.344881	0.306009	0.417773	0.350616	0.326144	0.323788	0.244033	0.18075		2670	0.818578	0.679282	0.618131	0.754162	0.661306	0.522259	0.573873	0.414783	0.367613
2700	0.301118	0.342995	0.304539	0.429292	0.363757	0.317596	0.30971	0.242084	0.190743		2700	0.795623	0.688371	0.596227	0.73407	0.665031	0.50133	0.565991	0.424879	0.370834
2730	0.304666	0.337578	0.299701	0.399335	0.35257	0.326992	0.325407	0.244445	0.177446		2730	0.794433	0.692326	0.598208	0.746677	0.656595	0.524001	0.575282	0.412199	0.376482
2760	0.318429	0.356621	0.300055	0.418968	0.362451	0.335451	0.310758	0.239533	0.191736		2760	0.807921	0.697051	0.594935	0.730192	0.6749	0.519859	0.567028	0.446689	0.3732
2790	0.315994	0.362965	0.311237	0.426744	0.351364	0.32432	0.328231	0.248614	0.185229		2790	0.808591	0.686079	0.597826	0.752434	0.678016	0.516896	0.600178	0.445294	0.366877
2820	0.338126	0.364067	0.31455	0.416845	0.36744	0.334789	0.333929	0.243101	0.193354		2820	0.83163	0.688792	0.60722	0.756426	0.659782	0.520675	0.579265	0.42512	0.373469
2850	0.316419	0.343685	0.309846	0.43371	0.370425	0.327032	0.325373	0.240255	0.189743		2850	0.79768	0.682309	0.600278	0.763778	0.679259	0.51088	0.58046	0.433734	0.373609
2880	0.345801	0.359969	0.31371	0.431657	0.374788	0.333004	0.328069	0.258333	0.191816		2880	0.827828	0.685267	0.614075	0.762267	0.681636	0.529888	0.576875	0.439592	0.378273
2910	0.314825	0.351974	0.308533	0.444091	0.368635	0.337584	0.327577	0.25575	0.199286		2910	0.805045	0.690719	0.617305	0.731854	0.652388	0.527517	0.585406	0.432149	0.369107
2940	0.310691	0.376398	0.310419	0.43031	0.390154	0.342478	0.331578	0.257071	0.196496		2940	0.804116	0.724683	0.605448	0.732108	0.700771	0.519969	0.587755	0.458264	0.376299
2970	0.336604	0.369569	0.303912	0.437486	0.379361	0.329501	0.33715	0.272153	0.191129		2970	0.794617	0.697913	0.60786	0.764151	0.678857	0.502784	0.603906	0.443847	0.378829
3000	0.321969	0.381735	0.314023	0.430231	0.392145	0.332932	0.33653	0.269023	0.200895		3000	0.813223	0.713522	0.603999	0.742956	0.700088	0.521641	0.603278	0.451605	0.375364
3030	0.33932	0.386855	0.297373	0.443664	0.382301	0.331807	0.355661	0.270835	0.186321		3030	0.810707	0.703729	0.618931	0.767256	0.694668	0.526099	0.616125	0.458676	0.373239
3060	0.343004	0.373067	0.300996	0.42647	0.380477	0.342165	0.330082	0.270514	0.1918		3060	0.824029	0.696304	0.61571	0.745887	0.693275	0.505605	0.579565	0.435241	0.37271
3090	0.328747	0.383197	0.31627	0.439497	0.397985	0.345218	0.336146	0.275096	0.190194		3090	0.808677	0.694787	0.627786	0.738961	0.691038	0.518651	0.578555	0.461188	0.379589
3120	0.352297	0.376087	0.307869	0.438685	0.405782	0.337147	0.333673	0.273166	0.196105		3120	0.817863	0.706721	0.618716	0.749962	0.674135	0.505831	0.609479	0.468131	0.380062
3150	0.340535	0.367061	0.320233	0.454039	0.389126	0.358515	0.34731	0.274656	0.1954		3150	0.82839	0.705551	0.6283	0.753288	0.674307	0.518439	0.631682	0.465302	0.385015
3180	0.348173	0.370534	0.328742	0.450997	0.396132	0.338002	0.331058	0.273046	0.190663		3180	0.794349	0.702049	0.615775	0.728145	0.689628	0.523797	0.609777	0.468618	0.392131
3210	0.342449	0.40008	0.325242	0.463039	0.403293	0.354921	0.345458	0.294939	0.1953		3210	0.818482	0.713803	0.629204	0.745554	0.709775	0.505132	0.612417	0.479634	0.382564
3240	0.353054	0.373794	0.33242	0.440425	0.415594	0.346565	0.335375	0.278949	0.197652		3240	0.806627	0.70399	0.617017	0.744406	0.69792	0.520264	0.611808	0.478709	0.378559
3270	0.350382	0.394711	0.327462	0.464517	0.417933	0.354679	0.341031	0.295858	0.205109		3270	0.8025	0.719624	0.617919	0.767904	0.684304	0.526846	0.606465	0.484624	0.403957
3300	0.352475	0.394542	0.329845	0.461327	0.408788	0.353243	0.334003	0.288938	0.195593		3300	0.804033	0.708713	0.629606	0.745305	0.697108	0.531332	0.601933	0.469593	0.391162
3330	0.344526	0.391294	0.325656	0.476241	0.406255	0.350182	0.349235	0.287727	0.196433		3330	0.817386	0.724214	0.62011	0.754691	0.699581	0.528199	0.617236	0.472917	0.384022
3360	0.358955	0.425625	0.33564	0.453729	0.433967	0.350238	0.364709	0.297007	0.202407		3360	0.820117	0.754366	0.625726	0.748771	0.703494	0.535022	0.630398	0.499865	0.402009
3390	0.37375	0.391979	0.322911	0.462175	0.418524	0.354753	0.338821	0.279057	0.206479		3390	0.820101	0.728128	0.623705	0.751238	0.700286	0.531326	0.626784	0.479491	0.388323
3420	0.368196	0.406354	0.32281	0.471651	0.428231	0.354668	0.34616	0.302001	0.198312		3420	0.827401	0.733687	0.625777	0.745705	0.711038	0.524165	0.624007	0.494353	0.390732
3450	0.349023	0.389017	0.340565	0.472292	0.428155	0.360988	0.367751	0.291705	0.206132		3450	0.820159	0.727703	0.622763	0.749792	0.692326	0.536702	0.615109	0.48533	0.396065
3480	0.353355	0.402691	0.3404	0.470637	0.447944	0.360783	0.36335	0.299935	0.200276		3480	0.847248	0.751714	0.62324	0.749888	0.716018	0.525292	0.620431	0.497085	0.396154
3510	0.384984	0.404638	0.342636	0.470302	0.4439	0.35879	0.364928	0.29304	0.199264		3510	0.817081	0.729001	0.619379	0.784364	0.703897	0.521025	0.624542	0.513212	0.397436
3540	0.372275	0.403241	0.330011	0.486299	0.428928	0.350788	0.351923	0.311083	0.210719		3540	0.807849	0.727069	0.630369	0.790958	0.717813	0.523979	0.612452	0.501967	0.401425
3570	0.389214	0.40728	0.343247	0.481484	0.44362	0.365067	0.369303	0.30562	0.212761		3570	0.817687	0.727662	0.639318	0.739706	0.702903	0.529781	0.621261	0.499116	0.400927
3600	0.378804	0.427295	0.33789	0.492123	0.447036	0.366311	0.359535	0.309935	0.208583		3600	0.80884	0.7379	0.628509	0.733921	0.712376	0.53885	0.63573	0.509982	0.397336

## Sheet: ED Fig. 2i
NA

## Sheet: ED Fig. 2j
NA
