# Supplementary material for: Pan-KRAS inhibitor disables oncogenic signalling and tumour growth
Source: Nature. 2023 May 31;619(7968):160–6. doi: 10.1038/s41586-023-06123-3 (PMC10322706; doi:10.1038/s41586-023-06123-3)
Supplement: Supplementary file 11 — Source Data Extended Data Fig. 3 [file 41586_2023_6123_MOESM11_ESM.xlsx]

## Sheet: ED Fig. 3a
NA

## Sheet: ED Fig. 3b
NA

## Sheet: ED Fig. 3c
NA

## Sheet: ED Fig. 3d
NA
