# Supplementary material for: Pan-KRAS inhibitor disables oncogenic signalling and tumour growth
Source: Nature. 2023 May 31;619(7968):160–6. doi: 10.1038/s41586-023-06123-3 (PMC10322706; doi:10.1038/s41586-023-06123-3)
Supplement: Supplementary file 12 — Source Data Extended Data Fig. 4 [file 41586_2023_6123_MOESM12_ESM.xlsx]

## Sheet: ED Fig. 4a
	id	backbone	pos	condition	variable	value
517	V7 (Œ≤1)	V	7	DMSO	G	0.0598664
518	V7 (Œ≤1)	V	7	KRASi	G	1.09034
519	V7 (Œ≤1)	V	7	T0	G	-0.140935
520	V7 (Œ≤1)	V	7	T0	N	0.235343
521	V7 (Œ≤1)	V	7	DMSO	Q	-0.302363
522	V7 (Œ≤1)	V	7	T0	Q	0.0511948
523	V7 (Œ≤1)	V	7	KRASi	G	1.20981
524	V7 (Œ≤1)	V	7	DMSO	Q	-0.183278
525	V7 (Œ≤1)	V	7	DMSO	G	-0.238673
526	V7 (Œ≤1)	V	7	no dox	G	0.179612
527	V7 (Œ≤1)	V	7	no dox	N	-0.0500608
528	V7 (Œ≤1)	V	7	no dox	N	-0.233323
529	V7 (Œ≤1)	V	7	KRASi	Q	1.20371
530	V7 (Œ≤1)	V	7	T0	G	0.283483
531	V7 (Œ≤1)	V	7	no dox	Q	0.234611
532	V7 (Œ≤1)	V	7	KRASi	N	0.827296
533	V7 (Œ≤1)	V	7	DMSO	N	-0.30366
534	V7 (Œ≤1)	V	7	KRASi	N	0.566274
535	V7 (Œ≤1)	V	7	KRASi	N	0.782774
536	V7 (Œ≤1)	V	7	T0	G	-0.142548
537	V7 (Œ≤1)	V	7	T0	N	-0.0598487
538	V7 (Œ≤1)	V	7	DMSO	N	-0.0901328
539	V7 (Œ≤1)	V	7	DMSO	N	-0.456591
540	V7 (Œ≤1)	V	7	no dox	G	0.0967278
541	V7 (Œ≤1)	V	7	KRASi	Q	0.746367
542	V7 (Œ≤1)	V	7	KRASi	Q	1.00338
543	V7 (Œ≤1)	V	7	no dox	Q	-0.176547
544	V7 (Œ≤1)	V	7	DMSO	G	-0.0427491
545	V7 (Œ≤1)	V	7	no dox	G	-0.149316
546	V7 (Œ≤1)	V	7	KRASi	G	0.948706
547	V7 (Œ≤1)	V	7	no dox	Q	-0.0276832
548	V7 (Œ≤1)	V	7	T0	Q	0.158931
549	V7 (Œ≤1)	V	7	T0	N	-0.175494
550	V7 (Œ≤1)	V	7	T0	Q	-0.210126
551	V7 (Œ≤1)	V	7	no dox	N	-0.396522
552	V7 (Œ≤1)	V	7	DMSO	Q	-0.650163
553	V9 (Œ≤1)	V	9	KRASi	F	1.59107
554	V9 (Œ≤1)	V	9	no dox	L	0.369125
555	V9 (Œ≤1)	V	9	no dox	K	-0.139519
556	V9 (Œ≤1)	V	9	T0	G	0.32682
557	V9 (Œ≤1)	V	9	no dox	G	-0.0455849
558	V9 (Œ≤1)	V	9	KRASi	G	1.77939
559	V9 (Œ≤1)	V	9	DMSO	G	-0.448663
560	V9 (Œ≤1)	V	9	KRASi	K	1.22391
561	V9 (Œ≤1)	V	9	DMSO	G	0.152313
562	V9 (Œ≤1)	V	9	KRASi	F	1.80096
563	V9 (Œ≤1)	V	9	KRASi	G	1.57899
564	V9 (Œ≤1)	V	9	DMSO	K	0.364124
565	V9 (Œ≤1)	V	9	no dox	W	0.107875
566	V9 (Œ≤1)	V	9	T0	G	0.0780405
567	V9 (Œ≤1)	V	9	T0	W	-0.0743003
568	V9 (Œ≤1)	V	9	KRASi	F	1.64583
569	V9 (Œ≤1)	V	9	T0	G	-0.404861
570	V9 (Œ≤1)	V	9	DMSO	F	0.659859
571	V9 (Œ≤1)	V	9	no dox	G	0.0751852
572	V9 (Œ≤1)	V	9	T0	Q	0.119106
573	V9 (Œ≤1)	V	9	DMSO	F	-0.0323786
574	V9 (Œ≤1)	V	9	no dox	K	0.175495
575	V9 (Œ≤1)	V	9	T0	Q	-0.196172
576	V9 (Œ≤1)	V	9	T0	W	0.253914
577	V9 (Œ≤1)	V	9	no dox	G	-0.486789
578	V9 (Œ≤1)	V	9	T0	Y	0.186598
579	V9 (Œ≤1)	V	9	KRASi	W	1.14103
580	V9 (Œ≤1)	V	9	T0	Q	0.0770661
581	V9 (Œ≤1)	V	9	no dox	F	0.138734
582	V9 (Œ≤1)	V	9	no dox	K	-0.11921
583	V9 (Œ≤1)	V	9	DMSO	L	0.390193
584	V9 (Œ≤1)	V	9	KRASi	Y	1.2468
585	V9 (Œ≤1)	V	9	no dox	L	-0.248925
586	V9 (Œ≤1)	V	9	no dox	L	-0.0147947
587	V9 (Œ≤1)	V	9	KRASi	Q	0.839996
588	V9 (Œ≤1)	V	9	T0	L	-0.337907
589	V9 (Œ≤1)	V	9	KRASi	K	0.974795
590	V9 (Œ≤1)	V	9	DMSO	W	0.0383544
591	V9 (Œ≤1)	V	9	no dox	Y	0.111532
592	V9 (Œ≤1)	V	9	no dox	F	0.207636
593	V9 (Œ≤1)	V	9	KRASi	Y	1.15966
594	V9 (Œ≤1)	V	9	KRASi	W	0.776009
595	V9 (Œ≤1)	V	9	DMSO	Y	-0.133808
596	V9 (Œ≤1)	V	9	DMSO	G	-0.178178
597	V9 (Œ≤1)	V	9	no dox	F	0.505669
598	V9 (Œ≤1)	V	9	T0	K	0.171362
599	V9 (Œ≤1)	V	9	T0	L	0.113709
600	V9 (Œ≤1)	V	9	no dox	Q	-2.07449
601	V9 (Œ≤1)	V	9	KRASi	W	0.544461
602	V9 (Œ≤1)	V	9	DMSO	F	0.0476781
603	V9 (Œ≤1)	V	9	DMSO	Y	0.027087
604	V9 (Œ≤1)	V	9	DMSO	L	0.0530229
605	V9 (Œ≤1)	V	9	KRASi	Q	0.899396
606	V9 (Œ≤1)	V	9	T0	L	0.224197
607	V9 (Œ≤1)	V	9	DMSO	K	-0.221187
608	V9 (Œ≤1)	V	9	DMSO	L	-0.24302
609	V9 (Œ≤1)	V	9	no dox	W	-0.426519
610	V9 (Œ≤1)	V	9	T0	Y	-0.323092
611	V9 (Œ≤1)	V	9	KRASi	K	0.860638
612	V9 (Œ≤1)	V	9	DMSO	Y	0.48209
613	V9 (Œ≤1)	V	9	T0	W	-0.179613
614	V9 (Œ≤1)	V	9	T0	Y	0.136494
615	V9 (Œ≤1)	V	9	KRASi	Y	1.45608
616	V9 (Œ≤1)	V	9	T0	F	0.0932767
617	V9 (Œ≤1)	V	9	no dox	W	-0.451478
618	V9 (Œ≤1)	V	9	KRASi	L	1.33436
619	V9 (Œ≤1)	V	9	no dox	Y	0.0433225
620	V9 (Œ≤1)	V	9	T0	K	-0.149442
621	V9 (Œ≤1)	V	9	KRASi	L	1.39344
622	V9 (Œ≤1)	V	9	DMSO	Q	0.0873326
623	V9 (Œ≤1)	V	9	no dox	Y	0.344464
624	V9 (Œ≤1)	V	9	T0	F	-0.0872242
625	V9 (Œ≤1)	V	9	no dox	Q	-1.06256
626	V9 (Œ≤1)	V	9	KRASi	L	1.38514
627	V9 (Œ≤1)	V	9	DMSO	K	-0.168175
628	V9 (Œ≤1)	V	9	T0	F	-0.00605248
629	V9 (Œ≤1)	V	9	no dox	Q	-0.707709
630	V9 (Œ≤1)	V	9	T0	K	-0.02192
631	V9 (Œ≤1)	V	9	DMSO	W	-0.320255
632	V9 (Œ≤1)	V	9	KRASi	Q	1.06158
633	V9 (Œ≤1)	V	9	KRASi	G	1.63751
634	V9 (Œ≤1)	V	9	DMSO	Q	-0.798575
635	V9 (Œ≤1)	V	9	DMSO	W	-0.183977
636	V9 (Œ≤1)	V	9	DMSO	Q	-0.382316
85	E63 (SII)	E	63	no dox	P	0.171793
86	E63 (SII)	E	63	T0	P	0.374314
87	E63 (SII)	E	63	DMSO	P	1.14505
88	E63 (SII)	E	63	no dox	P	-0.0210092
89	E63 (SII)	E	63	KRASi	P	1.29349
90	E63 (SII)	E	63	KRASi	P	2.2694
91	E63 (SII)	E	63	T0	P	0.17536
92	E63 (SII)	E	63	KRASi	P	0.90652
93	E63 (SII)	E	63	T0	P	-0.549675
94	E63 (SII)	E	63	no dox	P	1.20735
95	E63 (SII)	E	63	DMSO	P	-0.948489
96	E63 (SII)	E	63	DMSO	P	0.379304
637	Y64 (SII)	Y	64	T0	T	0.235375
638	Y64 (SII)	Y	64	no dox	T	-0.390696
639	Y64 (SII)	Y	64	T0	T	1.18069
640	Y64 (SII)	Y	64	no dox	T	2.98932
641	Y64 (SII)	Y	64	KRASi	T	-0.526706
642	Y64 (SII)	Y	64	DMSO	T	-0.471923
643	Y64 (SII)	Y	64	KRASi	T	4.65282
644	Y64 (SII)	Y	64	no dox	T	2.51978
645	Y64 (SII)	Y	64	DMSO	T	-1.41607
646	Y64 (SII)	Y	64	T0	T	-1.41607
647	Y64 (SII)	Y	64	KRASi	T	2.17903
648	Y64 (SII)	Y	64	DMSO	T	-1.41607
313	M72 (Œ±2)	M	72	no dox	A	0.29705
314	M72 (Œ±2)	M	72	DMSO	W	0.616241
315	M72 (Œ±2)	M	72	no dox	Y	0.322333
316	M72 (Œ±2)	M	72	no dox	Y	0.557761
317	M72 (Œ±2)	M	72	KRASi	Y	2.05663
318	M72 (Œ±2)	M	72	T0	A	0.396765
319	M72 (Œ±2)	M	72	KRASi	W	0.870087
320	M72 (Œ±2)	M	72	KRASi	A	1.76541
321	M72 (Œ±2)	M	72	KRASi	Y	1.56826
322	M72 (Œ±2)	M	72	DMSO	W	0.402368
323	M72 (Œ±2)	M	72	T0	W	0.229116
324	M72 (Œ±2)	M	72	T0	W	-0.302847
325	M72 (Œ±2)	M	72	KRASi	Y	1.66983
326	M72 (Œ±2)	M	72	DMSO	A	-0.599331
327	M72 (Œ±2)	M	72	T0	Y	-0.0194081
328	M72 (Œ±2)	M	72	T0	W	0.0737313
329	M72 (Œ±2)	M	72	no dox	W	-0.363321
330	M72 (Œ±2)	M	72	DMSO	Y	0.543298
331	M72 (Œ±2)	M	72	T0	A	-0.79119
332	M72 (Œ±2)	M	72	KRASi	A	1.76594
333	M72 (Œ±2)	M	72	T0	Y	0.337598
334	M72 (Œ±2)	M	72	no dox	W	-0.29446
335	M72 (Œ±2)	M	72	T0	Y	-0.31819
336	M72 (Œ±2)	M	72	DMSO	A	0.168306
337	M72 (Œ±2)	M	72	KRASi	A	1.80678
338	M72 (Œ±2)	M	72	no dox	A	-0.137275
339	M72 (Œ±2)	M	72	DMSO	Y	-0.153828
340	M72 (Œ±2)	M	72	DMSO	A	0.334108
341	M72 (Œ±2)	M	72	DMSO	W	-0.0734049
342	M72 (Œ±2)	M	72	T0	A	0.394425
343	M72 (Œ±2)	M	72	no dox	Y	0.0569719
344	M72 (Œ±2)	M	72	no dox	A	-0.211254
345	M72 (Œ±2)	M	72	KRASi	W	2.65062
346	M72 (Œ±2)	M	72	DMSO	Y	0.558257
347	M72 (Œ±2)	M	72	no dox	W	-0.30222
348	M72 (Œ±2)	M	72	KRASi	W	0.649122
97	F78 (Œ≤4)	F	78	DMSO	V	-0.836636
98	F78 (Œ≤4)	F	78	no dox	V	-0.144896
99	F78 (Œ≤4)	F	78	DMSO	V	-0.129522
100	F78 (Œ≤4)	F	78	T0	V	-0.240406
101	F78 (Œ≤4)	F	78	T0	M	-0.318768
102	F78 (Œ≤4)	F	78	T0	A	0.166865
103	F78 (Œ≤4)	F	78	KRASi	A	1.25598
104	F78 (Œ≤4)	F	78	T0	V	0.201327
105	F78 (Œ≤4)	F	78	KRASi	A	1.26955
106	F78 (Œ≤4)	F	78	T0	M	-0.0547785
107	F78 (Œ≤4)	F	78	DMSO	V	-0.103973
108	F78 (Œ≤4)	F	78	no dox	A	0.741494
109	F78 (Œ≤4)	F	78	DMSO	A	-0.241145
110	F78 (Œ≤4)	F	78	KRASi	V	1.24395
111	F78 (Œ≤4)	F	78	DMSO	M	-0.891622
112	F78 (Œ≤4)	F	78	KRASi	V	1.47514
113	F78 (Œ≤4)	F	78	no dox	M	0.0326053
114	F78 (Œ≤4)	F	78	no dox	A	0.296013
115	F78 (Œ≤4)	F	78	KRASi	V	1.14373
116	F78 (Œ≤4)	F	78	KRASi	M	1.42655
117	F78 (Œ≤4)	F	78	no dox	M	0.153931
118	F78 (Œ≤4)	F	78	DMSO	A	-0.224575
119	F78 (Œ≤4)	F	78	no dox	M	0.430281
120	F78 (Œ≤4)	F	78	DMSO	A	0.114141
121	F78 (Œ≤4)	F	78	T0	A	-0.218176
122	F78 (Œ≤4)	F	78	no dox	V	0.643168
123	F78 (Œ≤4)	F	78	DMSO	M	0.84929
124	F78 (Œ≤4)	F	78	T0	V	0.0390795
125	F78 (Œ≤4)	F	78	DMSO	M	-0.128043
126	F78 (Œ≤4)	F	78	no dox	A	0.170002
127	F78 (Œ≤4)	F	78	T0	M	0.373546
128	F78 (Œ≤4)	F	78	KRASi	M	1.8176
129	F78 (Œ≤4)	F	78	T0	A	0.0513103
130	F78 (Œ≤4)	F	78	KRASi	A	1.53751
131	F78 (Œ≤4)	F	78	no dox	V	-0.0594282
132	F78 (Œ≤4)	F	78	KRASi	M	1.42859
1	D92 (Œ±3)	D	92	T0	A	-0.0989766
2	D92 (Œ±3)	D	92	T0	I	-0.171017
3	D92 (Œ±3)	D	92	DMSO	A	0.13317
4	D92 (Œ±3)	D	92	T0	K	0.0743063
5	D92 (Œ±3)	D	92	T0	I	0.0189093
6	D92 (Œ±3)	D	92	T0	M	-0.0436117
7	D92 (Œ±3)	D	92	no dox	K	0.24893
8	D92 (Œ±3)	D	92	T0	A	0.282446
9	D92 (Œ±3)	D	92	DMSO	R	-0.0856245
10	D92 (Œ±3)	D	92	no dox	M	-0.0879471
11	D92 (Œ±3)	D	92	no dox	I	0.0817723
12	D92 (Œ±3)	D	92	no dox	L	-0.0398713
13	D92 (Œ±3)	D	92	DMSO	R	0.13541
14	D92 (Œ±3)	D	92	no dox	I	-0.256094
15	D92 (Œ±3)	D	92	T0	A	-0.183469
16	D92 (Œ±3)	D	92	no dox	L	0.142922
17	D92 (Œ±3)	D	92	DMSO	I	-0.300219
18	D92 (Œ±3)	D	92	no dox	M	0.0119701
19	D92 (Œ±3)	D	92	DMSO	K	-0.386897
20	D92 (Œ±3)	D	92	DMSO	I	-0.252162
21	D92 (Œ±3)	D	92	KRASi	R	0.958741
22	D92 (Œ±3)	D	92	no dox	A	0.0821981
23	D92 (Œ±3)	D	92	DMSO	I	-0.490357
24	D92 (Œ±3)	D	92	KRASi	A	1.01618
25	D92 (Œ±3)	D	92	KRASi	R	1.5134
26	D92 (Œ±3)	D	92	KRASi	I	0.824005
27	D92 (Œ±3)	D	92	DMSO	K	-0.210446
28	D92 (Œ±3)	D	92	DMSO	L	-0.338
29	D92 (Œ±3)	D	92	no dox	A	0.0875949
30	D92 (Œ±3)	D	92	DMSO	M	-0.199622
31	D92 (Œ±3)	D	92	KRASi	A	1.00608
32	D92 (Œ±3)	D	92	KRASi	I	0.453678
33	D92 (Œ±3)	D	92	KRASi	L	1.39227
34	D92 (Œ±3)	D	92	KRASi	M	1.03632
35	D92 (Œ±3)	D	92	T0	K	-0.154203
36	D92 (Œ±3)	D	92	no dox	A	0.173297
37	D92 (Œ±3)	D	92	DMSO	A	-0.032977
38	D92 (Œ±3)	D	92	KRASi	M	1.10314
39	D92 (Œ±3)	D	92	T0	K	0.0798963
40	D92 (Œ±3)	D	92	no dox	G	0.108443
41	D92 (Œ±3)	D	92	T0	I	0.152108
42	D92 (Œ±3)	D	92	KRASi	M	1.04899
43	D92 (Œ±3)	D	92	T0	L	-0.154613
44	D92 (Œ±3)	D	92	DMSO	A	0.0527504
45	D92 (Œ±3)	D	92	no dox	G	-0.0434512
46	D92 (Œ±3)	D	92	T0	L	0.247065
47	D92 (Œ±3)	D	92	T0	G	0.0853194
48	D92 (Œ±3)	D	92	DMSO	L	-0.158403
49	D92 (Œ±3)	D	92	T0	L	-0.0924517
50	D92 (Œ±3)	D	92	DMSO	K	-1.31681
51	D92 (Œ±3)	D	92	no dox	K	0.0363366
52	D92 (Œ±3)	D	92	T0	G	-0.214406
53	D92 (Œ±3)	D	92	T0	R	0.0290925
54	D92 (Œ±3)	D	92	T0	M	0.064
55	D92 (Œ±3)	D	92	no dox	K	-0.432074
56	D92 (Œ±3)	D	92	no dox	R	0.0170534
57	D92 (Œ±3)	D	92	T0	G	0.129087
58	D92 (Œ±3)	D	92	no dox	L	0.26062
59	D92 (Œ±3)	D	92	KRASi	K	1.18013
60	D92 (Œ±3)	D	92	no dox	R	0.142009
61	D92 (Œ±3)	D	92	T0	R	0.247211
62	D92 (Œ±3)	D	92	no dox	G	0.0555996
63	D92 (Œ±3)	D	92	KRASi	L	1.18211
64	D92 (Œ±3)	D	92	DMSO	L	0.0623614
65	D92 (Œ±3)	D	92	KRASi	A	1.23435
66	D92 (Œ±3)	D	92	KRASi	K	1.74519
67	D92 (Œ±3)	D	92	KRASi	L	1.26167
68	D92 (Œ±3)	D	92	DMSO	M	0.0791725
69	D92 (Œ±3)	D	92	DMSO	G	-0.350346
70	D92 (Œ±3)	D	92	T0	M	-0.0203882
71	D92 (Œ±3)	D	92	KRASi	G	1.22117
72	D92 (Œ±3)	D	92	DMSO	R	-0.292087
73	D92 (Œ±3)	D	92	T0	R	-0.276304
74	D92 (Œ±3)	D	92	DMSO	G	0.206512
75	D92 (Œ±3)	D	92	no dox	M	0.0796069
76	D92 (Œ±3)	D	92	no dox	I	-0.286726
77	D92 (Œ±3)	D	92	DMSO	G	-0.0451255
78	D92 (Œ±3)	D	92	DMSO	M	-0.252908
79	D92 (Œ±3)	D	92	KRASi	K	1.47783
80	D92 (Œ±3)	D	92	KRASi	G	1.16017
81	D92 (Œ±3)	D	92	KRASi	R	1.43388
82	D92 (Œ±3)	D	92	KRASi	I	1.31217
83	D92 (Œ±3)	D	92	no dox	R	0.0608805
84	D92 (Œ±3)	D	92	KRASi	G	1.00346
133	H95 (Œ±3)	H	95	KRASi	E	1.32111
134	H95 (Œ±3)	H	95	DMSO	Q	-0.0298744
135	H95 (Œ±3)	H	95	DMSO	K	-0.152766
136	H95 (Œ±3)	H	95	DMSO	Q	0.0570722
137	H95 (Œ±3)	H	95	DMSO	F	-0.0790169
138	H95 (Œ±3)	H	95	KRASi	I	1.66249
139	H95 (Œ±3)	H	95	DMSO	C	0.026679
140	H95 (Œ±3)	H	95	DMSO	Y	-0.150978
141	H95 (Œ±3)	H	95	T0	T	-0.211408
142	H95 (Œ±3)	H	95	T0	C	0.208844
143	H95 (Œ±3)	H	95	KRASi	D	1.03473
144	H95 (Œ±3)	H	95	KRASi	F	1.6535
145	H95 (Œ±3)	H	95	no dox	K	-0.00721793
146	H95 (Œ±3)	H	95	T0	Y	0.0187176
147	H95 (Œ±3)	H	95	T0	D	-0.176004
148	H95 (Œ±3)	H	95	no dox	K	0.0380887
149	H95 (Œ±3)	H	95	no dox	K	-0.467721
150	H95 (Œ±3)	H	95	DMSO	C	0.111732
151	H95 (Œ±3)	H	95	no dox	F	-0.0514499
152	H95 (Œ±3)	H	95	DMSO	E	0.0346079
153	H95 (Œ±3)	H	95	T0	G	0.421749
154	H95 (Œ±3)	H	95	DMSO	E	0.1866
155	H95 (Œ±3)	H	95	no dox	C	0.0160165
156	H95 (Œ±3)	H	95	no dox	C	0.173063
157	H95 (Œ±3)	H	95	T0	E	-0.0636587
158	H95 (Œ±3)	H	95	KRASi	A	1.40287
159	H95 (Œ±3)	H	95	KRASi	V	1.55823
160	H95 (Œ±3)	H	95	no dox	Q	-0.0446036
161	H95 (Œ±3)	H	95	KRASi	I	1.17082
162	H95 (Œ±3)	H	95	DMSO	C	-0.170478
163	H95 (Œ±3)	H	95	DMSO	A	-0.0132443
164	H95 (Œ±3)	H	95	DMSO	F	0.423113
165	H95 (Œ±3)	H	95	KRASi	A	1.52857
166	H95 (Œ±3)	H	95	T0	Q	-0.138742
167	H95 (Œ±3)	H	95	T0	S	-0.175625
168	H95 (Œ±3)	H	95	KRASi	C	1.37233
169	H95 (Œ±3)	H	95	T0	A	-0.0498374
170	H95 (Œ±3)	H	95	KRASi	V	1.806
171	H95 (Œ±3)	H	95	no dox	A	-0.12684
172	H95 (Œ±3)	H	95	T0	E	0.00171075
173	H95 (Œ±3)	H	95	T0	F	0.0340696
174	H95 (Œ±3)	H	95	no dox	T	0.19333
175	H95 (Œ±3)	H	95	DMSO	F	-0.142655
176	H95 (Œ±3)	H	95	T0	A	-0.127392
177	H95 (Œ±3)	H	95	DMSO	E	0.172631
178	H95 (Œ±3)	H	95	T0	C	-0.315581
179	H95 (Œ±3)	H	95	no dox	G	0.276519
180	H95 (Œ±3)	H	95	T0	I	0.232075
181	H95 (Œ±3)	H	95	no dox	R	0.222467
182	H95 (Œ±3)	H	95	T0	T	0.202571
183	H95 (Œ±3)	H	95	no dox	I	0.107714
184	H95 (Œ±3)	H	95	DMSO	A	-0.176985
185	H95 (Œ±3)	H	95	DMSO	Y	-0.141932
186	H95 (Œ±3)	H	95	no dox	G	0.447708
187	H95 (Œ±3)	H	95	DMSO	S	0.379233
188	H95 (Œ±3)	H	95	DMSO	G	0.0102473
189	H95 (Œ±3)	H	95	no dox	E	0.348785
190	H95 (Œ±3)	H	95	DMSO	D	-0.246736
191	H95 (Œ±3)	H	95	T0	A	0.177229
192	H95 (Œ±3)	H	95	DMSO	A	-0.0315979
193	H95 (Œ±3)	H	95	DMSO	K	-0.0100191
194	H95 (Œ±3)	H	95	KRASi	S	1.67159
195	H95 (Œ±3)	H	95	DMSO	I	-0.0389971
196	H95 (Œ±3)	H	95	KRASi	S	1.30757
197	H95 (Œ±3)	H	95	no dox	A	0.02012
198	H95 (Œ±3)	H	95	DMSO	V	-0.176007
199	H95 (Œ±3)	H	95	DMSO	T	0.220413
200	H95 (Œ±3)	H	95	KRASi	C	1.47198
201	H95 (Œ±3)	H	95	T0	R	-0.0200708
202	H95 (Œ±3)	H	95	KRASi	T	1.84818
203	H95 (Œ±3)	H	95	KRASi	F	1.37574
204	H95 (Œ±3)	H	95	T0	Y	-0.018449
205	H95 (Œ±3)	H	95	KRASi	K	1.14176
206	H95 (Œ±3)	H	95	T0	D	-0.00588105
207	H95 (Œ±3)	H	95	T0	T	0.00883707
208	H95 (Œ±3)	H	95	no dox	G	0.194397
209	H95 (Œ±3)	H	95	KRASi	K	1.32581
210	H95 (Œ±3)	H	95	no dox	D	-0.00261208
211	H95 (Œ±3)	H	95	T0	V	-0.0774377
212	H95 (Œ±3)	H	95	T0	G	-0.334931
213	H95 (Œ±3)	H	95	T0	K	0.179887
214	H95 (Œ±3)	H	95	DMSO	D	-0.34927
215	H95 (Œ±3)	H	95	T0	V	0.0364023
216	H95 (Œ±3)	H	95	no dox	S	-0.112974
217	H95 (Œ±3)	H	95	T0	K	-0.0655938
218	H95 (Œ±3)	H	95	no dox	Y	0.0683827
219	H95 (Œ±3)	H	95	T0	V	0.0410353
220	H95 (Œ±3)	H	95	no dox	T	0.488608
221	H95 (Œ±3)	H	95	KRASi	T	1.87391
222	H95 (Œ±3)	H	95	T0	C	0.106737
223	H95 (Œ±3)	H	95	no dox	T	0.189746
224	H95 (Œ±3)	H	95	DMSO	G	0.359901
225	H95 (Œ±3)	H	95	KRASi	F	1.61593
226	H95 (Œ±3)	H	95	no dox	I	-0.345198
227	H95 (Œ±3)	H	95	no dox	V	-0.0602751
228	H95 (Œ±3)	H	95	T0	E	0.061948
229	H95 (Œ±3)	H	95	no dox	C	-0.0138213
230	H95 (Œ±3)	H	95	KRASi	Q	1.18585
231	H95 (Œ±3)	H	95	DMSO	S	-0.0860354
232	H95 (Œ±3)	H	95	DMSO	I	0.306547
233	H95 (Œ±3)	H	95	KRASi	Q	1.03601
234	H95 (Œ±3)	H	95	KRASi	Y	0.93755
235	H95 (Œ±3)	H	95	DMSO	G	0.0745914
236	H95 (Œ±3)	H	95	KRASi	Q	1.3617
237	H95 (Œ±3)	H	95	DMSO	K	-0.262453
238	H95 (Œ±3)	H	95	KRASi	C	1.3377
239	H95 (Œ±3)	H	95	KRASi	G	1.57009
240	H95 (Œ±3)	H	95	KRASi	R	1.34949
241	H95 (Œ±3)	H	95	KRASi	K	1.17319
242	H95 (Œ±3)	H	95	KRASi	Y	1.17714
243	H95 (Œ±3)	H	95	T0	D	0.181885
244	H95 (Œ±3)	H	95	no dox	A	0.242554
245	H95 (Œ±3)	H	95	T0	G	-0.0868177
246	H95 (Œ±3)	H	95	KRASi	R	1.55088
247	H95 (Œ±3)	H	95	no dox	Q	-0.143192
248	H95 (Œ±3)	H	95	no dox	D	-0.177307
249	H95 (Œ±3)	H	95	KRASi	G	2.03044
250	H95 (Œ±3)	H	95	no dox	F	0.109595
251	H95 (Œ±3)	H	95	T0	K	-0.114293
252	H95 (Œ±3)	H	95	no dox	D	0.0472859
253	H95 (Œ±3)	H	95	KRASi	A	1.43561
254	H95 (Œ±3)	H	95	KRASi	S	1.67579
255	H95 (Œ±3)	H	95	T0	I	-0.339332
256	H95 (Œ±3)	H	95	DMSO	R	0.490078
257	H95 (Œ±3)	H	95	T0	I	0.107257
258	H95 (Œ±3)	H	95	no dox	R	0.0585581
259	H95 (Œ±3)	H	95	no dox	S	-0.303506
260	H95 (Œ±3)	H	95	KRASi	I	1.54291
261	H95 (Œ±3)	H	95	DMSO	R	0.175643
262	H95 (Œ±3)	H	95	no dox	S	0.38284
263	H95 (Œ±3)	H	95	KRASi	D	1.41264
264	H95 (Œ±3)	H	95	KRASi	D	1.27357
265	H95 (Œ±3)	H	95	DMSO	Q	-0.168227
266	H95 (Œ±3)	H	95	DMSO	S	0.239221
267	H95 (Œ±3)	H	95	no dox	F	0.0622149
268	H95 (Œ±3)	H	95	no dox	Y	0.145073
269	H95 (Œ±3)	H	95	T0	S	0.294106
270	H95 (Œ±3)	H	95	no dox	E	0.114452
271	H95 (Œ±3)	H	95	DMSO	T	0.940688
272	H95 (Œ±3)	H	95	no dox	E	0.359561
273	H95 (Œ±3)	H	95	DMSO	V	-0.0852987
274	H95 (Œ±3)	H	95	T0	F	0.296482
275	H95 (Œ±3)	H	95	KRASi	V	1.45757
276	H95 (Œ±3)	H	95	KRASi	E	1.39315
277	H95 (Œ±3)	H	95	T0	Y	-0.000268599
278	H95 (Œ±3)	H	95	no dox	R	0.673542
279	H95 (Œ±3)	H	95	KRASi	T	1.62783
280	H95 (Œ±3)	H	95	DMSO	I	0.276901
281	H95 (Œ±3)	H	95	no dox	Q	-0.385381
282	H95 (Œ±3)	H	95	T0	Q	0.0142367
283	H95 (Œ±3)	H	95	T0	Q	0.124506
284	H95 (Œ±3)	H	95	KRASi	G	1.71381
285	H95 (Œ±3)	H	95	T0	R	-0.0625552
286	H95 (Œ±3)	H	95	KRASi	Y	1.03503
287	H95 (Œ±3)	H	95	no dox	V	-0.277258
288	H95 (Œ±3)	H	95	no dox	V	0.0155043
289	H95 (Œ±3)	H	95	T0	R	0.0826261
290	H95 (Œ±3)	H	95	DMSO	Y	0.137405
291	H95 (Œ±3)	H	95	DMSO	V	-0.170731
292	H95 (Œ±3)	H	95	T0	S	-0.118481
293	H95 (Œ±3)	H	95	DMSO	D	-0.250904
294	H95 (Œ±3)	H	95	no dox	I	0.283289
295	H95 (Œ±3)	H	95	T0	F	-0.330551
296	H95 (Œ±3)	H	95	KRASi	R	1.4238
297	H95 (Œ±3)	H	95	DMSO	R	0.412721
298	H95 (Œ±3)	H	95	KRASi	E	1.55979
299	H95 (Œ±3)	H	95	no dox	Y	-0.0357397
300	H95 (Œ±3)	H	95	DMSO	T	0.577083
649	Y96 (Œ±3)	Y	96	no dox	W	-0.159816
650	Y96 (Œ±3)	Y	96	T0	W	-0.0923959
651	Y96 (Œ±3)	Y	96	DMSO	A	-0.20246
652	Y96 (Œ±3)	Y	96	no dox	W	-0.659676
653	Y96 (Œ±3)	Y	96	DMSO	S	0.0372927
654	Y96 (Œ±3)	Y	96	no dox	A	-0.494575
655	Y96 (Œ±3)	Y	96	T0	S	-0.347784
656	Y96 (Œ±3)	Y	96	no dox	K	0.0349088
657	Y96 (Œ±3)	Y	96	KRASi	K	1.26495
658	Y96 (Œ±3)	Y	96	no dox	K	0.170242
659	Y96 (Œ±3)	Y	96	DMSO	S	-0.21049
660	Y96 (Œ±3)	Y	96	T0	S	-0.0115949
661	Y96 (Œ±3)	Y	96	DMSO	W	-0.435546
662	Y96 (Œ±3)	Y	96	KRASi	W	1.13772
663	Y96 (Œ±3)	Y	96	no dox	A	-0.145026
664	Y96 (Œ±3)	Y	96	T0	W	-0.238759
665	Y96 (Œ±3)	Y	96	KRASi	L	1.60431
666	Y96 (Œ±3)	Y	96	KRASi	T	1.07874
667	Y96 (Œ±3)	Y	96	T0	K	-0.156001
668	Y96 (Œ±3)	Y	96	DMSO	L	-0.0238692
669	Y96 (Œ±3)	Y	96	KRASi	K	1.16575
670	Y96 (Œ±3)	Y	96	KRASi	W	1.01305
671	Y96 (Œ±3)	Y	96	no dox	W	-0.20055
672	Y96 (Œ±3)	Y	96	T0	L	-0.0268907
673	Y96 (Œ±3)	Y	96	DMSO	A	0.0831981
674	Y96 (Œ±3)	Y	96	DMSO	L	-0.338254
675	Y96 (Œ±3)	Y	96	KRASi	A	0.984317
676	Y96 (Œ±3)	Y	96	DMSO	T	0.0860364
677	Y96 (Œ±3)	Y	96	DMSO	W	-0.295355
678	Y96 (Œ±3)	Y	96	KRASi	W	0.797347
679	Y96 (Œ±3)	Y	96	no dox	K	0.257835
680	Y96 (Œ±3)	Y	96	DMSO	L	-0.0580969
681	Y96 (Œ±3)	Y	96	no dox	T	0.224341
682	Y96 (Œ±3)	Y	96	DMSO	T	0.0381064
683	Y96 (Œ±3)	Y	96	no dox	S	-0.328225
684	Y96 (Œ±3)	Y	96	T0	W	0.331155
685	Y96 (Œ±3)	Y	96	KRASi	R	1.54792
686	Y96 (Œ±3)	Y	96	T0	R	0.027538
687	Y96 (Œ±3)	Y	96	KRASi	L	1.66534
688	Y96 (Œ±3)	Y	96	T0	A	-0.0687714
689	Y96 (Œ±3)	Y	96	no dox	S	0.0423746
690	Y96 (Œ±3)	Y	96	DMSO	S	0.0241264
691	Y96 (Œ±3)	Y	96	KRASi	S	0.927428
692	Y96 (Œ±3)	Y	96	KRASi	M	1.70082
693	Y96 (Œ±3)	Y	96	KRASi	A	0.848513
694	Y96 (Œ±3)	Y	96	DMSO	A	-0.483565
695	Y96 (Œ±3)	Y	96	DMSO	W	-0.917212
696	Y96 (Œ±3)	Y	96	T0	R	0.309257
697	Y96 (Œ±3)	Y	96	no dox	L	0.191082
698	Y96 (Œ±3)	Y	96	no dox	S	0.143099
699	Y96 (Œ±3)	Y	96	T0	K	0.191571
700	Y96 (Œ±3)	Y	96	no dox	T	-0.0505692
701	Y96 (Œ±3)	Y	96	KRASi	S	1.17788
702	Y96 (Œ±3)	Y	96	T0	A	0.0976425
703	Y96 (Œ±3)	Y	96	no dox	M	0.323569
704	Y96 (Œ±3)	Y	96	KRASi	M	0.795886
705	Y96 (Œ±3)	Y	96	no dox	T	0.0027793
706	Y96 (Œ±3)	Y	96	no dox	L	0.193769
707	Y96 (Œ±3)	Y	96	DMSO	M	0.166391
708	Y96 (Œ±3)	Y	96	DMSO	R	0.362813
709	Y96 (Œ±3)	Y	96	no dox	R	-0.280386
710	Y96 (Œ±3)	Y	96	KRASi	A	0.742816
711	Y96 (Œ±3)	Y	96	DMSO	R	-0.451127
712	Y96 (Œ±3)	Y	96	KRASi	L	1.41462
713	Y96 (Œ±3)	Y	96	KRASi	T	1.34936
714	Y96 (Œ±3)	Y	96	DMSO	M	0.399721
715	Y96 (Œ±3)	Y	96	KRASi	V	1.30994
716	Y96 (Œ±3)	Y	96	KRASi	K	1.35011
717	Y96 (Œ±3)	Y	96	no dox	R	-0.236106
718	Y96 (Œ±3)	Y	96	T0	R	-0.336795
719	Y96 (Œ±3)	Y	96	DMSO	V	0.133228
720	Y96 (Œ±3)	Y	96	T0	S	0.359379
721	Y96 (Œ±3)	Y	96	T0	T	-0.45613
722	Y96 (Œ±3)	Y	96	T0	A	-0.0288711
723	Y96 (Œ±3)	Y	96	T0	K	-0.0355695
724	Y96 (Œ±3)	Y	96	KRASi	V	1.55487
725	Y96 (Œ±3)	Y	96	KRASi	M	1.32896
726	Y96 (Œ±3)	Y	96	T0	L	-0.109831
727	Y96 (Œ±3)	Y	96	T0	M	-0.107494
728	Y96 (Œ±3)	Y	96	DMSO	T	-0.00640967
729	Y96 (Œ±3)	Y	96	T0	V	0.206591
730	Y96 (Œ±3)	Y	96	DMSO	K	0.117451
731	Y96 (Œ±3)	Y	96	T0	V	-0.211245
732	Y96 (Œ±3)	Y	96	T0	L	0.136722
733	Y96 (Œ±3)	Y	96	no dox	V	0.221578
734	Y96 (Œ±3)	Y	96	T0	T	0.110928
735	Y96 (Œ±3)	Y	96	no dox	M	0.0881163
736	Y96 (Œ±3)	Y	96	no dox	A	-0.117773
737	Y96 (Œ±3)	Y	96	no dox	V	0.385052
738	Y96 (Œ±3)	Y	96	DMSO	R	0.0873169
739	Y96 (Œ±3)	Y	96	KRASi	R	1.28542
740	Y96 (Œ±3)	Y	96	DMSO	K	0.206579
741	Y96 (Œ±3)	Y	96	no dox	L	-0.00832534
742	Y96 (Œ±3)	Y	96	KRASi	S	0.993805
743	Y96 (Œ±3)	Y	96	no dox	V	0.0305393
744	Y96 (Œ±3)	Y	96	KRASi	V	1.44473
745	Y96 (Œ±3)	Y	96	T0	T	0.345202
746	Y96 (Œ±3)	Y	96	DMSO	M	-0.0899943
747	Y96 (Œ±3)	Y	96	T0	M	0.183731
748	Y96 (Œ±3)	Y	96	DMSO	V	0.221294
749	Y96 (Œ±3)	Y	96	no dox	M	0.131643
750	Y96 (Œ±3)	Y	96	DMSO	K	-0.190096
751	Y96 (Œ±3)	Y	96	T0	M	-0.0762375
752	Y96 (Œ±3)	Y	96	KRASi	T	1.35059
753	Y96 (Œ±3)	Y	96	no dox	R	-0.175194
754	Y96 (Œ±3)	Y	96	DMSO	V	0.046781
755	Y96 (Œ±3)	Y	96	KRASi	R	1.16194
756	Y96 (Œ±3)	Y	96	T0	V	0.00465387
349	Q99 (Œ±3)	Q	99	T0	C	0.0336903
350	Q99 (Œ±3)	Q	99	KRASi	A	1.35305
351	Q99 (Œ±3)	Q	99	DMSO	F	0.108708
352	Q99 (Œ±3)	Q	99	T0	G	-0.101598
353	Q99 (Œ±3)	Q	99	KRASi	D	0.859543
354	Q99 (Œ±3)	Q	99	T0	I	0.1676
355	Q99 (Œ±3)	Q	99	no dox	G	-0.343028
356	Q99 (Œ±3)	Q	99	no dox	S	0.222461
357	Q99 (Œ±3)	Q	99	KRASi	V	1.09038
358	Q99 (Œ±3)	Q	99	no dox	C	-0.0869237
359	Q99 (Œ±3)	Q	99	no dox	F	-0.0213024
360	Q99 (Œ±3)	Q	99	T0	T	0.393726
361	Q99 (Œ±3)	Q	99	DMSO	D	-0.00990088
362	Q99 (Œ±3)	Q	99	KRASi	V	0.84077
363	Q99 (Œ±3)	Q	99	T0	F	0.329513
364	Q99 (Œ±3)	Q	99	T0	W	0.230811
365	Q99 (Œ±3)	Q	99	no dox	G	-0.138529
366	Q99 (Œ±3)	Q	99	DMSO	C	0.0491009
367	Q99 (Œ±3)	Q	99	DMSO	G	-0.127452
368	Q99 (Œ±3)	Q	99	DMSO	A	-0.0373836
369	Q99 (Œ±3)	Q	99	T0	T	-0.344651
370	Q99 (Œ±3)	Q	99	KRASi	S	1.57796
371	Q99 (Œ±3)	Q	99	KRASi	F	1.22877
372	Q99 (Œ±3)	Q	99	DMSO	A	-0.416139
373	Q99 (Œ±3)	Q	99	T0	R	-0.0328088
374	Q99 (Œ±3)	Q	99	no dox	C	-0.219815
375	Q99 (Œ±3)	Q	99	KRASi	I	0.892833
376	Q99 (Œ±3)	Q	99	DMSO	S	-0.474331
377	Q99 (Œ±3)	Q	99	DMSO	T	0.428493
378	Q99 (Œ±3)	Q	99	T0	G	-0.0717497
379	Q99 (Œ±3)	Q	99	T0	D	0.00317899
380	Q99 (Œ±3)	Q	99	KRASi	I	1.18757
381	Q99 (Œ±3)	Q	99	T0	S	-0.15485
382	Q99 (Œ±3)	Q	99	KRASi	Y	1.14158
383	Q99 (Œ±3)	Q	99	no dox	F	0.00333802
384	Q99 (Œ±3)	Q	99	no dox	D	-0.0783602
385	Q99 (Œ±3)	Q	99	KRASi	C	1.09937
386	Q99 (Œ±3)	Q	99	DMSO	T	0.219866
387	Q99 (Œ±3)	Q	99	KRASi	S	1.594
388	Q99 (Œ±3)	Q	99	DMSO	W	0.256005
389	Q99 (Œ±3)	Q	99	no dox	T	0.321241
390	Q99 (Œ±3)	Q	99	T0	D	0.39827
391	Q99 (Œ±3)	Q	99	DMSO	F	-0.120933
392	Q99 (Œ±3)	Q	99	no dox	S	-0.0590046
393	Q99 (Œ±3)	Q	99	T0	W	-0.304425
394	Q99 (Œ±3)	Q	99	T0	V	-0.00194579
395	Q99 (Œ±3)	Q	99	no dox	G	-0.220134
396	Q99 (Œ±3)	Q	99	T0	C	0.138223
397	Q99 (Œ±3)	Q	99	no dox	C	-0.386471
398	Q99 (Œ±3)	Q	99	DMSO	S	-0.128765
399	Q99 (Œ±3)	Q	99	T0	G	0.173348
400	Q99 (Œ±3)	Q	99	no dox	I	0.214919
401	Q99 (Œ±3)	Q	99	KRASi	F	1.40726
402	Q99 (Œ±3)	Q	99	KRASi	W	1.78683
403	Q99 (Œ±3)	Q	99	KRASi	M	1.47223
404	Q99 (Œ±3)	Q	99	DMSO	G	-0.137522
405	Q99 (Œ±3)	Q	99	no dox	M	0.195553
406	Q99 (Œ±3)	Q	99	DMSO	A	0.358576
407	Q99 (Œ±3)	Q	99	KRASi	S	1.36314
408	Q99 (Œ±3)	Q	99	no dox	R	0.221098
409	Q99 (Œ±3)	Q	99	KRASi	W	1.54894
410	Q99 (Œ±3)	Q	99	KRASi	C	1.0948
411	Q99 (Œ±3)	Q	99	DMSO	G	-0.177961
412	Q99 (Œ±3)	Q	99	no dox	A	0.182975
413	Q99 (Œ±3)	Q	99	no dox	A	-0.537207
414	Q99 (Œ±3)	Q	99	KRASi	G	1.12701
415	Q99 (Œ±3)	Q	99	KRASi	R	1.04749
416	Q99 (Œ±3)	Q	99	KRASi	F	1.2377
417	Q99 (Œ±3)	Q	99	T0	F	-0.135403
418	Q99 (Œ±3)	Q	99	KRASi	G	1.36946
419	Q99 (Œ±3)	Q	99	DMSO	M	0.16941
420	Q99 (Œ±3)	Q	99	KRASi	T	1.38007
421	Q99 (Œ±3)	Q	99	T0	Y	0.184909
422	Q99 (Œ±3)	Q	99	KRASi	A	1.64981
423	Q99 (Œ±3)	Q	99	DMSO	W	0.29467
424	Q99 (Œ±3)	Q	99	T0	S	0.201684
425	Q99 (Œ±3)	Q	99	KRASi	D	1.40514
426	Q99 (Œ±3)	Q	99	T0	V	0.143465
427	Q99 (Œ±3)	Q	99	KRASi	A	1.2866
428	Q99 (Œ±3)	Q	99	KRASi	M	1.21045
429	Q99 (Œ±3)	Q	99	T0	I	-0.150934
430	Q99 (Œ±3)	Q	99	DMSO	F	-0.0919317
431	Q99 (Œ±3)	Q	99	DMSO	D	0.166443
432	Q99 (Œ±3)	Q	99	T0	C	-0.171913
433	Q99 (Œ±3)	Q	99	no dox	T	0.214582
434	Q99 (Œ±3)	Q	99	DMSO	W	0.0856858
435	Q99 (Œ±3)	Q	99	DMSO	T	-0.0119091
436	Q99 (Œ±3)	Q	99	KRASi	V	0.858841
437	Q99 (Œ±3)	Q	99	no dox	T	0.0174272
438	Q99 (Œ±3)	Q	99	no dox	Y	0.101461
439	Q99 (Œ±3)	Q	99	T0	W	0.0736142
440	Q99 (Œ±3)	Q	99	T0	A	-0.0751892
441	Q99 (Œ±3)	Q	99	DMSO	Y	-0.0791838
442	Q99 (Œ±3)	Q	99	DMSO	S	0.18482
443	Q99 (Œ±3)	Q	99	DMSO	C	-0.0212806
444	Q99 (Œ±3)	Q	99	no dox	I	-0.0261644
445	Q99 (Œ±3)	Q	99	KRASi	I	1.07902
446	Q99 (Œ±3)	Q	99	T0	A	0.0125219
447	Q99 (Œ±3)	Q	99	DMSO	C	-0.272411
448	Q99 (Œ±3)	Q	99	no dox	A	-0.142957
449	Q99 (Œ±3)	Q	99	no dox	W	0.180762
450	Q99 (Œ±3)	Q	99	DMSO	I	-0.251747
451	Q99 (Œ±3)	Q	99	KRASi	W	1.4768
452	Q99 (Œ±3)	Q	99	KRASi	C	1.04046
453	Q99 (Œ±3)	Q	99	no dox	W	0.16049
454	Q99 (Œ±3)	Q	99	DMSO	V	-0.0162181
455	Q99 (Œ±3)	Q	99	no dox	R	-0.0986939
456	Q99 (Œ±3)	Q	99	DMSO	M	-0.346812
457	Q99 (Œ±3)	Q	99	T0	T	-0.0490742
458	Q99 (Œ±3)	Q	99	no dox	S	-0.14871
459	Q99 (Œ±3)	Q	99	T0	R	0.474271
460	Q99 (Œ±3)	Q	99	DMSO	D	-0.201452
461	Q99 (Œ±3)	Q	99	no dox	Y	0.190685
462	Q99 (Œ±3)	Q	99	no dox	V	0.16976
463	Q99 (Œ±3)	Q	99	no dox	D	-0.201865
464	Q99 (Œ±3)	Q	99	KRASi	G	1.37977
465	Q99 (Œ±3)	Q	99	KRASi	M	1.36865
466	Q99 (Œ±3)	Q	99	no dox	V	0.253279
467	Q99 (Œ±3)	Q	99	no dox	F	-0.258559
468	Q99 (Œ±3)	Q	99	no dox	M	0.170454
469	Q99 (Œ±3)	Q	99	T0	M	0.0569294
470	Q99 (Œ±3)	Q	99	no dox	Y	-0.003642
471	Q99 (Œ±3)	Q	99	DMSO	R	-0.0319131
472	Q99 (Œ±3)	Q	99	T0	A	0.0626673
473	Q99 (Œ±3)	Q	99	DMSO	Y	0.210017
474	Q99 (Œ±3)	Q	99	DMSO	I	0.172387
475	Q99 (Œ±3)	Q	99	T0	Y	-0.146363
476	Q99 (Œ±3)	Q	99	no dox	M	0.139207
477	Q99 (Œ±3)	Q	99	KRASi	D	1.11493
478	Q99 (Œ±3)	Q	99	no dox	I	0.169043
479	Q99 (Œ±3)	Q	99	T0	F	-0.19411
480	Q99 (Œ±3)	Q	99	DMSO	R	0.0937174
481	Q99 (Œ±3)	Q	99	T0	Y	-0.0385458
482	Q99 (Œ±3)	Q	99	no dox	V	0.328443
483	Q99 (Œ±3)	Q	99	T0	S	-0.0468341
484	Q99 (Œ±3)	Q	99	T0	D	-0.401449
485	Q99 (Œ±3)	Q	99	no dox	W	0.113624
486	Q99 (Œ±3)	Q	99	KRASi	R	0.887353
487	Q99 (Œ±3)	Q	99	T0	M	0.0260473
488	Q99 (Œ±3)	Q	99	DMSO	Y	0.185854
489	Q99 (Œ±3)	Q	99	KRASi	T	1.24169
490	Q99 (Œ±3)	Q	99	DMSO	R	-0.0581096
491	Q99 (Œ±3)	Q	99	DMSO	V	-0.0609064
492	Q99 (Œ±3)	Q	99	DMSO	V	-0.0981744
493	Q99 (Œ±3)	Q	99	no dox	R	0.0257173
494	Q99 (Œ±3)	Q	99	no dox	D	-0.241549
495	Q99 (Œ±3)	Q	99	KRASi	Y	1.08992
496	Q99 (Œ±3)	Q	99	T0	R	-0.441462
497	Q99 (Œ±3)	Q	99	T0	M	-0.0829768
498	Q99 (Œ±3)	Q	99	T0	V	-0.141519
499	Q99 (Œ±3)	Q	99	T0	I	-0.0166665
500	Q99 (Œ±3)	Q	99	DMSO	M	0.215356
501	Q99 (Œ±3)	Q	99	KRASi	R	1.30877
502	Q99 (Œ±3)	Q	99	DMSO	I	0.228163
503	Q99 (Œ±3)	Q	99	KRASi	T	1.16401
504	Q99 (Œ±3)	Q	99	KRASi	Y	1.11055
301	I100 (Œ±3)	I	100	T0	W	0.395459
302	I100 (Œ±3)	I	100	T0	W	-0.41539
303	I100 (Œ±3)	I	100	KRASi	W	1.5229
304	I100 (Œ±3)	I	100	KRASi	W	1.49069
305	I100 (Œ±3)	I	100	DMSO	W	0.414618
306	I100 (Œ±3)	I	100	DMSO	W	0.132047
307	I100 (Œ±3)	I	100	T0	W	0.0199308
308	I100 (Œ±3)	I	100	KRASi	W	1.68475
309	I100 (Œ±3)	I	100	no dox	W	0.180002
310	I100 (Œ±3)	I	100	no dox	W	-0.229872
311	I100 (Œ±3)	I	100	DMSO	W	0.103696
312	I100 (Œ±3)	I	100	no dox	W	0.0177139
505	R102 (Œ±3)	R	102	DMSO	A	0.0361538
506	R102 (Œ±3)	R	102	T0	A	-0.0271444
507	R102 (Œ±3)	R	102	KRASi	A	0.910037
508	R102 (Œ±3)	R	102	T0	A	-0.0452755
509	R102 (Œ±3)	R	102	no dox	A	0.0714207
510	R102 (Œ±3)	R	102	T0	A	0.0724199
511	R102 (Œ±3)	R	102	no dox	A	0.141041
512	R102 (Œ±3)	R	102	DMSO	A	-0.106325
513	R102 (Œ±3)	R	102	no dox	A	-0.374717
514	R102 (Œ±3)	R	102	DMSO	A	-0.12889
515	R102 (Œ±3)	R	102	KRASi	A	0.902264
516	R102 (Œ±3)	R	102	KRASi	A	1.17195

## Sheet: ED Fig. 4b
	id	backbone	pos	condition	variable	value
169	G15 (Œ±1)	G	15	T0	I	-0.06632
170	G15 (Œ±1)	G	15	DMSO	K	0.514133
171	G15 (Œ±1)	G	15	T0	E	-0.0180114
172	G15 (Œ±1)	G	15	KRASi	E	-2.60327
173	G15 (Œ±1)	G	15	T0	F	-0.104354
174	G15 (Œ±1)	G	15	T0	I	-0.155993
175	G15 (Œ±1)	G	15	DMSO	I	1.01901
176	G15 (Œ±1)	G	15	KRASi	F	-1.13539
177	G15 (Œ±1)	G	15	KRASi	Q	-1.2823
178	G15 (Œ±1)	G	15	KRASi	K	-1.11467
179	G15 (Œ±1)	G	15	no dox	Y	0.122194
180	G15 (Œ±1)	G	15	no dox	F	-0.0671577
181	G15 (Œ±1)	G	15	T0	Y	0.289937
182	G15 (Œ±1)	G	15	DMSO	K	0.735472
183	G15 (Œ±1)	G	15	DMSO	F	0.440254
184	G15 (Œ±1)	G	15	no dox	E	0.0199226
185	G15 (Œ±1)	G	15	T0	E	-0.27603
186	G15 (Œ±1)	G	15	T0	F	0.13456
187	G15 (Œ±1)	G	15	KRASi	Y	-0.933877
188	G15 (Œ±1)	G	15	KRASi	S	-1.12086
189	G15 (Œ±1)	G	15	no dox	F	-0.665274
190	G15 (Œ±1)	G	15	T0	K	-0.0647413
191	G15 (Œ±1)	G	15	DMSO	N	0.812688
192	G15 (Œ±1)	G	15	DMSO	S	0.394524
193	G15 (Œ±1)	G	15	no dox	N	-0.448398
194	G15 (Œ±1)	G	15	no dox	I	0.152113
195	G15 (Œ±1)	G	15	KRASi	Y	-0.846706
196	G15 (Œ±1)	G	15	no dox	K	0.180031
197	G15 (Œ±1)	G	15	T0	Q	0.0417565
198	G15 (Œ±1)	G	15	no dox	E	-0.372362
199	G15 (Œ±1)	G	15	no dox	N	-0.0951941
200	G15 (Œ±1)	G	15	T0	Q	0.117723
201	G15 (Œ±1)	G	15	DMSO	S	0.61411
202	G15 (Œ±1)	G	15	DMSO	N	0.750989
203	G15 (Œ±1)	G	15	no dox	I	0.113134
204	G15 (Œ±1)	G	15	DMSO	F	0.653817
205	G15 (Œ±1)	G	15	no dox	I	0.124219
206	G15 (Œ±1)	G	15	T0	S	0.0677899
207	G15 (Œ±1)	G	15	T0	F	-0.0302065
208	G15 (Œ±1)	G	15	no dox	K	0.144241
209	G15 (Œ±1)	G	15	DMSO	S	0.443954
210	G15 (Œ±1)	G	15	DMSO	E	0.209066
211	G15 (Œ±1)	G	15	DMSO	T	0.773539
212	G15 (Œ±1)	G	15	no dox	N	-0.478204
213	G15 (Œ±1)	G	15	no dox	Q	-0.22562
214	G15 (Œ±1)	G	15	no dox	T	0.043469
215	G15 (Œ±1)	G	15	KRASi	K	-1.02574
216	G15 (Œ±1)	G	15	KRASi	Y	-1.29733
217	G15 (Œ±1)	G	15	no dox	T	-0.0428594
218	G15 (Œ±1)	G	15	DMSO	K	0.0882948
219	G15 (Œ±1)	G	15	KRASi	I	-0.806966
220	G15 (Œ±1)	G	15	KRASi	S	-0.661879
221	G15 (Œ±1)	G	15	T0	N	0.160616
222	G15 (Œ±1)	G	15	no dox	S	0.109319
223	G15 (Œ±1)	G	15	T0	K	0.168954
224	G15 (Œ±1)	G	15	DMSO	N	0.579717
225	G15 (Œ±1)	G	15	T0	S	-0.0225648
226	G15 (Œ±1)	G	15	no dox	S	-0.112864
227	G15 (Œ±1)	G	15	T0	T	-0.40317
228	G15 (Œ±1)	G	15	DMSO	E	0.798257
229	G15 (Œ±1)	G	15	no dox	E	-0.173576
230	G15 (Œ±1)	G	15	KRASi	I	-0.468617
231	G15 (Œ±1)	G	15	T0	E	0.294041
232	G15 (Œ±1)	G	15	KRASi	E	-0.84116
233	G15 (Œ±1)	G	15	T0	Y	-0.125526
234	G15 (Œ±1)	G	15	KRASi	N	-1.45869
235	G15 (Œ±1)	G	15	KRASi	T	-1.88612
236	G15 (Œ±1)	G	15	no dox	F	-0.563594
237	G15 (Œ±1)	G	15	no dox	T	-0.103396
238	G15 (Œ±1)	G	15	DMSO	I	0.16095
239	G15 (Œ±1)	G	15	T0	I	0.222313
240	G15 (Œ±1)	G	15	T0	Y	-0.164411
241	G15 (Œ±1)	G	15	no dox	S	-0.0768185
242	G15 (Œ±1)	G	15	KRASi	T	-2.04608
243	G15 (Œ±1)	G	15	T0	K	-0.104212
244	G15 (Œ±1)	G	15	DMSO	T	0.62771
245	G15 (Œ±1)	G	15	DMSO	Q	0.730978
246	G15 (Œ±1)	G	15	no dox	Q	0.0287826
247	G15 (Œ±1)	G	15	KRASi	F	-1.14163
248	G15 (Œ±1)	G	15	T0	T	0.562692
249	G15 (Œ±1)	G	15	KRASi	Q	-1.42881
250	G15 (Œ±1)	G	15	T0	N	-0.171913
251	G15 (Œ±1)	G	15	KRASi	F	-0.930679
252	G15 (Œ±1)	G	15	no dox	Y	-0.589365
253	G15 (Œ±1)	G	15	DMSO	Y	0.428454
254	G15 (Œ±1)	G	15	KRASi	Q	-1.22545
255	G15 (Œ±1)	G	15	DMSO	I	0.714286
256	G15 (Œ±1)	G	15	no dox	K	-0.0201229
257	G15 (Œ±1)	G	15	KRASi	E	-1.68538
258	G15 (Œ±1)	G	15	DMSO	E	0.853173
259	G15 (Œ±1)	G	15	DMSO	Y	0.814198
260	G15 (Œ±1)	G	15	KRASi	I	-0.619676
261	G15 (Œ±1)	G	15	DMSO	Q	0.745514
262	G15 (Œ±1)	G	15	KRASi	K	-0.865625
263	G15 (Œ±1)	G	15	KRASi	N	-0.523285
264	G15 (Œ±1)	G	15	KRASi	S	-1.14307
265	G15 (Œ±1)	G	15	T0	S	-0.0452252
266	G15 (Œ±1)	G	15	KRASi	N	-1.12241
267	G15 (Œ±1)	G	15	T0	Q	-0.15948
268	G15 (Œ±1)	G	15	DMSO	T	0.47577
269	G15 (Œ±1)	G	15	T0	T	-0.159523
270	G15 (Œ±1)	G	15	no dox	Q	-0.0445462
271	G15 (Œ±1)	G	15	DMSO	Q	0.113467
272	G15 (Œ±1)	G	15	DMSO	F	0.521117
273	G15 (Œ±1)	G	15	KRASi	T	-1.68449
274	G15 (Œ±1)	G	15	no dox	Y	-0.336855
275	G15 (Œ±1)	G	15	T0	N	0.0112973
276	G15 (Œ±1)	G	15	DMSO	Y	0.530365
313	K16 (Œ±1)	K	16	DMSO	N	0.313924
314	K16 (Œ±1)	K	16	no dox	R	-0.0593081
315	K16 (Œ±1)	K	16	no dox	T	0.518303
316	K16 (Œ±1)	K	16	T0	R	-0.253655
317	K16 (Œ±1)	K	16	DMSO	R	0.756974
318	K16 (Œ±1)	K	16	no dox	N	-0.133324
319	K16 (Œ±1)	K	16	DMSO	S	-0.11398
320	K16 (Œ±1)	K	16	no dox	R	-0.564858
321	K16 (Œ±1)	K	16	no dox	Y	0.162391
322	K16 (Œ±1)	K	16	no dox	S	-0.564432
323	K16 (Œ±1)	K	16	DMSO	T	0.351377
324	K16 (Œ±1)	K	16	DMSO	S	-0.414883
325	K16 (Œ±1)	K	16	T0	N	-0.141269
326	K16 (Œ±1)	K	16	T0	S	0.189051
327	K16 (Œ±1)	K	16	DMSO	T	0.0602044
328	K16 (Œ±1)	K	16	DMSO	R	-0.227574
329	K16 (Œ±1)	K	16	T0	N	0.221356
330	K16 (Œ±1)	K	16	DMSO	Y	0.136595
331	K16 (Œ±1)	K	16	T0	S	-0.378941
332	K16 (Œ±1)	K	16	DMSO	T	-0.188081
333	K16 (Œ±1)	K	16	T0	N	-0.0800864
334	K16 (Œ±1)	K	16	KRASi	N	-1.15516
335	K16 (Œ±1)	K	16	T0	T	0.134759
336	K16 (Œ±1)	K	16	KRASi	S	1.18145
337	K16 (Œ±1)	K	16	T0	Y	0.0578016
338	K16 (Œ±1)	K	16	no dox	N	-0.264751
339	K16 (Œ±1)	K	16	KRASi	S	0.751509
340	K16 (Œ±1)	K	16	no dox	S	-0.132891
341	K16 (Œ±1)	K	16	no dox	Y	-0.293459
342	K16 (Œ±1)	K	16	DMSO	S	0.30714
343	K16 (Œ±1)	K	16	no dox	T	0.376348
344	K16 (Œ±1)	K	16	KRASi	T	1.04322
345	K16 (Œ±1)	K	16	KRASi	W	-0.867409
346	K16 (Œ±1)	K	16	T0	Y	-0.072255
347	K16 (Œ±1)	K	16	KRASi	N	-0.326719
348	K16 (Œ±1)	K	16	KRASi	R	-1.13452
349	K16 (Œ±1)	K	16	KRASi	T	1.03528
350	K16 (Œ±1)	K	16	T0	W	0.0613902
351	K16 (Œ±1)	K	16	no dox	T	0.302588
352	K16 (Œ±1)	K	16	DMSO	W	0.327206
353	K16 (Œ±1)	K	16	T0	S	0.189889
354	K16 (Œ±1)	K	16	KRASi	W	-1.36215
355	K16 (Œ±1)	K	16	T0	W	0.210875
356	K16 (Œ±1)	K	16	no dox	R	-0.26745
357	K16 (Œ±1)	K	16	T0	R	0.281004
358	K16 (Œ±1)	K	16	DMSO	W	0.760547
359	K16 (Œ±1)	K	16	DMSO	R	0.543635
360	K16 (Œ±1)	K	16	T0	W	-0.272266
361	K16 (Œ±1)	K	16	DMSO	Y	0.964826
362	K16 (Œ±1)	K	16	no dox	W	0.0614592
363	K16 (Œ±1)	K	16	no dox	Y	-0.214985
364	K16 (Œ±1)	K	16	no dox	S	-0.0957064
365	K16 (Œ±1)	K	16	KRASi	Y	-1.66741
366	K16 (Œ±1)	K	16	DMSO	Y	0.951138
367	K16 (Œ±1)	K	16	KRASi	W	-0.54386
368	K16 (Œ±1)	K	16	KRASi	R	-1.77042
369	K16 (Œ±1)	K	16	T0	Y	0.0144534
370	K16 (Œ±1)	K	16	DMSO	N	0.484533
371	K16 (Œ±1)	K	16	KRASi	S	0.798603
372	K16 (Œ±1)	K	16	KRASi	R	-1.15114
373	K16 (Œ±1)	K	16	KRASi	Y	-0.69368
374	K16 (Œ±1)	K	16	no dox	N	-0.130161
375	K16 (Œ±1)	K	16	T0	T	-0.0507605
376	K16 (Œ±1)	K	16	KRASi	N	-1.36076
377	K16 (Œ±1)	K	16	DMSO	W	1.23342
378	K16 (Œ±1)	K	16	T0	T	-0.0839987
379	K16 (Œ±1)	K	16	no dox	W	-0.22208
380	K16 (Œ±1)	K	16	T0	R	-0.0273495
381	K16 (Œ±1)	K	16	KRASi	T	1.31075
382	K16 (Œ±1)	K	16	KRASi	Y	-1.48752
383	K16 (Œ±1)	K	16	DMSO	N	0.200123
384	K16 (Œ±1)	K	16	no dox	W	-0.953513
421	S17 (Œ±1)	S	17	KRASi	N	-1.27379
422	S17 (Œ±1)	S	17	no dox	K	0.115373
423	S17 (Œ±1)	S	17	T0	P	-0.326296
424	S17 (Œ±1)	S	17	no dox	A	-0.190449
425	S17 (Œ±1)	S	17	KRASi	D	-1.71333
426	S17 (Œ±1)	S	17	DMSO	A	0.0560557
427	S17 (Œ±1)	S	17	KRASi	V	-1.91323
428	S17 (Œ±1)	S	17	no dox	F	-0.239305
429	S17 (Œ±1)	S	17	DMSO	D	0.104659
430	S17 (Œ±1)	S	17	KRASi	A	-3.46873
431	S17 (Œ±1)	S	17	DMSO	K	0.53868
432	S17 (Œ±1)	S	17	T0	H	0.292661
433	S17 (Œ±1)	S	17	T0	F	-0.220947
434	S17 (Œ±1)	S	17	T0	A	-0.0506489
435	S17 (Œ±1)	S	17	T0	D	0.325784
436	S17 (Œ±1)	S	17	no dox	D	-0.261719
437	S17 (Œ±1)	S	17	no dox	D	-0.235601
438	S17 (Œ±1)	S	17	DMSO	H	0.781837
439	S17 (Œ±1)	S	17	KRASi	I	-0.963646
440	S17 (Œ±1)	S	17	KRASi	V	-1.77478
441	S17 (Œ±1)	S	17	DMSO	D	0.443871
442	S17 (Œ±1)	S	17	no dox	D	-0.840748
443	S17 (Œ±1)	S	17	KRASi	F	-1.39354
444	S17 (Œ±1)	S	17	no dox	P	-0.538348
445	S17 (Œ±1)	S	17	DMSO	H	0.533879
446	S17 (Œ±1)	S	17	T0	D	-0.0668291
447	S17 (Œ±1)	S	17	T0	A	0.0483272
448	S17 (Œ±1)	S	17	T0	K	-0.168343
449	S17 (Œ±1)	S	17	KRASi	P	-1.10902
450	S17 (Œ±1)	S	17	T0	E	-0.134894
451	S17 (Œ±1)	S	17	KRASi	H	-1.49642
452	S17 (Œ±1)	S	17	KRASi	K	-1.5374
453	S17 (Œ±1)	S	17	KRASi	F	-1.7121
454	S17 (Œ±1)	S	17	DMSO	A	0.0935057
455	S17 (Œ±1)	S	17	KRASi	H	-1.67048
456	S17 (Œ±1)	S	17	no dox	V	0.0960411
457	S17 (Œ±1)	S	17	KRASi	N	-1.02781
458	S17 (Œ±1)	S	17	DMSO	A	0.423883
459	S17 (Œ±1)	S	17	T0	I	0.109888
460	S17 (Œ±1)	S	17	DMSO	V	-0.169011
461	S17 (Œ±1)	S	17	T0	I	-0.184007
462	S17 (Œ±1)	S	17	KRASi	A	-1.15907
463	S17 (Œ±1)	S	17	no dox	I	-0.0544692
464	S17 (Œ±1)	S	17	no dox	K	0.141253
465	S17 (Œ±1)	S	17	no dox	I	-0.038982
466	S17 (Œ±1)	S	17	no dox	E	-0.419478
467	S17 (Œ±1)	S	17	no dox	I	0.232638
468	S17 (Œ±1)	S	17	no dox	P	-0.191867
469	S17 (Œ±1)	S	17	DMSO	I	0.323826
470	S17 (Œ±1)	S	17	KRASi	A	-2.88646
471	S17 (Œ±1)	S	17	DMSO	I	0.514646
472	S17 (Œ±1)	S	17	DMSO	F	0.0951722
473	S17 (Œ±1)	S	17	DMSO	I	0.498933
474	S17 (Œ±1)	S	17	T0	D	-0.258955
475	S17 (Œ±1)	S	17	KRASi	I	-0.727683
476	S17 (Œ±1)	S	17	T0	N	-0.177108
477	S17 (Œ±1)	S	17	KRASi	I	-0.812625
478	S17 (Œ±1)	S	17	DMSO	E	0.732633
479	S17 (Œ±1)	S	17	no dox	H	-0.252302
480	S17 (Œ±1)	S	17	DMSO	D	0.643811
481	S17 (Œ±1)	S	17	no dox	H	-0.502421
482	S17 (Œ±1)	S	17	no dox	A	0.557188
483	S17 (Œ±1)	S	17	KRASi	D	-2.48516
484	S17 (Œ±1)	S	17	DMSO	P	0.477951
485	S17 (Œ±1)	S	17	no dox	E	-0.00674989
486	S17 (Œ±1)	S	17	T0	E	0.0718731
487	S17 (Œ±1)	S	17	no dox	A	-0.0458933
488	S17 (Œ±1)	S	17	KRASi	K	-1.58963
489	S17 (Œ±1)	S	17	no dox	N	0.0369177
490	S17 (Œ±1)	S	17	KRASi	E	-1.67317
491	S17 (Œ±1)	S	17	T0	V	0.0335836
492	S17 (Œ±1)	S	17	KRASi	H	-1.00948
493	S17 (Œ±1)	S	17	T0	K	-0.24532
494	S17 (Œ±1)	S	17	T0	E	0.0630213
495	S17 (Œ±1)	S	17	no dox	N	-0.214064
496	S17 (Œ±1)	S	17	KRASi	D	-1.12532
497	S17 (Œ±1)	S	17	T0	I	0.0741187
498	S17 (Œ±1)	S	17	T0	N	-0.262867
499	S17 (Œ±1)	S	17	no dox	K	0.344776
500	S17 (Œ±1)	S	17	DMSO	N	0.540816
501	S17 (Œ±1)	S	17	no dox	N	-0.133331
502	S17 (Œ±1)	S	17	no dox	E	-0.2546
503	S17 (Œ±1)	S	17	no dox	F	-0.0295787
504	S17 (Œ±1)	S	17	T0	H	0.274249
505	S17 (Œ±1)	S	17	DMSO	F	0.860696
506	S17 (Œ±1)	S	17	no dox	F	0.326189
507	S17 (Œ±1)	S	17	T0	A	0.00232173
508	S17 (Œ±1)	S	17	T0	F	0.357618
509	S17 (Œ±1)	S	17	no dox	V	0.0721691
510	S17 (Œ±1)	S	17	DMSO	E	0.359959
511	S17 (Œ±1)	S	17	T0	N	0.439975
512	S17 (Œ±1)	S	17	KRASi	K	-2.20272
513	S17 (Œ±1)	S	17	T0	V	0.201825
514	S17 (Œ±1)	S	17	DMSO	H	0.324956
515	S17 (Œ±1)	S	17	DMSO	F	0.189476
516	S17 (Œ±1)	S	17	no dox	P	-0.0702339
517	S17 (Œ±1)	S	17	KRASi	N	-1.63438
518	S17 (Œ±1)	S	17	KRASi	V	-1.37962
519	S17 (Œ±1)	S	17	DMSO	K	1.05291
520	S17 (Œ±1)	S	17	DMSO	N	0.436865
521	S17 (Œ±1)	S	17	DMSO	N	0.400036
522	S17 (Œ±1)	S	17	DMSO	V	0.0889209
523	S17 (Œ±1)	S	17	T0	K	0.413663
524	S17 (Œ±1)	S	17	DMSO	K	0.398891
525	S17 (Œ±1)	S	17	no dox	H	-0.741669
526	S17 (Œ±1)	S	17	T0	P	0.144549
527	S17 (Œ±1)	S	17	T0	F	-0.136671
528	S17 (Œ±1)	S	17	KRASi	F	-2.24494
529	S17 (Œ±1)	S	17	T0	V	-0.235409
530	S17 (Œ±1)	S	17	DMSO	V	0.744015
531	S17 (Œ±1)	S	17	DMSO	E	0.0898262
532	S17 (Œ±1)	S	17	no dox	V	0.0796795
533	S17 (Œ±1)	S	17	KRASi	P	-1.24046
534	S17 (Œ±1)	S	17	T0	P	0.181748
535	S17 (Œ±1)	S	17	T0	H	-0.56691
536	S17 (Œ±1)	S	17	DMSO	P	0.453315
537	S17 (Œ±1)	S	17	KRASi	E	-1.43772
538	S17 (Œ±1)	S	17	KRASi	E	-1.5602
539	S17 (Œ±1)	S	17	DMSO	P	0.0864598
540	S17 (Œ±1)	S	17	KRASi	P	-1.34229
637	Y32 (SI)	Y	32	DMSO	A	0.703081
638	Y32 (SI)	Y	32	T0	L	0.78088
639	Y32 (SI)	Y	32	DMSO	E	1.18192
640	Y32 (SI)	Y	32	KRASi	N	-0.669887
641	Y32 (SI)	Y	32	T0	N	-0.221008
642	Y32 (SI)	Y	32	KRASi	N	-0.999081
643	Y32 (SI)	Y	32	T0	A	0.133538
644	Y32 (SI)	Y	32	no dox	A	0.0595194
645	Y32 (SI)	Y	32	T0	L	-0.406805
646	Y32 (SI)	Y	32	KRASi	A	-0.52244
647	Y32 (SI)	Y	32	no dox	E	-0.559079
648	Y32 (SI)	Y	32	no dox	A	0.159417
649	Y32 (SI)	Y	32	KRASi	E	-0.223001
650	Y32 (SI)	Y	32	DMSO	A	1.21179
651	Y32 (SI)	Y	32	no dox	E	0.121135
652	Y32 (SI)	Y	32	DMSO	E	0.849689
653	Y32 (SI)	Y	32	T0	E	0.0398991
654	Y32 (SI)	Y	32	KRASi	A	-0.825359
655	Y32 (SI)	Y	32	DMSO	Q	0.558647
656	Y32 (SI)	Y	32	no dox	N	0.530426
657	Y32 (SI)	Y	32	no dox	L	0.277902
658	Y32 (SI)	Y	32	DMSO	E	1.06367
659	Y32 (SI)	Y	32	KRASi	Q	-0.472258
660	Y32 (SI)	Y	32	KRASi	A	-0.45297
661	Y32 (SI)	Y	32	T0	Q	-0.0803069
662	Y32 (SI)	Y	32	no dox	W	-0.469633
663	Y32 (SI)	Y	32	no dox	N	0.341112
664	Y32 (SI)	Y	32	T0	A	-0.446899
665	Y32 (SI)	Y	32	KRASi	Q	-0.748669
666	Y32 (SI)	Y	32	no dox	Q	0.053605
667	Y32 (SI)	Y	32	KRASi	E	-0.615151
668	Y32 (SI)	Y	32	no dox	W	0.012018
669	Y32 (SI)	Y	32	no dox	E	0.723485
670	Y32 (SI)	Y	32	T0	E	0.436431
671	Y32 (SI)	Y	32	no dox	Q	-0.243193
672	Y32 (SI)	Y	32	T0	N	0.917446
673	Y32 (SI)	Y	32	T0	W	-0.0947094
674	Y32 (SI)	Y	32	T0	A	0.313362
675	Y32 (SI)	Y	32	no dox	A	-0.238202
676	Y32 (SI)	Y	32	T0	Q	-0.149639
677	Y32 (SI)	Y	32	KRASi	E	-0.955172
678	Y32 (SI)	Y	32	T0	L	-0.374075
679	Y32 (SI)	Y	32	DMSO	Q	0.858646
680	Y32 (SI)	Y	32	no dox	L	0.213687
681	Y32 (SI)	Y	32	DMSO	N	1.05563
682	Y32 (SI)	Y	32	T0	W	-0.146417
683	Y32 (SI)	Y	32	no dox	L	0.781406
684	Y32 (SI)	Y	32	KRASi	L	-1.73227
685	Y32 (SI)	Y	32	KRASi	N	-0.70836
686	Y32 (SI)	Y	32	T0	Q	0.229946
687	Y32 (SI)	Y	32	DMSO	W	0.76799
688	Y32 (SI)	Y	32	no dox	N	0.318936
689	Y32 (SI)	Y	32	DMSO	Q	0.277307
690	Y32 (SI)	Y	32	no dox	W	-0.0756973
691	Y32 (SI)	Y	32	DMSO	L	0.98631
692	Y32 (SI)	Y	32	DMSO	W	0.692963
693	Y32 (SI)	Y	32	DMSO	A	0.298335
694	Y32 (SI)	Y	32	KRASi	L	-0.272593
695	Y32 (SI)	Y	32	KRASi	W	-1.23162
696	Y32 (SI)	Y	32	DMSO	W	0.373734
697	Y32 (SI)	Y	32	DMSO	N	0.942205
698	Y32 (SI)	Y	32	T0	E	-0.47633
699	Y32 (SI)	Y	32	KRASi	L	-0.550054
700	Y32 (SI)	Y	32	KRASi	W	-0.461172
701	Y32 (SI)	Y	32	DMSO	L	1.41148
702	Y32 (SI)	Y	32	DMSO	L	0.900275
703	Y32 (SI)	Y	32	T0	W	0.241127
704	Y32 (SI)	Y	32	KRASi	W	-1.10879
705	Y32 (SI)	Y	32	KRASi	Q	-1.07928
706	Y32 (SI)	Y	32	DMSO	N	0.741893
707	Y32 (SI)	Y	32	T0	N	-0.696438
708	Y32 (SI)	Y	32	no dox	Q	-0.0131869
1	D33 (SI)	D	33	no dox	S	-0.5984
2	D33 (SI)	D	33	KRASi	Q	-1.65865
3	D33 (SI)	D	33	KRASi	S	0.00896441
4	D33 (SI)	D	33	T0	W	-0.0497982
5	D33 (SI)	D	33	DMSO	Q	0.670258
6	D33 (SI)	D	33	T0	S	0.635266
7	D33 (SI)	D	33	DMSO	W	0.759279
8	D33 (SI)	D	33	no dox	Q	0.344881
9	D33 (SI)	D	33	no dox	W	0.622153
10	D33 (SI)	D	33	T0	S	-0.210451
11	D33 (SI)	D	33	DMSO	Q	0.752044
12	D33 (SI)	D	33	T0	Q	-0.213848
13	D33 (SI)	D	33	DMSO	S	0.0762628
14	D33 (SI)	D	33	no dox	R	-0.514225
15	D33 (SI)	D	33	T0	S	-0.424815
16	D33 (SI)	D	33	T0	Q	0.294594
17	D33 (SI)	D	33	T0	W	0.157223
18	D33 (SI)	D	33	no dox	S	0.912688
19	D33 (SI)	D	33	KRASi	W	-0.152744
20	D33 (SI)	D	33	DMSO	S	1.47415
21	D33 (SI)	D	33	DMSO	W	0.983324
22	D33 (SI)	D	33	T0	Q	-0.0807465
23	D33 (SI)	D	33	KRASi	Q	-0.810206
24	D33 (SI)	D	33	no dox	W	0.408724
25	D33 (SI)	D	33	DMSO	W	0.842007
26	D33 (SI)	D	33	DMSO	Q	-0.0363422
27	D33 (SI)	D	33	KRASi	W	-0.808668
28	D33 (SI)	D	33	DMSO	S	0.807887
29	D33 (SI)	D	33	KRASi	S	-0.501728
30	D33 (SI)	D	33	KRASi	Q	-0.367133
31	D33 (SI)	D	33	KRASi	R	-1.04262
32	D33 (SI)	D	33	no dox	Q	0.277074
33	D33 (SI)	D	33	no dox	R	0.048843
34	D33 (SI)	D	33	KRASi	S	-0.657945
35	D33 (SI)	D	33	T0	W	-0.107425
36	D33 (SI)	D	33	KRASi	W	-0.53917
37	D33 (SI)	D	33	DMSO	R	0.248674
38	D33 (SI)	D	33	no dox	R	-0.159886
39	D33 (SI)	D	33	T0	R	0.356327
40	D33 (SI)	D	33	no dox	S	0.427751
41	D33 (SI)	D	33	no dox	Q	0.688662
42	D33 (SI)	D	33	DMSO	R	0.471712
43	D33 (SI)	D	33	T0	R	-0.189986
44	D33 (SI)	D	33	KRASi	R	-0.79922
45	D33 (SI)	D	33	DMSO	R	0.710765
46	D33 (SI)	D	33	T0	R	-0.166341
47	D33 (SI)	D	33	no dox	W	-0.321768
48	D33 (SI)	D	33	KRASi	R	-0.768205
385	P34 (SI)	P	34	KRASi	S	-0.61841
386	P34 (SI)	P	34	KRASi	S	-0.648546
387	P34 (SI)	P	34	KRASi	S	-0.128598
388	P34 (SI)	P	34	DMSO	S	0.88149
389	P34 (SI)	P	34	T0	S	-0.387912
390	P34 (SI)	P	34	no dox	S	0.126673
391	P34 (SI)	P	34	DMSO	Y	0.525777
392	P34 (SI)	P	34	DMSO	S	0.538414
393	P34 (SI)	P	34	T0	Y	-0.0276903
394	P34 (SI)	P	34	T0	S	0.408614
395	P34 (SI)	P	34	DMSO	Y	1.32013
396	P34 (SI)	P	34	no dox	Y	0.425123
397	P34 (SI)	P	34	T0	Y	-0.183608
398	P34 (SI)	P	34	no dox	S	-0.094094
399	P34 (SI)	P	34	DMSO	S	1.0796
400	P34 (SI)	P	34	DMSO	Y	0.4059
401	P34 (SI)	P	34	no dox	Y	0.50916
402	P34 (SI)	P	34	T0	Y	0.211298
403	P34 (SI)	P	34	T0	S	-0.0207019
404	P34 (SI)	P	34	KRASi	Y	-0.858873
405	P34 (SI)	P	34	no dox	Y	-0.047317
406	P34 (SI)	P	34	no dox	S	0.24562
407	P34 (SI)	P	34	KRASi	Y	-0.502794
408	P34 (SI)	P	34	KRASi	Y	-0.715685
541	T35 (SI)	T	35	no dox	F	0.371453
542	T35 (SI)	T	35	DMSO	K	0.594059
543	T35 (SI)	T	35	T0	A	0.361242
544	T35 (SI)	T	35	T0	E	-0.314054
545	T35 (SI)	T	35	DMSO	H	1.31748
546	T35 (SI)	T	35	KRASi	A	-0.498325
547	T35 (SI)	T	35	no dox	W	0.277075
548	T35 (SI)	T	35	T0	F	0.0386456
549	T35 (SI)	T	35	KRASi	H	-0.497667
550	T35 (SI)	T	35	DMSO	A	0.650235
551	T35 (SI)	T	35	KRASi	W	-2.15554
552	T35 (SI)	T	35	no dox	E	-0.248509
553	T35 (SI)	T	35	DMSO	F	0.862505
554	T35 (SI)	T	35	T0	F	-0.0545785
555	T35 (SI)	T	35	no dox	A	-0.713749
556	T35 (SI)	T	35	no dox	K	-0.276801
557	T35 (SI)	T	35	KRASi	W	-0.796851
558	T35 (SI)	T	35	DMSO	G	0.0626083
559	T35 (SI)	T	35	no dox	A	-0.261859
560	T35 (SI)	T	35	KRASi	A	-1.28083
561	T35 (SI)	T	35	KRASi	A	-0.294906
562	T35 (SI)	T	35	KRASi	G	-0.700896
563	T35 (SI)	T	35	KRASi	G	-1.93782
564	T35 (SI)	T	35	no dox	H	0.393974
565	T35 (SI)	T	35	no dox	E	0.091685
566	T35 (SI)	T	35	DMSO	K	0.621566
567	T35 (SI)	T	35	T0	H	-0.0304573
568	T35 (SI)	T	35	no dox	F	-0.168993
569	T35 (SI)	T	35	T0	A	-0.030444
570	T35 (SI)	T	35	DMSO	H	1.16585
571	T35 (SI)	T	35	KRASi	E	-0.478461
572	T35 (SI)	T	35	KRASi	H	0.0365399
573	T35 (SI)	T	35	KRASi	H	-0.444795
574	T35 (SI)	T	35	KRASi	L	-0.803448
575	T35 (SI)	T	35	T0	E	-0.235125
576	T35 (SI)	T	35	T0	K	-0.280277
577	T35 (SI)	T	35	KRASi	F	-0.814025
578	T35 (SI)	T	35	DMSO	E	1.03404
579	T35 (SI)	T	35	no dox	K	0.0675934
580	T35 (SI)	T	35	no dox	G	-0.369264
581	T35 (SI)	T	35	DMSO	A	0.999071
582	T35 (SI)	T	35	T0	K	0.0926861
583	T35 (SI)	T	35	DMSO	G	0.243771
584	T35 (SI)	T	35	T0	L	-0.0835526
585	T35 (SI)	T	35	T0	W	0.0994095
586	T35 (SI)	T	35	no dox	K	-0.291567
587	T35 (SI)	T	35	T0	G	0.151908
588	T35 (SI)	T	35	no dox	E	-0.0673065
589	T35 (SI)	T	35	no dox	L	0.0846193
590	T35 (SI)	T	35	KRASi	K	-1.30101
591	T35 (SI)	T	35	no dox	H	0.491757
592	T35 (SI)	T	35	no dox	G	-0.0528083
593	T35 (SI)	T	35	KRASi	G	-1.7439
594	T35 (SI)	T	35	T0	A	-0.330798
595	T35 (SI)	T	35	DMSO	W	-0.116018
596	T35 (SI)	T	35	T0	H	-0.513012
597	T35 (SI)	T	35	DMSO	F	1.10928
598	T35 (SI)	T	35	KRASi	F	-0.957116
599	T35 (SI)	T	35	DMSO	F	0.394566
600	T35 (SI)	T	35	DMSO	E	-0.0447537
601	T35 (SI)	T	35	DMSO	W	0.373638
602	T35 (SI)	T	35	no dox	H	-0.219705
603	T35 (SI)	T	35	no dox	L	-0.128766
604	T35 (SI)	T	35	no dox	L	0.0442753
605	T35 (SI)	T	35	KRASi	E	-0.824882
606	T35 (SI)	T	35	KRASi	K	-0.893521
607	T35 (SI)	T	35	T0	E	0.549179
608	T35 (SI)	T	35	KRASi	K	-0.512595
609	T35 (SI)	T	35	no dox	W	-0.139938
610	T35 (SI)	T	35	no dox	A	0.0627587
611	T35 (SI)	T	35	DMSO	L	0.860748
612	T35 (SI)	T	35	T0	G	-0.493729
613	T35 (SI)	T	35	DMSO	A	0.619207
614	T35 (SI)	T	35	DMSO	K	0.197719
615	T35 (SI)	T	35	T0	F	0.0159329
616	T35 (SI)	T	35	T0	G	0.341821
617	T35 (SI)	T	35	T0	K	0.187591
618	T35 (SI)	T	35	KRASi	L	-0.490047
619	T35 (SI)	T	35	KRASi	F	-0.435773
620	T35 (SI)	T	35	DMSO	W	0.749498
621	T35 (SI)	T	35	DMSO	L	0.224676
622	T35 (SI)	T	35	no dox	G	-0.630495
623	T35 (SI)	T	35	T0	L	0.121555
624	T35 (SI)	T	35	KRASi	W	-1.10986
625	T35 (SI)	T	35	DMSO	G	0.637977
626	T35 (SI)	T	35	T0	L	-0.0380024
627	T35 (SI)	T	35	no dox	W	-1.02898
628	T35 (SI)	T	35	no dox	F	0.119231
629	T35 (SI)	T	35	T0	W	-0.0105726
630	T35 (SI)	T	35	KRASi	E	-1.19788
631	T35 (SI)	T	35	DMSO	L	0.408726
632	T35 (SI)	T	35	DMSO	E	0.884268
633	T35 (SI)	T	35	KRASi	L	-0.825894
634	T35 (SI)	T	35	T0	H	0.543469
635	T35 (SI)	T	35	DMSO	H	0.83113
636	T35 (SI)	T	35	T0	W	-0.0888368
709	Y40 (Œ≤2)	Y	40	DMSO	M	0.425815
710	Y40 (Œ≤2)	Y	40	T0	M	0.133246
711	Y40 (Œ≤2)	Y	40	DMSO	M	0.543704
712	Y40 (Œ≤2)	Y	40	T0	P	0.121618
713	Y40 (Œ≤2)	Y	40	no dox	N	-0.00174138
714	Y40 (Œ≤2)	Y	40	no dox	M	-0.528681
715	Y40 (Œ≤2)	Y	40	no dox	P	-0.464099
716	Y40 (Œ≤2)	Y	40	no dox	R	-0.0970519
717	Y40 (Œ≤2)	Y	40	no dox	P	-0.269401
718	Y40 (Œ≤2)	Y	40	T0	R	0.190692
719	Y40 (Œ≤2)	Y	40	T0	M	-0.133572
720	Y40 (Œ≤2)	Y	40	no dox	P	-0.025049
721	Y40 (Œ≤2)	Y	40	KRASi	N	-0.914034
722	Y40 (Œ≤2)	Y	40	KRASi	P	-0.812445
723	Y40 (Œ≤2)	Y	40	DMSO	N	0.442789
724	Y40 (Œ≤2)	Y	40	DMSO	P	0.924725
725	Y40 (Œ≤2)	Y	40	no dox	M	-0.382645
726	Y40 (Œ≤2)	Y	40	DMSO	N	0.905985
727	Y40 (Œ≤2)	Y	40	T0	N	-0.304442
728	Y40 (Œ≤2)	Y	40	KRASi	N	-0.573481
729	Y40 (Œ≤2)	Y	40	DMSO	M	-0.232003
730	Y40 (Œ≤2)	Y	40	T0	N	0.297792
731	Y40 (Œ≤2)	Y	40	KRASi	M	-1.4418
732	Y40 (Œ≤2)	Y	40	no dox	N	-0.176608
733	Y40 (Œ≤2)	Y	40	DMSO	N	0.0295042
734	Y40 (Œ≤2)	Y	40	KRASi	M	-2.39553
735	Y40 (Œ≤2)	Y	40	KRASi	N	-0.69549
736	Y40 (Œ≤2)	Y	40	KRASi	P	-1.2516
737	Y40 (Œ≤2)	Y	40	KRASi	R	-0.882416
738	Y40 (Œ≤2)	Y	40	DMSO	R	0.455994
739	Y40 (Œ≤2)	Y	40	no dox	R	-0.233193
740	Y40 (Œ≤2)	Y	40	KRASi	R	-1.29219
741	Y40 (Œ≤2)	Y	40	T0	R	-0.0307637
742	Y40 (Œ≤2)	Y	40	DMSO	R	0.180733
743	Y40 (Œ≤2)	Y	40	DMSO	P	0.228882
744	Y40 (Œ≤2)	Y	40	no dox	M	-0.596751
745	Y40 (Œ≤2)	Y	40	KRASi	M	-0.311524
746	Y40 (Œ≤2)	Y	40	T0	N	0.00664995
747	Y40 (Œ≤2)	Y	40	DMSO	P	0.55361
748	Y40 (Œ≤2)	Y	40	no dox	R	-0.507778
749	Y40 (Œ≤2)	Y	40	no dox	N	-0.0074646
750	Y40 (Œ≤2)	Y	40	T0	R	-0.159928
751	Y40 (Œ≤2)	Y	40	KRASi	R	-0.523214
752	Y40 (Œ≤2)	Y	40	T0	P	0.174809
753	Y40 (Œ≤2)	Y	40	DMSO	R	0.384348
754	Y40 (Œ≤2)	Y	40	T0	M	0.000325472
755	Y40 (Œ≤2)	Y	40	T0	P	-0.296427
756	Y40 (Œ≤2)	Y	40	KRASi	P	-0.277566
49	D54 (Œ≤3)	D	54	no dox	K	-0.144551
50	D54 (Œ≤3)	D	54	DMSO	G	0.00834276
51	D54 (Œ≤3)	D	54	no dox	K	-1.38116
52	D54 (Œ≤3)	D	54	no dox	G	-0.630751
53	D54 (Œ≤3)	D	54	no dox	G	-0.00841752
54	D54 (Œ≤3)	D	54	T0	K	-0.230963
55	D54 (Œ≤3)	D	54	DMSO	V	0.292976
56	D54 (Œ≤3)	D	54	DMSO	G	0.807972
57	D54 (Œ≤3)	D	54	T0	K	0.107145
58	D54 (Œ≤3)	D	54	KRASi	G	-0.478783
59	D54 (Œ≤3)	D	54	no dox	G	-0.331726
60	D54 (Œ≤3)	D	54	KRASi	K	-1.55608
61	D54 (Œ≤3)	D	54	T0	G	0.0256351
62	D54 (Œ≤3)	D	54	no dox	K	-0.432359
63	D54 (Œ≤3)	D	54	no dox	V	-0.400016
64	D54 (Œ≤3)	D	54	DMSO	K	0.0322796
65	D54 (Œ≤3)	D	54	T0	V	0.0528948
66	D54 (Œ≤3)	D	54	KRASi	V	-0.594335
67	D54 (Œ≤3)	D	54	KRASi	K	-0.866084
68	D54 (Œ≤3)	D	54	DMSO	K	0.130103
69	D54 (Œ≤3)	D	54	KRASi	V	-1.77779
70	D54 (Œ≤3)	D	54	DMSO	V	0.60466
71	D54 (Œ≤3)	D	54	T0	G	-0.239719
72	D54 (Œ≤3)	D	54	DMSO	G	0.949426
73	D54 (Œ≤3)	D	54	KRASi	G	-0.546494
74	D54 (Œ≤3)	D	54	DMSO	K	0.402622
75	D54 (Œ≤3)	D	54	T0	K	0.123818
76	D54 (Œ≤3)	D	54	no dox	V	0.0810049
77	D54 (Œ≤3)	D	54	T0	V	-0.0869181
78	D54 (Œ≤3)	D	54	KRASi	G	-0.999851
79	D54 (Œ≤3)	D	54	no dox	V	-0.373777
80	D54 (Œ≤3)	D	54	KRASi	V	-0.768947
81	D54 (Œ≤3)	D	54	KRASi	K	-0.964828
82	D54 (Œ≤3)	D	54	DMSO	V	0.133944
83	D54 (Œ≤3)	D	54	T0	V	0.0340233
84	D54 (Œ≤3)	D	54	T0	G	0.214084
85	D57 (SII)	D	57	T0	Y	-0.474759
86	D57 (SII)	D	57	T0	P	-0.114986
87	D57 (SII)	D	57	T0	R	-0.146398
88	D57 (SII)	D	57	no dox	Y	0.772841
89	D57 (SII)	D	57	T0	M	-0.0904959
90	D57 (SII)	D	57	no dox	R	-0.393299
91	D57 (SII)	D	57	DMSO	Y	1.5499
92	D57 (SII)	D	57	no dox	W	-0.488354
93	D57 (SII)	D	57	DMSO	M	0.924042
94	D57 (SII)	D	57	no dox	S	-0.282508
95	D57 (SII)	D	57	KRASi	W	-1.36382
96	D57 (SII)	D	57	KRASi	M	-0.995085
97	D57 (SII)	D	57	DMSO	S	1.36518
98	D57 (SII)	D	57	no dox	M	-0.256385
99	D57 (SII)	D	57	KRASi	P	-1.40209
100	D57 (SII)	D	57	T0	Y	-0.157715
101	D57 (SII)	D	57	DMSO	S	0.0479666
102	D57 (SII)	D	57	KRASi	S	-0.675067
103	D57 (SII)	D	57	no dox	M	-0.249766
104	D57 (SII)	D	57	DMSO	W	0.330921
105	D57 (SII)	D	57	no dox	P	0.132639
106	D57 (SII)	D	57	no dox	R	0.110783
107	D57 (SII)	D	57	KRASi	P	-1.51396
108	D57 (SII)	D	57	no dox	Y	0.74416
109	D57 (SII)	D	57	KRASi	S	-1.15786
110	D57 (SII)	D	57	KRASi	Y	-0.430453
111	D57 (SII)	D	57	DMSO	Y	1.08319
112	D57 (SII)	D	57	no dox	Y	0.737758
113	D57 (SII)	D	57	KRASi	M	-0.601639
114	D57 (SII)	D	57	DMSO	R	0.405461
115	D57 (SII)	D	57	DMSO	P	0.499012
116	D57 (SII)	D	57	T0	R	-0.0553854
117	D57 (SII)	D	57	DMSO	R	0.792183
118	D57 (SII)	D	57	T0	M	-0.309268
119	D57 (SII)	D	57	DMSO	M	0.676247
120	D57 (SII)	D	57	no dox	T	0.0732498
121	D57 (SII)	D	57	no dox	P	-0.603226
122	D57 (SII)	D	57	T0	M	0.399764
123	D57 (SII)	D	57	T0	P	0.194617
124	D57 (SII)	D	57	T0	Y	0.632474
125	D57 (SII)	D	57	no dox	M	0.0447146
126	D57 (SII)	D	57	T0	R	0.201783
127	D57 (SII)	D	57	KRASi	Y	-0.92474
128	D57 (SII)	D	57	no dox	T	0.446702
129	D57 (SII)	D	57	T0	T	-0.938866
130	D57 (SII)	D	57	KRASi	R	-1.40679
131	D57 (SII)	D	57	T0	S	0.369353
132	D57 (SII)	D	57	T0	W	-0.420644
133	D57 (SII)	D	57	no dox	S	-0.135083
134	D57 (SII)	D	57	DMSO	Y	0.395265
135	D57 (SII)	D	57	DMSO	M	0.945703
136	D57 (SII)	D	57	DMSO	R	0.365594
137	D57 (SII)	D	57	KRASi	M	-0.221815
138	D57 (SII)	D	57	no dox	R	-0.495303
139	D57 (SII)	D	57	T0	S	-0.339171
140	D57 (SII)	D	57	DMSO	T	0.457621
141	D57 (SII)	D	57	T0	P	-0.0796308
142	D57 (SII)	D	57	KRASi	W	-0.968068
143	D57 (SII)	D	57	no dox	P	-0.76514
144	D57 (SII)	D	57	KRASi	T	-0.910796
145	D57 (SII)	D	57	DMSO	P	0.706051
146	D57 (SII)	D	57	DMSO	T	0.741345
147	D57 (SII)	D	57	T0	W	0.247181
148	D57 (SII)	D	57	T0	T	0.487079
149	D57 (SII)	D	57	KRASi	T	-1.46988
150	D57 (SII)	D	57	DMSO	S	0.240477
151	D57 (SII)	D	57	KRASi	R	-0.77024
152	D57 (SII)	D	57	KRASi	T	-0.762053
153	D57 (SII)	D	57	no dox	S	-0.858714
154	D57 (SII)	D	57	T0	T	0.451787
155	D57 (SII)	D	57	DMSO	W	-0.182716
156	D57 (SII)	D	57	T0	W	0.173463
157	D57 (SII)	D	57	KRASi	W	-0.942558
158	D57 (SII)	D	57	KRASi	S	-1.04328
159	D57 (SII)	D	57	KRASi	P	-1.21709
160	D57 (SII)	D	57	KRASi	Y	-1.25081
161	D57 (SII)	D	57	no dox	W	0.125589
162	D57 (SII)	D	57	T0	S	-0.030182
163	D57 (SII)	D	57	DMSO	P	0.0356491
164	D57 (SII)	D	57	DMSO	W	0.802003
165	D57 (SII)	D	57	DMSO	T	1.42138
166	D57 (SII)	D	57	no dox	W	-0.575608
167	D57 (SII)	D	57	no dox	T	-0.0542701
168	D57 (SII)	D	57	KRASi	R	-0.218491
277	G60 (SII)	G	60	T0	A	-0.139662
278	G60 (SII)	G	60	no dox	K	-0.00543782
279	G60 (SII)	G	60	T0	N	0.359132
280	G60 (SII)	G	60	T0	N	-0.622523
281	G60 (SII)	G	60	T0	A	-0.0819503
282	G60 (SII)	G	60	DMSO	N	0.685222
283	G60 (SII)	G	60	DMSO	K	0.541032
284	G60 (SII)	G	60	no dox	A	-0.190437
285	G60 (SII)	G	60	T0	A	0.221612
286	G60 (SII)	G	60	T0	N	0.263391
287	G60 (SII)	G	60	DMSO	N	0.579244
288	G60 (SII)	G	60	DMSO	K	0.50935
289	G60 (SII)	G	60	no dox	A	0.372201
290	G60 (SII)	G	60	KRASi	K	-0.702988
291	G60 (SII)	G	60	T0	K	-0.0816649
292	G60 (SII)	G	60	DMSO	A	1.07728
293	G60 (SII)	G	60	no dox	A	-0.064744
294	G60 (SII)	G	60	T0	K	0.101884
295	G60 (SII)	G	60	KRASi	N	-0.448449
296	G60 (SII)	G	60	DMSO	A	0.420391
297	G60 (SII)	G	60	no dox	N	-0.198557
298	G60 (SII)	G	60	KRASi	K	-0.683243
299	G60 (SII)	G	60	KRASi	N	-0.737529
300	G60 (SII)	G	60	KRASi	A	-0.910494
301	G60 (SII)	G	60	DMSO	A	0.538104
302	G60 (SII)	G	60	KRASi	N	-0.447138
303	G60 (SII)	G	60	DMSO	N	1.08967
304	G60 (SII)	G	60	KRASi	A	-0.461753
305	G60 (SII)	G	60	T0	K	-0.0202195
306	G60 (SII)	G	60	no dox	K	0.151905
307	G60 (SII)	G	60	no dox	N	-0.137753
308	G60 (SII)	G	60	KRASi	K	-1.33795
309	G60 (SII)	G	60	KRASi	A	-1.16313
310	G60 (SII)	G	60	no dox	K	0.0314962
311	G60 (SII)	G	60	no dox	N	0.603912
312	G60 (SII)	G	60	DMSO	K	0.68062
409	Q61 (SII)	Q	61	KRASi	T	-0.534245
410	Q61 (SII)	Q	61	DMSO	T	0.788725
411	Q61 (SII)	Q	61	no dox	T	0.123074
412	Q61 (SII)	Q	61	T0	T	0.152184
413	Q61 (SII)	Q	61	T0	T	0.384936
414	Q61 (SII)	Q	61	KRASi	T	-0.42409
415	Q61 (SII)	Q	61	DMSO	T	0.805576
416	Q61 (SII)	Q	61	T0	T	-0.537119
417	Q61 (SII)	Q	61	no dox	T	0.610049
418	Q61 (SII)	Q	61	KRASi	T	-0.740599
419	Q61 (SII)	Q	61	DMSO	T	0.608174
420	Q61 (SII)	Q	61	no dox	T	0.708216

## Sheet: ED Fig. 4c
	id	backbone	pos	condition	variable	value
1201	N116 (G4)	N	116	no dox	A	0.0935365
1202	N116 (G4)	N	116	G12C(ON)i	A	-0.315603
1203	N116 (G4)	N	116	G12C(ON)i	A	-0.308099
1204	N116 (G4)	N	116	G12C(ON)i	G	0.396872
1205	N116 (G4)	N	116	no dox	A	0.222246
1206	N116 (G4)	N	116	G12C(ON)i	G	-0.0526178
1207	N116 (G4)	N	116	no dox	A	0.0468749
1208	N116 (G4)	N	116	T0	H	0.312811
1209	N116 (G4)	N	116	KRASi	A	0.343771
1210	N116 (G4)	N	116	no dox	H	-0.184906
1211	N116 (G4)	N	116	T0	H	-0.470336
1212	N116 (G4)	N	116	G12C(ON)i	G	-0.0585276
1213	N116 (G4)	N	116	DMSO	A	-0.261118
1214	N116 (G4)	N	116	KRASi	G	0.479377
1215	N116 (G4)	N	116	KRASi	A	0.217735
1216	N116 (G4)	N	116	no dox	H	-0.297768
1217	N116 (G4)	N	116	T0	A	0.0279952
1218	N116 (G4)	N	116	DMSO	G	0.353413
1219	N116 (G4)	N	116	DMSO	A	-0.395711
1220	N116 (G4)	N	116	KRASi	G	0.320854
1221	N116 (G4)	N	116	KRASi	A	0.259981
1222	N116 (G4)	N	116	no dox	H	0.491876
1223	N116 (G4)	N	116	T0	A	0.075747
1224	N116 (G4)	N	116	DMSO	G	-0.355134
1225	N116 (G4)	N	116	DMSO	A	-0.179164
1226	N116 (G4)	N	116	KRASi	G	0.308954
1227	N116 (G4)	N	116	T0	C	0.938293
1228	N116 (G4)	N	116	DMSO	H	-0.24999
1229	N116 (G4)	N	116	T0	A	-0.103742
1230	N116 (G4)	N	116	DMSO	G	0.116269
1231	N116 (G4)	N	116	G12C(ON)i	A	-0.20349
1232	N116 (G4)	N	116	T0	H	0.157524
1233	N116 (G4)	N	116	T0	C	-1.22606
1234	N116 (G4)	N	116	DMSO	H	0.0030639
1235	N116 (G4)	N	116	T0	G	0.191281
1236	N116 (G4)	N	116	KRASi	E	0.879474
1237	N116 (G4)	N	116	no dox	P	-0.274128
1238	N116 (G4)	N	116	no dox	F	-0.0259401
1239	N116 (G4)	N	116	T0	C	0.287767
1240	N116 (G4)	N	116	DMSO	H	-0.0762548
1241	N116 (G4)	N	116	no dox	G	-0.431146
1242	N116 (G4)	N	116	KRASi	E	0.904722
1243	N116 (G4)	N	116	DMSO	P	0.829452
1244	N116 (G4)	N	116	no dox	F	-0.354716
1245	N116 (G4)	N	116	no dox	C	0.125972
1246	N116 (G4)	N	116	G12C(ON)i	H	-0.502791
1247	N116 (G4)	N	116	no dox	G	0.300935
1248	N116 (G4)	N	116	KRASi	E	1.02959
1249	N116 (G4)	N	116	DMSO	P	0.725496
1250	N116 (G4)	N	116	DMSO	F	0.388065
1251	N116 (G4)	N	116	no dox	C	-0.281945
1252	N116 (G4)	N	116	G12C(ON)i	H	0.153242
1253	N116 (G4)	N	116	no dox	G	-0.214922
1254	N116 (G4)	N	116	T0	F	0.0608372
1255	N116 (G4)	N	116	DMSO	P	0.795005
1256	N116 (G4)	N	116	DMSO	F	0.632024
1257	N116 (G4)	N	116	no dox	C	0.446418
1258	N116 (G4)	N	116	G12C(ON)i	H	-0.245181
1259	N116 (G4)	N	116	T0	P	-0.136
1260	N116 (G4)	N	116	T0	F	0.133215
1261	N116 (G4)	N	116	G12C(ON)i	P	-0.488848
1262	N116 (G4)	N	116	DMSO	F	1.02865
1263	N116 (G4)	N	116	DMSO	C	-0.376609
1264	N116 (G4)	N	116	KRASi	H	0.936246
1265	N116 (G4)	N	116	no dox	P	-0.563303
1266	N116 (G4)	N	116	T0	F	-0.194052
1267	N116 (G4)	N	116	G12C(ON)i	P	-0.957124
1268	N116 (G4)	N	116	G12C(ON)i	F	-0.595683
1269	N116 (G4)	N	116	DMSO	C	-0.0104278
1270	N116 (G4)	N	116	KRASi	H	1.08629
1271	N116 (G4)	N	116	no dox	P	-0.098627
1272	N116 (G4)	N	116	no dox	F	-0.22856
1273	N116 (G4)	N	116	G12C(ON)i	P	-1.4485
1274	N116 (G4)	N	116	G12C(ON)i	F	-1.97186
1275	N116 (G4)	N	116	DMSO	C	-0.755649
1276	N116 (G4)	N	116	KRASi	H	0.674618
1277	N116 (G4)	N	116	T0	D	-0.682061
1278	N116 (G4)	N	116	DMSO	I	0.16502
1279	N116 (G4)	N	116	KRASi	P	-1.47955
1280	N116 (G4)	N	116	G12C(ON)i	F	-1.76929
1281	N116 (G4)	N	116	G12C(ON)i	C	0.948202
1282	N116 (G4)	N	116	T0	I	-0.180827
1283	N116 (G4)	N	116	T0	D	0.461779
1284	N116 (G4)	N	116	DMSO	I	-0.093894
1285	N116 (G4)	N	116	KRASi	P	-1.07787
1286	N116 (G4)	N	116	KRASi	F	-1.22347
1287	N116 (G4)	N	116	G12C(ON)i	C	-0.508898
1288	N116 (G4)	N	116	T0	I	0.0019622
1289	N116 (G4)	N	116	T0	D	0.220282
1290	N116 (G4)	N	116	DMSO	I	-0.43526
1291	N116 (G4)	N	116	KRASi	P	-0.979795
1292	N116 (G4)	N	116	KRASi	F	-0.903991
1293	N116 (G4)	N	116	G12C(ON)i	C	-0.51217
1294	N116 (G4)	N	116	T0	I	0.178865
1295	N116 (G4)	N	116	no dox	D	0.644957
1296	N116 (G4)	N	116	G12C(ON)i	I	-1.29429
1297	N116 (G4)	N	116	T0	Q	-0.233212
1298	N116 (G4)	N	116	KRASi	F	-1.89379
1299	N116 (G4)	N	116	KRASi	C	1.09478
1300	N116 (G4)	N	116	no dox	I	-0.368907
1301	N116 (G4)	N	116	no dox	D	0.415191
1302	N116 (G4)	N	116	G12C(ON)i	I	0.626425
1303	N116 (G4)	N	116	T0	Q	0.21087
1304	N116 (G4)	N	116	T0	G	-0.201517
1305	N116 (G4)	N	116	KRASi	C	0.948828
1306	N116 (G4)	N	116	no dox	I	-0.409401
1307	N116 (G4)	N	116	no dox	D	0.562669
1308	N116 (G4)	N	116	G12C(ON)i	I	-1.16423
1309	N116 (G4)	N	116	T0	Q	0.0223414
1310	N116 (G4)	N	116	T0	G	0.0102366
1311	N116 (G4)	N	116	KRASi	C	1.2386
1312	N116 (G4)	N	116	no dox	I	-0.780392
1313	N116 (G4)	N	116	DMSO	D	0.251204
1314	N116 (G4)	N	116	KRASi	I	-0.290302
1315	N116 (G4)	N	116	no dox	Q	0.074117
1316	N116 (G4)	N	116	KRASi	N	0
1317	N116 (G4)	N	116	no dox	V	-0.355323
1318	N116 (G4)	N	116	KRASi	S	0.320165
1319	N116 (G4)	N	116	DMSO	D	0.857994
1320	N116 (G4)	N	116	KRASi	I	-0.290603
1321	N116 (G4)	N	116	no dox	Q	-0.54197
1322	N116 (G4)	N	116	KRASi	N	0
1323	N116 (G4)	N	116	no dox	V	-0.174842
1324	N116 (G4)	N	116	T0	T	0.0681054
1325	N116 (G4)	N	116	DMSO	D	0.878387
1326	N116 (G4)	N	116	KRASi	I	0.213626
1327	N116 (G4)	N	116	no dox	Q	-0.456586
1328	N116 (G4)	N	116	T0	P	0.170975
1329	N116 (G4)	N	116	DMSO	V	-0.103259
1330	N116 (G4)	N	116	T0	T	-0.0656061
1331	N116 (G4)	N	116	G12C(ON)i	D	-0.00159652
1332	N116 (G4)	N	116	T0	K	0.102908
1333	N116 (G4)	N	116	DMSO	Q	-0.224641
1334	N116 (G4)	N	116	T0	P	-0.0349749
1335	N116 (G4)	N	116	DMSO	V	-0.183578
1336	N116 (G4)	N	116	T0	T	-0.00249929
1337	N116 (G4)	N	116	G12C(ON)i	D	-0.265883
1338	N116 (G4)	N	116	T0	K	0.0687659
1339	N116 (G4)	N	116	DMSO	Q	-0.833464
1340	N116 (G4)	N	116	KRASi	W	-0.447121
1341	N116 (G4)	N	116	DMSO	V	-0.491343
1342	N116 (G4)	N	116	no dox	T	0.183144
1343	N116 (G4)	N	116	G12C(ON)i	D	-0.240366
1344	N116 (G4)	N	116	T0	K	-0.171674
1345	N116 (G4)	N	116	DMSO	Q	-0.68168
1346	N116 (G4)	N	116	KRASi	W	-1.38973
1347	N116 (G4)	N	116	G12C(ON)i	V	-0.0795963
1348	N116 (G4)	N	116	no dox	T	0.622897
1349	N116 (G4)	N	116	KRASi	D	1.1913
1350	N116 (G4)	N	116	no dox	K	0.0667606
1351	N116 (G4)	N	116	G12C(ON)i	Q	-0.71608
1352	N116 (G4)	N	116	T0	Y	0.416655
1353	N116 (G4)	N	116	G12C(ON)i	V	-0.717108
1354	N116 (G4)	N	116	no dox	T	-0.0333838
1355	N116 (G4)	N	116	KRASi	D	0.624431
1356	N116 (G4)	N	116	no dox	K	-0.105971
1357	N116 (G4)	N	116	G12C(ON)i	Q	-0.329463
1358	N116 (G4)	N	116	T0	Y	-0.622397
1359	N116 (G4)	N	116	G12C(ON)i	V	0.287552
1360	N116 (G4)	N	116	DMSO	T	0.30421
1361	N116 (G4)	N	116	KRASi	D	0.581446
1362	N116 (G4)	N	116	no dox	K	-0.158587
1363	N116 (G4)	N	116	G12C(ON)i	Q	-1.23736
1364	N116 (G4)	N	116	T0	Y	0.205742
1365	N116 (G4)	N	116	KRASi	V	0.813538
1366	N116 (G4)	N	116	DMSO	T	0.17469
1367	N116 (G4)	N	116	T0	E	0.167848
1368	N116 (G4)	N	116	DMSO	K	0.228998
1369	N116 (G4)	N	116	KRASi	Q	-0.126709
1370	N116 (G4)	N	116	no dox	Y	-0.0852704
1371	N116 (G4)	N	116	KRASi	V	0.801452
1372	N116 (G4)	N	116	DMSO	T	-0.312769
1373	N116 (G4)	N	116	T0	E	-0.437616
1374	N116 (G4)	N	116	DMSO	K	0.560994
1375	N116 (G4)	N	116	KRASi	Q	-0.138283
1376	N116 (G4)	N	116	no dox	Y	-0.0930115
1377	N116 (G4)	N	116	KRASi	V	1.15661
1378	N116 (G4)	N	116	G12C(ON)i	T	-0.099929
1379	N116 (G4)	N	116	T0	E	0.269768
1380	N116 (G4)	N	116	DMSO	K	0.507979
1381	N116 (G4)	N	116	KRASi	Q	-0.0846034
1382	N116 (G4)	N	116	no dox	Y	0.39809
1383	N116 (G4)	N	116	T0	W	0.124532
1384	N116 (G4)	N	116	G12C(ON)i	T	-0.138127
1385	N116 (G4)	N	116	no dox	E	0.157222
1386	N116 (G4)	N	116	G12C(ON)i	K	-0.689791
1387	N116 (G4)	N	116	T0	R	-0.44441
1388	N116 (G4)	N	116	DMSO	Y	1.05143
1389	N116 (G4)	N	116	T0	W	-0.890779
1390	N116 (G4)	N	116	G12C(ON)i	T	-0.0637542
1391	N116 (G4)	N	116	no dox	E	0.397562
1392	N116 (G4)	N	116	G12C(ON)i	K	-0.410117
1393	N116 (G4)	N	116	T0	R	0.392034
1394	N116 (G4)	N	116	DMSO	Y	1.07035
1395	N116 (G4)	N	116	T0	W	0.766247
1396	N116 (G4)	N	116	KRASi	T	0.857028
1397	N116 (G4)	N	116	no dox	E	-0.341997
1398	N116 (G4)	N	116	G12C(ON)i	K	-0.483074
1399	N116 (G4)	N	116	T0	R	0.0523766
1400	N116 (G4)	N	116	DMSO	Y	0.453084
1401	N116 (G4)	N	116	no dox	W	-0.0577486
1402	N116 (G4)	N	116	KRASi	T	0.549109
1403	N116 (G4)	N	116	DMSO	E	0.125397
1404	N116 (G4)	N	116	KRASi	K	-0.720734
1405	N116 (G4)	N	116	no dox	R	-0.32946
1406	N116 (G4)	N	116	G12C(ON)i	Y	-1.26601
1407	N116 (G4)	N	116	no dox	W	0.873541
1408	N116 (G4)	N	116	KRASi	T	0.836572
1409	N116 (G4)	N	116	DMSO	E	0.506902
1410	N116 (G4)	N	116	KRASi	K	-0.425148
1411	N116 (G4)	N	116	no dox	R	0.415694
1412	N116 (G4)	N	116	G12C(ON)i	Y	-1.9282
1413	N116 (G4)	N	116	no dox	W	-0.0727806
1414	N116 (G4)	N	116	T0	V	0.0194488
1415	N116 (G4)	N	116	DMSO	E	0.207868
1416	N116 (G4)	N	116	KRASi	K	-0.586558
1417	N116 (G4)	N	116	no dox	R	0.374489
1418	N116 (G4)	N	116	G12C(ON)i	Y	-2.03102
1419	N116 (G4)	N	116	DMSO	W	1.06309
1420	N116 (G4)	N	116	T0	V	-0.127284
1421	N116 (G4)	N	116	G12C(ON)i	E	-0.879262
1422	N116 (G4)	N	116	T0	L	-0.154991
1423	N116 (G4)	N	116	DMSO	R	0.653602
1424	N116 (G4)	N	116	KRASi	Y	-1.97256
1425	N116 (G4)	N	116	DMSO	W	0.00131694
1426	N116 (G4)	N	116	T0	V	0.107835
1427	N116 (G4)	N	116	G12C(ON)i	E	0.728209
1428	N116 (G4)	N	116	T0	L	0.0235165
1429	N116 (G4)	N	116	DMSO	R	0.677266
1430	N116 (G4)	N	116	KRASi	Y	-1.85557
1431	N116 (G4)	N	116	DMSO	W	-0.339433
1432	N116 (G4)	N	116	no dox	V	-0.461556
1433	N116 (G4)	N	116	G12C(ON)i	E	-0.0529285
1434	N116 (G4)	N	116	T0	L	0.131475
1435	N116 (G4)	N	116	DMSO	R	0.431264
1436	N116 (G4)	N	116	KRASi	Y	-1.94783
1437	N116 (G4)	N	116	G12C(ON)i	W	-1.04267
1438	N116 (G4)	N	116	T0	M	0.208268
1439	N116 (G4)	N	116	DMSO	M	-0.334603
1440	N116 (G4)	N	116	no dox	L	0.0937105
1441	N116 (G4)	N	116	G12C(ON)i	R	-1.83519
1442	N116 (G4)	N	116	G12C(ON)i	L	-0.0105766
1443	N116 (G4)	N	116	G12C(ON)i	W	0.563852
1444	N116 (G4)	N	116	T0	M	-0.40827
1445	N116 (G4)	N	116	G12C(ON)i	M	-0.59658
1446	N116 (G4)	N	116	no dox	L	0.573513
1447	N116 (G4)	N	116	G12C(ON)i	R	-0.729158
1448	N116 (G4)	N	116	G12C(ON)i	L	0.63471
1449	N116 (G4)	N	116	G12C(ON)i	W	-1.75049
1450	N116 (G4)	N	116	no dox	M	-0.0237161
1451	N116 (G4)	N	116	G12C(ON)i	M	-0.810149
1452	N116 (G4)	N	116	no dox	L	0.372683
1453	N116 (G4)	N	116	G12C(ON)i	R	-1.71303
1454	N116 (G4)	N	116	KRASi	L	1.31349
1455	N116 (G4)	N	116	KRASi	W	-1.41496
1456	N116 (G4)	N	116	no dox	M	0.428013
1457	N116 (G4)	N	116	G12C(ON)i	M	-0.863786
1458	N116 (G4)	N	116	DMSO	L	0.295884
1459	N116 (G4)	N	116	KRASi	R	-0.352717
1460	N116 (G4)	N	116	KRASi	L	1.05593
1461	N116 (G4)	N	116	no dox	S	0.5261
1462	N116 (G4)	N	116	no dox	M	0.013648
1463	N116 (G4)	N	116	KRASi	M	1.15479
1464	N116 (G4)	N	116	DMSO	L	0.246001
1465	N116 (G4)	N	116	KRASi	R	-1.31199
1466	N116 (G4)	N	116	KRASi	L	1.43253
1467	N116 (G4)	N	116	no dox	S	0.0539397
1468	N116 (G4)	N	116	DMSO	M	-0.463261
1469	N116 (G4)	N	116	KRASi	M	1.59407
1470	N116 (G4)	N	116	DMSO	L	0.478865
1471	N116 (G4)	N	116	KRASi	R	-1.64775
1472	N116 (G4)	N	116	T0	M	0.200001
1473	N116 (G4)	N	116	DMSO	S	-1.03746
1474	N116 (G4)	N	116	DMSO	M	-1.12634
1475	N116 (G4)	N	116	KRASi	M	1.19597
1476	N116 (G4)	N	116	G12C(ON)i	L	-0.679229
1477	N116 (G4)	N	116	T0	S	0.341713
1478	N116 (G4)	N	116	G12C(ON)i	S	-0.369245
1479	N116 (G4)	N	116	DMSO	S	0.175447
1480	N116 (G4)	N	116	T0	N	0
1481	N116 (G4)	N	116	T0	N	0
1482	N116 (G4)	N	116	no dox	S	0.763632
1483	N116 (G4)	N	116	T0	S	-0.179184
1484	N116 (G4)	N	116	G12C(ON)i	S	-1.78644
1485	N116 (G4)	N	116	DMSO	S	0.0414637
1486	N116 (G4)	N	116	no dox	N	0
1487	N116 (G4)	N	116	T0	N	0
1488	N116 (G4)	N	116	G12C(ON)i	N	0
1489	N116 (G4)	N	116	T0	S	-0.16253
1490	N116 (G4)	N	116	G12C(ON)i	S	-0.296054
1491	N116 (G4)	N	116	DMSO	N	0
1492	N116 (G4)	N	116	no dox	N	0
1493	N116 (G4)	N	116	DMSO	N	0
1494	N116 (G4)	N	116	G12C(ON)i	N	0
1495	N116 (G4)	N	116	DMSO	N	0
1496	N116 (G4)	N	116	KRASi	S	0.608203
1497	N116 (G4)	N	116	G12C(ON)i	N	0
1498	N116 (G4)	N	116	no dox	N	0
1499	N116 (G4)	N	116	KRASi	N	0
1500	N116 (G4)	N	116	KRASi	S	0.401388
601	K117 (G4)	K	117	T0	H	-0.021301
602	K117 (G4)	K	117	T0	H	-0.196131
603	K117 (G4)	K	117	G12C(ON)i	F	-0.41114
604	K117 (G4)	K	117	KRASi	F	0.785565
605	K117 (G4)	K	117	no dox	H	-0.342187
606	K117 (G4)	K	117	KRASi	F	0.737248
607	K117 (G4)	K	117	no dox	H	-0.18353
608	K117 (G4)	K	117	KRASi	F	0.792022
609	K117 (G4)	K	117	DMSO	G	-1.00004
610	K117 (G4)	K	117	T0	F	-0.155753
611	K117 (G4)	K	117	KRASi	G	1.16035
612	K117 (G4)	K	117	DMSO	F	-0.41345
613	K117 (G4)	K	117	no dox	H	0.0664173
614	K117 (G4)	K	117	T0	G	0.204317
615	K117 (G4)	K	117	DMSO	G	0.0262879
616	K117 (G4)	K	117	T0	F	-0.175784
617	K117 (G4)	K	117	KRASi	G	1.00934
618	K117 (G4)	K	117	G12C(ON)i	F	0.154161
619	K117 (G4)	K	117	DMSO	H	-0.717855
620	K117 (G4)	K	117	T0	G	-0.392856
621	K117 (G4)	K	117	DMSO	G	-0.344512
622	K117 (G4)	K	117	no dox	F	-0.111402
623	K117 (G4)	K	117	T0	H	0.217432
624	K117 (G4)	K	117	G12C(ON)i	F	0.37159
625	K117 (G4)	K	117	DMSO	H	0.239489
626	K117 (G4)	K	117	T0	G	0.188539
627	K117 (G4)	K	117	G12C(ON)i	G	-0.576349
628	K117 (G4)	K	117	no dox	F	-0.20292
629	K117 (G4)	K	117	G12C(ON)i	V	-0.131736
630	K117 (G4)	K	117	DMSO	T	-0.124605
631	K117 (G4)	K	117	DMSO	H	-0.101064
632	K117 (G4)	K	117	no dox	G	0.33044
633	K117 (G4)	K	117	G12C(ON)i	G	-0.0428552
634	K117 (G4)	K	117	no dox	F	-0.135152
635	K117 (G4)	K	117	KRASi	V	0.0762256
636	K117 (G4)	K	117	DMSO	T	0.0517253
637	K117 (G4)	K	117	G12C(ON)i	H	-0.486129
638	K117 (G4)	K	117	no dox	G	0.110542
639	K117 (G4)	K	117	G12C(ON)i	G	-0.106466
640	K117 (G4)	K	117	DMSO	F	0.0915772
641	K117 (G4)	K	117	KRASi	V	-0.112952
642	K117 (G4)	K	117	DMSO	T	0.64785
643	K117 (G4)	K	117	G12C(ON)i	H	-0.161863
644	K117 (G4)	K	117	no dox	G	-0.129052
645	K117 (G4)	K	117	KRASi	G	1.26515
646	K117 (G4)	K	117	DMSO	F	0.0781302
647	K117 (G4)	K	117	KRASi	V	0.532956
648	K117 (G4)	K	117	G12C(ON)i	T	-0.27309
649	K117 (G4)	K	117	G12C(ON)i	H	-0.762517
650	K117 (G4)	K	117	T0	A	-0.192781
651	K117 (G4)	K	117	DMSO	V	0.315234
652	K117 (G4)	K	117	no dox	T	0.116548
653	K117 (G4)	K	117	T0	W	-0.110359
654	K117 (G4)	K	117	G12C(ON)i	T	-0.863716
655	K117 (G4)	K	117	KRASi	H	0.587862
656	K117 (G4)	K	117	T0	A	0.133782
657	K117 (G4)	K	117	G12C(ON)i	V	-0.218948
658	K117 (G4)	K	117	no dox	T	-0.0951037
659	K117 (G4)	K	117	T0	W	-0.0359213
660	K117 (G4)	K	117	G12C(ON)i	T	0.0123949
661	K117 (G4)	K	117	KRASi	H	1.04146
662	K117 (G4)	K	117	T0	A	0.0589993
663	K117 (G4)	K	117	G12C(ON)i	V	-0.615355
664	K117 (G4)	K	117	no dox	T	0.172321
665	K117 (G4)	K	117	T0	W	0.14628
666	K117 (G4)	K	117	KRASi	T	0.366664
667	K117 (G4)	K	117	KRASi	H	0.657562
668	K117 (G4)	K	117	no dox	A	-0.190258
669	K117 (G4)	K	117	DMSO	I	0.330952
670	K117 (G4)	K	117	G12C(ON)i	A	-0.243319
671	K117 (G4)	K	117	no dox	W	0.178975
672	K117 (G4)	K	117	KRASi	T	1.146
673	K117 (G4)	K	117	T0	I	-0.549187
674	K117 (G4)	K	117	no dox	A	0.113351
675	K117 (G4)	K	117	DMSO	I	0.265579
676	K117 (G4)	K	117	G12C(ON)i	A	-0.233403
677	K117 (G4)	K	117	no dox	W	0.161068
678	K117 (G4)	K	117	KRASi	T	1.18779
679	K117 (G4)	K	117	T0	I	0.409964
680	K117 (G4)	K	117	no dox	A	-0.488823
681	K117 (G4)	K	117	DMSO	I	0.46794
682	K117 (G4)	K	117	KRASi	A	0.589171
683	K117 (G4)	K	117	no dox	W	0.444627
684	K117 (G4)	K	117	T0	V	-0.177594
685	K117 (G4)	K	117	T0	I	0.139222
686	K117 (G4)	K	117	DMSO	A	-0.139473
687	K117 (G4)	K	117	G12C(ON)i	I	-0.2536
688	K117 (G4)	K	117	KRASi	A	0.481082
689	K117 (G4)	K	117	DMSO	W	0.16341
690	K117 (G4)	K	117	T0	V	0.339875
691	K117 (G4)	K	117	no dox	I	0.34102
692	K117 (G4)	K	117	DMSO	A	0.00200755
693	K117 (G4)	K	117	G12C(ON)i	I	-0.912616
694	K117 (G4)	K	117	KRASi	A	0.718459
695	K117 (G4)	K	117	DMSO	W	-0.142162
696	K117 (G4)	K	117	T0	V	-0.16228
697	K117 (G4)	K	117	no dox	I	-0.0151508
698	K117 (G4)	K	117	DMSO	A	-0.514654
699	K117 (G4)	K	117	G12C(ON)i	I	-0.0771671
700	K117 (G4)	K	117	T0	C	-0.0487206
701	K117 (G4)	K	117	DMSO	W	0.162756
702	K117 (G4)	K	117	no dox	V	-0.112485
703	K117 (G4)	K	117	no dox	I	0.166549
704	K117 (G4)	K	117	G12C(ON)i	A	-0.743635
705	K117 (G4)	K	117	KRASi	I	0.395246
706	K117 (G4)	K	117	T0	C	-0.024473
707	K117 (G4)	K	117	G12C(ON)i	W	0.107411
708	K117 (G4)	K	117	no dox	V	0.120941
709	K117 (G4)	K	117	KRASi	E	-0.0459565
710	K117 (G4)	K	117	no dox	L	0.136935
711	K117 (G4)	K	117	KRASi	I	0.870345
712	K117 (G4)	K	117	T0	C	0.0731936
713	K117 (G4)	K	117	G12C(ON)i	W	-1.13379
714	K117 (G4)	K	117	no dox	V	-0.37433
715	K117 (G4)	K	117	KRASi	E	-0.0448789
716	K117 (G4)	K	117	no dox	L	0.0607992
717	K117 (G4)	K	117	KRASi	I	0.506041
718	K117 (G4)	K	117	no dox	C	0.302924
719	K117 (G4)	K	117	G12C(ON)i	W	-0.465944
720	K117 (G4)	K	117	DMSO	V	-0.00635617
721	K117 (G4)	K	117	KRASi	E	-0.103788
722	K117 (G4)	K	117	no dox	L	0.0601666
723	K117 (G4)	K	117	T0	K	0
724	K117 (G4)	K	117	no dox	C	0.358292
725	K117 (G4)	K	117	KRASi	W	0.973047
726	K117 (G4)	K	117	DMSO	V	-0.0175297
727	K117 (G4)	K	117	T0	F	0.331536
728	K117 (G4)	K	117	DMSO	L	-0.156395
729	K117 (G4)	K	117	T0	K	0
730	K117 (G4)	K	117	no dox	C	-0.136505
731	K117 (G4)	K	117	KRASi	W	1.04094
732	K117 (G4)	K	117	T0	P	-0.135367
733	K117 (G4)	K	117	KRASi	M	-0.136005
734	K117 (G4)	K	117	DMSO	L	-0.259993
735	K117 (G4)	K	117	T0	K	0
736	K117 (G4)	K	117	DMSO	C	0.180903
737	K117 (G4)	K	117	KRASi	W	0.972876
738	K117 (G4)	K	117	no dox	P	-0.834322
739	K117 (G4)	K	117	KRASi	M	-0.378431
740	K117 (G4)	K	117	DMSO	L	-0.509192
741	K117 (G4)	K	117	no dox	K	0
742	K117 (G4)	K	117	DMSO	C	0.0573941
743	K117 (G4)	K	117	T0	Y	-0.606419
744	K117 (G4)	K	117	no dox	P	0.00409417
745	K117 (G4)	K	117	KRASi	M	-0.428438
746	K117 (G4)	K	117	G12C(ON)i	L	0.394033
747	K117 (G4)	K	117	no dox	K	0
748	K117 (G4)	K	117	DMSO	C	0.0218576
749	K117 (G4)	K	117	T0	Y	0.225219
750	K117 (G4)	K	117	no dox	P	-0.0636381
751	K117 (G4)	K	117	T0	N	-0.227223
752	K117 (G4)	K	117	G12C(ON)i	L	-0.209448
753	K117 (G4)	K	117	no dox	K	0
754	K117 (G4)	K	117	G12C(ON)i	C	-0.281077
755	K117 (G4)	K	117	T0	Y	0.381201
756	K117 (G4)	K	117	DMSO	P	1.08566
757	K117 (G4)	K	117	T0	N	0.241774
758	K117 (G4)	K	117	G12C(ON)i	L	-0.0808167
759	K117 (G4)	K	117	DMSO	K	0
760	K117 (G4)	K	117	G12C(ON)i	C	-0.549508
761	K117 (G4)	K	117	no dox	Y	0.68966
762	K117 (G4)	K	117	DMSO	P	0.674656
763	K117 (G4)	K	117	T0	N	-0.0145509
764	K117 (G4)	K	117	KRASi	L	1.14992
765	K117 (G4)	K	117	DMSO	K	0
766	K117 (G4)	K	117	G12C(ON)i	C	-0.244801
767	K117 (G4)	K	117	no dox	Y	0.334935
768	K117 (G4)	K	117	DMSO	P	1.50675
769	K117 (G4)	K	117	no dox	N	-0.425671
770	K117 (G4)	K	117	KRASi	L	0.983213
771	K117 (G4)	K	117	DMSO	K	0
772	K117 (G4)	K	117	KRASi	C	0.361924
773	K117 (G4)	K	117	no dox	Y	0.632318
774	K117 (G4)	K	117	G12C(ON)i	P	-0.518154
775	K117 (G4)	K	117	no dox	N	-0.283292
776	K117 (G4)	K	117	KRASi	L	1.33888
777	K117 (G4)	K	117	G12C(ON)i	K	0
778	K117 (G4)	K	117	KRASi	C	0.572059
779	K117 (G4)	K	117	DMSO	Y	0.0493448
780	K117 (G4)	K	117	G12C(ON)i	P	-1.05304
781	K117 (G4)	K	117	no dox	N	-0.195447
782	K117 (G4)	K	117	T0	M	-0.216632
783	K117 (G4)	K	117	G12C(ON)i	K	0
784	K117 (G4)	K	117	KRASi	C	0.299857
785	K117 (G4)	K	117	DMSO	Y	0.432249
786	K117 (G4)	K	117	G12C(ON)i	P	-1.37586
787	K117 (G4)	K	117	DMSO	N	-0.438132
788	K117 (G4)	K	117	T0	M	0.116859
789	K117 (G4)	K	117	G12C(ON)i	K	0
790	K117 (G4)	K	117	T0	D	-0.0854831
791	K117 (G4)	K	117	DMSO	Y	0.420246
792	K117 (G4)	K	117	KRASi	P	-0.356616
793	K117 (G4)	K	117	DMSO	N	-0.658422
794	K117 (G4)	K	117	T0	M	0.0997731
795	K117 (G4)	K	117	KRASi	K	0
796	K117 (G4)	K	117	T0	D	-0.189094
797	K117 (G4)	K	117	G12C(ON)i	Y	0.928553
798	K117 (G4)	K	117	KRASi	P	-0.883717
799	K117 (G4)	K	117	DMSO	N	0.0614389
800	K117 (G4)	K	117	no dox	M	-0.214964
801	K117 (G4)	K	117	KRASi	K	0
802	K117 (G4)	K	117	T0	D	0.274577
803	K117 (G4)	K	117	G12C(ON)i	Y	0.611439
804	K117 (G4)	K	117	KRASi	P	-0.933095
805	K117 (G4)	K	117	G12C(ON)i	N	-0.304396
806	K117 (G4)	K	117	no dox	M	0.0327846
807	K117 (G4)	K	117	KRASi	K	0
808	K117 (G4)	K	117	no dox	D	0.465279
809	K117 (G4)	K	117	G12C(ON)i	Y	0.374818
810	K117 (G4)	K	117	T0	Q	-0.143924
811	K117 (G4)	K	117	G12C(ON)i	N	-0.58336
812	K117 (G4)	K	117	no dox	M	0.171666
813	K117 (G4)	K	117	T0	L	-0.123039
814	K117 (G4)	K	117	no dox	D	-0.234449
815	K117 (G4)	K	117	KRASi	Y	1.92808
816	K117 (G4)	K	117	T0	Q	0.151375
817	K117 (G4)	K	117	G12C(ON)i	N	-0.822163
818	K117 (G4)	K	117	DMSO	M	0.317654
819	K117 (G4)	K	117	T0	L	0.138938
820	K117 (G4)	K	117	no dox	D	0.117646
821	K117 (G4)	K	117	KRASi	Y	1.81364
822	K117 (G4)	K	117	T0	Q	-0.00745112
823	K117 (G4)	K	117	KRASi	N	0.594571
824	K117 (G4)	K	117	DMSO	M	0.132846
825	K117 (G4)	K	117	T0	L	-0.0158996
826	K117 (G4)	K	117	DMSO	D	0.161594
827	K117 (G4)	K	117	KRASi	Y	1.85288
828	K117 (G4)	K	117	no dox	Q	-0.0130636
829	K117 (G4)	K	117	KRASi	N	0.620736
830	K117 (G4)	K	117	DMSO	M	0.389287
831	K117 (G4)	K	117	KRASi	S	0.772099
832	K117 (G4)	K	117	DMSO	D	0.265948
833	K117 (G4)	K	117	G12C(ON)i	R	-0.134459
834	K117 (G4)	K	117	no dox	Q	-0.110329
835	K117 (G4)	K	117	KRASi	N	0.64687
836	K117 (G4)	K	117	G12C(ON)i	M	-0.696639
837	K117 (G4)	K	117	T0	T	0.212185
838	K117 (G4)	K	117	DMSO	D	0.167406
839	K117 (G4)	K	117	G12C(ON)i	R	-0.276673
840	K117 (G4)	K	117	no dox	Q	0.141551
841	K117 (G4)	K	117	T0	P	0.179888
842	K117 (G4)	K	117	G12C(ON)i	M	-0.450677
843	K117 (G4)	K	117	T0	T	-0.107869
844	K117 (G4)	K	117	G12C(ON)i	D	-0.641557
845	K117 (G4)	K	117	G12C(ON)i	R	-0.320402
846	K117 (G4)	K	117	DMSO	Q	0.477118
847	K117 (G4)	K	117	T0	P	-0.0445208
848	K117 (G4)	K	117	G12C(ON)i	M	-0.349205
849	K117 (G4)	K	117	T0	T	-0.104316
850	K117 (G4)	K	117	G12C(ON)i	D	-0.127547
851	K117 (G4)	K	117	KRASi	R	1.27457
852	K117 (G4)	K	117	DMSO	Q	0.147774
853	K117 (G4)	K	117	no dox	S	0.406512
854	K117 (G4)	K	117	KRASi	Q	-0.268054
855	K117 (G4)	K	117	G12C(ON)i	S	0.0877956
856	K117 (G4)	K	117	G12C(ON)i	D	-1.25831
857	K117 (G4)	K	117	KRASi	R	1.34334
858	K117 (G4)	K	117	DMSO	Q	0.338498
859	K117 (G4)	K	117	no dox	S	0.223974
860	K117 (G4)	K	117	T0	R	-0.0290995
861	K117 (G4)	K	117	KRASi	S	0.389599
862	K117 (G4)	K	117	KRASi	D	0.902082
863	K117 (G4)	K	117	KRASi	R	1.3449
864	K117 (G4)	K	117	G12C(ON)i	Q	-0.346799
865	K117 (G4)	K	117	DMSO	S	0.174706
866	K117 (G4)	K	117	T0	R	0.0352106
867	K117 (G4)	K	117	KRASi	S	0.536269
868	K117 (G4)	K	117	KRASi	D	0.948149
869	K117 (G4)	K	117	T0	S	-0.146388
870	K117 (G4)	K	117	G12C(ON)i	Q	-0.387468
871	K117 (G4)	K	117	DMSO	S	0.543841
872	K117 (G4)	K	117	T0	R	-0.00611111
873	K117 (G4)	K	117	T0	E	0.0385726
874	K117 (G4)	K	117	KRASi	D	0.605731
875	K117 (G4)	K	117	T0	S	0.116958
876	K117 (G4)	K	117	G12C(ON)i	Q	-0.278935
877	K117 (G4)	K	117	DMSO	S	0.285771
878	K117 (G4)	K	117	no dox	R	0.000816337
879	K117 (G4)	K	117	T0	E	-0.0612223
880	K117 (G4)	K	117	T0	E	0.0226497
881	K117 (G4)	K	117	T0	S	0.0294306
882	K117 (G4)	K	117	KRASi	Q	-0.331665
883	K117 (G4)	K	117	G12C(ON)i	S	-0.115082
884	K117 (G4)	K	117	no dox	R	0.0456322
885	K117 (G4)	K	117	no dox	E	-0.347033
886	K117 (G4)	K	117	no dox	R	0.00839982
887	K117 (G4)	K	117	no dox	S	0.15985
888	K117 (G4)	K	117	KRASi	Q	-0.176853
889	K117 (G4)	K	117	G12C(ON)i	S	-0.292861
890	K117 (G4)	K	117	G12C(ON)i	E	0.0114315
891	K117 (G4)	K	117	no dox	E	-0.0590904
892	K117 (G4)	K	117	DMSO	R	-0.788681
893	K117 (G4)	K	117	G12C(ON)i	E	-0.499375
894	K117 (G4)	K	117	DMSO	R	-0.448256
895	K117 (G4)	K	117	DMSO	R	-0.437007
896	K117 (G4)	K	117	G12C(ON)i	E	-0.385477
897	K117 (G4)	K	117	no dox	E	-0.118627
898	K117 (G4)	K	117	DMSO	E	0.450608
899	K117 (G4)	K	117	DMSO	E	0.341264
900	K117 (G4)	K	117	DMSO	E	0.337996
301	D119 (G4)	D	119	T0	F	0.142663
302	D119 (G4)	D	119	T0	K	-0.0771116
303	D119 (G4)	D	119	G12C(ON)i	K	-0.568226
304	D119 (G4)	D	119	no dox	K	-0.094457
305	D119 (G4)	D	119	T0	F	0.162207
306	D119 (G4)	D	119	DMSO	K	0.186811
307	D119 (G4)	D	119	no dox	K	-0.279756
308	D119 (G4)	D	119	DMSO	K	0.143506
309	D119 (G4)	D	119	G12C(ON)i	K	-0.440249
310	D119 (G4)	D	119	DMSO	K	0.0554515
311	D119 (G4)	D	119	no dox	F	-0.0289545
312	D119 (G4)	D	119	KRASi	F	0.510508
313	D119 (G4)	D	119	no dox	K	-0.119391
314	D119 (G4)	D	119	KRASi	K	0.938434
315	D119 (G4)	D	119	G12C(ON)i	K	-0.144664
316	D119 (G4)	D	119	DMSO	F	-0.00748027
317	D119 (G4)	D	119	no dox	F	0.12729
318	D119 (G4)	D	119	KRASi	F	1.32821
319	D119 (G4)	D	119	G12C(ON)i	F	-0.721305
320	D119 (G4)	D	119	KRASi	K	0.645265
321	D119 (G4)	D	119	KRASi	K	0.479047
322	D119 (G4)	D	119	DMSO	F	-0.00673232
323	D119 (G4)	D	119	no dox	F	-0.248934
324	D119 (G4)	D	119	KRASi	F	1.10915
325	D119 (G4)	D	119	no dox	M	-0.10891
326	D119 (G4)	D	119	T0	L	0.024299
327	D119 (G4)	D	119	DMSO	L	0.142073
328	D119 (G4)	D	119	DMSO	F	-0.0543303
329	D119 (G4)	D	119	KRASi	L	0.854783
330	D119 (G4)	D	119	T0	G	-0.0131092
331	D119 (G4)	D	119	DMSO	M	-0.579757
332	D119 (G4)	D	119	T0	L	0.084666
333	D119 (G4)	D	119	DMSO	L	0.0268266
334	D119 (G4)	D	119	G12C(ON)i	F	-0.57869
335	D119 (G4)	D	119	T0	M	-0.0572997
336	D119 (G4)	D	119	T0	G	0.0347131
337	D119 (G4)	D	119	DMSO	M	0.00663486
338	D119 (G4)	D	119	T0	L	-0.108965
339	D119 (G4)	D	119	G12C(ON)i	L	0.0356302
340	D119 (G4)	D	119	G12C(ON)i	F	-0.297158
341	D119 (G4)	D	119	T0	M	-0.0998131
342	D119 (G4)	D	119	T0	G	-0.0216039
343	D119 (G4)	D	119	DMSO	M	-0.230554
344	D119 (G4)	D	119	no dox	L	0.139789
345	D119 (G4)	D	119	G12C(ON)i	L	-0.154803
346	D119 (G4)	D	119	T0	C	0.094284
347	D119 (G4)	D	119	T0	M	0.157113
348	D119 (G4)	D	119	no dox	G	0.0952133
349	D119 (G4)	D	119	G12C(ON)i	M	-0.234883
350	D119 (G4)	D	119	no dox	L	-0.162726
351	D119 (G4)	D	119	G12C(ON)i	L	-0.797792
352	D119 (G4)	D	119	no dox	C	0.149776
353	D119 (G4)	D	119	no dox	M	-0.107573
354	D119 (G4)	D	119	no dox	G	0.698936
355	D119 (G4)	D	119	G12C(ON)i	M	-0.168391
356	D119 (G4)	D	119	no dox	L	-0.233399
357	D119 (G4)	D	119	KRASi	L	1.07136
358	D119 (G4)	D	119	no dox	C	0.080426
359	D119 (G4)	D	119	no dox	M	-0.0839826
360	D119 (G4)	D	119	no dox	G	0.00899377
361	D119 (G4)	D	119	G12C(ON)i	M	-0.216803
362	D119 (G4)	D	119	DMSO	L	-0.0878331
363	D119 (G4)	D	119	KRASi	L	0.97523
364	D119 (G4)	D	119	no dox	C	-0.417391
365	D119 (G4)	D	119	T0	A	0.160392
366	D119 (G4)	D	119	DMSO	G	0.135099
367	D119 (G4)	D	119	KRASi	M	1.03425
368	D119 (G4)	D	119	no dox	T	-0.0112062
369	D119 (G4)	D	119	G12C(ON)i	D	0
370	D119 (G4)	D	119	DMSO	C	0.341945
371	D119 (G4)	D	119	T0	A	0.25235
372	D119 (G4)	D	119	DMSO	G	-0.663389
373	D119 (G4)	D	119	KRASi	M	1.22528
374	D119 (G4)	D	119	no dox	T	0.268356
375	D119 (G4)	D	119	KRASi	D	0
376	D119 (G4)	D	119	DMSO	C	-0.0532006
377	D119 (G4)	D	119	T0	A	-0.412742
378	D119 (G4)	D	119	DMSO	G	0.0529225
379	D119 (G4)	D	119	KRASi	M	1.00434
380	D119 (G4)	D	119	no dox	T	-0.107193
381	D119 (G4)	D	119	KRASi	D	0
382	D119 (G4)	D	119	DMSO	C	0.445597
383	D119 (G4)	D	119	no dox	A	0.0492401
384	D119 (G4)	D	119	G12C(ON)i	G	-0.0600046
385	D119 (G4)	D	119	T0	N	0.0771551
386	D119 (G4)	D	119	DMSO	T	-0.376762
387	D119 (G4)	D	119	KRASi	D	0
388	D119 (G4)	D	119	G12C(ON)i	C	-0.880964
389	D119 (G4)	D	119	no dox	A	0.249988
390	D119 (G4)	D	119	G12C(ON)i	G	0.046006
391	D119 (G4)	D	119	T0	N	-0.040542
392	D119 (G4)	D	119	DMSO	T	-0.0630368
393	D119 (G4)	D	119	T0	E	0.187471
394	D119 (G4)	D	119	G12C(ON)i	C	0.187046
395	D119 (G4)	D	119	no dox	A	-0.177958
396	D119 (G4)	D	119	G12C(ON)i	G	0.181884
397	D119 (G4)	D	119	T0	N	-0.0366131
398	D119 (G4)	D	119	DMSO	T	0.0520095
399	D119 (G4)	D	119	T0	E	-0.100293
400	D119 (G4)	D	119	G12C(ON)i	C	-0.345337
401	D119 (G4)	D	119	DMSO	A	-0.0647114
402	D119 (G4)	D	119	KRASi	G	1.53956
403	D119 (G4)	D	119	no dox	N	-0.264596
404	D119 (G4)	D	119	G12C(ON)i	T	-0.552846
405	D119 (G4)	D	119	T0	E	-0.0871783
406	D119 (G4)	D	119	KRASi	C	1.08072
407	D119 (G4)	D	119	DMSO	A	0.168963
408	D119 (G4)	D	119	KRASi	G	1.04054
409	D119 (G4)	D	119	no dox	N	-0.2792
410	D119 (G4)	D	119	G12C(ON)i	T	-0.0147809
411	D119 (G4)	D	119	no dox	E	-0.147226
412	D119 (G4)	D	119	KRASi	C	0.749381
413	D119 (G4)	D	119	DMSO	A	-0.162601
414	D119 (G4)	D	119	KRASi	G	1.31671
415	D119 (G4)	D	119	no dox	N	-0.243012
416	D119 (G4)	D	119	G12C(ON)i	T	0.100951
417	D119 (G4)	D	119	no dox	E	-0.15702
418	D119 (G4)	D	119	KRASi	C	0.668056
419	D119 (G4)	D	119	G12C(ON)i	A	-0.134052
420	D119 (G4)	D	119	T0	H	-0.0271938
421	D119 (G4)	D	119	DMSO	N	0.0959611
422	D119 (G4)	D	119	KRASi	T	1.07216
423	D119 (G4)	D	119	no dox	E	-0.0360063
424	D119 (G4)	D	119	T0	D	0
425	D119 (G4)	D	119	G12C(ON)i	A	-0.32414
426	D119 (G4)	D	119	T0	H	0.202375
427	D119 (G4)	D	119	DMSO	N	-0.103493
428	D119 (G4)	D	119	KRASi	T	0.782983
429	D119 (G4)	D	119	DMSO	E	-0.32301
430	D119 (G4)	D	119	T0	D	0
431	D119 (G4)	D	119	G12C(ON)i	A	0.0543426
432	D119 (G4)	D	119	T0	H	-0.175181
433	D119 (G4)	D	119	DMSO	N	0.0810315
434	D119 (G4)	D	119	KRASi	T	0.865516
435	D119 (G4)	D	119	DMSO	E	-0.400208
436	D119 (G4)	D	119	T0	D	0
437	D119 (G4)	D	119	KRASi	A	1.12158
438	D119 (G4)	D	119	no dox	H	0.0818765
439	D119 (G4)	D	119	G12C(ON)i	N	-0.626196
440	D119 (G4)	D	119	T0	V	-0.0345754
441	D119 (G4)	D	119	DMSO	E	-0.216543
442	D119 (G4)	D	119	no dox	D	0
443	D119 (G4)	D	119	KRASi	A	1.21874
444	D119 (G4)	D	119	no dox	H	0.0339435
445	D119 (G4)	D	119	G12C(ON)i	N	-0.793033
446	D119 (G4)	D	119	T0	V	-0.100249
447	D119 (G4)	D	119	G12C(ON)i	E	-0.0237506
448	D119 (G4)	D	119	no dox	D	0
449	D119 (G4)	D	119	KRASi	A	1.57464
450	D119 (G4)	D	119	no dox	H	0.537958
451	D119 (G4)	D	119	G12C(ON)i	N	-0.648128
452	D119 (G4)	D	119	T0	V	0.134825
453	D119 (G4)	D	119	G12C(ON)i	E	-0.201481
454	D119 (G4)	D	119	no dox	D	0
455	D119 (G4)	D	119	T0	C	-0.189028
456	D119 (G4)	D	119	DMSO	H	0.18694
457	D119 (G4)	D	119	KRASi	N	-0.270998
458	D119 (G4)	D	119	no dox	V	-0.239332
459	D119 (G4)	D	119	G12C(ON)i	E	-0.457648
460	D119 (G4)	D	119	DMSO	D	0
461	D119 (G4)	D	119	T0	C	0.0947442
462	D119 (G4)	D	119	DMSO	H	0.0410162
463	D119 (G4)	D	119	KRASi	N	0.0494296
464	D119 (G4)	D	119	no dox	V	-0.0492051
465	D119 (G4)	D	119	KRASi	E	0.0907041
466	D119 (G4)	D	119	DMSO	D	0
467	D119 (G4)	D	119	KRASi	I	0.225293
468	D119 (G4)	D	119	DMSO	H	0.657591
469	D119 (G4)	D	119	KRASi	N	-0.204003
470	D119 (G4)	D	119	no dox	V	0.0784258
471	D119 (G4)	D	119	KRASi	E	0.373224
472	D119 (G4)	D	119	DMSO	D	0
473	D119 (G4)	D	119	KRASi	I	0.684516
474	D119 (G4)	D	119	G12C(ON)i	H	0.0491817
475	D119 (G4)	D	119	T0	P	-0.265424
476	D119 (G4)	D	119	DMSO	V	0.455493
477	D119 (G4)	D	119	KRASi	E	0.236276
478	D119 (G4)	D	119	G12C(ON)i	D	0
479	D119 (G4)	D	119	T0	K	-0.079212
480	D119 (G4)	D	119	G12C(ON)i	H	0.113337
481	D119 (G4)	D	119	T0	P	-0.0115678
482	D119 (G4)	D	119	DMSO	V	0.275523
483	D119 (G4)	D	119	T0	F	-0.30487
484	D119 (G4)	D	119	G12C(ON)i	D	0
485	D119 (G4)	D	119	T0	K	0.156324
486	D119 (G4)	D	119	G12C(ON)i	H	0.305589
487	D119 (G4)	D	119	T0	P	0.276991
488	D119 (G4)	D	119	DMSO	V	0.522567
489	D119 (G4)	D	119	G12C(ON)i	P	-0.926739
490	D119 (G4)	D	119	T0	W	-0.243982
491	D119 (G4)	D	119	KRASi	R	1.15033
492	D119 (G4)	D	119	KRASi	H	1.03842
493	D119 (G4)	D	119	no dox	P	-0.205308
494	D119 (G4)	D	119	G12C(ON)i	V	-0.18287
495	D119 (G4)	D	119	G12C(ON)i	P	-0.688204
496	D119 (G4)	D	119	T0	W	0.223225
497	D119 (G4)	D	119	KRASi	R	1.36708
498	D119 (G4)	D	119	KRASi	H	1.01897
499	D119 (G4)	D	119	no dox	P	0.103389
500	D119 (G4)	D	119	G12C(ON)i	V	-0.142685
501	D119 (G4)	D	119	G12C(ON)i	P	-0.750604
502	D119 (G4)	D	119	T0	W	0.020757
503	D119 (G4)	D	119	T0	S	0.1395
504	D119 (G4)	D	119	KRASi	H	1.18554
505	D119 (G4)	D	119	no dox	P	-0.161312
506	D119 (G4)	D	119	G12C(ON)i	V	-0.618896
507	D119 (G4)	D	119	KRASi	P	-0.449853
508	D119 (G4)	D	119	no dox	W	-0.0921588
509	D119 (G4)	D	119	T0	S	-0.0147538
510	D119 (G4)	D	119	T0	I	-0.0766872
511	D119 (G4)	D	119	DMSO	P	0.483592
512	D119 (G4)	D	119	KRASi	V	0.698286
513	D119 (G4)	D	119	KRASi	P	-1.23927
514	D119 (G4)	D	119	no dox	W	-0.059932
515	D119 (G4)	D	119	T0	S	-0.124746
516	D119 (G4)	D	119	T0	I	0.0123
517	D119 (G4)	D	119	DMSO	P	0.537736
518	D119 (G4)	D	119	KRASi	V	0.535914
519	D119 (G4)	D	119	KRASi	P	-0.46669
520	D119 (G4)	D	119	no dox	W	0.0931646
521	D119 (G4)	D	119	no dox	S	-0.07063
522	D119 (G4)	D	119	T0	I	0.0643872
523	D119 (G4)	D	119	DMSO	P	0.494001
524	D119 (G4)	D	119	KRASi	V	0.576384
525	D119 (G4)	D	119	T0	Q	-0.275189
526	D119 (G4)	D	119	DMSO	W	-0.145543
527	D119 (G4)	D	119	no dox	S	-0.133923
528	D119 (G4)	D	119	no dox	I	0.301607
529	D119 (G4)	D	119	G12C(ON)i	S	-0.742156
530	D119 (G4)	D	119	G12C(ON)i	I	-0.752865
531	D119 (G4)	D	119	T0	Q	0.251546
532	D119 (G4)	D	119	DMSO	W	0.189615
533	D119 (G4)	D	119	no dox	S	-0.0503627
534	D119 (G4)	D	119	no dox	I	0.00142774
535	D119 (G4)	D	119	KRASi	S	0.796082
536	D119 (G4)	D	119	G12C(ON)i	I	0.455469
537	D119 (G4)	D	119	T0	Q	0.0236428
538	D119 (G4)	D	119	DMSO	W	0.432723
539	D119 (G4)	D	119	DMSO	S	0.0793669
540	D119 (G4)	D	119	no dox	I	-0.220792
541	D119 (G4)	D	119	KRASi	S	0.758992
542	D119 (G4)	D	119	KRASi	I	0.370852
543	D119 (G4)	D	119	no dox	Q	0.0746106
544	D119 (G4)	D	119	G12C(ON)i	W	-0.487465
545	D119 (G4)	D	119	DMSO	S	-0.294664
546	D119 (G4)	D	119	DMSO	I	0.388422
547	D119 (G4)	D	119	KRASi	S	0.633495
548	D119 (G4)	D	119	G12C(ON)i	R	-0.200255
549	D119 (G4)	D	119	no dox	Q	-0.612534
550	D119 (G4)	D	119	G12C(ON)i	W	-0.554482
551	D119 (G4)	D	119	DMSO	S	0.221282
552	D119 (G4)	D	119	DMSO	I	0.202722
553	D119 (G4)	D	119	T0	T	0.314153
554	D119 (G4)	D	119	G12C(ON)i	R	0.445625
555	D119 (G4)	D	119	no dox	Q	-0.170958
556	D119 (G4)	D	119	G12C(ON)i	W	-0.694803
557	D119 (G4)	D	119	G12C(ON)i	S	-0.717341
558	D119 (G4)	D	119	DMSO	I	0.661909
559	D119 (G4)	D	119	T0	T	-0.00936735
560	D119 (G4)	D	119	G12C(ON)i	R	0.45753
561	D119 (G4)	D	119	DMSO	Q	0.201796
562	D119 (G4)	D	119	KRASi	W	0.786159
563	D119 (G4)	D	119	G12C(ON)i	S	-0.0808028
564	D119 (G4)	D	119	G12C(ON)i	I	-0.240627
565	D119 (G4)	D	119	T0	T	-0.304786
566	D119 (G4)	D	119	KRASi	R	1.12668
567	D119 (G4)	D	119	DMSO	Q	-0.520425
568	D119 (G4)	D	119	KRASi	W	0.838687
569	D119 (G4)	D	119	KRASi	Q	1.09379
570	D119 (G4)	D	119	no dox	Y	0.029632
571	D119 (G4)	D	119	DMSO	R	-0.509348
572	D119 (G4)	D	119	KRASi	Y	0.699794
573	D119 (G4)	D	119	DMSO	Q	0.0954877
574	D119 (G4)	D	119	KRASi	W	1.21259
575	D119 (G4)	D	119	T0	R	-0.113157
576	D119 (G4)	D	119	DMSO	Y	0.132279
577	D119 (G4)	D	119	DMSO	R	-0.27239
578	D119 (G4)	D	119	KRASi	Y	0.644916
579	D119 (G4)	D	119	G12C(ON)i	Q	-0.529708
580	D119 (G4)	D	119	T0	Y	-0.139641
581	D119 (G4)	D	119	T0	R	0.173418
582	D119 (G4)	D	119	DMSO	Y	0.223586
583	D119 (G4)	D	119	DMSO	R	0.0391467
584	D119 (G4)	D	119	KRASi	Y	0.68567
585	D119 (G4)	D	119	G12C(ON)i	Q	-0.15234
586	D119 (G4)	D	119	T0	Y	0.0609739
587	D119 (G4)	D	119	T0	R	-0.0602606
588	D119 (G4)	D	119	DMSO	Y	0.168765
589	D119 (G4)	D	119	no dox	R	-0.324565
590	D119 (G4)	D	119	KRASi	Q	0.814128
591	D119 (G4)	D	119	G12C(ON)i	Q	-0.347966
592	D119 (G4)	D	119	T0	Y	0.0786673
593	D119 (G4)	D	119	KRASi	Q	0.570995
594	D119 (G4)	D	119	G12C(ON)i	Y	-0.450782
595	D119 (G4)	D	119	no dox	R	0.202191
596	D119 (G4)	D	119	G12C(ON)i	Y	-0.311777
597	D119 (G4)	D	119	no dox	R	-0.0447337
598	D119 (G4)	D	119	no dox	Y	-0.0175394
599	D119 (G4)	D	119	no dox	Y	0.0761284
600	D119 (G4)	D	119	G12C(ON)i	Y	-0.321935
1501	S145 (G5)	S	145	T0	C	0.0342462
1502	S145 (G5)	S	145	G12C(ON)i	G	-0.148921
1503	S145 (G5)	S	145	G12C(ON)i	G	-0.33952
1504	S145 (G5)	S	145	T0	G	0.0119264
1505	S145 (G5)	S	145	no dox	C	0.0274185
1506	S145 (G5)	S	145	DMSO	C	-0.532175
1507	S145 (G5)	S	145	no dox	C	0.303016
1508	S145 (G5)	S	145	DMSO	G	-0.725863
1509	S145 (G5)	S	145	G12C(ON)i	G	-0.018402
1510	S145 (G5)	S	145	no dox	G	-0.0219124
1511	S145 (G5)	S	145	KRASi	G	1.11287
1512	S145 (G5)	S	145	DMSO	C	-0.0842822
1513	S145 (G5)	S	145	no dox	C	0.101117
1514	S145 (G5)	S	145	DMSO	G	-0.0353642
1515	S145 (G5)	S	145	DMSO	G	-0.770711
1516	S145 (G5)	S	145	no dox	G	0.0269134
1517	S145 (G5)	S	145	KRASi	G	1.07609
1518	S145 (G5)	S	145	DMSO	C	0.217522
1519	S145 (G5)	S	145	no dox	A	-0.213183
1520	S145 (G5)	S	145	T0	D	0.055173
1521	S145 (G5)	S	145	G12C(ON)i	A	0.41753
1522	S145 (G5)	S	145	no dox	G	0.00772517
1523	S145 (G5)	S	145	KRASi	G	1.25971
1524	S145 (G5)	S	145	G12C(ON)i	C	0.180021
1525	S145 (G5)	S	145	no dox	A	-0.334095
1526	S145 (G5)	S	145	T0	D	-0.388424
1527	S145 (G5)	S	145	G12C(ON)i	A	0.174588
1528	S145 (G5)	S	145	T0	H	-0.220518
1529	S145 (G5)	S	145	T0	H	0.102855
1530	S145 (G5)	S	145	G12C(ON)i	C	-0.67701
1531	S145 (G5)	S	145	no dox	A	0.0569074
1532	S145 (G5)	S	145	T0	D	0.333251
1533	S145 (G5)	S	145	KRASi	A	0.421696
1534	S145 (G5)	S	145	no dox	H	-0.332574
1535	S145 (G5)	S	145	T0	H	0.117663
1536	S145 (G5)	S	145	G12C(ON)i	C	0.23525
1537	S145 (G5)	S	145	DMSO	A	-0.508638
1538	S145 (G5)	S	145	no dox	D	-0.248069
1539	S145 (G5)	S	145	KRASi	A	0.424563
1540	S145 (G5)	S	145	no dox	H	-0.330354
1541	S145 (G5)	S	145	T0	A	0.221966
1542	S145 (G5)	S	145	KRASi	C	1.05626
1543	S145 (G5)	S	145	DMSO	A	-0.590725
1544	S145 (G5)	S	145	no dox	D	-0.527896
1545	S145 (G5)	S	145	KRASi	A	0.634754
1546	S145 (G5)	S	145	no dox	H	-0.582494
1547	S145 (G5)	S	145	T0	A	0.177759
1548	S145 (G5)	S	145	KRASi	C	0.905498
1549	S145 (G5)	S	145	DMSO	A	-0.220613
1550	S145 (G5)	S	145	no dox	D	-0.0426406
1551	S145 (G5)	S	145	T0	C	0.232816
1552	S145 (G5)	S	145	DMSO	H	-0.118324
1553	S145 (G5)	S	145	T0	A	-0.399725
1554	S145 (G5)	S	145	KRASi	C	1.08042
1555	S145 (G5)	S	145	G12C(ON)i	A	-0.277242
1556	S145 (G5)	S	145	DMSO	D	-0.834775
1557	S145 (G5)	S	145	T0	C	-0.267062
1558	S145 (G5)	S	145	DMSO	H	-0.479123
1559	S145 (G5)	S	145	KRASi	N	1.17372
1560	S145 (G5)	S	145	KRASi	E	0.992039
1561	S145 (G5)	S	145	KRASi	S	0
1562	S145 (G5)	S	145	DMSO	D	-0.890232
1563	S145 (G5)	S	145	KRASi	I	0.899614
1564	S145 (G5)	S	145	DMSO	H	-0.566775
1565	S145 (G5)	S	145	KRASi	N	1.33479
1566	S145 (G5)	S	145	KRASi	E	1.27896
1567	S145 (G5)	S	145	T0	T	-0.048107
1568	S145 (G5)	S	145	DMSO	D	0.226036
1569	S145 (G5)	S	145	KRASi	I	0.951615
1570	S145 (G5)	S	145	G12C(ON)i	H	-0.635065
1571	S145 (G5)	S	145	T0	P	-0.0805604
1572	S145 (G5)	S	145	KRASi	E	1.37045
1573	S145 (G5)	S	145	T0	T	-0.0282836
1574	S145 (G5)	S	145	G12C(ON)i	D	-0.151757
1575	S145 (G5)	S	145	T0	K	-0.205613
1576	S145 (G5)	S	145	G12C(ON)i	H	-1.27191
1577	S145 (G5)	S	145	T0	P	-0.105408
1578	S145 (G5)	S	145	T0	F	-0.0313858
1579	S145 (G5)	S	145	T0	T	0.0763906
1580	S145 (G5)	S	145	G12C(ON)i	D	-0.60361
1581	S145 (G5)	S	145	T0	K	0.100779
1582	S145 (G5)	S	145	G12C(ON)i	H	-0.578718
1583	S145 (G5)	S	145	T0	P	0.185969
1584	S145 (G5)	S	145	T0	F	0.0229956
1585	S145 (G5)	S	145	no dox	T	0.137886
1586	S145 (G5)	S	145	G12C(ON)i	D	-0.170365
1587	S145 (G5)	S	145	T0	K	0.104834
1588	S145 (G5)	S	145	KRASi	H	1.48408
1589	S145 (G5)	S	145	no dox	P	-0.124952
1590	S145 (G5)	S	145	T0	F	0.00839016
1591	S145 (G5)	S	145	no dox	T	0.00399331
1592	S145 (G5)	S	145	KRASi	D	1.26258
1593	S145 (G5)	S	145	no dox	K	0.0777197
1594	S145 (G5)	S	145	KRASi	H	0.797803
1595	S145 (G5)	S	145	no dox	P	-0.14017
1596	S145 (G5)	S	145	no dox	F	-0.110785
1597	S145 (G5)	S	145	no dox	T	0.211337
1598	S145 (G5)	S	145	KRASi	D	1.5474
1599	S145 (G5)	S	145	no dox	K	-0.103399
1600	S145 (G5)	S	145	KRASi	H	1.0049
1601	S145 (G5)	S	145	no dox	P	0.0112523
1602	S145 (G5)	S	145	no dox	F	-0.168727
1603	S145 (G5)	S	145	DMSO	T	0.267084
1604	S145 (G5)	S	145	KRASi	D	1.47528
1605	S145 (G5)	S	145	no dox	K	-0.474746
1606	S145 (G5)	S	145	T0	I	-0.00265006
1607	S145 (G5)	S	145	DMSO	P	0.441913
1608	S145 (G5)	S	145	no dox	F	-0.455253
1609	S145 (G5)	S	145	DMSO	T	0.063286
1610	S145 (G5)	S	145	T0	E	-0.0055878
1611	S145 (G5)	S	145	DMSO	K	-0.151753
1612	S145 (G5)	S	145	T0	I	0.0577507
1613	S145 (G5)	S	145	DMSO	P	0.495698
1614	S145 (G5)	S	145	DMSO	F	-0.0730633
1615	S145 (G5)	S	145	DMSO	T	-0.11616
1616	S145 (G5)	S	145	T0	E	-0.115077
1617	S145 (G5)	S	145	DMSO	K	-0.221818
1618	S145 (G5)	S	145	T0	I	-0.0551006
1619	S145 (G5)	S	145	DMSO	P	0.358996
1620	S145 (G5)	S	145	DMSO	F	0.0714688
1621	S145 (G5)	S	145	G12C(ON)i	T	0.114555
1622	S145 (G5)	S	145	T0	E	0.120665
1623	S145 (G5)	S	145	DMSO	K	-0.200328
1624	S145 (G5)	S	145	no dox	I	-0.00942649
1625	S145 (G5)	S	145	G12C(ON)i	P	-1.57615
1626	S145 (G5)	S	145	DMSO	F	0.441439
1627	S145 (G5)	S	145	G12C(ON)i	T	0.51848
1628	S145 (G5)	S	145	no dox	E	0.511655
1629	S145 (G5)	S	145	G12C(ON)i	K	0.222435
1630	S145 (G5)	S	145	no dox	I	0.137996
1631	S145 (G5)	S	145	G12C(ON)i	P	-0.932672
1632	S145 (G5)	S	145	G12C(ON)i	F	-0.4622
1633	S145 (G5)	S	145	G12C(ON)i	T	-0.258451
1634	S145 (G5)	S	145	no dox	E	-0.116375
1635	S145 (G5)	S	145	G12C(ON)i	K	-0.715953
1636	S145 (G5)	S	145	no dox	I	0.358941
1637	S145 (G5)	S	145	G12C(ON)i	P	-0.777481
1638	S145 (G5)	S	145	G12C(ON)i	F	-0.372977
1639	S145 (G5)	S	145	KRASi	T	0.401014
1640	S145 (G5)	S	145	no dox	E	0.566462
1641	S145 (G5)	S	145	G12C(ON)i	K	-0.458883
1642	S145 (G5)	S	145	DMSO	I	-0.226337
1643	S145 (G5)	S	145	KRASi	P	-1.35162
1644	S145 (G5)	S	145	G12C(ON)i	F	-0.208069
1645	S145 (G5)	S	145	KRASi	T	0.515157
1646	S145 (G5)	S	145	DMSO	E	-0.320646
1647	S145 (G5)	S	145	KRASi	K	1.21099
1648	S145 (G5)	S	145	DMSO	I	-0.296745
1649	S145 (G5)	S	145	KRASi	P	-1.16917
1650	S145 (G5)	S	145	KRASi	F	0.563492
1651	S145 (G5)	S	145	KRASi	T	0.494555
1652	S145 (G5)	S	145	DMSO	E	-0.00721117
1653	S145 (G5)	S	145	KRASi	K	1.00971
1654	S145 (G5)	S	145	DMSO	I	-0.144595
1655	S145 (G5)	S	145	KRASi	P	-1.64264
1656	S145 (G5)	S	145	KRASi	F	0.794532
1657	S145 (G5)	S	145	T0	V	-0.119512
1658	S145 (G5)	S	145	DMSO	E	0.11382
1659	S145 (G5)	S	145	KRASi	K	1.1772
1660	S145 (G5)	S	145	G12C(ON)i	I	0.593197
1661	S145 (G5)	S	145	T0	Q	0.0233728
1662	S145 (G5)	S	145	KRASi	F	0.580772
1663	S145 (G5)	S	145	T0	V	-0.0342729
1664	S145 (G5)	S	145	G12C(ON)i	E	-0.251958
1665	S145 (G5)	S	145	T0	L	-0.122109
1666	S145 (G5)	S	145	G12C(ON)i	I	0.0281255
1667	S145 (G5)	S	145	T0	Q	-0.0550523
1668	S145 (G5)	S	145	T0	G	0.0314901
1669	S145 (G5)	S	145	T0	V	0.153784
1670	S145 (G5)	S	145	G12C(ON)i	E	0.491576
1671	S145 (G5)	S	145	T0	L	0.217011
1672	S145 (G5)	S	145	G12C(ON)i	I	-0.798679
1673	S145 (G5)	S	145	T0	Q	0.0316795
1674	S145 (G5)	S	145	T0	G	-0.0434165
1675	S145 (G5)	S	145	no dox	V	0.05798
1676	S145 (G5)	S	145	G12C(ON)i	E	0.132853
1677	S145 (G5)	S	145	T0	L	-0.0949018
1678	S145 (G5)	S	145	KRASi	I	1.16841
1679	S145 (G5)	S	145	no dox	Q	-0.28801
1680	S145 (G5)	S	145	G12C(ON)i	W	-0.552473
1681	S145 (G5)	S	145	no dox	V	0.0238261
1682	S145 (G5)	S	145	DMSO	M	-0.219602
1683	S145 (G5)	S	145	no dox	L	0.277113
1684	S145 (G5)	S	145	G12C(ON)i	R	-0.156323
1685	S145 (G5)	S	145	no dox	Q	-0.0867146
1686	S145 (G5)	S	145	G12C(ON)i	W	-0.214279
1687	S145 (G5)	S	145	no dox	V	-0.132264
1688	S145 (G5)	S	145	G12C(ON)i	M	-0.724721
1689	S145 (G5)	S	145	no dox	L	0.326225
1690	S145 (G5)	S	145	G12C(ON)i	R	-0.771191
1691	S145 (G5)	S	145	no dox	Q	-0.0730553
1692	S145 (G5)	S	145	G12C(ON)i	W	-0.315956
1693	S145 (G5)	S	145	DMSO	V	0.137904
1694	S145 (G5)	S	145	G12C(ON)i	M	-0.133943
1695	S145 (G5)	S	145	no dox	L	0.305526
1696	S145 (G5)	S	145	G12C(ON)i	R	-0.147373
1697	S145 (G5)	S	145	DMSO	Q	-0.418225
1698	S145 (G5)	S	145	KRASi	W	1.08264
1699	S145 (G5)	S	145	DMSO	V	-0.257643
1700	S145 (G5)	S	145	G12C(ON)i	M	-0.355616
1701	S145 (G5)	S	145	DMSO	L	0.38543
1702	S145 (G5)	S	145	KRASi	R	1.01203
1703	S145 (G5)	S	145	DMSO	Q	-0.447325
1704	S145 (G5)	S	145	KRASi	W	0.878277
1705	S145 (G5)	S	145	DMSO	V	-0.185789
1706	S145 (G5)	S	145	KRASi	M	0.953163
1707	S145 (G5)	S	145	DMSO	L	0.773928
1708	S145 (G5)	S	145	KRASi	R	0.936589
1709	S145 (G5)	S	145	DMSO	Q	-0.544372
1710	S145 (G5)	S	145	KRASi	W	0.891761
1711	S145 (G5)	S	145	G12C(ON)i	V	0.169124
1712	S145 (G5)	S	145	KRASi	M	1.15182
1713	S145 (G5)	S	145	DMSO	L	0.59228
1714	S145 (G5)	S	145	KRASi	R	1.0466
1715	S145 (G5)	S	145	G12C(ON)i	Q	-0.364324
1716	S145 (G5)	S	145	T0	Y	-0.108965
1717	S145 (G5)	S	145	G12C(ON)i	V	-0.0633582
1718	S145 (G5)	S	145	KRASi	M	0.919402
1719	S145 (G5)	S	145	G12C(ON)i	L	-0.312036
1720	S145 (G5)	S	145	T0	S	0
1721	S145 (G5)	S	145	G12C(ON)i	Q	-0.323713
1722	S145 (G5)	S	145	T0	Y	0.297856
1723	S145 (G5)	S	145	G12C(ON)i	V	0.0565199
1724	S145 (G5)	S	145	T0	N	-0.0132559
1725	S145 (G5)	S	145	G12C(ON)i	L	-0.98145
1726	S145 (G5)	S	145	T0	S	0
1727	S145 (G5)	S	145	G12C(ON)i	Q	-0.635339
1728	S145 (G5)	S	145	T0	Y	-0.18889
1729	S145 (G5)	S	145	KRASi	V	0.897869
1730	S145 (G5)	S	145	T0	N	-0.029519
1731	S145 (G5)	S	145	G12C(ON)i	L	-0.59249
1732	S145 (G5)	S	145	T0	S	0
1733	S145 (G5)	S	145	KRASi	Q	0.94937
1734	S145 (G5)	S	145	no dox	Y	0.0672798
1735	S145 (G5)	S	145	KRASi	V	1.56204
1736	S145 (G5)	S	145	T0	N	0.0427749
1737	S145 (G5)	S	145	KRASi	L	1.62753
1738	S145 (G5)	S	145	no dox	S	0
1739	S145 (G5)	S	145	KRASi	Q	0.895466
1740	S145 (G5)	S	145	no dox	Y	0.107333
1741	S145 (G5)	S	145	KRASi	V	1.20657
1742	S145 (G5)	S	145	no dox	N	-0.364824
1743	S145 (G5)	S	145	KRASi	L	1.17054
1744	S145 (G5)	S	145	no dox	S	0
1745	S145 (G5)	S	145	KRASi	Q	1.02965
1746	S145 (G5)	S	145	no dox	Y	0.284218
1747	S145 (G5)	S	145	T0	W	-0.241556
1748	S145 (G5)	S	145	no dox	N	-0.189052
1749	S145 (G5)	S	145	KRASi	L	1.23495
1750	S145 (G5)	S	145	no dox	S	0
1751	S145 (G5)	S	145	T0	R	0.101609
1752	S145 (G5)	S	145	DMSO	Y	0.315097
1753	S145 (G5)	S	145	T0	W	0.295339
1754	S145 (G5)	S	145	no dox	N	0.119426
1755	S145 (G5)	S	145	T0	M	0.173328
1756	S145 (G5)	S	145	DMSO	S	0
1757	S145 (G5)	S	145	T0	R	-0.0481989
1758	S145 (G5)	S	145	DMSO	Y	0.0521817
1759	S145 (G5)	S	145	T0	W	-0.0537822
1760	S145 (G5)	S	145	DMSO	N	-0.270037
1761	S145 (G5)	S	145	T0	M	0.00741897
1762	S145 (G5)	S	145	DMSO	S	0
1763	S145 (G5)	S	145	T0	R	-0.0534104
1764	S145 (G5)	S	145	DMSO	Y	0.457803
1765	S145 (G5)	S	145	no dox	W	-0.480737
1766	S145 (G5)	S	145	DMSO	N	-0.71792
1767	S145 (G5)	S	145	T0	M	-0.180747
1768	S145 (G5)	S	145	DMSO	S	0
1769	S145 (G5)	S	145	no dox	R	0.0277943
1770	S145 (G5)	S	145	G12C(ON)i	Y	0.126658
1771	S145 (G5)	S	145	no dox	W	-0.176661
1772	S145 (G5)	S	145	DMSO	N	-0.456296
1773	S145 (G5)	S	145	no dox	M	0.168547
1774	S145 (G5)	S	145	G12C(ON)i	S	0
1775	S145 (G5)	S	145	no dox	R	0.101522
1776	S145 (G5)	S	145	G12C(ON)i	Y	-0.1073
1777	S145 (G5)	S	145	no dox	W	-0.063097
1778	S145 (G5)	S	145	G12C(ON)i	N	-0.548201
1779	S145 (G5)	S	145	no dox	M	0.0578192
1780	S145 (G5)	S	145	G12C(ON)i	S	0
1781	S145 (G5)	S	145	no dox	R	0.132211
1782	S145 (G5)	S	145	G12C(ON)i	Y	-0.460728
1783	S145 (G5)	S	145	DMSO	W	-0.353463
1784	S145 (G5)	S	145	G12C(ON)i	N	-0.831522
1785	S145 (G5)	S	145	no dox	M	-0.0194807
1786	S145 (G5)	S	145	G12C(ON)i	S	0
1787	S145 (G5)	S	145	DMSO	R	0.0215195
1788	S145 (G5)	S	145	KRASi	Y	0.484707
1789	S145 (G5)	S	145	DMSO	W	-0.215395
1790	S145 (G5)	S	145	G12C(ON)i	N	-1.09774
1791	S145 (G5)	S	145	DMSO	M	-0.313756
1792	S145 (G5)	S	145	KRASi	S	0
1793	S145 (G5)	S	145	DMSO	R	-0.160356
1794	S145 (G5)	S	145	KRASi	Y	0.512896
1795	S145 (G5)	S	145	DMSO	W	-0.142581
1796	S145 (G5)	S	145	KRASi	N	0.905238
1797	S145 (G5)	S	145	DMSO	M	-0.0762722
1798	S145 (G5)	S	145	KRASi	S	0
1799	S145 (G5)	S	145	DMSO	R	0.0126418
1800	S145 (G5)	S	145	KRASi	Y	0.427864
1	A146 (G5)	A	146	T0	A	0
2	A146 (G5)	A	146	DMSO	G	-0.274128
3	A146 (G5)	A	146	T0	F	-0.405629
4	A146 (G5)	A	146	DMSO	L	0.456396
5	A146 (G5)	A	146	T0	K	0.108606
6	A146 (G5)	A	146	DMSO	C	0.114839
7	A146 (G5)	A	146	T0	A	0
8	A146 (G5)	A	146	DMSO	G	-0.735525
9	A146 (G5)	A	146	T0	F	0.299302
10	A146 (G5)	A	146	DMSO	L	0.501864
11	A146 (G5)	A	146	no dox	K	-0.00438235
12	A146 (G5)	A	146	DMSO	C	-0.293228
13	A146 (G5)	A	146	T0	A	0
14	A146 (G5)	A	146	DMSO	G	-0.253256
15	A146 (G5)	A	146	no dox	F	0.0229078
16	A146 (G5)	A	146	G12C(ON)i	L	-0.248334
17	A146 (G5)	A	146	no dox	K	-0.0585244
18	A146 (G5)	A	146	DMSO	C	-0.143299
19	A146 (G5)	A	146	no dox	A	0
20	A146 (G5)	A	146	G12C(ON)i	G	-0.187226
21	A146 (G5)	A	146	no dox	F	0.202366
22	A146 (G5)	A	146	G12C(ON)i	L	-0.336282
23	A146 (G5)	A	146	no dox	K	0.0721936
24	A146 (G5)	A	146	G12C(ON)i	C	0.0644954
25	A146 (G5)	A	146	no dox	A	0
26	A146 (G5)	A	146	G12C(ON)i	G	-0.280666
27	A146 (G5)	A	146	no dox	F	-0.08243
28	A146 (G5)	A	146	G12C(ON)i	L	-0.336131
29	A146 (G5)	A	146	DMSO	K	0.682072
30	A146 (G5)	A	146	G12C(ON)i	C	-0.181407
31	A146 (G5)	A	146	no dox	A	0
32	A146 (G5)	A	146	G12C(ON)i	G	0.278562
33	A146 (G5)	A	146	DMSO	F	1.0265
34	A146 (G5)	A	146	KRASi	L	0.66318
35	A146 (G5)	A	146	DMSO	K	0.740687
36	A146 (G5)	A	146	G12C(ON)i	C	-0.182441
37	A146 (G5)	A	146	DMSO	A	0
38	A146 (G5)	A	146	KRASi	G	1.36922
39	A146 (G5)	A	146	DMSO	F	0.557684
40	A146 (G5)	A	146	KRASi	L	0.874419
41	A146 (G5)	A	146	DMSO	K	0.894359
42	A146 (G5)	A	146	KRASi	C	1.09368
43	A146 (G5)	A	146	DMSO	A	0
44	A146 (G5)	A	146	KRASi	G	1.20865
45	A146 (G5)	A	146	DMSO	F	0.79413
46	A146 (G5)	A	146	KRASi	L	0.87931
47	A146 (G5)	A	146	G12C(ON)i	K	-0.435354
48	A146 (G5)	A	146	KRASi	C	0.632367
49	A146 (G5)	A	146	DMSO	A	0
50	A146 (G5)	A	146	KRASi	G	0.667045
51	A146 (G5)	A	146	G12C(ON)i	F	-0.400667
52	A146 (G5)	A	146	T0	M	0.0989427
53	A146 (G5)	A	146	G12C(ON)i	K	-0.982631
54	A146 (G5)	A	146	KRASi	C	0.649637
55	A146 (G5)	A	146	G12C(ON)i	A	0
56	A146 (G5)	A	146	T0	H	-0.134642
57	A146 (G5)	A	146	G12C(ON)i	F	-0.821186
58	A146 (G5)	A	146	T0	M	-0.109766
59	A146 (G5)	A	146	G12C(ON)i	K	-0.696776
60	A146 (G5)	A	146	T0	D	-0.108516
61	A146 (G5)	A	146	G12C(ON)i	A	0
62	A146 (G5)	A	146	T0	H	-0.00816022
63	A146 (G5)	A	146	G12C(ON)i	F	-1.01145
64	A146 (G5)	A	146	T0	M	0.0108238
65	A146 (G5)	A	146	KRASi	K	-0.436593
66	A146 (G5)	A	146	T0	D	0.229132
67	A146 (G5)	A	146	G12C(ON)i	A	0
68	A146 (G5)	A	146	T0	H	0.142802
69	A146 (G5)	A	146	KRASi	F	-0.368629
70	A146 (G5)	A	146	no dox	M	-0.0778335
71	A146 (G5)	A	146	KRASi	K	-0.700236
72	A146 (G5)	A	146	T0	D	-0.120615
73	A146 (G5)	A	146	KRASi	A	0
74	A146 (G5)	A	146	no dox	H	0.162989
75	A146 (G5)	A	146	KRASi	F	-0.793198
76	A146 (G5)	A	146	no dox	M	0.124545
77	A146 (G5)	A	146	KRASi	K	-0.825944
78	A146 (G5)	A	146	no dox	D	-0.286408
79	A146 (G5)	A	146	KRASi	A	0
80	A146 (G5)	A	146	no dox	H	0.125255
81	A146 (G5)	A	146	KRASi	F	-0.926087
82	A146 (G5)	A	146	no dox	M	-0.17892
83	A146 (G5)	A	146	T0	L	-0.0155437
84	A146 (G5)	A	146	no dox	D	-0.142688
85	A146 (G5)	A	146	KRASi	A	0
86	A146 (G5)	A	146	no dox	H	-0.172335
87	A146 (G5)	A	146	T0	G	-0.0401048
88	A146 (G5)	A	146	DMSO	M	0.0317376
89	A146 (G5)	A	146	T0	L	-0.00171905
90	A146 (G5)	A	146	no dox	D	0.00290667
91	A146 (G5)	A	146	T0	C	-0.000311116
92	A146 (G5)	A	146	DMSO	H	0.504082
93	A146 (G5)	A	146	T0	G	0.215857
94	A146 (G5)	A	146	DMSO	M	-0.411534
95	A146 (G5)	A	146	T0	L	0.0172628
96	A146 (G5)	A	146	DMSO	D	0.144994
97	A146 (G5)	A	146	T0	C	0.124382
98	A146 (G5)	A	146	DMSO	H	0.119541
99	A146 (G5)	A	146	T0	G	-0.175752
100	A146 (G5)	A	146	DMSO	M	0.0363103
101	A146 (G5)	A	146	no dox	L	0.300273
102	A146 (G5)	A	146	DMSO	D	0.0426651
103	A146 (G5)	A	146	T0	C	-0.124071
104	A146 (G5)	A	146	DMSO	H	0.699511
105	A146 (G5)	A	146	no dox	G	0.430303
106	A146 (G5)	A	146	G12C(ON)i	M	-0.0453657
107	A146 (G5)	A	146	no dox	L	0.222518
108	A146 (G5)	A	146	DMSO	D	0.227193
109	A146 (G5)	A	146	no dox	C	0.268328
110	A146 (G5)	A	146	G12C(ON)i	H	-0.0918677
111	A146 (G5)	A	146	no dox	G	-0.417993
112	A146 (G5)	A	146	G12C(ON)i	M	-0.764777
113	A146 (G5)	A	146	no dox	L	-0.272271
114	A146 (G5)	A	146	G12C(ON)i	D	-0.216996
115	A146 (G5)	A	146	no dox	C	0.244407
116	A146 (G5)	A	146	G12C(ON)i	H	-0.421517
117	A146 (G5)	A	146	no dox	G	0.0803903
118	A146 (G5)	A	146	G12C(ON)i	M	-0.181394
119	A146 (G5)	A	146	DMSO	L	0.699218
120	A146 (G5)	A	146	G12C(ON)i	D	-0.608497
121	A146 (G5)	A	146	no dox	C	-0.237476
122	A146 (G5)	A	146	G12C(ON)i	H	-0.288376
123	A146 (G5)	A	146	T0	P	-0.00825621
124	A146 (G5)	A	146	KRASi	M	0.956842
125	A146 (G5)	A	146	no dox	T	-0.276283
126	A146 (G5)	A	146	G12C(ON)i	D	-0.991426
127	A146 (G5)	A	146	KRASi	R	-0.905601
128	A146 (G5)	A	146	KRASi	H	-0.448845
129	A146 (G5)	A	146	no dox	P	0.22232
130	A146 (G5)	A	146	KRASi	M	1.15545
131	A146 (G5)	A	146	no dox	T	-0.170982
132	A146 (G5)	A	146	KRASi	D	-1.04265
133	A146 (G5)	A	146	KRASi	R	-1.0456
134	A146 (G5)	A	146	KRASi	H	-0.432372
135	A146 (G5)	A	146	no dox	P	0.123393
136	A146 (G5)	A	146	KRASi	M	1.16527
137	A146 (G5)	A	146	no dox	T	-0.0899049
138	A146 (G5)	A	146	KRASi	D	-0.937074
139	A146 (G5)	A	146	T0	S	-0.195238
140	A146 (G5)	A	146	KRASi	H	-0.0634795
141	A146 (G5)	A	146	no dox	P	-0.0467064
142	A146 (G5)	A	146	T0	N	-0.154597
143	A146 (G5)	A	146	DMSO	T	-0.120073
144	A146 (G5)	A	146	KRASi	D	-0.998527
145	A146 (G5)	A	146	T0	S	0.0905661
146	A146 (G5)	A	146	T0	I	0.055728
147	A146 (G5)	A	146	DMSO	P	-0.381091
148	A146 (G5)	A	146	T0	N	0.0682925
149	A146 (G5)	A	146	DMSO	T	-0.365106
150	A146 (G5)	A	146	T0	E	-0.0775462
151	A146 (G5)	A	146	T0	S	0.104672
152	A146 (G5)	A	146	T0	I	-0.227488
153	A146 (G5)	A	146	DMSO	P	-0.389997
154	A146 (G5)	A	146	T0	N	0.0863045
155	A146 (G5)	A	146	DMSO	T	-0.16496
156	A146 (G5)	A	146	T0	E	-0.0794974
157	A146 (G5)	A	146	no dox	S	0.493857
158	A146 (G5)	A	146	T0	I	0.17176
159	A146 (G5)	A	146	DMSO	P	0.453275
160	A146 (G5)	A	146	no dox	N	-0.160535
161	A146 (G5)	A	146	G12C(ON)i	T	-0.0747533
162	A146 (G5)	A	146	T0	E	0.157044
163	A146 (G5)	A	146	no dox	S	0.100617
164	A146 (G5)	A	146	no dox	I	-0.115051
165	A146 (G5)	A	146	G12C(ON)i	P	-0.52414
166	A146 (G5)	A	146	no dox	N	0.0380006
167	A146 (G5)	A	146	G12C(ON)i	T	-0.318365
168	A146 (G5)	A	146	no dox	E	0.0270161
169	A146 (G5)	A	146	no dox	S	0.306899
170	A146 (G5)	A	146	no dox	I	-0.0789239
171	A146 (G5)	A	146	G12C(ON)i	P	0.176575
172	A146 (G5)	A	146	no dox	N	-0.270472
173	A146 (G5)	A	146	G12C(ON)i	T	-0.306166
174	A146 (G5)	A	146	no dox	E	-0.299093
175	A146 (G5)	A	146	DMSO	S	-0.107937
176	A146 (G5)	A	146	no dox	I	-0.264261
177	A146 (G5)	A	146	G12C(ON)i	P	0.30179
178	A146 (G5)	A	146	DMSO	N	-0.344265
179	A146 (G5)	A	146	KRASi	T	0.713788
180	A146 (G5)	A	146	no dox	E	-0.31691
181	A146 (G5)	A	146	DMSO	S	0.303984
182	A146 (G5)	A	146	DMSO	I	0.258122
183	A146 (G5)	A	146	KRASi	P	1.41327
184	A146 (G5)	A	146	DMSO	N	-0.710693
185	A146 (G5)	A	146	KRASi	T	0.542642
186	A146 (G5)	A	146	DMSO	E	0.337147
187	A146 (G5)	A	146	DMSO	S	-0.0260159
188	A146 (G5)	A	146	DMSO	I	0.0173841
189	A146 (G5)	A	146	KRASi	P	1.65323
190	A146 (G5)	A	146	DMSO	N	-0.140127
191	A146 (G5)	A	146	KRASi	T	0.739366
192	A146 (G5)	A	146	DMSO	E	0.454023
193	A146 (G5)	A	146	G12C(ON)i	S	-0.257503
194	A146 (G5)	A	146	DMSO	I	0.160204
195	A146 (G5)	A	146	KRASi	P	1.39869
196	A146 (G5)	A	146	G12C(ON)i	N	-0.213751
197	A146 (G5)	A	146	T0	V	0.0735467
198	A146 (G5)	A	146	DMSO	E	0.356875
199	A146 (G5)	A	146	G12C(ON)i	S	0.260323
200	A146 (G5)	A	146	G12C(ON)i	I	-0.463444
201	A146 (G5)	A	146	T0	Q	-0.0469246
202	A146 (G5)	A	146	G12C(ON)i	N	-0.239634
203	A146 (G5)	A	146	T0	V	0.0287616
204	A146 (G5)	A	146	G12C(ON)i	E	-0.882271
205	A146 (G5)	A	146	G12C(ON)i	S	-0.435423
206	A146 (G5)	A	146	G12C(ON)i	I	-0.0228498
207	A146 (G5)	A	146	T0	Q	-0.104425
208	A146 (G5)	A	146	G12C(ON)i	N	-0.31298
209	A146 (G5)	A	146	T0	V	-0.102308
210	A146 (G5)	A	146	G12C(ON)i	E	-1.22288
211	A146 (G5)	A	146	KRASi	S	0.967058
212	A146 (G5)	A	146	G12C(ON)i	I	-0.0462901
213	A146 (G5)	A	146	T0	Q	0.15135
214	A146 (G5)	A	146	KRASi	N	1.34313
215	A146 (G5)	A	146	no dox	V	-0.261376
216	A146 (G5)	A	146	G12C(ON)i	E	-0.911951
217	A146 (G5)	A	146	KRASi	S	1.01617
218	A146 (G5)	A	146	KRASi	I	0.0109106
219	A146 (G5)	A	146	no dox	Q	0.548686
220	A146 (G5)	A	146	KRASi	N	1.07958
221	A146 (G5)	A	146	no dox	V	0.0466552
222	A146 (G5)	A	146	KRASi	E	-1.68062
223	A146 (G5)	A	146	KRASi	S	1.35625
224	A146 (G5)	A	146	KRASi	I	0.109758
225	A146 (G5)	A	146	no dox	Q	0.233621
226	A146 (G5)	A	146	KRASi	N	1.37559
227	A146 (G5)	A	146	no dox	V	0.148531
228	A146 (G5)	A	146	KRASi	E	-1.2282
229	A146 (G5)	A	146	T0	T	-0.139375
230	A146 (G5)	A	146	KRASi	I	0.022557
231	A146 (G5)	A	146	no dox	Q	0.375467
232	A146 (G5)	A	146	T0	P	0.555186
233	A146 (G5)	A	146	DMSO	V	-0.541572
234	A146 (G5)	A	146	KRASi	E	-2.10331
235	A146 (G5)	A	146	T0	T	0.113272
236	A146 (G5)	A	146	T0	K	-0.0520362
237	A146 (G5)	A	146	DMSO	Q	0.880494
238	A146 (G5)	A	146	T0	P	-0.546929
239	A146 (G5)	A	146	DMSO	V	-0.296702
240	A146 (G5)	A	146	T0	F	0.106327
241	A146 (G5)	A	146	T0	T	0.0261032
242	A146 (G5)	A	146	T0	K	-0.0565695
243	A146 (G5)	A	146	DMSO	Q	0.582857
244	A146 (G5)	A	146	KRASi	W	-0.937155
245	A146 (G5)	A	146	DMSO	V	-0.10196
246	A146 (G5)	A	146	no dox	Y	0.0584989
247	A146 (G5)	A	146	T0	W	0.0228357
248	A146 (G5)	A	146	KRASi	Y	-0.309727
249	A146 (G5)	A	146	DMSO	Q	1.04405
250	A146 (G5)	A	146	KRASi	W	-0.513369
251	A146 (G5)	A	146	G12C(ON)i	V	-0.139528
252	A146 (G5)	A	146	DMSO	Y	0.747103
253	A146 (G5)	A	146	T0	W	-0.249308
254	A146 (G5)	A	146	KRASi	Y	-0.842736
255	A146 (G5)	A	146	G12C(ON)i	Q	0.505399
256	A146 (G5)	A	146	T0	Y	-0.13381
257	A146 (G5)	A	146	G12C(ON)i	V	0.177271
258	A146 (G5)	A	146	DMSO	Y	0.486126
259	A146 (G5)	A	146	T0	W	0.226472
260	A146 (G5)	A	146	KRASi	Y	-0.571413
261	A146 (G5)	A	146	G12C(ON)i	Q	-0.0881277
262	A146 (G5)	A	146	T0	Y	-0.144488
263	A146 (G5)	A	146	G12C(ON)i	V	-0.305802
264	A146 (G5)	A	146	DMSO	Y	0.564533
265	A146 (G5)	A	146	no dox	W	0.321878
266	A146 (G5)	A	146	KRASi	Q	0.501224
267	A146 (G5)	A	146	G12C(ON)i	Q	-0.0365937
268	A146 (G5)	A	146	T0	Y	0.278298
269	A146 (G5)	A	146	KRASi	V	1.28917
270	A146 (G5)	A	146	G12C(ON)i	Y	0.727198
271	A146 (G5)	A	146	no dox	W	0.0952173
272	A146 (G5)	A	146	KRASi	Q	0.576853
273	A146 (G5)	A	146	KRASi	Q	0.848565
274	A146 (G5)	A	146	no dox	Y	-0.228299
275	A146 (G5)	A	146	KRASi	V	1.2863
276	A146 (G5)	A	146	G12C(ON)i	Y	-0.357584
277	A146 (G5)	A	146	no dox	W	0.450049
278	A146 (G5)	A	146	T0	R	0.192883
279	A146 (G5)	A	146	G12C(ON)i	R	-1.01939
280	A146 (G5)	A	146	no dox	Y	-0.149171
281	A146 (G5)	A	146	KRASi	V	1.21556
282	A146 (G5)	A	146	G12C(ON)i	Y	-0.41678
283	A146 (G5)	A	146	DMSO	W	0.97158
284	A146 (G5)	A	146	T0	R	-0.188495
285	A146 (G5)	A	146	G12C(ON)i	R	-0.43314
286	A146 (G5)	A	146	DMSO	R	1.0151
287	A146 (G5)	A	146	DMSO	R	0.910558
288	A146 (G5)	A	146	G12C(ON)i	W	-0.692116
289	A146 (G5)	A	146	DMSO	W	0.887038
290	A146 (G5)	A	146	T0	R	-0.00438743
291	A146 (G5)	A	146	G12C(ON)i	R	-0.383811
292	A146 (G5)	A	146	no dox	R	-0.0483965
293	A146 (G5)	A	146	DMSO	R	1.11208
294	A146 (G5)	A	146	G12C(ON)i	W	-0.397591
295	A146 (G5)	A	146	DMSO	W	0.96455
296	A146 (G5)	A	146	G12C(ON)i	W	-0.722033
297	A146 (G5)	A	146	KRASi	R	-1.28783
298	A146 (G5)	A	146	no dox	R	0.10058
299	A146 (G5)	A	146	no dox	R	0.144703
300	A146 (G5)	A	146	KRASi	W	-0.84813
901	K147 (G5)	K	147	DMSO	T	-0.0689683
902	K147 (G5)	K	147	DMSO	T	-1.20955
903	K147 (G5)	K	147	DMSO	T	-0.611773
904	K147 (G5)	K	147	G12C(ON)i	T	-1.07484
905	K147 (G5)	K	147	no dox	T	-0.236954
906	K147 (G5)	K	147	DMSO	G	-0.437403
907	K147 (G5)	K	147	DMSO	G	-0.662569
908	K147 (G5)	K	147	no dox	T	-0.0397903
909	K147 (G5)	K	147	DMSO	G	-0.159972
910	K147 (G5)	K	147	G12C(ON)i	T	-0.831593
911	K147 (G5)	K	147	no dox	T	0.458264
912	K147 (G5)	K	147	no dox	F	-0.498085
913	K147 (G5)	K	147	T0	H	0.111541
914	K147 (G5)	K	147	G12C(ON)i	F	-0.100774
915	K147 (G5)	K	147	G12C(ON)i	G	-0.644742
916	K147 (G5)	K	147	G12C(ON)i	T	-0.427182
917	K147 (G5)	K	147	G12C(ON)i	G	-0.476227
918	K147 (G5)	K	147	no dox	F	0.206967
919	K147 (G5)	K	147	T0	H	-0.0255003
920	K147 (G5)	K	147	KRASi	F	0.136263
921	K147 (G5)	K	147	KRASi	T	0.641758
922	K147 (G5)	K	147	KRASi	T	0.911106
923	K147 (G5)	K	147	G12C(ON)i	G	-0.486946
924	K147 (G5)	K	147	DMSO	F	-0.185765
925	K147 (G5)	K	147	no dox	H	-0.299015
926	K147 (G5)	K	147	KRASi	F	0.322318
927	K147 (G5)	K	147	T0	V	-0.256345
928	K147 (G5)	K	147	KRASi	T	0.821916
929	K147 (G5)	K	147	KRASi	G	0.909055
930	K147 (G5)	K	147	DMSO	F	-0.0860317
931	K147 (G5)	K	147	no dox	H	-0.236302
932	K147 (G5)	K	147	KRASi	F	-0.0183427
933	K147 (G5)	K	147	T0	V	0.507069
934	K147 (G5)	K	147	T0	F	-0.437396
935	K147 (G5)	K	147	KRASi	G	1.11147
936	K147 (G5)	K	147	DMSO	F	0.530916
937	K147 (G5)	K	147	no dox	H	0.0239916
938	K147 (G5)	K	147	T0	G	-0.142071
939	K147 (G5)	K	147	T0	V	-0.250724
940	K147 (G5)	K	147	T0	F	0.180283
941	K147 (G5)	K	147	KRASi	G	1.35303
942	K147 (G5)	K	147	G12C(ON)i	F	0.611291
943	K147 (G5)	K	147	DMSO	H	-0.597245
944	K147 (G5)	K	147	T0	G	0.104846
945	K147 (G5)	K	147	no dox	V	0.40162
946	K147 (G5)	K	147	no dox	F	-0.459446
947	K147 (G5)	K	147	T0	H	-0.0860405
948	K147 (G5)	K	147	G12C(ON)i	F	-0.00857735
949	K147 (G5)	K	147	DMSO	H	-0.321784
950	K147 (G5)	K	147	T0	G	0.0372253
951	K147 (G5)	K	147	no dox	V	-0.0274679
952	K147 (G5)	K	147	KRASi	E	0.517552
953	K147 (G5)	K	147	no dox	L	0.186754
954	K147 (G5)	K	147	KRASi	I	-0.14101
955	K147 (G5)	K	147	DMSO	H	0.0783724
956	K147 (G5)	K	147	no dox	G	0.343091
957	K147 (G5)	K	147	no dox	V	-0.0868549
958	K147 (G5)	K	147	KRASi	E	0.718237
959	K147 (G5)	K	147	no dox	L	0.134751
960	K147 (G5)	K	147	KRASi	I	0.298568
961	K147 (G5)	K	147	G12C(ON)i	H	-0.162605
962	K147 (G5)	K	147	no dox	G	-0.0631246
963	K147 (G5)	K	147	DMSO	V	-0.114486
964	K147 (G5)	K	147	KRASi	E	0.652917
965	K147 (G5)	K	147	no dox	L	0.0164739
966	K147 (G5)	K	147	T0	K	0
967	K147 (G5)	K	147	G12C(ON)i	H	-1.17424
968	K147 (G5)	K	147	no dox	G	0.182484
969	K147 (G5)	K	147	DMSO	V	0.454209
970	K147 (G5)	K	147	T0	F	0.257113
971	K147 (G5)	K	147	DMSO	L	-0.611662
972	K147 (G5)	K	147	T0	K	0
973	K147 (G5)	K	147	G12C(ON)i	H	-0.271347
974	K147 (G5)	K	147	T0	A	-0.294725
975	K147 (G5)	K	147	DMSO	V	0.457073
976	K147 (G5)	K	147	KRASi	M	0.149376
977	K147 (G5)	K	147	DMSO	L	0.410687
978	K147 (G5)	K	147	T0	K	0
979	K147 (G5)	K	147	KRASi	H	0.973977
980	K147 (G5)	K	147	T0	A	-0.0499862
981	K147 (G5)	K	147	G12C(ON)i	V	-0.0284932
982	K147 (G5)	K	147	KRASi	M	0.543689
983	K147 (G5)	K	147	DMSO	L	0.07118
984	K147 (G5)	K	147	no dox	K	0
985	K147 (G5)	K	147	KRASi	H	0.77332
986	K147 (G5)	K	147	T0	A	0.344712
987	K147 (G5)	K	147	G12C(ON)i	V	0.336233
988	K147 (G5)	K	147	KRASi	M	0.183638
989	K147 (G5)	K	147	G12C(ON)i	L	0.765251
990	K147 (G5)	K	147	no dox	K	0
991	K147 (G5)	K	147	KRASi	H	0.807441
992	K147 (G5)	K	147	no dox	A	0.325675
993	K147 (G5)	K	147	G12C(ON)i	V	0.301816
994	K147 (G5)	K	147	T0	N	0.0390882
995	K147 (G5)	K	147	G12C(ON)i	L	-0.919387
996	K147 (G5)	K	147	no dox	K	0
997	K147 (G5)	K	147	T0	I	0.240445
998	K147 (G5)	K	147	no dox	A	-0.252714
999	K147 (G5)	K	147	KRASi	V	0.415632
1000	K147 (G5)	K	147	T0	N	-0.0592116
1001	K147 (G5)	K	147	G12C(ON)i	L	0.000286449
1002	K147 (G5)	K	147	DMSO	K	0
1003	K147 (G5)	K	147	T0	I	-0.172596
1004	K147 (G5)	K	147	no dox	A	0.00838209
1005	K147 (G5)	K	147	KRASi	V	-0.771564
1006	K147 (G5)	K	147	T0	N	0.0201234
1007	K147 (G5)	K	147	KRASi	L	0.502897
1008	K147 (G5)	K	147	DMSO	K	0
1009	K147 (G5)	K	147	T0	I	-0.0678489
1010	K147 (G5)	K	147	DMSO	A	-0.206973
1011	K147 (G5)	K	147	KRASi	V	0.0366851
1012	K147 (G5)	K	147	no dox	N	0.0477523
1013	K147 (G5)	K	147	KRASi	L	0.166079
1014	K147 (G5)	K	147	DMSO	K	0
1015	K147 (G5)	K	147	no dox	I	0.337381
1016	K147 (G5)	K	147	DMSO	A	-0.320832
1017	K147 (G5)	K	147	T0	W	0.0851411
1018	K147 (G5)	K	147	no dox	N	-0.915121
1019	K147 (G5)	K	147	KRASi	L	0.0807674
1020	K147 (G5)	K	147	G12C(ON)i	K	0
1021	K147 (G5)	K	147	no dox	I	0.425262
1022	K147 (G5)	K	147	DMSO	A	-0.217275
1023	K147 (G5)	K	147	T0	W	-0.0507147
1024	K147 (G5)	K	147	no dox	N	-0.350941
1025	K147 (G5)	K	147	T0	M	-0.140763
1026	K147 (G5)	K	147	G12C(ON)i	K	0
1027	K147 (G5)	K	147	no dox	I	0.296629
1028	K147 (G5)	K	147	G12C(ON)i	A	-0.54777
1029	K147 (G5)	K	147	T0	W	-0.0344264
1030	K147 (G5)	K	147	DMSO	N	-0.159857
1031	K147 (G5)	K	147	T0	M	0.0408279
1032	K147 (G5)	K	147	G12C(ON)i	K	0
1033	K147 (G5)	K	147	DMSO	I	-0.160753
1034	K147 (G5)	K	147	G12C(ON)i	A	-0.0843814
1035	K147 (G5)	K	147	no dox	W	-0.270912
1036	K147 (G5)	K	147	DMSO	N	-0.536839
1037	K147 (G5)	K	147	T0	M	0.099935
1038	K147 (G5)	K	147	KRASi	K	0
1039	K147 (G5)	K	147	DMSO	I	0.455365
1040	K147 (G5)	K	147	G12C(ON)i	A	-0.415281
1041	K147 (G5)	K	147	no dox	W	-0.0431743
1042	K147 (G5)	K	147	DMSO	N	-0.467466
1043	K147 (G5)	K	147	no dox	M	0.688982
1044	K147 (G5)	K	147	KRASi	K	0
1045	K147 (G5)	K	147	DMSO	I	0.36535
1046	K147 (G5)	K	147	KRASi	A	0.726212
1047	K147 (G5)	K	147	no dox	W	-0.333253
1048	K147 (G5)	K	147	G12C(ON)i	N	-0.608362
1049	K147 (G5)	K	147	no dox	M	-0.139425
1050	K147 (G5)	K	147	KRASi	K	0
1051	K147 (G5)	K	147	G12C(ON)i	I	0.128332
1052	K147 (G5)	K	147	KRASi	A	0.383557
1053	K147 (G5)	K	147	DMSO	W	-0.236915
1054	K147 (G5)	K	147	G12C(ON)i	N	-0.0456946
1055	K147 (G5)	K	147	no dox	M	0.151606
1056	K147 (G5)	K	147	T0	L	0.249225
1057	K147 (G5)	K	147	G12C(ON)i	I	0.251619
1058	K147 (G5)	K	147	KRASi	A	0.595559
1059	K147 (G5)	K	147	DMSO	W	-0.305239
1060	K147 (G5)	K	147	G12C(ON)i	N	-0.641474
1061	K147 (G5)	K	147	DMSO	M	0.661448
1062	K147 (G5)	K	147	T0	L	-0.242225
1063	K147 (G5)	K	147	G12C(ON)i	I	-0.61018
1064	K147 (G5)	K	147	T0	C	0.0817884
1065	K147 (G5)	K	147	DMSO	W	-0.143992
1066	K147 (G5)	K	147	KRASi	N	0.155206
1067	K147 (G5)	K	147	DMSO	M	0.367407
1068	K147 (G5)	K	147	T0	L	-0.007
1069	K147 (G5)	K	147	KRASi	I	0.207784
1070	K147 (G5)	K	147	T0	C	-0.0440376
1071	K147 (G5)	K	147	G12C(ON)i	W	-0.659579
1072	K147 (G5)	K	147	KRASi	N	0.43712
1073	K147 (G5)	K	147	DMSO	M	0.383182
1074	K147 (G5)	K	147	KRASi	S	0.301466
1075	K147 (G5)	K	147	DMSO	D	0.292948
1076	K147 (G5)	K	147	T0	C	-0.0377509
1077	K147 (G5)	K	147	G12C(ON)i	W	-0.500832
1078	K147 (G5)	K	147	KRASi	N	0.597972
1079	K147 (G5)	K	147	G12C(ON)i	M	0.27108
1080	K147 (G5)	K	147	T0	T	0.0353492
1081	K147 (G5)	K	147	DMSO	D	0.152987
1082	K147 (G5)	K	147	no dox	C	0.312362
1083	K147 (G5)	K	147	G12C(ON)i	W	-0.790095
1084	K147 (G5)	K	147	T0	P	0.111012
1085	K147 (G5)	K	147	G12C(ON)i	M	-0.64723
1086	K147 (G5)	K	147	T0	T	-0.283821
1087	K147 (G5)	K	147	G12C(ON)i	D	0.0357296
1088	K147 (G5)	K	147	no dox	C	-0.1267
1089	K147 (G5)	K	147	KRASi	W	0.763941
1090	K147 (G5)	K	147	T0	P	-0.0771021
1091	K147 (G5)	K	147	G12C(ON)i	M	0.522497
1092	K147 (G5)	K	147	T0	T	0.248471
1093	K147 (G5)	K	147	G12C(ON)i	D	0.0440263
1094	K147 (G5)	K	147	no dox	C	0.0375068
1095	K147 (G5)	K	147	KRASi	W	0.59658
1096	K147 (G5)	K	147	T0	P	-0.0339097
1097	K147 (G5)	K	147	no dox	Y	-0.0494084
1098	K147 (G5)	K	147	G12C(ON)i	P	0.0224442
1099	K147 (G5)	K	147	G12C(ON)i	D	-0.305899
1100	K147 (G5)	K	147	DMSO	C	0.0298794
1101	K147 (G5)	K	147	KRASi	W	0.722262
1102	K147 (G5)	K	147	no dox	P	-0.0510835
1103	K147 (G5)	K	147	DMSO	Y	-0.168973
1104	K147 (G5)	K	147	G12C(ON)i	P	-0.206637
1105	K147 (G5)	K	147	KRASi	D	1.59871
1106	K147 (G5)	K	147	DMSO	C	0.0194557
1107	K147 (G5)	K	147	T0	Y	0.0138696
1108	K147 (G5)	K	147	no dox	P	-0.118747
1109	K147 (G5)	K	147	DMSO	Y	-0.104493
1110	K147 (G5)	K	147	G12C(ON)i	P	-0.0303129
1111	K147 (G5)	K	147	KRASi	D	1.86966
1112	K147 (G5)	K	147	DMSO	C	0.110836
1113	K147 (G5)	K	147	T0	Y	0.155741
1114	K147 (G5)	K	147	no dox	P	-0.318003
1115	K147 (G5)	K	147	DMSO	Y	0.0736464
1116	K147 (G5)	K	147	KRASi	P	1.20084
1117	K147 (G5)	K	147	KRASi	D	1.31144
1118	K147 (G5)	K	147	G12C(ON)i	C	0.687749
1119	K147 (G5)	K	147	T0	Y	-0.16961
1120	K147 (G5)	K	147	DMSO	P	-0.25732
1121	K147 (G5)	K	147	G12C(ON)i	Y	0.108484
1122	K147 (G5)	K	147	KRASi	P	0.905357
1123	K147 (G5)	K	147	T0	E	-0.0577196
1124	K147 (G5)	K	147	G12C(ON)i	C	0.575919
1125	K147 (G5)	K	147	no dox	Y	0.121612
1126	K147 (G5)	K	147	DMSO	P	-0.25155
1127	K147 (G5)	K	147	G12C(ON)i	Y	0.341716
1128	K147 (G5)	K	147	KRASi	P	0.403455
1129	K147 (G5)	K	147	T0	E	-0.180595
1130	K147 (G5)	K	147	G12C(ON)i	C	-0.298027
1131	K147 (G5)	K	147	no dox	Y	0.286464
1132	K147 (G5)	K	147	DMSO	P	-0.552168
1133	K147 (G5)	K	147	G12C(ON)i	Y	0.219613
1134	K147 (G5)	K	147	T0	Q	0.0736287
1135	K147 (G5)	K	147	T0	E	0.238315
1136	K147 (G5)	K	147	KRASi	C	0.486984
1137	K147 (G5)	K	147	G12C(ON)i	E	0.0114608
1138	K147 (G5)	K	147	no dox	D	0.272742
1139	K147 (G5)	K	147	KRASi	Y	0.821297
1140	K147 (G5)	K	147	T0	Q	-0.171981
1141	K147 (G5)	K	147	no dox	E	0.0908244
1142	K147 (G5)	K	147	KRASi	C	-0.119513
1143	K147 (G5)	K	147	G12C(ON)i	E	-0.00979025
1144	K147 (G5)	K	147	no dox	D	-0.129459
1145	K147 (G5)	K	147	KRASi	Y	0.123391
1146	K147 (G5)	K	147	T0	Q	0.0983526
1147	K147 (G5)	K	147	no dox	E	0.214148
1148	K147 (G5)	K	147	KRASi	C	0.241971
1149	K147 (G5)	K	147	G12C(ON)i	E	-0.0445142
1150	K147 (G5)	K	147	DMSO	D	-0.0663906
1151	K147 (G5)	K	147	KRASi	Y	0.117089
1152	K147 (G5)	K	147	no dox	Q	-0.136502
1153	K147 (G5)	K	147	no dox	E	0.0668884
1154	K147 (G5)	K	147	T0	D	0.26566
1155	K147 (G5)	K	147	DMSO	S	0.587954
1156	K147 (G5)	K	147	T0	R	0.0728383
1157	K147 (G5)	K	147	G12C(ON)i	R	-0.0653238
1158	K147 (G5)	K	147	no dox	Q	-0.233991
1159	K147 (G5)	K	147	DMSO	E	0.0843078
1160	K147 (G5)	K	147	T0	D	-0.293428
1161	K147 (G5)	K	147	DMSO	S	-0.0864252
1162	K147 (G5)	K	147	no dox	R	-0.0755905
1163	K147 (G5)	K	147	G12C(ON)i	R	-0.129656
1164	K147 (G5)	K	147	no dox	Q	0.129151
1165	K147 (G5)	K	147	DMSO	E	-0.204851
1166	K147 (G5)	K	147	T0	D	0.0277681
1167	K147 (G5)	K	147	G12C(ON)i	S	-0.625101
1168	K147 (G5)	K	147	no dox	R	-0.0481711
1169	K147 (G5)	K	147	G12C(ON)i	R	-0.0333556
1170	K147 (G5)	K	147	DMSO	Q	-0.046685
1171	K147 (G5)	K	147	DMSO	E	0.497254
1172	K147 (G5)	K	147	no dox	D	-0.114332
1173	K147 (G5)	K	147	G12C(ON)i	S	-0.341449
1174	K147 (G5)	K	147	no dox	R	-0.0572617
1175	K147 (G5)	K	147	KRASi	R	0.24763
1176	K147 (G5)	K	147	DMSO	Q	-0.170923
1177	K147 (G5)	K	147	no dox	S	0.221341
1178	K147 (G5)	K	147	KRASi	Q	-0.0350724
1179	K147 (G5)	K	147	G12C(ON)i	S	-0.477792
1180	K147 (G5)	K	147	DMSO	R	-0.276958
1181	K147 (G5)	K	147	KRASi	R	0.180686
1182	K147 (G5)	K	147	DMSO	Q	-0.160762
1183	K147 (G5)	K	147	no dox	S	-0.00619813
1184	K147 (G5)	K	147	T0	R	0.0521253
1185	K147 (G5)	K	147	KRASi	S	0.765709
1186	K147 (G5)	K	147	DMSO	R	-0.360889
1187	K147 (G5)	K	147	KRASi	R	0.0865456
1188	K147 (G5)	K	147	G12C(ON)i	Q	-0.466192
1189	K147 (G5)	K	147	DMSO	S	0.449462
1190	K147 (G5)	K	147	T0	R	-0.124964
1191	K147 (G5)	K	147	KRASi	S	1.09026
1192	K147 (G5)	K	147	DMSO	R	-0.255464
1193	K147 (G5)	K	147	T0	S	0.253045
1194	K147 (G5)	K	147	G12C(ON)i	Q	-0.773052
1195	K147 (G5)	K	147	T0	S	-0.339021
1196	K147 (G5)	K	147	G12C(ON)i	Q	-0.366635
1197	K147 (G5)	K	147	T0	S	0.0859762
1198	K147 (G5)	K	147	no dox	S	0.179361
1199	K147 (G5)	K	147	KRASi	Q	0.139079
1200	K147 (G5)	K	147	KRASi	Q	0.119541

## Sheet: ED Fig. 4d
	id	backbone	pos	condition	variable	value
1501	Y4 (Œ≤1)	Y	4	T0	C	-0.0167965
1502	Y4 (Œ≤1)	Y	4	G12C(ON)i	G	0.370008
1503	Y4 (Œ≤1)	Y	4	G12C(ON)i	G	-0.139554
1504	Y4 (Œ≤1)	Y	4	T0	G	-0.081842
1505	Y4 (Œ≤1)	Y	4	no dox	C	-0.289821
1506	Y4 (Œ≤1)	Y	4	DMSO	C	-0.0979725
1507	Y4 (Œ≤1)	Y	4	no dox	C	-0.178281
1508	Y4 (Œ≤1)	Y	4	DMSO	G	-0.0665775
1509	Y4 (Œ≤1)	Y	4	G12C(ON)i	G	-0.2079
1510	Y4 (Œ≤1)	Y	4	no dox	G	0.302377
1511	Y4 (Œ≤1)	Y	4	KRASi	G	-0.173547
1512	Y4 (Œ≤1)	Y	4	DMSO	C	-0.189339
1513	Y4 (Œ≤1)	Y	4	no dox	C	-0.188583
1514	Y4 (Œ≤1)	Y	4	DMSO	G	-0.177235
1515	Y4 (Œ≤1)	Y	4	DMSO	G	-0.181001
1516	Y4 (Œ≤1)	Y	4	no dox	G	0.0214188
1517	Y4 (Œ≤1)	Y	4	KRASi	G	-0.195013
1518	Y4 (Œ≤1)	Y	4	DMSO	C	0.0347754
1519	Y4 (Œ≤1)	Y	4	no dox	A	-0.0873359
1520	Y4 (Œ≤1)	Y	4	T0	D	-0.180381
1521	Y4 (Œ≤1)	Y	4	G12C(ON)i	A	0.814548
1522	Y4 (Œ≤1)	Y	4	no dox	G	0.18914
1523	Y4 (Œ≤1)	Y	4	KRASi	G	0.234678
1524	Y4 (Œ≤1)	Y	4	G12C(ON)i	C	-0.16701
1525	Y4 (Œ≤1)	Y	4	no dox	A	0.65624
1526	Y4 (Œ≤1)	Y	4	T0	D	0.1134
1527	Y4 (Œ≤1)	Y	4	G12C(ON)i	A	0.709925
1528	Y4 (Œ≤1)	Y	4	T0	H	0.156692
1529	Y4 (Œ≤1)	Y	4	T0	H	-0.0804587
1530	Y4 (Œ≤1)	Y	4	G12C(ON)i	C	-0.135583
1531	Y4 (Œ≤1)	Y	4	no dox	A	0.80233
1532	Y4 (Œ≤1)	Y	4	T0	D	0.0669802
1533	Y4 (Œ≤1)	Y	4	KRASi	A	0.361124
1534	Y4 (Œ≤1)	Y	4	no dox	H	-0.030408
1535	Y4 (Œ≤1)	Y	4	T0	H	-0.0762335
1536	Y4 (Œ≤1)	Y	4	G12C(ON)i	C	-0.134406
1537	Y4 (Œ≤1)	Y	4	DMSO	A	0.850639
1538	Y4 (Œ≤1)	Y	4	no dox	D	-0.0865766
1539	Y4 (Œ≤1)	Y	4	KRASi	A	0.187463
1540	Y4 (Œ≤1)	Y	4	no dox	H	0.100721
1541	Y4 (Œ≤1)	Y	4	T0	A	-0.0931316
1542	Y4 (Œ≤1)	Y	4	KRASi	C	-0.161178
1543	Y4 (Œ≤1)	Y	4	DMSO	A	0.0152915
1544	Y4 (Œ≤1)	Y	4	no dox	D	-0.00976396
1545	Y4 (Œ≤1)	Y	4	KRASi	A	-0.77389
1546	Y4 (Œ≤1)	Y	4	no dox	H	0.0925463
1547	Y4 (Œ≤1)	Y	4	T0	A	0.0603958
1548	Y4 (Œ≤1)	Y	4	KRASi	C	-0.171963
1549	Y4 (Œ≤1)	Y	4	DMSO	A	0.412758
1550	Y4 (Œ≤1)	Y	4	no dox	D	0.346477
1551	Y4 (Œ≤1)	Y	4	T0	C	-0.12173
1552	Y4 (Œ≤1)	Y	4	DMSO	H	0.182773
1553	Y4 (Œ≤1)	Y	4	T0	A	0.0327359
1554	Y4 (Œ≤1)	Y	4	KRASi	C	0.721063
1555	Y4 (Œ≤1)	Y	4	G12C(ON)i	A	0.412154
1556	Y4 (Œ≤1)	Y	4	DMSO	D	0.157446
1557	Y4 (Œ≤1)	Y	4	T0	C	0.138526
1558	Y4 (Œ≤1)	Y	4	DMSO	H	0.0641675
1559	Y4 (Œ≤1)	Y	4	KRASi	N	0.037037
1560	Y4 (Œ≤1)	Y	4	KRASi	E	-0.355363
1561	Y4 (Œ≤1)	Y	4	KRASi	S	0.245862
1562	Y4 (Œ≤1)	Y	4	DMSO	D	-0.280171
1563	Y4 (Œ≤1)	Y	4	KRASi	I	-0.406468
1564	Y4 (Œ≤1)	Y	4	DMSO	H	-0.140644
1565	Y4 (Œ≤1)	Y	4	KRASi	N	0.284302
1566	Y4 (Œ≤1)	Y	4	KRASi	E	0.220155
1567	Y4 (Œ≤1)	Y	4	T0	T	0.276365
1568	Y4 (Œ≤1)	Y	4	DMSO	D	0.187516
1569	Y4 (Œ≤1)	Y	4	KRASi	I	0.0554757
1570	Y4 (Œ≤1)	Y	4	G12C(ON)i	H	-0.386039
1571	Y4 (Œ≤1)	Y	4	T0	P	-0.587027
1572	Y4 (Œ≤1)	Y	4	KRASi	E	0.0836646
1573	Y4 (Œ≤1)	Y	4	T0	T	-0.086698
1574	Y4 (Œ≤1)	Y	4	G12C(ON)i	D	0.240528
1575	Y4 (Œ≤1)	Y	4	T0	K	-0.390269
1576	Y4 (Œ≤1)	Y	4	G12C(ON)i	H	-0.12355
1577	Y4 (Œ≤1)	Y	4	T0	P	0.503031
1578	Y4 (Œ≤1)	Y	4	T0	F	0.0384684
1579	Y4 (Œ≤1)	Y	4	T0	T	-0.189667
1580	Y4 (Œ≤1)	Y	4	G12C(ON)i	D	-0.0704339
1581	Y4 (Œ≤1)	Y	4	T0	K	-0.0852606
1582	Y4 (Œ≤1)	Y	4	G12C(ON)i	H	-0.0397493
1583	Y4 (Œ≤1)	Y	4	T0	P	0.0839958
1584	Y4 (Œ≤1)	Y	4	T0	F	-0.754262
1585	Y4 (Œ≤1)	Y	4	no dox	T	-0.486924
1586	Y4 (Œ≤1)	Y	4	G12C(ON)i	D	0.256189
1587	Y4 (Œ≤1)	Y	4	T0	K	0.47553
1588	Y4 (Œ≤1)	Y	4	KRASi	H	0.0839188
1589	Y4 (Œ≤1)	Y	4	no dox	P	0.524466
1590	Y4 (Œ≤1)	Y	4	T0	F	0.715793
1591	Y4 (Œ≤1)	Y	4	no dox	T	0.302599
1592	Y4 (Œ≤1)	Y	4	KRASi	D	-0.310547
1593	Y4 (Œ≤1)	Y	4	no dox	K	0.470769
1594	Y4 (Œ≤1)	Y	4	KRASi	H	0.179944
1595	Y4 (Œ≤1)	Y	4	no dox	P	0.262521
1596	Y4 (Œ≤1)	Y	4	no dox	F	-0.0780134
1597	Y4 (Œ≤1)	Y	4	no dox	T	0.223461
1598	Y4 (Œ≤1)	Y	4	KRASi	D	-0.0795239
1599	Y4 (Œ≤1)	Y	4	no dox	K	0.184379
1600	Y4 (Œ≤1)	Y	4	KRASi	H	-0.0176167
1601	Y4 (Œ≤1)	Y	4	no dox	P	0.0156017
1602	Y4 (Œ≤1)	Y	4	no dox	F	0.0862834
1603	Y4 (Œ≤1)	Y	4	DMSO	T	-1.62345
1604	Y4 (Œ≤1)	Y	4	KRASi	D	0.00276366
1605	Y4 (Œ≤1)	Y	4	no dox	K	0.27422
1606	Y4 (Œ≤1)	Y	4	T0	I	-0.174262
1607	Y4 (Œ≤1)	Y	4	DMSO	P	-0.295602
1608	Y4 (Œ≤1)	Y	4	no dox	F	0.437523
1609	Y4 (Œ≤1)	Y	4	DMSO	T	-0.821724
1610	Y4 (Œ≤1)	Y	4	T0	E	-0.0448879
1611	Y4 (Œ≤1)	Y	4	DMSO	K	-0.43291
1612	Y4 (Œ≤1)	Y	4	T0	I	0.448794
1613	Y4 (Œ≤1)	Y	4	DMSO	P	-0.099434
1614	Y4 (Œ≤1)	Y	4	DMSO	F	0.00746347
1615	Y4 (Œ≤1)	Y	4	DMSO	T	-0.133166
1616	Y4 (Œ≤1)	Y	4	T0	E	-0.0800207
1617	Y4 (Œ≤1)	Y	4	DMSO	K	0.271968
1618	Y4 (Œ≤1)	Y	4	T0	I	-0.274532
1619	Y4 (Œ≤1)	Y	4	DMSO	P	-0.168789
1620	Y4 (Œ≤1)	Y	4	DMSO	F	0.00902121
1621	Y4 (Œ≤1)	Y	4	G12C(ON)i	T	-0.423325
1622	Y4 (Œ≤1)	Y	4	T0	E	0.124909
1623	Y4 (Œ≤1)	Y	4	DMSO	K	0.378011
1624	Y4 (Œ≤1)	Y	4	no dox	I	-0.205832
1625	Y4 (Œ≤1)	Y	4	G12C(ON)i	P	-0.150105
1626	Y4 (Œ≤1)	Y	4	DMSO	F	0.740976
1627	Y4 (Œ≤1)	Y	4	G12C(ON)i	T	-0.410883
1628	Y4 (Œ≤1)	Y	4	no dox	E	-0.0826327
1629	Y4 (Œ≤1)	Y	4	G12C(ON)i	K	-0.0460623
1630	Y4 (Œ≤1)	Y	4	no dox	I	0.00858585
1631	Y4 (Œ≤1)	Y	4	G12C(ON)i	P	0.32616
1632	Y4 (Œ≤1)	Y	4	G12C(ON)i	F	0.236261
1633	Y4 (Œ≤1)	Y	4	G12C(ON)i	T	-0.503939
1634	Y4 (Œ≤1)	Y	4	no dox	E	-0.0304317
1635	Y4 (Œ≤1)	Y	4	G12C(ON)i	K	-0.281694
1636	Y4 (Œ≤1)	Y	4	no dox	I	-0.0153054
1637	Y4 (Œ≤1)	Y	4	G12C(ON)i	P	0.838725
1638	Y4 (Œ≤1)	Y	4	G12C(ON)i	F	-0.304365
1639	Y4 (Œ≤1)	Y	4	KRASi	T	-0.284197
1640	Y4 (Œ≤1)	Y	4	no dox	E	0.239778
1641	Y4 (Œ≤1)	Y	4	G12C(ON)i	K	-0.0917918
1642	Y4 (Œ≤1)	Y	4	DMSO	I	-0.25154
1643	Y4 (Œ≤1)	Y	4	KRASi	P	1.59898
1644	Y4 (Œ≤1)	Y	4	G12C(ON)i	F	-0.981298
1645	Y4 (Œ≤1)	Y	4	KRASi	T	-0.213468
1646	Y4 (Œ≤1)	Y	4	DMSO	E	-1.47751
1647	Y4 (Œ≤1)	Y	4	KRASi	K	0.991622
1648	Y4 (Œ≤1)	Y	4	DMSO	I	-0.608966
1649	Y4 (Œ≤1)	Y	4	KRASi	P	1.74585
1650	Y4 (Œ≤1)	Y	4	KRASi	F	0.425062
1651	Y4 (Œ≤1)	Y	4	KRASi	T	0.0321598
1652	Y4 (Œ≤1)	Y	4	DMSO	E	-0.730315
1653	Y4 (Œ≤1)	Y	4	KRASi	K	0.839021
1654	Y4 (Œ≤1)	Y	4	DMSO	I	0.28565
1655	Y4 (Œ≤1)	Y	4	KRASi	P	1.53178
1656	Y4 (Œ≤1)	Y	4	KRASi	F	-0.0228169
1657	Y4 (Œ≤1)	Y	4	T0	V	0.128559
1658	Y4 (Œ≤1)	Y	4	DMSO	E	-0.641545
1659	Y4 (Œ≤1)	Y	4	KRASi	K	0.519405
1660	Y4 (Œ≤1)	Y	4	G12C(ON)i	I	0.630888
1661	Y4 (Œ≤1)	Y	4	T0	Q	-0.111361
1662	Y4 (Œ≤1)	Y	4	KRASi	F	-0.635446
1663	Y4 (Œ≤1)	Y	4	T0	V	-0.219542
1664	Y4 (Œ≤1)	Y	4	G12C(ON)i	E	-0.288286
1665	Y4 (Œ≤1)	Y	4	T0	L	0.0417592
1666	Y4 (Œ≤1)	Y	4	G12C(ON)i	I	0.72977
1667	Y4 (Œ≤1)	Y	4	T0	Q	0.3307
1668	Y4 (Œ≤1)	Y	4	T0	G	0.0518236
1669	Y4 (Œ≤1)	Y	4	T0	V	0.0909826
1670	Y4 (Œ≤1)	Y	4	G12C(ON)i	E	-0.0655412
1671	Y4 (Œ≤1)	Y	4	T0	L	-0.46306
1672	Y4 (Œ≤1)	Y	4	G12C(ON)i	I	-0.88534
1673	Y4 (Œ≤1)	Y	4	T0	Q	-0.21934
1674	Y4 (Œ≤1)	Y	4	T0	G	0.0300184
1675	Y4 (Œ≤1)	Y	4	no dox	V	-0.497497
1676	Y4 (Œ≤1)	Y	4	G12C(ON)i	E	0.93204
1677	Y4 (Œ≤1)	Y	4	T0	L	0.421301
1678	Y4 (Œ≤1)	Y	4	KRASi	I	-0.16123
1679	Y4 (Œ≤1)	Y	4	no dox	Q	-0.113603
1680	Y4 (Œ≤1)	Y	4	G12C(ON)i	W	0.363866
1681	Y4 (Œ≤1)	Y	4	no dox	V	-0.368667
1682	Y4 (Œ≤1)	Y	4	DMSO	M	-0.553513
1683	Y4 (Œ≤1)	Y	4	no dox	L	-0.0835661
1684	Y4 (Œ≤1)	Y	4	G12C(ON)i	R	-0.226399
1685	Y4 (Œ≤1)	Y	4	no dox	Q	-0.783437
1686	Y4 (Œ≤1)	Y	4	G12C(ON)i	W	1.3141
1687	Y4 (Œ≤1)	Y	4	no dox	V	-0.283808
1688	Y4 (Œ≤1)	Y	4	G12C(ON)i	M	-0.18987
1689	Y4 (Œ≤1)	Y	4	no dox	L	0.312861
1690	Y4 (Œ≤1)	Y	4	G12C(ON)i	R	-0.664934
1691	Y4 (Œ≤1)	Y	4	no dox	Q	-0.130184
1692	Y4 (Œ≤1)	Y	4	G12C(ON)i	W	-0.266404
1693	Y4 (Œ≤1)	Y	4	DMSO	V	0.13968
1694	Y4 (Œ≤1)	Y	4	G12C(ON)i	M	-0.0744587
1695	Y4 (Œ≤1)	Y	4	no dox	L	0.288188
1696	Y4 (Œ≤1)	Y	4	G12C(ON)i	R	0.124023
1697	Y4 (Œ≤1)	Y	4	DMSO	Q	-0.485794
1698	Y4 (Œ≤1)	Y	4	KRASi	W	0.406648
1699	Y4 (Œ≤1)	Y	4	DMSO	V	-0.427921
1700	Y4 (Œ≤1)	Y	4	G12C(ON)i	M	0.826266
1701	Y4 (Œ≤1)	Y	4	DMSO	L	0.00338444
1702	Y4 (Œ≤1)	Y	4	KRASi	R	0.597804
1703	Y4 (Œ≤1)	Y	4	DMSO	Q	-0.648766
1704	Y4 (Œ≤1)	Y	4	KRASi	W	0.347979
1705	Y4 (Œ≤1)	Y	4	DMSO	V	0.376033
1706	Y4 (Œ≤1)	Y	4	KRASi	M	-0.0378478
1707	Y4 (Œ≤1)	Y	4	DMSO	L	-0.21888
1708	Y4 (Œ≤1)	Y	4	KRASi	R	0.0542555
1709	Y4 (Œ≤1)	Y	4	DMSO	Q	0.247841
1710	Y4 (Œ≤1)	Y	4	KRASi	W	0.694893
1711	Y4 (Œ≤1)	Y	4	G12C(ON)i	V	0.306818
1712	Y4 (Œ≤1)	Y	4	KRASi	M	0.0921256
1713	Y4 (Œ≤1)	Y	4	DMSO	L	-0.0416356
1714	Y4 (Œ≤1)	Y	4	KRASi	R	-0.612747
1715	Y4 (Œ≤1)	Y	4	G12C(ON)i	Q	-0.55353
1716	Y4 (Œ≤1)	Y	4	T0	Y	0
1717	Y4 (Œ≤1)	Y	4	G12C(ON)i	V	-0.916168
1718	Y4 (Œ≤1)	Y	4	KRASi	M	-0.0485953
1719	Y4 (Œ≤1)	Y	4	G12C(ON)i	L	0.627056
1720	Y4 (Œ≤1)	Y	4	T0	S	0.0300746
1721	Y4 (Œ≤1)	Y	4	G12C(ON)i	Q	-0.686584
1722	Y4 (Œ≤1)	Y	4	T0	Y	0
1723	Y4 (Œ≤1)	Y	4	G12C(ON)i	V	-0.760474
1724	Y4 (Œ≤1)	Y	4	T0	N	-0.221022
1725	Y4 (Œ≤1)	Y	4	G12C(ON)i	L	-0.0725092
1726	Y4 (Œ≤1)	Y	4	T0	S	-0.299903
1727	Y4 (Œ≤1)	Y	4	G12C(ON)i	Q	0.19472
1728	Y4 (Œ≤1)	Y	4	T0	Y	0
1729	Y4 (Œ≤1)	Y	4	KRASi	V	-0.194477
1730	Y4 (Œ≤1)	Y	4	T0	N	-0.0260506
1731	Y4 (Œ≤1)	Y	4	G12C(ON)i	L	0.200149
1732	Y4 (Œ≤1)	Y	4	T0	S	0.269828
1733	Y4 (Œ≤1)	Y	4	KRASi	Q	-0.191074
1734	Y4 (Œ≤1)	Y	4	no dox	Y	0
1735	Y4 (Œ≤1)	Y	4	KRASi	V	0.283739
1736	Y4 (Œ≤1)	Y	4	T0	N	0.247073
1737	Y4 (Œ≤1)	Y	4	KRASi	L	-0.0111488
1738	Y4 (Œ≤1)	Y	4	no dox	S	-0.257389
1739	Y4 (Œ≤1)	Y	4	KRASi	Q	0.163531
1740	Y4 (Œ≤1)	Y	4	no dox	Y	0
1741	Y4 (Œ≤1)	Y	4	KRASi	V	0.390259
1742	Y4 (Œ≤1)	Y	4	no dox	N	0.294517
1743	Y4 (Œ≤1)	Y	4	KRASi	L	0.264305
1744	Y4 (Œ≤1)	Y	4	no dox	S	0.533578
1745	Y4 (Œ≤1)	Y	4	KRASi	Q	-0.349255
1746	Y4 (Œ≤1)	Y	4	no dox	Y	0
1747	Y4 (Œ≤1)	Y	4	T0	W	-0.324903
1748	Y4 (Œ≤1)	Y	4	no dox	N	-0.010444
1749	Y4 (Œ≤1)	Y	4	KRASi	L	-0.0859343
1750	Y4 (Œ≤1)	Y	4	no dox	S	-0.0876236
1751	Y4 (Œ≤1)	Y	4	T0	R	-0.00668525
1752	Y4 (Œ≤1)	Y	4	DMSO	Y	0
1753	Y4 (Œ≤1)	Y	4	T0	W	0.36251
1754	Y4 (Œ≤1)	Y	4	no dox	N	0.0521911
1755	Y4 (Œ≤1)	Y	4	T0	M	-0.189867
1756	Y4 (Œ≤1)	Y	4	DMSO	S	0.364096
1757	Y4 (Œ≤1)	Y	4	T0	R	-0.289673
1758	Y4 (Œ≤1)	Y	4	DMSO	Y	0
1759	Y4 (Œ≤1)	Y	4	T0	W	-0.0376073
1760	Y4 (Œ≤1)	Y	4	DMSO	N	0.539451
1761	Y4 (Œ≤1)	Y	4	T0	M	0.363187
1762	Y4 (Œ≤1)	Y	4	DMSO	S	0.163742
1763	Y4 (Œ≤1)	Y	4	T0	R	0.296358
1764	Y4 (Œ≤1)	Y	4	DMSO	Y	0
1765	Y4 (Œ≤1)	Y	4	no dox	W	-0.0138544
1766	Y4 (Œ≤1)	Y	4	DMSO	N	0.139839
1767	Y4 (Œ≤1)	Y	4	T0	M	-0.173321
1768	Y4 (Œ≤1)	Y	4	DMSO	S	-0.294015
1769	Y4 (Œ≤1)	Y	4	no dox	R	-0.892294
1770	Y4 (Œ≤1)	Y	4	G12C(ON)i	Y	0
1771	Y4 (Œ≤1)	Y	4	no dox	W	0.0358188
1772	Y4 (Œ≤1)	Y	4	DMSO	N	0.0803768
1773	Y4 (Œ≤1)	Y	4	no dox	M	0.125774
1774	Y4 (Œ≤1)	Y	4	G12C(ON)i	S	-0.302606
1775	Y4 (Œ≤1)	Y	4	no dox	R	-0.948895
1776	Y4 (Œ≤1)	Y	4	G12C(ON)i	Y	0
1777	Y4 (Œ≤1)	Y	4	no dox	W	0.743121
1778	Y4 (Œ≤1)	Y	4	G12C(ON)i	N	0.125203
1779	Y4 (Œ≤1)	Y	4	no dox	M	-0.311647
1780	Y4 (Œ≤1)	Y	4	G12C(ON)i	S	0.541511
1781	Y4 (Œ≤1)	Y	4	no dox	R	-0.864357
1782	Y4 (Œ≤1)	Y	4	G12C(ON)i	Y	0
1783	Y4 (Œ≤1)	Y	4	DMSO	W	-0.357875
1784	Y4 (Œ≤1)	Y	4	G12C(ON)i	N	0.0331167
1785	Y4 (Œ≤1)	Y	4	no dox	M	0.0715095
1786	Y4 (Œ≤1)	Y	4	G12C(ON)i	S	-0.645435
1787	Y4 (Œ≤1)	Y	4	DMSO	R	-1.3661
1788	Y4 (Œ≤1)	Y	4	KRASi	Y	0
1789	Y4 (Œ≤1)	Y	4	DMSO	W	0.0613058
1790	Y4 (Œ≤1)	Y	4	G12C(ON)i	N	0.0366317
1791	Y4 (Œ≤1)	Y	4	DMSO	M	0.419085
1792	Y4 (Œ≤1)	Y	4	KRASi	S	0.434378
1793	Y4 (Œ≤1)	Y	4	DMSO	R	-0.388042
1794	Y4 (Œ≤1)	Y	4	KRASi	Y	0
1795	Y4 (Œ≤1)	Y	4	DMSO	W	-0.30277
1796	Y4 (Œ≤1)	Y	4	KRASi	N	0.182877
1797	Y4 (Œ≤1)	Y	4	DMSO	M	-0.519889
1798	Y4 (Œ≤1)	Y	4	KRASi	S	0.488155
1799	Y4 (Œ≤1)	Y	4	DMSO	R	-0.701654
1800	Y4 (Œ≤1)	Y	4	KRASi	Y	0
301	A18 (Œ±1)	A	18	T0	A	0
302	A18 (Œ±1)	A	18	DMSO	G	-0.280136
303	A18 (Œ±1)	A	18	T0	F	-0.157018
304	A18 (Œ±1)	A	18	DMSO	L	0.367936
305	A18 (Œ±1)	A	18	T0	K	-0.121516
306	A18 (Œ±1)	A	18	DMSO	C	-0.138254
307	A18 (Œ±1)	A	18	T0	A	0
308	A18 (Œ±1)	A	18	DMSO	G	-0.151932
309	A18 (Œ±1)	A	18	T0	F	0.0691146
310	A18 (Œ±1)	A	18	DMSO	L	0.588033
311	A18 (Œ±1)	A	18	no dox	K	0.265479
312	A18 (Œ±1)	A	18	DMSO	C	0.179295
313	A18 (Œ±1)	A	18	T0	A	0
314	A18 (Œ±1)	A	18	DMSO	G	-0.221725
315	A18 (Œ±1)	A	18	no dox	F	0.0643726
316	A18 (Œ±1)	A	18	G12C(ON)i	L	-0.0997099
317	A18 (Œ±1)	A	18	no dox	K	0.0632501
318	A18 (Œ±1)	A	18	DMSO	C	0.524945
319	A18 (Œ±1)	A	18	no dox	A	0
320	A18 (Œ±1)	A	18	G12C(ON)i	G	-0.116357
321	A18 (Œ±1)	A	18	no dox	F	-0.0428309
322	A18 (Œ±1)	A	18	G12C(ON)i	L	-0.272739
323	A18 (Œ±1)	A	18	no dox	K	0.0920218
324	A18 (Œ±1)	A	18	G12C(ON)i	C	0.531468
325	A18 (Œ±1)	A	18	no dox	A	0
326	A18 (Œ±1)	A	18	G12C(ON)i	G	-0.358299
327	A18 (Œ±1)	A	18	no dox	F	0.00288798
328	A18 (Œ±1)	A	18	G12C(ON)i	L	0.0579807
329	A18 (Œ±1)	A	18	DMSO	K	0.564989
330	A18 (Œ±1)	A	18	G12C(ON)i	C	0.0820637
331	A18 (Œ±1)	A	18	no dox	A	0
332	A18 (Œ±1)	A	18	G12C(ON)i	G	-0.205267
333	A18 (Œ±1)	A	18	DMSO	F	0.603386
334	A18 (Œ±1)	A	18	KRASi	L	-0.603422
335	A18 (Œ±1)	A	18	DMSO	K	0.26901
336	A18 (Œ±1)	A	18	G12C(ON)i	C	0.368045
337	A18 (Œ±1)	A	18	DMSO	A	0
338	A18 (Œ±1)	A	18	KRASi	G	0.643963
339	A18 (Œ±1)	A	18	DMSO	F	0.701474
340	A18 (Œ±1)	A	18	KRASi	L	-0.466457
341	A18 (Œ±1)	A	18	DMSO	K	0.684466
342	A18 (Œ±1)	A	18	KRASi	C	-0.157515
343	A18 (Œ±1)	A	18	DMSO	A	0
344	A18 (Œ±1)	A	18	KRASi	G	0.793335
345	A18 (Œ±1)	A	18	DMSO	F	0.949082
346	A18 (Œ±1)	A	18	KRASi	L	-0.645993
347	A18 (Œ±1)	A	18	G12C(ON)i	K	-0.413276
348	A18 (Œ±1)	A	18	KRASi	C	-0.130657
349	A18 (Œ±1)	A	18	DMSO	A	0
350	A18 (Œ±1)	A	18	KRASi	G	0.838576
351	A18 (Œ±1)	A	18	G12C(ON)i	F	-0.0799297
352	A18 (Œ±1)	A	18	T0	M	-0.00933545
353	A18 (Œ±1)	A	18	G12C(ON)i	K	-0.640358
354	A18 (Œ±1)	A	18	KRASi	C	-0.394943
355	A18 (Œ±1)	A	18	G12C(ON)i	A	0
356	A18 (Œ±1)	A	18	T0	H	-0.0579248
357	A18 (Œ±1)	A	18	G12C(ON)i	F	-0.197758
358	A18 (Œ±1)	A	18	T0	M	-0.0624207
359	A18 (Œ±1)	A	18	G12C(ON)i	K	0.224697
360	A18 (Œ±1)	A	18	T0	D	0.0179699
361	A18 (Œ±1)	A	18	G12C(ON)i	A	0
362	A18 (Œ±1)	A	18	T0	H	-0.0357968
363	A18 (Œ±1)	A	18	G12C(ON)i	F	-0.459398
364	A18 (Œ±1)	A	18	T0	M	0.0717561
365	A18 (Œ±1)	A	18	KRASi	K	0.601198
366	A18 (Œ±1)	A	18	T0	D	0.128638
367	A18 (Œ±1)	A	18	G12C(ON)i	A	0
368	A18 (Œ±1)	A	18	T0	H	0.0937216
369	A18 (Œ±1)	A	18	KRASi	F	-0.914263
370	A18 (Œ±1)	A	18	no dox	M	0.038327
371	A18 (Œ±1)	A	18	KRASi	K	0.138168
372	A18 (Œ±1)	A	18	T0	D	-0.146608
373	A18 (Œ±1)	A	18	KRASi	A	0
374	A18 (Œ±1)	A	18	no dox	H	0.354992
375	A18 (Œ±1)	A	18	KRASi	F	-0.715073
376	A18 (Œ±1)	A	18	no dox	M	0.0287318
377	A18 (Œ±1)	A	18	KRASi	K	0.791031
378	A18 (Œ±1)	A	18	no dox	D	-0.209052
379	A18 (Œ±1)	A	18	KRASi	A	0
380	A18 (Œ±1)	A	18	no dox	H	0.119962
381	A18 (Œ±1)	A	18	KRASi	F	-0.843652
382	A18 (Œ±1)	A	18	no dox	M	0.0334175
383	A18 (Œ±1)	A	18	T0	L	-0.201451
384	A18 (Œ±1)	A	18	no dox	D	-0.302758
385	A18 (Œ±1)	A	18	KRASi	A	0
386	A18 (Œ±1)	A	18	no dox	H	0.2795
387	A18 (Œ±1)	A	18	T0	G	0.0204426
388	A18 (Œ±1)	A	18	DMSO	M	0.0429786
389	A18 (Œ±1)	A	18	T0	L	0.123892
390	A18 (Œ±1)	A	18	no dox	D	0.184773
391	A18 (Œ±1)	A	18	T0	C	0.170512
392	A18 (Œ±1)	A	18	DMSO	H	0.368893
393	A18 (Œ±1)	A	18	T0	G	-0.031816
394	A18 (Œ±1)	A	18	DMSO	M	-0.135492
395	A18 (Œ±1)	A	18	T0	L	0.0775584
396	A18 (Œ±1)	A	18	DMSO	D	-0.0361427
397	A18 (Œ±1)	A	18	T0	C	-0.317938
398	A18 (Œ±1)	A	18	DMSO	H	0.467099
399	A18 (Œ±1)	A	18	T0	G	0.0113734
400	A18 (Œ±1)	A	18	DMSO	M	0.194345
401	A18 (Œ±1)	A	18	no dox	L	-0.455806
402	A18 (Œ±1)	A	18	DMSO	D	0.0270613
403	A18 (Œ±1)	A	18	T0	C	0.147426
404	A18 (Œ±1)	A	18	DMSO	H	0.651645
405	A18 (Œ±1)	A	18	no dox	G	-0.0827995
406	A18 (Œ±1)	A	18	G12C(ON)i	M	-0.417204
407	A18 (Œ±1)	A	18	no dox	L	-0.329816
408	A18 (Œ±1)	A	18	DMSO	D	0.3255
409	A18 (Œ±1)	A	18	no dox	C	-0.0930832
410	A18 (Œ±1)	A	18	G12C(ON)i	H	-0.0750914
411	A18 (Œ±1)	A	18	no dox	G	0.156586
412	A18 (Œ±1)	A	18	G12C(ON)i	M	-0.780456
413	A18 (Œ±1)	A	18	no dox	L	-0.0505045
414	A18 (Œ±1)	A	18	G12C(ON)i	D	-0.0799969
415	A18 (Œ±1)	A	18	no dox	C	0.0425235
416	A18 (Œ±1)	A	18	G12C(ON)i	H	-0.391772
417	A18 (Œ±1)	A	18	no dox	G	-0.0465248
418	A18 (Œ±1)	A	18	G12C(ON)i	M	-0.0285694
419	A18 (Œ±1)	A	18	DMSO	L	0.637086
420	A18 (Œ±1)	A	18	G12C(ON)i	D	-0.241207
421	A18 (Œ±1)	A	18	no dox	C	0.45904
422	A18 (Œ±1)	A	18	G12C(ON)i	H	0.172934
423	A18 (Œ±1)	A	18	T0	P	0.0289139
424	A18 (Œ±1)	A	18	KRASi	M	1.12173
425	A18 (Œ±1)	A	18	no dox	T	-0.108629
426	A18 (Œ±1)	A	18	G12C(ON)i	D	-0.228665
427	A18 (Œ±1)	A	18	KRASi	R	-0.253381
428	A18 (Œ±1)	A	18	KRASi	H	-0.412316
429	A18 (Œ±1)	A	18	no dox	P	0.238385
430	A18 (Œ±1)	A	18	KRASi	M	1.05407
431	A18 (Œ±1)	A	18	no dox	T	-0.140274
432	A18 (Œ±1)	A	18	KRASi	D	0.253223
433	A18 (Œ±1)	A	18	KRASi	R	0.402817
434	A18 (Œ±1)	A	18	KRASi	H	-0.159735
435	A18 (Œ±1)	A	18	no dox	P	0.221255
436	A18 (Œ±1)	A	18	KRASi	M	0.787696
437	A18 (Œ±1)	A	18	no dox	T	-0.170564
438	A18 (Œ±1)	A	18	KRASi	D	0.377936
439	A18 (Œ±1)	A	18	T0	S	0.341075
440	A18 (Œ±1)	A	18	KRASi	H	-0.47448
441	A18 (Œ±1)	A	18	no dox	P	0.00235432
442	A18 (Œ±1)	A	18	T0	N	-0.0706061
443	A18 (Œ±1)	A	18	DMSO	T	-0.0038999
444	A18 (Œ±1)	A	18	KRASi	D	0.421124
445	A18 (Œ±1)	A	18	T0	S	-0.289933
446	A18 (Œ±1)	A	18	T0	I	-0.0632975
447	A18 (Œ±1)	A	18	DMSO	P	0.317034
448	A18 (Œ±1)	A	18	T0	N	-0.0389354
449	A18 (Œ±1)	A	18	DMSO	T	0.222196
450	A18 (Œ±1)	A	18	T0	E	-0.193559
451	A18 (Œ±1)	A	18	T0	S	-0.0511422
452	A18 (Œ±1)	A	18	T0	I	0.0321023
453	A18 (Œ±1)	A	18	DMSO	P	0.706262
454	A18 (Œ±1)	A	18	T0	N	0.109542
455	A18 (Œ±1)	A	18	DMSO	T	0.0071101
456	A18 (Œ±1)	A	18	T0	E	0.0951783
457	A18 (Œ±1)	A	18	no dox	S	0.168005
458	A18 (Œ±1)	A	18	T0	I	0.0311953
459	A18 (Œ±1)	A	18	DMSO	P	0.796987
460	A18 (Œ±1)	A	18	no dox	N	0.203502
461	A18 (Œ±1)	A	18	G12C(ON)i	T	0.0806998
462	A18 (Œ±1)	A	18	T0	E	0.0983806
463	A18 (Œ±1)	A	18	no dox	S	0.371561
464	A18 (Œ±1)	A	18	no dox	I	0.0575996
465	A18 (Œ±1)	A	18	G12C(ON)i	P	-0.157475
466	A18 (Œ±1)	A	18	no dox	N	0.119727
467	A18 (Œ±1)	A	18	G12C(ON)i	T	-0.359929
468	A18 (Œ±1)	A	18	no dox	E	-0.112484
469	A18 (Œ±1)	A	18	no dox	S	0.357619
470	A18 (Œ±1)	A	18	no dox	I	0.0976546
471	A18 (Œ±1)	A	18	G12C(ON)i	P	-0.667851
472	A18 (Œ±1)	A	18	no dox	N	0.0506105
473	A18 (Œ±1)	A	18	G12C(ON)i	T	0.393518
474	A18 (Œ±1)	A	18	no dox	E	-0.0853499
475	A18 (Œ±1)	A	18	DMSO	S	0.388519
476	A18 (Œ±1)	A	18	no dox	I	0.175741
477	A18 (Œ±1)	A	18	G12C(ON)i	P	-0.348503
478	A18 (Œ±1)	A	18	DMSO	N	0.202412
479	A18 (Œ±1)	A	18	KRASi	T	-0.326319
480	A18 (Œ±1)	A	18	no dox	E	0.241381
481	A18 (Œ±1)	A	18	DMSO	S	0.506706
482	A18 (Œ±1)	A	18	DMSO	I	0.0368755
483	A18 (Œ±1)	A	18	KRASi	P	-0.734082
484	A18 (Œ±1)	A	18	DMSO	N	0.267125
485	A18 (Œ±1)	A	18	KRASi	T	-0.388072
486	A18 (Œ±1)	A	18	DMSO	E	0.34812
487	A18 (Œ±1)	A	18	DMSO	S	0.594742
488	A18 (Œ±1)	A	18	DMSO	I	0.14532
489	A18 (Œ±1)	A	18	KRASi	P	-0.844477
490	A18 (Œ±1)	A	18	DMSO	N	0.437784
491	A18 (Œ±1)	A	18	KRASi	T	-0.37518
492	A18 (Œ±1)	A	18	DMSO	E	0.79192
493	A18 (Œ±1)	A	18	G12C(ON)i	S	0.496328
494	A18 (Œ±1)	A	18	DMSO	I	-0.0743701
495	A18 (Œ±1)	A	18	KRASi	P	-0.830337
496	A18 (Œ±1)	A	18	G12C(ON)i	N	0.175763
497	A18 (Œ±1)	A	18	T0	V	-0.0966971
498	A18 (Œ±1)	A	18	DMSO	E	0.787932
499	A18 (Œ±1)	A	18	G12C(ON)i	S	0.378574
500	A18 (Œ±1)	A	18	G12C(ON)i	I	0.20575
501	A18 (Œ±1)	A	18	T0	Q	0.0920807
502	A18 (Œ±1)	A	18	G12C(ON)i	N	-0.331627
503	A18 (Œ±1)	A	18	T0	V	0.0317638
504	A18 (Œ±1)	A	18	G12C(ON)i	E	0.0612522
505	A18 (Œ±1)	A	18	G12C(ON)i	S	-0.0012501
506	A18 (Œ±1)	A	18	G12C(ON)i	I	-0.52148
507	A18 (Œ±1)	A	18	T0	Q	0.162907
508	A18 (Œ±1)	A	18	G12C(ON)i	N	-0.179584
509	A18 (Œ±1)	A	18	T0	V	0.0649332
510	A18 (Œ±1)	A	18	G12C(ON)i	E	0.133777
511	A18 (Œ±1)	A	18	KRASi	S	-0.303319
512	A18 (Œ±1)	A	18	G12C(ON)i	I	0.322027
513	A18 (Œ±1)	A	18	T0	Q	-0.254988
514	A18 (Œ±1)	A	18	KRASi	N	-0.433212
515	A18 (Œ±1)	A	18	no dox	V	0.20335
516	A18 (Œ±1)	A	18	G12C(ON)i	E	-0.524308
517	A18 (Œ±1)	A	18	KRASi	S	-0.66685
518	A18 (Œ±1)	A	18	KRASi	I	1.40744
519	A18 (Œ±1)	A	18	no dox	Q	-0.181817
520	A18 (Œ±1)	A	18	KRASi	N	-0.180702
521	A18 (Œ±1)	A	18	no dox	V	0.181837
522	A18 (Œ±1)	A	18	KRASi	E	-0.25176
523	A18 (Œ±1)	A	18	KRASi	S	-0.237484
524	A18 (Œ±1)	A	18	KRASi	I	1.26382
525	A18 (Œ±1)	A	18	no dox	Q	0.119174
526	A18 (Œ±1)	A	18	KRASi	N	-0.493325
527	A18 (Œ±1)	A	18	no dox	V	-0.00805719
528	A18 (Œ±1)	A	18	KRASi	E	-0.52334
529	A18 (Œ±1)	A	18	T0	T	-0.105588
530	A18 (Œ±1)	A	18	KRASi	I	1.39552
531	A18 (Œ±1)	A	18	no dox	Q	-0.146234
532	A18 (Œ±1)	A	18	T0	P	0.227339
533	A18 (Œ±1)	A	18	DMSO	V	0.0201862
534	A18 (Œ±1)	A	18	KRASi	E	-0.595499
535	A18 (Œ±1)	A	18	T0	T	0.366119
536	A18 (Œ±1)	A	18	T0	K	0.0319739
537	A18 (Œ±1)	A	18	DMSO	Q	-0.328575
538	A18 (Œ±1)	A	18	T0	P	-0.256253
539	A18 (Œ±1)	A	18	DMSO	V	-0.143727
540	A18 (Œ±1)	A	18	T0	F	0.0879031
541	A18 (Œ±1)	A	18	T0	T	-0.260531
542	A18 (Œ±1)	A	18	T0	K	0.0895425
543	A18 (Œ±1)	A	18	DMSO	Q	0.0847671
544	A18 (Œ±1)	A	18	KRASi	W	0.559837
545	A18 (Œ±1)	A	18	DMSO	V	0.144821
546	A18 (Œ±1)	A	18	no dox	Y	0.0554574
547	A18 (Œ±1)	A	18	T0	W	0.179117
548	A18 (Œ±1)	A	18	KRASi	Y	-0.862944
549	A18 (Œ±1)	A	18	DMSO	Q	-0.045065
550	A18 (Œ±1)	A	18	KRASi	W	0.406399
551	A18 (Œ±1)	A	18	G12C(ON)i	V	-0.211578
552	A18 (Œ±1)	A	18	DMSO	Y	0.466394
553	A18 (Œ±1)	A	18	T0	W	-0.0530427
554	A18 (Œ±1)	A	18	KRASi	Y	-0.908113
555	A18 (Œ±1)	A	18	G12C(ON)i	Q	-0.140141
556	A18 (Œ±1)	A	18	T0	Y	0.284623
557	A18 (Œ±1)	A	18	G12C(ON)i	V	-0.394195
558	A18 (Œ±1)	A	18	DMSO	Y	0.509714
559	A18 (Œ±1)	A	18	T0	W	-0.126074
560	A18 (Œ±1)	A	18	KRASi	Y	-1.00609
561	A18 (Œ±1)	A	18	G12C(ON)i	Q	-0.0111418
562	A18 (Œ±1)	A	18	T0	Y	-0.118099
563	A18 (Œ±1)	A	18	G12C(ON)i	V	-0.461711
564	A18 (Œ±1)	A	18	DMSO	Y	0.311395
565	A18 (Œ±1)	A	18	no dox	W	-0.0497079
566	A18 (Œ±1)	A	18	KRASi	Q	1.18765
567	A18 (Œ±1)	A	18	G12C(ON)i	Q	0.063008
568	A18 (Œ±1)	A	18	T0	Y	-0.166524
569	A18 (Œ±1)	A	18	KRASi	V	1.14316
570	A18 (Œ±1)	A	18	G12C(ON)i	Y	0.00860705
571	A18 (Œ±1)	A	18	no dox	W	-0.292344
572	A18 (Œ±1)	A	18	KRASi	Q	1.17222
573	A18 (Œ±1)	A	18	KRASi	Q	1.44169
574	A18 (Œ±1)	A	18	no dox	Y	-0.445619
575	A18 (Œ±1)	A	18	KRASi	V	1.6204
576	A18 (Œ±1)	A	18	G12C(ON)i	Y	-0.904776
577	A18 (Œ±1)	A	18	no dox	W	0.00206039
578	A18 (Œ±1)	A	18	T0	R	0.0462516
579	A18 (Œ±1)	A	18	G12C(ON)i	R	0.309179
580	A18 (Œ±1)	A	18	no dox	Y	-0.230729
581	A18 (Œ±1)	A	18	KRASi	V	1.27535
582	A18 (Œ±1)	A	18	G12C(ON)i	Y	-0.0743474
583	A18 (Œ±1)	A	18	DMSO	W	0.168362
584	A18 (Œ±1)	A	18	T0	R	-0.0133345
585	A18 (Œ±1)	A	18	G12C(ON)i	R	0.475137
586	A18 (Œ±1)	A	18	DMSO	R	0.48654
587	A18 (Œ±1)	A	18	DMSO	R	0.211706
588	A18 (Œ±1)	A	18	G12C(ON)i	W	-0.192971
589	A18 (Œ±1)	A	18	DMSO	W	-0.063432
590	A18 (Œ±1)	A	18	T0	R	-0.0329171
591	A18 (Œ±1)	A	18	G12C(ON)i	R	-0.0579931
592	A18 (Œ±1)	A	18	no dox	R	0.178033
593	A18 (Œ±1)	A	18	DMSO	R	0.356952
594	A18 (Œ±1)	A	18	G12C(ON)i	W	-0.429739
595	A18 (Œ±1)	A	18	DMSO	W	0.0869128
596	A18 (Œ±1)	A	18	G12C(ON)i	W	-0.053367
597	A18 (Œ±1)	A	18	KRASi	R	-0.219928
598	A18 (Œ±1)	A	18	no dox	R	-0.0174863
599	A18 (Œ±1)	A	18	no dox	R	-0.0149213
600	A18 (Œ±1)	A	18	KRASi	W	0.372484
901	L23 (Œ±1)	L	23	DMSO	T	0.186029
902	L23 (Œ±1)	L	23	DMSO	T	-0.63931
903	L23 (Œ±1)	L	23	DMSO	T	0.177467
904	L23 (Œ±1)	L	23	G12C(ON)i	T	0.215576
905	L23 (Œ±1)	L	23	no dox	T	0.171454
906	L23 (Œ±1)	L	23	DMSO	G	-0.033367
907	L23 (Œ±1)	L	23	DMSO	G	-0.307751
908	L23 (Œ±1)	L	23	no dox	T	-0.127055
909	L23 (Œ±1)	L	23	DMSO	G	0.200056
910	L23 (Œ±1)	L	23	G12C(ON)i	T	-0.243211
911	L23 (Œ±1)	L	23	no dox	T	-0.257381
912	L23 (Œ±1)	L	23	no dox	F	-0.103477
913	L23 (Œ±1)	L	23	T0	H	-0.251772
914	L23 (Œ±1)	L	23	G12C(ON)i	F	-0.553806
915	L23 (Œ±1)	L	23	G12C(ON)i	G	-0.715744
916	L23 (Œ±1)	L	23	G12C(ON)i	T	0.317796
917	L23 (Œ±1)	L	23	G12C(ON)i	G	-0.340448
918	L23 (Œ±1)	L	23	no dox	F	0.0338261
919	L23 (Œ±1)	L	23	T0	H	0.152647
920	L23 (Œ±1)	L	23	KRASi	F	-0.272563
921	L23 (Œ±1)	L	23	KRASi	T	0.343623
922	L23 (Œ±1)	L	23	KRASi	T	0.236308
923	L23 (Œ±1)	L	23	G12C(ON)i	G	-0.277954
924	L23 (Œ±1)	L	23	DMSO	F	-0.0553678
925	L23 (Œ±1)	L	23	no dox	H	0.274176
926	L23 (Œ±1)	L	23	KRASi	F	-0.459154
927	L23 (Œ±1)	L	23	T0	V	0.140377
928	L23 (Œ±1)	L	23	KRASi	T	0.175281
929	L23 (Œ±1)	L	23	KRASi	G	0.990672
930	L23 (Œ±1)	L	23	DMSO	F	0.128225
931	L23 (Œ±1)	L	23	no dox	H	0.493799
932	L23 (Œ±1)	L	23	KRASi	F	0.0451214
933	L23 (Œ±1)	L	23	T0	V	-0.251197
934	L23 (Œ±1)	L	23	T0	F	0.169711
935	L23 (Œ±1)	L	23	KRASi	G	0.813018
936	L23 (Œ±1)	L	23	DMSO	F	0.195276
937	L23 (Œ±1)	L	23	no dox	H	0.79402
938	L23 (Œ±1)	L	23	T0	G	0.366015
939	L23 (Œ±1)	L	23	T0	V	0.11082
940	L23 (Œ±1)	L	23	T0	F	-0.0638263
941	L23 (Œ±1)	L	23	KRASi	G	0.886894
942	L23 (Œ±1)	L	23	G12C(ON)i	F	-0.277275
943	L23 (Œ±1)	L	23	DMSO	H	0.182875
944	L23 (Œ±1)	L	23	T0	G	0.0314439
945	L23 (Œ±1)	L	23	no dox	V	0.0471381
946	L23 (Œ±1)	L	23	no dox	F	-0.00426534
947	L23 (Œ±1)	L	23	T0	H	0.099125
948	L23 (Œ±1)	L	23	G12C(ON)i	F	-0.272184
949	L23 (Œ±1)	L	23	DMSO	H	-0.4128
950	L23 (Œ±1)	L	23	T0	G	-0.397459
951	L23 (Œ±1)	L	23	no dox	V	0.0279176
952	L23 (Œ±1)	L	23	KRASi	E	0.100556
953	L23 (Œ±1)	L	23	no dox	L	0
954	L23 (Œ±1)	L	23	KRASi	I	0.274112
955	L23 (Œ±1)	L	23	DMSO	H	-0.0410501
956	L23 (Œ±1)	L	23	no dox	G	0.229757
957	L23 (Œ±1)	L	23	no dox	V	0.0877116
958	L23 (Œ±1)	L	23	KRASi	E	-0.0284553
959	L23 (Œ±1)	L	23	no dox	L	0
960	L23 (Œ±1)	L	23	KRASi	I	0.111097
961	L23 (Œ±1)	L	23	G12C(ON)i	H	-0.968362
962	L23 (Œ±1)	L	23	no dox	G	0.130483
963	L23 (Œ±1)	L	23	DMSO	V	0.422578
964	L23 (Œ±1)	L	23	KRASi	E	0.231471
965	L23 (Œ±1)	L	23	no dox	L	0
966	L23 (Œ±1)	L	23	T0	K	0.069525
967	L23 (Œ±1)	L	23	G12C(ON)i	H	0.286955
968	L23 (Œ±1)	L	23	no dox	G	0.125572
969	L23 (Œ±1)	L	23	DMSO	V	-0.0698547
970	L23 (Œ±1)	L	23	T0	F	-0.105884
971	L23 (Œ±1)	L	23	DMSO	L	0
972	L23 (Œ±1)	L	23	T0	K	0.0339349
973	L23 (Œ±1)	L	23	G12C(ON)i	H	-0.26564
974	L23 (Œ±1)	L	23	T0	A	-0.474273
975	L23 (Œ±1)	L	23	DMSO	V	0.447038
976	L23 (Œ±1)	L	23	KRASi	M	-0.553314
977	L23 (Œ±1)	L	23	DMSO	L	0
978	L23 (Œ±1)	L	23	T0	K	-0.10346
979	L23 (Œ±1)	L	23	KRASi	H	-0.0856422
980	L23 (Œ±1)	L	23	T0	A	0.499096
981	L23 (Œ±1)	L	23	G12C(ON)i	V	0.0315992
982	L23 (Œ±1)	L	23	KRASi	M	-0.516891
983	L23 (Œ±1)	L	23	DMSO	L	0
984	L23 (Œ±1)	L	23	no dox	K	-0.259724
985	L23 (Œ±1)	L	23	KRASi	H	-0.0432165
986	L23 (Œ±1)	L	23	T0	A	-0.0248234
987	L23 (Œ±1)	L	23	G12C(ON)i	V	-0.160689
988	L23 (Œ±1)	L	23	KRASi	M	-0.536228
989	L23 (Œ±1)	L	23	G12C(ON)i	L	0
990	L23 (Œ±1)	L	23	no dox	K	-0.521086
991	L23 (Œ±1)	L	23	KRASi	H	-0.0437371
992	L23 (Œ±1)	L	23	no dox	A	0.524286
993	L23 (Œ±1)	L	23	G12C(ON)i	V	-0.108282
994	L23 (Œ±1)	L	23	T0	N	-0.292293
995	L23 (Œ±1)	L	23	G12C(ON)i	L	0
996	L23 (Œ±1)	L	23	no dox	K	0.0377944
997	L23 (Œ±1)	L	23	T0	I	-0.149509
998	L23 (Œ±1)	L	23	no dox	A	0.117173
999	L23 (Œ±1)	L	23	KRASi	V	-0.264074
1000	L23 (Œ±1)	L	23	T0	N	-0.14172
1001	L23 (Œ±1)	L	23	G12C(ON)i	L	0
1002	L23 (Œ±1)	L	23	DMSO	K	0.0909444
1003	L23 (Œ±1)	L	23	T0	I	0.173881
1004	L23 (Œ±1)	L	23	no dox	A	0.560314
1005	L23 (Œ±1)	L	23	KRASi	V	-0.0717897
1006	L23 (Œ±1)	L	23	T0	N	0.434013
1007	L23 (Œ±1)	L	23	KRASi	L	0
1008	L23 (Œ±1)	L	23	DMSO	K	-0.166827
1009	L23 (Œ±1)	L	23	T0	I	-0.0243719
1010	L23 (Œ±1)	L	23	DMSO	A	0.62753
1011	L23 (Œ±1)	L	23	KRASi	V	-0.240921
1012	L23 (Œ±1)	L	23	no dox	N	0.267438
1013	L23 (Œ±1)	L	23	KRASi	L	0
1014	L23 (Œ±1)	L	23	DMSO	K	0.064461
1015	L23 (Œ±1)	L	23	no dox	I	0.0670988
1016	L23 (Œ±1)	L	23	DMSO	A	-0.615197
1017	L23 (Œ±1)	L	23	T0	W	-0.20532
1018	L23 (Œ±1)	L	23	no dox	N	0.0702743
1019	L23 (Œ±1)	L	23	KRASi	L	0
1020	L23 (Œ±1)	L	23	G12C(ON)i	K	-0.377311
1021	L23 (Œ±1)	L	23	no dox	I	0.331788
1022	L23 (Œ±1)	L	23	DMSO	A	-0.19003
1023	L23 (Œ±1)	L	23	T0	W	0.143969
1024	L23 (Œ±1)	L	23	no dox	N	0.0853159
1025	L23 (Œ±1)	L	23	T0	M	0.210155
1026	L23 (Œ±1)	L	23	G12C(ON)i	K	0.0916894
1027	L23 (Œ±1)	L	23	no dox	I	0.00346287
1028	L23 (Œ±1)	L	23	G12C(ON)i	A	0.129264
1029	L23 (Œ±1)	L	23	T0	W	0.0613509
1030	L23 (Œ±1)	L	23	DMSO	N	-0.0448842
1031	L23 (Œ±1)	L	23	T0	M	-0.00909652
1032	L23 (Œ±1)	L	23	G12C(ON)i	K	0.224551
1033	L23 (Œ±1)	L	23	DMSO	I	-0.296629
1034	L23 (Œ±1)	L	23	G12C(ON)i	A	-0.87299
1035	L23 (Œ±1)	L	23	no dox	W	0.00563112
1036	L23 (Œ±1)	L	23	DMSO	N	-0.0958635
1037	L23 (Œ±1)	L	23	T0	M	-0.201058
1038	L23 (Œ±1)	L	23	KRASi	K	-0.243709
1039	L23 (Œ±1)	L	23	DMSO	I	0.50058
1040	L23 (Œ±1)	L	23	G12C(ON)i	A	-0.214111
1041	L23 (Œ±1)	L	23	no dox	W	0.09773
1042	L23 (Œ±1)	L	23	DMSO	N	-0.0136635
1043	L23 (Œ±1)	L	23	no dox	M	-0.137516
1044	L23 (Œ±1)	L	23	KRASi	K	0.289411
1045	L23 (Œ±1)	L	23	DMSO	I	0.151456
1046	L23 (Œ±1)	L	23	KRASi	A	-0.457136
1047	L23 (Œ±1)	L	23	no dox	W	0.169671
1048	L23 (Œ±1)	L	23	G12C(ON)i	N	0.210411
1049	L23 (Œ±1)	L	23	no dox	M	-0.191172
1050	L23 (Œ±1)	L	23	KRASi	K	0.0287227
1051	L23 (Œ±1)	L	23	G12C(ON)i	I	0.938972
1052	L23 (Œ±1)	L	23	KRASi	A	0.166378
1053	L23 (Œ±1)	L	23	DMSO	W	-0.018565
1054	L23 (Œ±1)	L	23	G12C(ON)i	N	-0.338031
1055	L23 (Œ±1)	L	23	no dox	M	0.106941
1056	L23 (Œ±1)	L	23	T0	L	0
1057	L23 (Œ±1)	L	23	G12C(ON)i	I	-0.00411896
1058	L23 (Œ±1)	L	23	KRASi	A	-0.012309
1059	L23 (Œ±1)	L	23	DMSO	W	-0.107288
1060	L23 (Œ±1)	L	23	G12C(ON)i	N	-0.31194
1061	L23 (Œ±1)	L	23	DMSO	M	0.184786
1062	L23 (Œ±1)	L	23	T0	L	0
1063	L23 (Œ±1)	L	23	G12C(ON)i	I	0.811166
1064	L23 (Œ±1)	L	23	T0	C	-0.114836
1065	L23 (Œ±1)	L	23	DMSO	W	0.285544
1066	L23 (Œ±1)	L	23	KRASi	N	1.37853
1067	L23 (Œ±1)	L	23	DMSO	M	0.1528
1068	L23 (Œ±1)	L	23	T0	L	0
1069	L23 (Œ±1)	L	23	KRASi	I	-0.372313
1070	L23 (Œ±1)	L	23	T0	C	0.201019
1071	L23 (Œ±1)	L	23	G12C(ON)i	W	-1.11174
1072	L23 (Œ±1)	L	23	KRASi	N	1.63784
1073	L23 (Œ±1)	L	23	DMSO	M	0.00161473
1074	L23 (Œ±1)	L	23	KRASi	S	0.733062
1075	L23 (Œ±1)	L	23	DMSO	D	0.614961
1076	L23 (Œ±1)	L	23	T0	C	-0.0861828
1077	L23 (Œ±1)	L	23	G12C(ON)i	W	-0.696688
1078	L23 (Œ±1)	L	23	KRASi	N	1.22763
1079	L23 (Œ±1)	L	23	G12C(ON)i	M	-0.0299119
1080	L23 (Œ±1)	L	23	T0	T	0.262581
1081	L23 (Œ±1)	L	23	DMSO	D	0.25432
1082	L23 (Œ±1)	L	23	no dox	C	-0.0365173
1083	L23 (Œ±1)	L	23	G12C(ON)i	W	0.164015
1084	L23 (Œ±1)	L	23	T0	P	-0.0248695
1085	L23 (Œ±1)	L	23	G12C(ON)i	M	-0.386874
1086	L23 (Œ±1)	L	23	T0	T	-0.483634
1087	L23 (Œ±1)	L	23	G12C(ON)i	D	-0.143137
1088	L23 (Œ±1)	L	23	no dox	C	0.0472969
1089	L23 (Œ±1)	L	23	KRASi	W	-0.0210547
1090	L23 (Œ±1)	L	23	T0	P	-0.0295335
1091	L23 (Œ±1)	L	23	G12C(ON)i	M	-0.50978
1092	L23 (Œ±1)	L	23	T0	T	0.221053
1093	L23 (Œ±1)	L	23	G12C(ON)i	D	-0.146198
1094	L23 (Œ±1)	L	23	no dox	C	0.00569067
1095	L23 (Œ±1)	L	23	KRASi	W	0.201243
1096	L23 (Œ±1)	L	23	T0	P	0.0544029
1097	L23 (Œ±1)	L	23	no dox	Y	-0.106554
1098	L23 (Œ±1)	L	23	G12C(ON)i	P	0.0689276
1099	L23 (Œ±1)	L	23	G12C(ON)i	D	-0.0440403
1100	L23 (Œ±1)	L	23	DMSO	C	-0.606029
1101	L23 (Œ±1)	L	23	KRASi	W	-0.236251
1102	L23 (Œ±1)	L	23	no dox	P	0.0697932
1103	L23 (Œ±1)	L	23	DMSO	Y	0.196337
1104	L23 (Œ±1)	L	23	G12C(ON)i	P	-0.397368
1105	L23 (Œ±1)	L	23	KRASi	D	0.732884
1106	L23 (Œ±1)	L	23	DMSO	C	-0.0997148
1107	L23 (Œ±1)	L	23	T0	Y	0.0432873
1108	L23 (Œ±1)	L	23	no dox	P	0.24379
1109	L23 (Œ±1)	L	23	DMSO	Y	-0.0138654
1110	L23 (Œ±1)	L	23	G12C(ON)i	P	0.128558
1111	L23 (Œ±1)	L	23	KRASi	D	0.507704
1112	L23 (Œ±1)	L	23	DMSO	C	-0.41417
1113	L23 (Œ±1)	L	23	T0	Y	-0.0461319
1114	L23 (Œ±1)	L	23	no dox	P	0.0912539
1115	L23 (Œ±1)	L	23	DMSO	Y	0.382283
1116	L23 (Œ±1)	L	23	KRASi	P	-0.0808686
1117	L23 (Œ±1)	L	23	KRASi	D	0.413621
1118	L23 (Œ±1)	L	23	G12C(ON)i	C	0.237974
1119	L23 (Œ±1)	L	23	T0	Y	0.00284457
1120	L23 (Œ±1)	L	23	DMSO	P	0.584234
1121	L23 (Œ±1)	L	23	G12C(ON)i	Y	-0.255958
1122	L23 (Œ±1)	L	23	KRASi	P	-0.404874
1123	L23 (Œ±1)	L	23	T0	E	0.287689
1124	L23 (Œ±1)	L	23	G12C(ON)i	C	-0.0515785
1125	L23 (Œ±1)	L	23	no dox	Y	-0.0690036
1126	L23 (Œ±1)	L	23	DMSO	P	0.360889
1127	L23 (Œ±1)	L	23	G12C(ON)i	Y	-0.990463
1128	L23 (Œ±1)	L	23	KRASi	P	-0.435305
1129	L23 (Œ±1)	L	23	T0	E	-0.0815731
1130	L23 (Œ±1)	L	23	G12C(ON)i	C	0.27444
1131	L23 (Œ±1)	L	23	no dox	Y	0.0879987
1132	L23 (Œ±1)	L	23	DMSO	P	0.649173
1133	L23 (Œ±1)	L	23	G12C(ON)i	Y	0.0478332
1134	L23 (Œ±1)	L	23	T0	Q	0.282967
1135	L23 (Œ±1)	L	23	T0	E	-0.206116
1136	L23 (Œ±1)	L	23	KRASi	C	-0.412571
1137	L23 (Œ±1)	L	23	G12C(ON)i	E	-0.00155117
1138	L23 (Œ±1)	L	23	no dox	D	0.466527
1139	L23 (Œ±1)	L	23	KRASi	Y	-0.267834
1140	L23 (Œ±1)	L	23	T0	Q	-0.235634
1141	L23 (Œ±1)	L	23	no dox	E	0.689606
1142	L23 (Œ±1)	L	23	KRASi	C	-0.345364
1143	L23 (Œ±1)	L	23	G12C(ON)i	E	-0.443405
1144	L23 (Œ±1)	L	23	no dox	D	0.057071
1145	L23 (Œ±1)	L	23	KRASi	Y	-0.232594
1146	L23 (Œ±1)	L	23	T0	Q	-0.0473332
1147	L23 (Œ±1)	L	23	no dox	E	-0.0341354
1148	L23 (Œ±1)	L	23	KRASi	C	-0.335606
1149	L23 (Œ±1)	L	23	G12C(ON)i	E	-0.249673
1150	L23 (Œ±1)	L	23	DMSO	D	0.628773
1151	L23 (Œ±1)	L	23	KRASi	Y	-0.365651
1152	L23 (Œ±1)	L	23	no dox	Q	0.0443711
1153	L23 (Œ±1)	L	23	no dox	E	-0.0823714
1154	L23 (Œ±1)	L	23	T0	D	-0.226994
1155	L23 (Œ±1)	L	23	DMSO	S	0.200768
1156	L23 (Œ±1)	L	23	T0	R	0.0654269
1157	L23 (Œ±1)	L	23	G12C(ON)i	R	0.480612
1158	L23 (Œ±1)	L	23	no dox	Q	-0.0286165
1159	L23 (Œ±1)	L	23	DMSO	E	0.292922
1160	L23 (Œ±1)	L	23	T0	D	0.178504
1161	L23 (Œ±1)	L	23	DMSO	S	-0.210583
1162	L23 (Œ±1)	L	23	no dox	R	0.335175
1163	L23 (Œ±1)	L	23	G12C(ON)i	R	0.741555
1164	L23 (Œ±1)	L	23	no dox	Q	-0.0535295
1165	L23 (Œ±1)	L	23	DMSO	E	-0.186345
1166	L23 (Œ±1)	L	23	T0	D	0.0484896
1167	L23 (Œ±1)	L	23	G12C(ON)i	S	-0.370678
1168	L23 (Œ±1)	L	23	no dox	R	0.323803
1169	L23 (Œ±1)	L	23	G12C(ON)i	R	0.210474
1170	L23 (Œ±1)	L	23	DMSO	Q	0.247208
1171	L23 (Œ±1)	L	23	DMSO	E	0.418116
1172	L23 (Œ±1)	L	23	no dox	D	-0.014224
1173	L23 (Œ±1)	L	23	G12C(ON)i	S	0.408715
1174	L23 (Œ±1)	L	23	no dox	R	0.087893
1175	L23 (Œ±1)	L	23	KRASi	R	0.86427
1176	L23 (Œ±1)	L	23	DMSO	Q	-0.0648768
1177	L23 (Œ±1)	L	23	no dox	S	-0.15634
1178	L23 (Œ±1)	L	23	KRASi	Q	-0.233327
1179	L23 (Œ±1)	L	23	G12C(ON)i	S	0.276556
1180	L23 (Œ±1)	L	23	DMSO	R	-0.360193
1181	L23 (Œ±1)	L	23	KRASi	R	1.00391
1182	L23 (Œ±1)	L	23	DMSO	Q	0.207069
1183	L23 (Œ±1)	L	23	no dox	S	-0.426403
1184	L23 (Œ±1)	L	23	T0	R	0.350238
1185	L23 (Œ±1)	L	23	KRASi	S	0.612901
1186	L23 (Œ±1)	L	23	DMSO	R	-0.0757199
1187	L23 (Œ±1)	L	23	KRASi	R	1.05939
1188	L23 (Œ±1)	L	23	G12C(ON)i	Q	-0.0127204
1189	L23 (Œ±1)	L	23	DMSO	S	0.00788209
1190	L23 (Œ±1)	L	23	T0	R	-0.415665
1191	L23 (Œ±1)	L	23	KRASi	S	0.886707
1192	L23 (Œ±1)	L	23	DMSO	R	0.116351
1193	L23 (Œ±1)	L	23	T0	S	-0.0308378
1194	L23 (Œ±1)	L	23	G12C(ON)i	Q	0.134559
1195	L23 (Œ±1)	L	23	T0	S	-0.0386335
1196	L23 (Œ±1)	L	23	G12C(ON)i	Q	-0.462764
1197	L23 (Œ±1)	L	23	T0	S	0.0694713
1198	L23 (Œ±1)	L	23	no dox	S	0.090687
1199	L23 (Œ±1)	L	23	KRASi	Q	0.0603356
1200	L23 (Œ±1)	L	23	KRASi	Q	0.000755252
1201	V152 (Œ±5)	V	152	no dox	A	-0.181947
1202	V152 (Œ±5)	V	152	G12C(ON)i	A	0.188735
1203	V152 (Œ±5)	V	152	G12C(ON)i	A	0.747593
1204	V152 (Œ±5)	V	152	G12C(ON)i	G	0.0162542
1205	V152 (Œ±5)	V	152	no dox	A	-0.014104
1206	V152 (Œ±5)	V	152	G12C(ON)i	G	-0.213674
1207	V152 (Œ±5)	V	152	no dox	A	0.293002
1208	V152 (Œ±5)	V	152	T0	H	0.0723568
1209	V152 (Œ±5)	V	152	KRASi	A	0.560388
1210	V152 (Œ±5)	V	152	no dox	H	0.207526
1211	V152 (Œ±5)	V	152	T0	H	-0.193863
1212	V152 (Œ±5)	V	152	G12C(ON)i	G	-0.46289
1213	V152 (Œ±5)	V	152	DMSO	A	0.327239
1214	V152 (Œ±5)	V	152	KRASi	G	1.05239
1215	V152 (Œ±5)	V	152	KRASi	A	0.693941
1216	V152 (Œ±5)	V	152	no dox	H	0.00206792
1217	V152 (Œ±5)	V	152	T0	A	-0.100575
1218	V152 (Œ±5)	V	152	DMSO	G	-0.646847
1219	V152 (Œ±5)	V	152	DMSO	A	0.692054
1220	V152 (Œ±5)	V	152	KRASi	G	0.618736
1221	V152 (Œ±5)	V	152	KRASi	A	0.353736
1222	V152 (Œ±5)	V	152	no dox	H	0.19358
1223	V152 (Œ±5)	V	152	T0	A	0.0541008
1224	V152 (Œ±5)	V	152	DMSO	G	0.05549
1225	V152 (Œ±5)	V	152	DMSO	A	-0.186408
1226	V152 (Œ±5)	V	152	KRASi	G	0.748199
1227	V152 (Œ±5)	V	152	T0	C	-0.4544
1228	V152 (Œ±5)	V	152	DMSO	H	-0.232964
1229	V152 (Œ±5)	V	152	T0	A	0.0464745
1230	V152 (Œ±5)	V	152	DMSO	G	-0.0381534
1231	V152 (Œ±5)	V	152	G12C(ON)i	A	0.232639
1232	V152 (Œ±5)	V	152	T0	H	0.121506
1233	V152 (Œ±5)	V	152	T0	C	0.330531
1234	V152 (Œ±5)	V	152	DMSO	H	-0.284653
1235	V152 (Œ±5)	V	152	T0	G	-0.233222
1236	V152 (Œ±5)	V	152	KRASi	E	0.477805
1237	V152 (Œ±5)	V	152	no dox	P	-0.548663
1238	V152 (Œ±5)	V	152	no dox	F	0.174763
1239	V152 (Œ±5)	V	152	T0	C	0.123869
1240	V152 (Œ±5)	V	152	DMSO	H	-0.176739
1241	V152 (Œ±5)	V	152	no dox	G	0.151967
1242	V152 (Œ±5)	V	152	KRASi	E	0.520255
1243	V152 (Œ±5)	V	152	DMSO	P	0.163023
1244	V152 (Œ±5)	V	152	no dox	F	0.313581
1245	V152 (Œ±5)	V	152	no dox	C	-0.199447
1246	V152 (Œ±5)	V	152	G12C(ON)i	H	-0.0369596
1247	V152 (Œ±5)	V	152	no dox	G	-0.233069
1248	V152 (Œ±5)	V	152	KRASi	E	0.209474
1249	V152 (Œ±5)	V	152	DMSO	P	-1.02025
1250	V152 (Œ±5)	V	152	DMSO	F	0.243198
1251	V152 (Œ±5)	V	152	no dox	C	0.0576149
1252	V152 (Œ±5)	V	152	G12C(ON)i	H	0.15885
1253	V152 (Œ±5)	V	152	no dox	G	-0.0236111
1254	V152 (Œ±5)	V	152	T0	F	0.00900605
1255	V152 (Œ±5)	V	152	DMSO	P	-0.529483
1256	V152 (Œ±5)	V	152	DMSO	F	0.206839
1257	V152 (Œ±5)	V	152	no dox	C	-0.0842243
1258	V152 (Œ±5)	V	152	G12C(ON)i	H	-0.0637161
1259	V152 (Œ±5)	V	152	T0	P	-0.0439254
1260	V152 (Œ±5)	V	152	T0	F	0.175975
1261	V152 (Œ±5)	V	152	G12C(ON)i	P	-1.09438
1262	V152 (Œ±5)	V	152	DMSO	F	0.120169
1263	V152 (Œ±5)	V	152	DMSO	C	-0.38314
1264	V152 (Œ±5)	V	152	KRASi	H	0.352965
1265	V152 (Œ±5)	V	152	no dox	P	0.408139
1266	V152 (Œ±5)	V	152	T0	F	-0.184981
1267	V152 (Œ±5)	V	152	G12C(ON)i	P	-0.747192
1268	V152 (Œ±5)	V	152	G12C(ON)i	F	-0.0910345
1269	V152 (Œ±5)	V	152	DMSO	C	-0.245059
1270	V152 (Œ±5)	V	152	KRASi	H	0.963922
1271	V152 (Œ±5)	V	152	no dox	P	-0.392928
1272	V152 (Œ±5)	V	152	no dox	F	0.165998
1273	V152 (Œ±5)	V	152	G12C(ON)i	P	-0.315363
1274	V152 (Œ±5)	V	152	G12C(ON)i	F	0.61838
1275	V152 (Œ±5)	V	152	DMSO	C	-0.0331454
1276	V152 (Œ±5)	V	152	KRASi	H	0.648129
1277	V152 (Œ±5)	V	152	T0	D	-0.065897
1278	V152 (Œ±5)	V	152	DMSO	I	-0.0101675
1279	V152 (Œ±5)	V	152	KRASi	P	0.500737
1280	V152 (Œ±5)	V	152	G12C(ON)i	F	0.504121
1281	V152 (Œ±5)	V	152	G12C(ON)i	C	-0.321642
1282	V152 (Œ±5)	V	152	T0	I	-0.0259638
1283	V152 (Œ±5)	V	152	T0	D	0.0427322
1284	V152 (Œ±5)	V	152	DMSO	I	-0.94318
1285	V152 (Œ±5)	V	152	KRASi	P	0.979569
1286	V152 (Œ±5)	V	152	KRASi	F	0.935729
1287	V152 (Œ±5)	V	152	G12C(ON)i	C	-0.172657
1288	V152 (Œ±5)	V	152	T0	I	-0.133454
1289	V152 (Œ±5)	V	152	T0	D	0.0231647
1290	V152 (Œ±5)	V	152	DMSO	I	-0.337669
1291	V152 (Œ±5)	V	152	KRASi	P	0.81666
1292	V152 (Œ±5)	V	152	KRASi	F	0.921842
1293	V152 (Œ±5)	V	152	G12C(ON)i	C	0.383422
1294	V152 (Œ±5)	V	152	T0	I	0.159418
1295	V152 (Œ±5)	V	152	no dox	D	0.0109867
1296	V152 (Œ±5)	V	152	G12C(ON)i	I	0.158145
1297	V152 (Œ±5)	V	152	T0	Q	0.168307
1298	V152 (Œ±5)	V	152	KRASi	F	0.605569
1299	V152 (Œ±5)	V	152	KRASi	C	0.487716
1300	V152 (Œ±5)	V	152	no dox	I	0.102578
1301	V152 (Œ±5)	V	152	no dox	D	0.217912
1302	V152 (Œ±5)	V	152	G12C(ON)i	I	-0.563368
1303	V152 (Œ±5)	V	152	T0	Q	0.0683383
1304	V152 (Œ±5)	V	152	T0	G	0.302239
1305	V152 (Œ±5)	V	152	KRASi	C	0.547633
1306	V152 (Œ±5)	V	152	no dox	I	0.103465
1307	V152 (Œ±5)	V	152	no dox	D	0.00864534
1308	V152 (Œ±5)	V	152	G12C(ON)i	I	-0.114346
1309	V152 (Œ±5)	V	152	T0	Q	-0.236645
1310	V152 (Œ±5)	V	152	T0	G	-0.0690174
1311	V152 (Œ±5)	V	152	KRASi	C	0.128636
1312	V152 (Œ±5)	V	152	no dox	I	-0.0679199
1313	V152 (Œ±5)	V	152	DMSO	D	0.00963863
1314	V152 (Œ±5)	V	152	KRASi	I	0.795899
1315	V152 (Œ±5)	V	152	no dox	Q	-0.44117
1316	V152 (Œ±5)	V	152	KRASi	N	0.629107
1317	V152 (Œ±5)	V	152	no dox	V	0
1318	V152 (Œ±5)	V	152	KRASi	S	0.0505355
1319	V152 (Œ±5)	V	152	DMSO	D	0.501179
1320	V152 (Œ±5)	V	152	KRASi	I	0.243843
1321	V152 (Œ±5)	V	152	no dox	Q	-0.0434702
1322	V152 (Œ±5)	V	152	KRASi	N	0.761468
1323	V152 (Œ±5)	V	152	no dox	V	0
1324	V152 (Œ±5)	V	152	T0	T	0.127059
1325	V152 (Œ±5)	V	152	DMSO	D	-0.367293
1326	V152 (Œ±5)	V	152	KRASi	I	0.26334
1327	V152 (Œ±5)	V	152	no dox	Q	0.172057
1328	V152 (Œ±5)	V	152	T0	P	0.0181667
1329	V152 (Œ±5)	V	152	DMSO	V	0
1330	V152 (Œ±5)	V	152	T0	T	0.08762
1331	V152 (Œ±5)	V	152	G12C(ON)i	D	-0.00253554
1332	V152 (Œ±5)	V	152	T0	K	-0.237747
1333	V152 (Œ±5)	V	152	DMSO	Q	-0.624158
1334	V152 (Œ±5)	V	152	T0	P	0.0257587
1335	V152 (Œ±5)	V	152	DMSO	V	0
1336	V152 (Œ±5)	V	152	T0	T	-0.214679
1337	V152 (Œ±5)	V	152	G12C(ON)i	D	0.130536
1338	V152 (Œ±5)	V	152	T0	K	0.188011
1339	V152 (Œ±5)	V	152	DMSO	Q	0.0690499
1340	V152 (Œ±5)	V	152	KRASi	W	0.743263
1341	V152 (Œ±5)	V	152	DMSO	V	0
1342	V152 (Œ±5)	V	152	no dox	T	-0.110509
1343	V152 (Œ±5)	V	152	G12C(ON)i	D	-0.233472
1344	V152 (Œ±5)	V	152	T0	K	0.0497355
1345	V152 (Œ±5)	V	152	DMSO	Q	0.336551
1346	V152 (Œ±5)	V	152	KRASi	W	0.826541
1347	V152 (Œ±5)	V	152	G12C(ON)i	V	0
1348	V152 (Œ±5)	V	152	no dox	T	0.0194151
1349	V152 (Œ±5)	V	152	KRASi	D	1.00375
1350	V152 (Œ±5)	V	152	no dox	K	0.375329
1351	V152 (Œ±5)	V	152	G12C(ON)i	Q	-0.0113302
1352	V152 (Œ±5)	V	152	T0	Y	0.228872
1353	V152 (Œ±5)	V	152	G12C(ON)i	V	0
1354	V152 (Œ±5)	V	152	no dox	T	-0.0311855
1355	V152 (Œ±5)	V	152	KRASi	D	1.11137
1356	V152 (Œ±5)	V	152	no dox	K	-0.134044
1357	V152 (Œ±5)	V	152	G12C(ON)i	Q	0.416353
1358	V152 (Œ±5)	V	152	T0	Y	-0.0555106
1359	V152 (Œ±5)	V	152	G12C(ON)i	V	0
1360	V152 (Œ±5)	V	152	DMSO	T	-0.718348
1361	V152 (Œ±5)	V	152	KRASi	D	1.33285
1362	V152 (Œ±5)	V	152	no dox	K	0.645995
1363	V152 (Œ±5)	V	152	G12C(ON)i	Q	-0.607827
1364	V152 (Œ±5)	V	152	T0	Y	-0.173362
1365	V152 (Œ±5)	V	152	KRASi	V	0
1366	V152 (Œ±5)	V	152	DMSO	T	-0.625561
1367	V152 (Œ±5)	V	152	T0	E	0.0456651
1368	V152 (Œ±5)	V	152	DMSO	K	0.219909
1369	V152 (Œ±5)	V	152	KRASi	Q	1.22271
1370	V152 (Œ±5)	V	152	no dox	Y	-0.23589
1371	V152 (Œ±5)	V	152	KRASi	V	0
1372	V152 (Œ±5)	V	152	DMSO	T	-0.178173
1373	V152 (Œ±5)	V	152	T0	E	0.0133833
1374	V152 (Œ±5)	V	152	DMSO	K	-0.282015
1375	V152 (Œ±5)	V	152	KRASi	Q	1.11411
1376	V152 (Œ±5)	V	152	no dox	Y	-0.351561
1377	V152 (Œ±5)	V	152	KRASi	V	0
1378	V152 (Œ±5)	V	152	G12C(ON)i	T	-0.144241
1379	V152 (Œ±5)	V	152	T0	E	-0.0590484
1380	V152 (Œ±5)	V	152	DMSO	K	0.136611
1381	V152 (Œ±5)	V	152	KRASi	Q	1.5666
1382	V152 (Œ±5)	V	152	no dox	Y	0.084107
1383	V152 (Œ±5)	V	152	T0	W	-0.106773
1384	V152 (Œ±5)	V	152	G12C(ON)i	T	1.02623
1385	V152 (Œ±5)	V	152	no dox	E	-0.00351097
1386	V152 (Œ±5)	V	152	G12C(ON)i	K	0.0852818
1387	V152 (Œ±5)	V	152	T0	R	0.236697
1388	V152 (Œ±5)	V	152	DMSO	Y	-0.724306
1389	V152 (Œ±5)	V	152	T0	W	-0.067217
1390	V152 (Œ±5)	V	152	G12C(ON)i	T	-0.408325
1391	V152 (Œ±5)	V	152	no dox	E	0.235652
1392	V152 (Œ±5)	V	152	G12C(ON)i	K	0.133991
1393	V152 (Œ±5)	V	152	T0	R	-0.159025
1394	V152 (Œ±5)	V	152	DMSO	Y	-0.630607
1395	V152 (Œ±5)	V	152	T0	W	0.17399
1396	V152 (Œ±5)	V	152	KRASi	T	0.258257
1397	V152 (Œ±5)	V	152	no dox	E	0.000266567
1398	V152 (Œ±5)	V	152	G12C(ON)i	K	-0.361712
1399	V152 (Œ±5)	V	152	T0	R	-0.0776726
1400	V152 (Œ±5)	V	152	DMSO	Y	-0.330448
1401	V152 (Œ±5)	V	152	no dox	W	-0.0487092
1402	V152 (Œ±5)	V	152	KRASi	T	0.14264
1403	V152 (Œ±5)	V	152	DMSO	E	0.208617
1404	V152 (Œ±5)	V	152	KRASi	K	1.4052
1405	V152 (Œ±5)	V	152	no dox	R	-0.0366897
1406	V152 (Œ±5)	V	152	G12C(ON)i	Y	-0.523192
1407	V152 (Œ±5)	V	152	no dox	W	-0.23805
1408	V152 (Œ±5)	V	152	KRASi	T	0.107225
1409	V152 (Œ±5)	V	152	DMSO	E	-0.140516
1410	V152 (Œ±5)	V	152	KRASi	K	1.50183
1411	V152 (Œ±5)	V	152	no dox	R	-0.341559
1412	V152 (Œ±5)	V	152	G12C(ON)i	Y	0.00403001
1413	V152 (Œ±5)	V	152	no dox	W	-0.0740294
1414	V152 (Œ±5)	V	152	T0	V	0
1415	V152 (Œ±5)	V	152	DMSO	E	-0.130234
1416	V152 (Œ±5)	V	152	KRASi	K	1.10732
1417	V152 (Œ±5)	V	152	no dox	R	0.16073
1418	V152 (Œ±5)	V	152	G12C(ON)i	Y	-0.0966426
1419	V152 (Œ±5)	V	152	DMSO	W	-0.0196587
1420	V152 (Œ±5)	V	152	T0	V	0
1421	V152 (Œ±5)	V	152	G12C(ON)i	E	-0.200677
1422	V152 (Œ±5)	V	152	T0	L	-0.349255
1423	V152 (Œ±5)	V	152	DMSO	R	-0.0582614
1424	V152 (Œ±5)	V	152	KRASi	Y	0.592106
1425	V152 (Œ±5)	V	152	DMSO	W	-0.135404
1426	V152 (Œ±5)	V	152	T0	V	0
1427	V152 (Œ±5)	V	152	G12C(ON)i	E	-0.027474
1428	V152 (Œ±5)	V	152	T0	L	0.0657554
1429	V152 (Œ±5)	V	152	DMSO	R	0.0574502
1430	V152 (Œ±5)	V	152	KRASi	Y	0.68497
1431	V152 (Œ±5)	V	152	DMSO	W	-0.0821864
1432	V152 (Œ±5)	V	152	no dox	V	0
1433	V152 (Œ±5)	V	152	G12C(ON)i	E	0.320128
1434	V152 (Œ±5)	V	152	T0	L	0.283499
1435	V152 (Œ±5)	V	152	DMSO	R	-0.164517
1436	V152 (Œ±5)	V	152	KRASi	Y	0.417492
1437	V152 (Œ±5)	V	152	G12C(ON)i	W	-0.0846425
1438	V152 (Œ±5)	V	152	T0	M	-0.106262
1439	V152 (Œ±5)	V	152	DMSO	M	0.101799
1440	V152 (Œ±5)	V	152	no dox	L	0.0281351
1441	V152 (Œ±5)	V	152	G12C(ON)i	R	-0.0942588
1442	V152 (Œ±5)	V	152	G12C(ON)i	L	-0.340709
1443	V152 (Œ±5)	V	152	G12C(ON)i	W	-0.338089
1444	V152 (Œ±5)	V	152	T0	M	0.0387619
1445	V152 (Œ±5)	V	152	G12C(ON)i	M	0.353859
1446	V152 (Œ±5)	V	152	no dox	L	0.150671
1447	V152 (Œ±5)	V	152	G12C(ON)i	R	0.0876851
1448	V152 (Œ±5)	V	152	G12C(ON)i	L	0.600738
1449	V152 (Œ±5)	V	152	G12C(ON)i	W	0.127002
1450	V152 (Œ±5)	V	152	no dox	M	0.00884251
1451	V152 (Œ±5)	V	152	G12C(ON)i	M	0.511286
1452	V152 (Œ±5)	V	152	no dox	L	0.0403663
1453	V152 (Œ±5)	V	152	G12C(ON)i	R	-0.313312
1454	V152 (Œ±5)	V	152	KRASi	L	0.342676
1455	V152 (Œ±5)	V	152	KRASi	W	0.941195
1456	V152 (Œ±5)	V	152	no dox	M	-0.101007
1457	V152 (Œ±5)	V	152	G12C(ON)i	M	0.195903
1458	V152 (Œ±5)	V	152	DMSO	L	0.451839
1459	V152 (Œ±5)	V	152	KRASi	R	0.643533
1460	V152 (Œ±5)	V	152	KRASi	L	0.657811
1461	V152 (Œ±5)	V	152	no dox	S	0.267455
1462	V152 (Œ±5)	V	152	no dox	M	0.0347048
1463	V152 (Œ±5)	V	152	KRASi	M	0.211826
1464	V152 (Œ±5)	V	152	DMSO	L	-0.211383
1465	V152 (Œ±5)	V	152	KRASi	R	0.895955
1466	V152 (Œ±5)	V	152	KRASi	L	0.131045
1467	V152 (Œ±5)	V	152	no dox	S	0.291227
1468	V152 (Œ±5)	V	152	DMSO	M	-0.0405052
1469	V152 (Œ±5)	V	152	KRASi	M	0.556128
1470	V152 (Œ±5)	V	152	DMSO	L	-0.814148
1471	V152 (Œ±5)	V	152	KRASi	R	1.01736
1472	V152 (Œ±5)	V	152	T0	M	0.0674998
1473	V152 (Œ±5)	V	152	DMSO	S	-0.273623
1474	V152 (Œ±5)	V	152	DMSO	M	-0.0194136
1475	V152 (Œ±5)	V	152	KRASi	M	0.124689
1476	V152 (Œ±5)	V	152	G12C(ON)i	L	0.562516
1477	V152 (Œ±5)	V	152	T0	S	-0.18052
1478	V152 (Œ±5)	V	152	G12C(ON)i	S	0.0274404
1479	V152 (Œ±5)	V	152	DMSO	S	-0.46544
1480	V152 (Œ±5)	V	152	T0	N	0.211365
1481	V152 (Œ±5)	V	152	T0	N	0.0686784
1482	V152 (Œ±5)	V	152	no dox	S	-0.0845842
1483	V152 (Œ±5)	V	152	T0	S	-0.121673
1484	V152 (Œ±5)	V	152	G12C(ON)i	S	0.0808612
1485	V152 (Œ±5)	V	152	DMSO	S	0.0730389
1486	V152 (Œ±5)	V	152	no dox	N	0.197207
1487	V152 (Œ±5)	V	152	T0	N	-0.280044
1488	V152 (Œ±5)	V	152	G12C(ON)i	N	0.842723
1489	V152 (Œ±5)	V	152	T0	S	0.302193
1490	V152 (Œ±5)	V	152	G12C(ON)i	S	-0.496628
1491	V152 (Œ±5)	V	152	DMSO	N	0.337227
1492	V152 (Œ±5)	V	152	no dox	N	0.226641
1493	V152 (Œ±5)	V	152	DMSO	N	-0.414698
1494	V152 (Œ±5)	V	152	G12C(ON)i	N	-1.21568
1495	V152 (Œ±5)	V	152	DMSO	N	0.455015
1496	V152 (Œ±5)	V	152	KRASi	S	0.824533
1497	V152 (Œ±5)	V	152	G12C(ON)i	N	-0.542559
1498	V152 (Œ±5)	V	152	no dox	N	-0.146303
1499	V152 (Œ±5)	V	152	KRASi	N	0.820766
1500	V152 (Œ±5)	V	152	KRASi	S	0.766699
1	A155 (Œ±5)	A	155	T0	F	-0.136443
2	A155 (Œ±5)	A	155	T0	K	0.431999
3	A155 (Œ±5)	A	155	G12C(ON)i	K	-0.492959
4	A155 (Œ±5)	A	155	no dox	K	-0.0882193
5	A155 (Œ±5)	A	155	T0	F	0.0543105
6	A155 (Œ±5)	A	155	DMSO	K	0.73935
7	A155 (Œ±5)	A	155	no dox	K	0.189379
8	A155 (Œ±5)	A	155	DMSO	K	0.651952
9	A155 (Œ±5)	A	155	G12C(ON)i	K	-0.583375
10	A155 (Œ±5)	A	155	DMSO	K	1.26592
11	A155 (Œ±5)	A	155	no dox	F	-0.301938
12	A155 (Œ±5)	A	155	KRASi	F	1.01165
13	A155 (Œ±5)	A	155	no dox	K	0.101001
14	A155 (Œ±5)	A	155	KRASi	K	-0.313136
15	A155 (Œ±5)	A	155	G12C(ON)i	K	-0.433371
16	A155 (Œ±5)	A	155	DMSO	F	0.197924
17	A155 (Œ±5)	A	155	no dox	F	0.296983
18	A155 (Œ±5)	A	155	KRASi	F	0.669743
19	A155 (Œ±5)	A	155	G12C(ON)i	F	-0.345777
20	A155 (Œ±5)	A	155	KRASi	K	-0.254678
21	A155 (Œ±5)	A	155	KRASi	K	-0.0294477
22	A155 (Œ±5)	A	155	DMSO	F	-0.213083
23	A155 (Œ±5)	A	155	no dox	F	0.123096
24	A155 (Œ±5)	A	155	KRASi	F	0.663102
25	A155 (Œ±5)	A	155	no dox	M	0.184777
26	A155 (Œ±5)	A	155	T0	L	0.381901
27	A155 (Œ±5)	A	155	DMSO	L	-0.0970653
28	A155 (Œ±5)	A	155	DMSO	F	0.218718
29	A155 (Œ±5)	A	155	KRASi	L	1.06925
30	A155 (Œ±5)	A	155	T0	G	0.126795
31	A155 (Œ±5)	A	155	DMSO	M	-0.304686
32	A155 (Œ±5)	A	155	T0	L	-0.133681
33	A155 (Œ±5)	A	155	DMSO	L	0.00709457
34	A155 (Œ±5)	A	155	G12C(ON)i	F	-0.172768
35	A155 (Œ±5)	A	155	T0	M	-0.0441191
36	A155 (Œ±5)	A	155	T0	G	-0.333832
37	A155 (Œ±5)	A	155	DMSO	M	-0.499773
38	A155 (Œ±5)	A	155	T0	L	-0.24822
39	A155 (Œ±5)	A	155	G12C(ON)i	L	0.515981
40	A155 (Œ±5)	A	155	G12C(ON)i	F	0.096895
41	A155 (Œ±5)	A	155	T0	M	-0.0743884
42	A155 (Œ±5)	A	155	T0	G	0.207036
43	A155 (Œ±5)	A	155	DMSO	M	-0.405844
44	A155 (Œ±5)	A	155	no dox	L	0.00263551
45	A155 (Œ±5)	A	155	G12C(ON)i	L	0.723605
46	A155 (Œ±5)	A	155	T0	C	-0.206908
47	A155 (Œ±5)	A	155	T0	M	0.118507
48	A155 (Œ±5)	A	155	no dox	G	-0.194025
49	A155 (Œ±5)	A	155	G12C(ON)i	M	-0.310957
50	A155 (Œ±5)	A	155	no dox	L	0.0421889
51	A155 (Œ±5)	A	155	G12C(ON)i	L	0.282295
52	A155 (Œ±5)	A	155	no dox	C	-0.0244742
53	A155 (Œ±5)	A	155	no dox	M	-0.0190254
54	A155 (Œ±5)	A	155	no dox	G	-0.36329
55	A155 (Œ±5)	A	155	G12C(ON)i	M	-0.0632437
56	A155 (Œ±5)	A	155	no dox	L	0.00987271
57	A155 (Œ±5)	A	155	KRASi	L	1.08084
58	A155 (Œ±5)	A	155	no dox	C	0.377384
59	A155 (Œ±5)	A	155	no dox	M	0.157479
60	A155 (Œ±5)	A	155	no dox	G	0.250475
61	A155 (Œ±5)	A	155	G12C(ON)i	M	0.0112023
62	A155 (Œ±5)	A	155	DMSO	L	-0.478378
63	A155 (Œ±5)	A	155	KRASi	L	0.906629
64	A155 (Œ±5)	A	155	no dox	C	-0.15162
65	A155 (Œ±5)	A	155	T0	A	0
66	A155 (Œ±5)	A	155	DMSO	G	-0.0720639
67	A155 (Œ±5)	A	155	KRASi	M	0.195406
68	A155 (Œ±5)	A	155	no dox	T	-0.00123128
69	A155 (Œ±5)	A	155	G12C(ON)i	D	-0.437343
70	A155 (Œ±5)	A	155	DMSO	C	0.0653739
71	A155 (Œ±5)	A	155	T0	A	0
72	A155 (Œ±5)	A	155	DMSO	G	-0.184551
73	A155 (Œ±5)	A	155	KRASi	M	0.150987
74	A155 (Œ±5)	A	155	no dox	T	-0.00897386
75	A155 (Œ±5)	A	155	KRASi	D	-0.0541423
76	A155 (Œ±5)	A	155	DMSO	C	0.24702
77	A155 (Œ±5)	A	155	T0	A	0
78	A155 (Œ±5)	A	155	DMSO	G	0.0268263
79	A155 (Œ±5)	A	155	KRASi	M	0.185671
80	A155 (Œ±5)	A	155	no dox	T	-0.0841866
81	A155 (Œ±5)	A	155	KRASi	D	0.0975622
82	A155 (Œ±5)	A	155	DMSO	C	-0.243492
83	A155 (Œ±5)	A	155	no dox	A	0
84	A155 (Œ±5)	A	155	G12C(ON)i	G	-0.245217
85	A155 (Œ±5)	A	155	T0	N	-0.0306625
86	A155 (Œ±5)	A	155	DMSO	T	-0.240711
87	A155 (Œ±5)	A	155	KRASi	D	-0.0118068
88	A155 (Œ±5)	A	155	G12C(ON)i	C	0.123552
89	A155 (Œ±5)	A	155	no dox	A	0
90	A155 (Œ±5)	A	155	G12C(ON)i	G	0.265106
91	A155 (Œ±5)	A	155	T0	N	0.052465
92	A155 (Œ±5)	A	155	DMSO	T	-0.301488
93	A155 (Œ±5)	A	155	T0	E	-0.282242
94	A155 (Œ±5)	A	155	G12C(ON)i	C	0.358792
95	A155 (Œ±5)	A	155	no dox	A	0
96	A155 (Œ±5)	A	155	G12C(ON)i	G	-0.353082
97	A155 (Œ±5)	A	155	T0	N	-0.0218025
98	A155 (Œ±5)	A	155	DMSO	T	0.220821
99	A155 (Œ±5)	A	155	T0	E	0.115581
100	A155 (Œ±5)	A	155	G12C(ON)i	C	-0.0847779
101	A155 (Œ±5)	A	155	DMSO	A	0
102	A155 (Œ±5)	A	155	KRASi	G	0.324104
103	A155 (Œ±5)	A	155	no dox	N	-0.107045
104	A155 (Œ±5)	A	155	G12C(ON)i	T	-0.151613
105	A155 (Œ±5)	A	155	T0	E	0.166661
106	A155 (Œ±5)	A	155	KRASi	C	0.280721
107	A155 (Œ±5)	A	155	DMSO	A	0
108	A155 (Œ±5)	A	155	KRASi	G	-0.225135
109	A155 (Œ±5)	A	155	no dox	N	-0.159234
110	A155 (Œ±5)	A	155	G12C(ON)i	T	0.444696
111	A155 (Œ±5)	A	155	no dox	E	-0.0849446
112	A155 (Œ±5)	A	155	KRASi	C	0.0733879
113	A155 (Œ±5)	A	155	DMSO	A	0
114	A155 (Œ±5)	A	155	KRASi	G	0.16871
115	A155 (Œ±5)	A	155	no dox	N	-0.0488565
116	A155 (Œ±5)	A	155	G12C(ON)i	T	-0.10635
117	A155 (Œ±5)	A	155	no dox	E	0.189909
118	A155 (Œ±5)	A	155	KRASi	C	-0.0243055
119	A155 (Œ±5)	A	155	G12C(ON)i	A	0
120	A155 (Œ±5)	A	155	T0	H	-0.0824888
121	A155 (Œ±5)	A	155	DMSO	N	-0.0501655
122	A155 (Œ±5)	A	155	KRASi	T	-0.106545
123	A155 (Œ±5)	A	155	no dox	E	0.315873
124	A155 (Œ±5)	A	155	T0	D	-0.00361114
125	A155 (Œ±5)	A	155	G12C(ON)i	A	0
126	A155 (Œ±5)	A	155	T0	H	-0.12261
127	A155 (Œ±5)	A	155	DMSO	N	0.0972354
128	A155 (Œ±5)	A	155	KRASi	T	0.00845997
129	A155 (Œ±5)	A	155	DMSO	E	-0.0299412
130	A155 (Œ±5)	A	155	T0	D	-0.0628106
131	A155 (Œ±5)	A	155	G12C(ON)i	A	0
132	A155 (Œ±5)	A	155	T0	H	0.205099
133	A155 (Œ±5)	A	155	DMSO	N	-0.560981
134	A155 (Œ±5)	A	155	KRASi	T	0.0852225
135	A155 (Œ±5)	A	155	DMSO	E	0.309976
136	A155 (Œ±5)	A	155	T0	D	0.0664218
137	A155 (Œ±5)	A	155	KRASi	A	0
138	A155 (Œ±5)	A	155	no dox	H	-0.0847827
139	A155 (Œ±5)	A	155	G12C(ON)i	N	0.385091
140	A155 (Œ±5)	A	155	T0	V	0.139138
141	A155 (Œ±5)	A	155	DMSO	E	0.424955
142	A155 (Œ±5)	A	155	no dox	D	-0.113413
143	A155 (Œ±5)	A	155	KRASi	A	0
144	A155 (Œ±5)	A	155	no dox	H	-0.0388226
145	A155 (Œ±5)	A	155	G12C(ON)i	N	-0.615419
146	A155 (Œ±5)	A	155	T0	V	-0.229129
147	A155 (Œ±5)	A	155	G12C(ON)i	E	-0.509671
148	A155 (Œ±5)	A	155	no dox	D	-0.370365
149	A155 (Œ±5)	A	155	KRASi	A	0
150	A155 (Œ±5)	A	155	no dox	H	0.06873
151	A155 (Œ±5)	A	155	G12C(ON)i	N	-0.827286
152	A155 (Œ±5)	A	155	T0	V	0.0899903
153	A155 (Œ±5)	A	155	G12C(ON)i	E	0.530319
154	A155 (Œ±5)	A	155	no dox	D	0.280599
155	A155 (Œ±5)	A	155	T0	C	0.180332
156	A155 (Œ±5)	A	155	DMSO	H	-0.105648
157	A155 (Œ±5)	A	155	KRASi	N	0.270392
158	A155 (Œ±5)	A	155	no dox	V	-0.762106
159	A155 (Œ±5)	A	155	G12C(ON)i	E	0.316033
160	A155 (Œ±5)	A	155	DMSO	D	0.593638
161	A155 (Œ±5)	A	155	T0	C	0.0265761
162	A155 (Œ±5)	A	155	DMSO	H	0.5737
163	A155 (Œ±5)	A	155	KRASi	N	-0.0439312
164	A155 (Œ±5)	A	155	no dox	V	0.381596
165	A155 (Œ±5)	A	155	KRASi	E	0.700851
166	A155 (Œ±5)	A	155	DMSO	D	0.319341
167	A155 (Œ±5)	A	155	KRASi	I	0.227433
168	A155 (Œ±5)	A	155	DMSO	H	-0.0486236
169	A155 (Œ±5)	A	155	KRASi	N	-0.275827
170	A155 (Œ±5)	A	155	no dox	V	-0.227139
171	A155 (Œ±5)	A	155	KRASi	E	1.03466
172	A155 (Œ±5)	A	155	DMSO	D	0.35383
173	A155 (Œ±5)	A	155	KRASi	I	0.235311
174	A155 (Œ±5)	A	155	G12C(ON)i	H	0.549161
175	A155 (Œ±5)	A	155	T0	P	0.257379
176	A155 (Œ±5)	A	155	DMSO	V	0.140926
177	A155 (Œ±5)	A	155	KRASi	E	0.768739
178	A155 (Œ±5)	A	155	G12C(ON)i	D	-0.374013
179	A155 (Œ±5)	A	155	T0	K	-0.204186
180	A155 (Œ±5)	A	155	G12C(ON)i	H	-0.649247
181	A155 (Œ±5)	A	155	T0	P	0.172802
182	A155 (Œ±5)	A	155	DMSO	V	-0.852567
183	A155 (Œ±5)	A	155	T0	F	0.0821321
184	A155 (Œ±5)	A	155	G12C(ON)i	D	-0.151137
185	A155 (Œ±5)	A	155	T0	K	-0.227813
186	A155 (Œ±5)	A	155	G12C(ON)i	H	0.40027
187	A155 (Œ±5)	A	155	T0	P	-0.430181
188	A155 (Œ±5)	A	155	DMSO	V	-0.937622
189	A155 (Œ±5)	A	155	G12C(ON)i	P	0.116958
190	A155 (Œ±5)	A	155	T0	W	-0.200174
191	A155 (Œ±5)	A	155	KRASi	R	-0.562119
192	A155 (Œ±5)	A	155	KRASi	H	0.816691
193	A155 (Œ±5)	A	155	no dox	P	0.148662
194	A155 (Œ±5)	A	155	G12C(ON)i	V	0.169451
195	A155 (Œ±5)	A	155	G12C(ON)i	P	0.424605
196	A155 (Œ±5)	A	155	T0	W	0.227241
197	A155 (Œ±5)	A	155	KRASi	R	-0.50177
198	A155 (Œ±5)	A	155	KRASi	H	1.04707
199	A155 (Œ±5)	A	155	no dox	P	0.00343384
200	A155 (Œ±5)	A	155	G12C(ON)i	V	-1.04122
201	A155 (Œ±5)	A	155	G12C(ON)i	P	0.647791
202	A155 (Œ±5)	A	155	T0	W	-0.0270666
203	A155 (Œ±5)	A	155	T0	S	-0.187688
204	A155 (Œ±5)	A	155	KRASi	H	0.607197
205	A155 (Œ±5)	A	155	no dox	P	-0.665981
206	A155 (Œ±5)	A	155	G12C(ON)i	V	0.353676
207	A155 (Œ±5)	A	155	KRASi	P	1.48641
208	A155 (Œ±5)	A	155	no dox	W	-0.217047
209	A155 (Œ±5)	A	155	T0	S	-0.109369
210	A155 (Œ±5)	A	155	T0	I	0.123357
211	A155 (Œ±5)	A	155	DMSO	P	-0.36119
212	A155 (Œ±5)	A	155	KRASi	V	0.239465
213	A155 (Œ±5)	A	155	KRASi	P	1.12762
214	A155 (Œ±5)	A	155	no dox	W	-0.228252
215	A155 (Œ±5)	A	155	T0	S	0.297057
216	A155 (Œ±5)	A	155	T0	I	0.0573026
217	A155 (Œ±5)	A	155	DMSO	P	0.0363757
218	A155 (Œ±5)	A	155	KRASi	V	0.184908
219	A155 (Œ±5)	A	155	KRASi	P	1.57793
220	A155 (Œ±5)	A	155	no dox	W	-0.00467619
221	A155 (Œ±5)	A	155	no dox	S	0.337536
222	A155 (Œ±5)	A	155	T0	I	-0.18066
223	A155 (Œ±5)	A	155	DMSO	P	0.4082
224	A155 (Œ±5)	A	155	KRASi	V	-0.106237
225	A155 (Œ±5)	A	155	T0	Q	-0.188504
226	A155 (Œ±5)	A	155	DMSO	W	0.222809
227	A155 (Œ±5)	A	155	no dox	S	0.00915775
228	A155 (Œ±5)	A	155	no dox	I	0.216558
229	A155 (Œ±5)	A	155	G12C(ON)i	S	-0.214328
230	A155 (Œ±5)	A	155	G12C(ON)i	I	-0.569565
231	A155 (Œ±5)	A	155	T0	Q	0.181299
232	A155 (Œ±5)	A	155	DMSO	W	0.154586
233	A155 (Œ±5)	A	155	no dox	S	0.0475988
234	A155 (Œ±5)	A	155	no dox	I	0.0163753
235	A155 (Œ±5)	A	155	KRASi	S	-0.065406
236	A155 (Œ±5)	A	155	G12C(ON)i	I	0.133829
237	A155 (Œ±5)	A	155	T0	Q	0.00720536
238	A155 (Œ±5)	A	155	DMSO	W	0.227507
239	A155 (Œ±5)	A	155	DMSO	S	-0.39824
240	A155 (Œ±5)	A	155	no dox	I	0.299559
241	A155 (Œ±5)	A	155	KRASi	S	0.311217
242	A155 (Œ±5)	A	155	KRASi	I	0.174318
243	A155 (Œ±5)	A	155	no dox	Q	-0.0627152
244	A155 (Œ±5)	A	155	G12C(ON)i	W	-0.396167
245	A155 (Œ±5)	A	155	DMSO	S	0.201614
246	A155 (Œ±5)	A	155	DMSO	I	-0.730405
247	A155 (Œ±5)	A	155	KRASi	S	0.0788616
248	A155 (Œ±5)	A	155	G12C(ON)i	R	-0.685586
249	A155 (Œ±5)	A	155	no dox	Q	0.333098
250	A155 (Œ±5)	A	155	G12C(ON)i	W	0.828839
251	A155 (Œ±5)	A	155	DMSO	S	-0.0969318
252	A155 (Œ±5)	A	155	DMSO	I	-0.772797
253	A155 (Œ±5)	A	155	T0	T	-0.112229
254	A155 (Œ±5)	A	155	G12C(ON)i	R	-0.770021
255	A155 (Œ±5)	A	155	no dox	Q	0.369256
256	A155 (Œ±5)	A	155	G12C(ON)i	W	-0.106264
257	A155 (Œ±5)	A	155	G12C(ON)i	S	-0.110478
258	A155 (Œ±5)	A	155	DMSO	I	-0.0207082
259	A155 (Œ±5)	A	155	T0	T	0.0221273
260	A155 (Œ±5)	A	155	G12C(ON)i	R	-0.268444
261	A155 (Œ±5)	A	155	DMSO	Q	0.0146657
262	A155 (Œ±5)	A	155	KRASi	W	0.506187
263	A155 (Œ±5)	A	155	G12C(ON)i	S	0.0154147
264	A155 (Œ±5)	A	155	G12C(ON)i	I	-0.0203692
265	A155 (Œ±5)	A	155	T0	T	0.0901022
266	A155 (Œ±5)	A	155	KRASi	R	-0.506726
267	A155 (Œ±5)	A	155	DMSO	Q	0.0345381
268	A155 (Œ±5)	A	155	KRASi	W	0.399871
269	A155 (Œ±5)	A	155	KRASi	Q	0.819516
270	A155 (Œ±5)	A	155	no dox	Y	0.580541
271	A155 (Œ±5)	A	155	DMSO	R	0.5221
272	A155 (Œ±5)	A	155	KRASi	Y	0.328924
273	A155 (Œ±5)	A	155	DMSO	Q	-0.218776
274	A155 (Œ±5)	A	155	KRASi	W	0.64624
275	A155 (Œ±5)	A	155	T0	R	-0.0461119
276	A155 (Œ±5)	A	155	DMSO	Y	0.584315
277	A155 (Œ±5)	A	155	DMSO	R	0.822335
278	A155 (Œ±5)	A	155	KRASi	Y	-0.104669
279	A155 (Œ±5)	A	155	G12C(ON)i	Q	0.492085
280	A155 (Œ±5)	A	155	T0	Y	-0.0672236
281	A155 (Œ±5)	A	155	T0	R	-0.056752
282	A155 (Œ±5)	A	155	DMSO	Y	0.538764
283	A155 (Œ±5)	A	155	DMSO	R	0.992765
284	A155 (Œ±5)	A	155	KRASi	Y	0.137352
285	A155 (Œ±5)	A	155	G12C(ON)i	Q	0.801125
286	A155 (Œ±5)	A	155	T0	Y	-0.0403165
287	A155 (Œ±5)	A	155	T0	R	0.102864
288	A155 (Œ±5)	A	155	DMSO	Y	0.556567
289	A155 (Œ±5)	A	155	no dox	R	-0.0831627
290	A155 (Œ±5)	A	155	KRASi	Q	0.894124
291	A155 (Œ±5)	A	155	G12C(ON)i	Q	0.501872
292	A155 (Œ±5)	A	155	T0	Y	0.10754
293	A155 (Œ±5)	A	155	KRASi	Q	1.26968
294	A155 (Œ±5)	A	155	G12C(ON)i	Y	-0.811717
295	A155 (Œ±5)	A	155	no dox	R	0.0720564
296	A155 (Œ±5)	A	155	G12C(ON)i	Y	0.250794
297	A155 (Œ±5)	A	155	no dox	R	0.0249155
298	A155 (Œ±5)	A	155	no dox	Y	0.154186
299	A155 (Œ±5)	A	155	no dox	Y	0.173022
300	A155 (Œ±5)	A	155	G12C(ON)i	Y	-0.421064
601	F156 (Œ±5)	F	156	T0	H	-0.184537
602	F156 (Œ±5)	F	156	T0	H	0.16104
603	F156 (Œ±5)	F	156	G12C(ON)i	F	0
604	F156 (Œ±5)	F	156	KRASi	F	0
605	F156 (Œ±5)	F	156	no dox	H	-0.519949
606	F156 (Œ±5)	F	156	KRASi	F	0
607	F156 (Œ±5)	F	156	no dox	H	-0.33794
608	F156 (Œ±5)	F	156	KRASi	F	0
609	F156 (Œ±5)	F	156	DMSO	G	-0.408448
610	F156 (Œ±5)	F	156	T0	F	0
611	F156 (Œ±5)	F	156	KRASi	G	0.197457
612	F156 (Œ±5)	F	156	DMSO	F	0
613	F156 (Œ±5)	F	156	no dox	H	-1.05764
614	F156 (Œ±5)	F	156	T0	G	0.149617
615	F156 (Œ±5)	F	156	DMSO	G	0.132671
616	F156 (Œ±5)	F	156	T0	F	0
617	F156 (Œ±5)	F	156	KRASi	G	0.561086
618	F156 (Œ±5)	F	156	G12C(ON)i	F	0
619	F156 (Œ±5)	F	156	DMSO	H	-0.747471
620	F156 (Œ±5)	F	156	T0	G	-0.435379
621	F156 (Œ±5)	F	156	DMSO	G	-0.286438
622	F156 (Œ±5)	F	156	no dox	F	0
623	F156 (Œ±5)	F	156	T0	H	0.023497
624	F156 (Œ±5)	F	156	G12C(ON)i	F	0
625	F156 (Œ±5)	F	156	DMSO	H	-0.152559
626	F156 (Œ±5)	F	156	T0	G	0.285762
627	F156 (Œ±5)	F	156	G12C(ON)i	G	-0.873891
628	F156 (Œ±5)	F	156	no dox	F	0
629	F156 (Œ±5)	F	156	G12C(ON)i	V	0.281177
630	F156 (Œ±5)	F	156	DMSO	T	-0.559537
631	F156 (Œ±5)	F	156	DMSO	H	-0.933246
632	F156 (Œ±5)	F	156	no dox	G	-0.2302
633	F156 (Œ±5)	F	156	G12C(ON)i	G	-1.1374
634	F156 (Œ±5)	F	156	no dox	F	0
635	F156 (Œ±5)	F	156	KRASi	V	0.383092
636	F156 (Œ±5)	F	156	DMSO	T	0.194681
637	F156 (Œ±5)	F	156	G12C(ON)i	H	-0.642768
638	F156 (Œ±5)	F	156	no dox	G	-0.422139
639	F156 (Œ±5)	F	156	G12C(ON)i	G	-0.596014
640	F156 (Œ±5)	F	156	DMSO	F	0
641	F156 (Œ±5)	F	156	KRASi	V	0.438212
642	F156 (Œ±5)	F	156	DMSO	T	-0.0336545
643	F156 (Œ±5)	F	156	G12C(ON)i	H	0.72271
644	F156 (Œ±5)	F	156	no dox	G	-0.172464
645	F156 (Œ±5)	F	156	KRASi	G	-0.0192494
646	F156 (Œ±5)	F	156	DMSO	F	0
647	F156 (Œ±5)	F	156	KRASi	V	0.62113
648	F156 (Œ±5)	F	156	G12C(ON)i	T	0.231384
649	F156 (Œ±5)	F	156	G12C(ON)i	H	-0.178283
650	F156 (Œ±5)	F	156	T0	A	0.167756
651	F156 (Œ±5)	F	156	DMSO	V	-0.99783
652	F156 (Œ±5)	F	156	no dox	T	-0.106327
653	F156 (Œ±5)	F	156	T0	W	0.0323426
654	F156 (Œ±5)	F	156	G12C(ON)i	T	-0.571111
655	F156 (Œ±5)	F	156	KRASi	H	1.10179
656	F156 (Œ±5)	F	156	T0	A	-0.0726875
657	F156 (Œ±5)	F	156	G12C(ON)i	V	-0.381545
658	F156 (Œ±5)	F	156	no dox	T	-0.0905349
659	F156 (Œ±5)	F	156	T0	W	0.386384
660	F156 (Œ±5)	F	156	G12C(ON)i	T	-0.350184
661	F156 (Œ±5)	F	156	KRASi	H	1.33155
662	F156 (Œ±5)	F	156	T0	A	-0.0950682
663	F156 (Œ±5)	F	156	G12C(ON)i	V	0.863826
664	F156 (Œ±5)	F	156	no dox	T	0.0733361
665	F156 (Œ±5)	F	156	T0	W	-0.418727
666	F156 (Œ±5)	F	156	KRASi	T	1.0456
667	F156 (Œ±5)	F	156	KRASi	H	1.03164
668	F156 (Œ±5)	F	156	no dox	A	-0.392696
669	F156 (Œ±5)	F	156	DMSO	I	-0.16027
670	F156 (Œ±5)	F	156	G12C(ON)i	A	0.924531
671	F156 (Œ±5)	F	156	no dox	W	0.396508
672	F156 (Œ±5)	F	156	KRASi	T	1.13565
673	F156 (Œ±5)	F	156	T0	I	0.148093
674	F156 (Œ±5)	F	156	no dox	A	0.0641217
675	F156 (Œ±5)	F	156	DMSO	I	-0.230945
676	F156 (Œ±5)	F	156	G12C(ON)i	A	-0.537241
677	F156 (Œ±5)	F	156	no dox	W	0.484796
678	F156 (Œ±5)	F	156	KRASi	T	0.940208
679	F156 (Œ±5)	F	156	T0	I	0.0145583
680	F156 (Œ±5)	F	156	no dox	A	0.0855378
681	F156 (Œ±5)	F	156	DMSO	I	0.162839
682	F156 (Œ±5)	F	156	KRASi	A	0.559723
683	F156 (Œ±5)	F	156	no dox	W	0.551449
684	F156 (Œ±5)	F	156	T0	V	-0.1173
685	F156 (Œ±5)	F	156	T0	I	-0.162652
686	F156 (Œ±5)	F	156	DMSO	A	-0.668294
687	F156 (Œ±5)	F	156	G12C(ON)i	I	-0.0984596
688	F156 (Œ±5)	F	156	KRASi	A	0.143571
689	F156 (Œ±5)	F	156	DMSO	W	0.286058
690	F156 (Œ±5)	F	156	T0	V	-0.0972323
691	F156 (Œ±5)	F	156	no dox	I	-0.0762686
692	F156 (Œ±5)	F	156	DMSO	A	-0.145748
693	F156 (Œ±5)	F	156	G12C(ON)i	I	-0.346043
694	F156 (Œ±5)	F	156	KRASi	A	-0.131253
695	F156 (Œ±5)	F	156	DMSO	W	0.0912055
696	F156 (Œ±5)	F	156	T0	V	0.214532
697	F156 (Œ±5)	F	156	no dox	I	-0.426501
698	F156 (Œ±5)	F	156	DMSO	A	-0.0863674
699	F156 (Œ±5)	F	156	G12C(ON)i	I	-0.0331798
700	F156 (Œ±5)	F	156	T0	C	0.255081
701	F156 (Œ±5)	F	156	DMSO	W	0.343066
702	F156 (Œ±5)	F	156	no dox	V	-0.535411
703	F156 (Œ±5)	F	156	no dox	I	-0.210378
704	F156 (Œ±5)	F	156	G12C(ON)i	A	0.510026
705	F156 (Œ±5)	F	156	KRASi	I	0.0873793
706	F156 (Œ±5)	F	156	T0	C	-0.0834754
707	F156 (Œ±5)	F	156	G12C(ON)i	W	-0.518787
708	F156 (Œ±5)	F	156	no dox	V	0.194804
709	F156 (Œ±5)	F	156	KRASi	E	0.795611
710	F156 (Œ±5)	F	156	no dox	L	0.786927
711	F156 (Œ±5)	F	156	KRASi	I	0.648499
712	F156 (Œ±5)	F	156	T0	C	-0.171605
713	F156 (Œ±5)	F	156	G12C(ON)i	W	0.863073
714	F156 (Œ±5)	F	156	no dox	V	-0.0855101
715	F156 (Œ±5)	F	156	KRASi	E	0.650442
716	F156 (Œ±5)	F	156	no dox	L	0.465516
717	F156 (Œ±5)	F	156	KRASi	I	0.127113
718	F156 (Œ±5)	F	156	no dox	C	0.340471
719	F156 (Œ±5)	F	156	G12C(ON)i	W	0.263694
720	F156 (Œ±5)	F	156	DMSO	V	-0.23218
721	F156 (Œ±5)	F	156	KRASi	E	0.0684276
722	F156 (Œ±5)	F	156	no dox	L	0.615989
723	F156 (Œ±5)	F	156	T0	K	0.202315
724	F156 (Œ±5)	F	156	no dox	C	0.0944643
725	F156 (Œ±5)	F	156	KRASi	W	0.523407
726	F156 (Œ±5)	F	156	DMSO	V	0.111775
727	F156 (Œ±5)	F	156	T0	F	0
728	F156 (Œ±5)	F	156	DMSO	L	0.0661297
729	F156 (Œ±5)	F	156	T0	K	-0.490779
730	F156 (Œ±5)	F	156	no dox	C	-0.0145607
731	F156 (Œ±5)	F	156	KRASi	W	0.490043
732	F156 (Œ±5)	F	156	T0	P	-0.175845
733	F156 (Œ±5)	F	156	KRASi	M	0.1699
734	F156 (Œ±5)	F	156	DMSO	L	0.425627
735	F156 (Œ±5)	F	156	T0	K	0.288464
736	F156 (Œ±5)	F	156	DMSO	C	-0.966702
737	F156 (Œ±5)	F	156	KRASi	W	0.35967
738	F156 (Œ±5)	F	156	no dox	P	-0.465581
739	F156 (Œ±5)	F	156	KRASi	M	0.609291
740	F156 (Œ±5)	F	156	DMSO	L	0.719384
741	F156 (Œ±5)	F	156	no dox	K	-0.203541
742	F156 (Œ±5)	F	156	DMSO	C	-0.795622
743	F156 (Œ±5)	F	156	T0	Y	-0.200532
744	F156 (Œ±5)	F	156	no dox	P	-0.462757
745	F156 (Œ±5)	F	156	KRASi	M	-0.031233
746	F156 (Œ±5)	F	156	G12C(ON)i	L	0.983733
747	F156 (Œ±5)	F	156	no dox	K	-0.628423
748	F156 (Œ±5)	F	156	DMSO	C	-0.0518879
749	F156 (Œ±5)	F	156	T0	Y	-0.0223195
750	F156 (Œ±5)	F	156	no dox	P	-0.173465
751	F156 (Œ±5)	F	156	T0	N	0.168845
752	F156 (Œ±5)	F	156	G12C(ON)i	L	0.685306
753	F156 (Œ±5)	F	156	no dox	K	-0.182971
754	F156 (Œ±5)	F	156	G12C(ON)i	C	-0.398529
755	F156 (Œ±5)	F	156	T0	Y	0.222852
756	F156 (Œ±5)	F	156	DMSO	P	-0.71179
757	F156 (Œ±5)	F	156	T0	N	-0.0282611
758	F156 (Œ±5)	F	156	G12C(ON)i	L	-0.352868
759	F156 (Œ±5)	F	156	DMSO	K	0.714508
760	F156 (Œ±5)	F	156	G12C(ON)i	C	0.63384
761	F156 (Œ±5)	F	156	no dox	Y	0.379895
762	F156 (Œ±5)	F	156	DMSO	P	-0.4233
763	F156 (Œ±5)	F	156	T0	N	-0.140584
764	F156 (Œ±5)	F	156	KRASi	L	1.16078
765	F156 (Œ±5)	F	156	DMSO	K	0.279082
766	F156 (Œ±5)	F	156	G12C(ON)i	C	-0.386477
767	F156 (Œ±5)	F	156	no dox	Y	-0.398124
768	F156 (Œ±5)	F	156	DMSO	P	-0.011367
769	F156 (Œ±5)	F	156	no dox	N	-0.25024
770	F156 (Œ±5)	F	156	KRASi	L	1.4765
771	F156 (Œ±5)	F	156	DMSO	K	-0.0956136
772	F156 (Œ±5)	F	156	KRASi	C	0.593457
773	F156 (Œ±5)	F	156	no dox	Y	0.0670885
774	F156 (Œ±5)	F	156	G12C(ON)i	P	1.14826
775	F156 (Œ±5)	F	156	no dox	N	-0.46538
776	F156 (Œ±5)	F	156	KRASi	L	1.01393
777	F156 (Œ±5)	F	156	G12C(ON)i	K	-0.220461
778	F156 (Œ±5)	F	156	KRASi	C	0.400408
779	F156 (Œ±5)	F	156	DMSO	Y	-0.451679
780	F156 (Œ±5)	F	156	G12C(ON)i	P	-0.22311
781	F156 (Œ±5)	F	156	no dox	N	-0.298581
782	F156 (Œ±5)	F	156	T0	M	-0.012163
783	F156 (Œ±5)	F	156	G12C(ON)i	K	0.26133
784	F156 (Œ±5)	F	156	KRASi	C	0.900601
785	F156 (Œ±5)	F	156	DMSO	Y	0.0951232
786	F156 (Œ±5)	F	156	G12C(ON)i	P	-0.432044
787	F156 (Œ±5)	F	156	DMSO	N	-0.458364
788	F156 (Œ±5)	F	156	T0	M	-0.0833433
789	F156 (Œ±5)	F	156	G12C(ON)i	K	0.596195
790	F156 (Œ±5)	F	156	T0	D	-0.328341
791	F156 (Œ±5)	F	156	DMSO	Y	0.0800351
792	F156 (Œ±5)	F	156	KRASi	P	0.768435
793	F156 (Œ±5)	F	156	DMSO	N	-0.0388135
794	F156 (Œ±5)	F	156	T0	M	0.0955063
795	F156 (Œ±5)	F	156	KRASi	K	0.290028
796	F156 (Œ±5)	F	156	T0	D	-0.105097
797	F156 (Œ±5)	F	156	G12C(ON)i	Y	0.140588
798	F156 (Œ±5)	F	156	KRASi	P	0.812323
799	F156 (Œ±5)	F	156	DMSO	N	-0.404646
800	F156 (Œ±5)	F	156	no dox	M	-0.14531
801	F156 (Œ±5)	F	156	KRASi	K	0.495132
802	F156 (Œ±5)	F	156	T0	D	0.433438
803	F156 (Œ±5)	F	156	G12C(ON)i	Y	-0.298872
804	F156 (Œ±5)	F	156	KRASi	P	0.865417
805	F156 (Œ±5)	F	156	G12C(ON)i	N	-0.494484
806	F156 (Œ±5)	F	156	no dox	M	-0.159802
807	F156 (Œ±5)	F	156	KRASi	K	0.595815
808	F156 (Œ±5)	F	156	no dox	D	0.273747
809	F156 (Œ±5)	F	156	G12C(ON)i	Y	0.0383776
810	F156 (Œ±5)	F	156	T0	Q	-0.0520171
811	F156 (Œ±5)	F	156	G12C(ON)i	N	0.00247095
812	F156 (Œ±5)	F	156	no dox	M	-0.2965
813	F156 (Œ±5)	F	156	T0	L	0.0528856
814	F156 (Œ±5)	F	156	no dox	D	0.303951
815	F156 (Œ±5)	F	156	KRASi	Y	-0.0442161
816	F156 (Œ±5)	F	156	T0	Q	0.159737
817	F156 (Œ±5)	F	156	G12C(ON)i	N	-0.501238
818	F156 (Œ±5)	F	156	DMSO	M	-0.704633
819	F156 (Œ±5)	F	156	T0	L	-0.348792
820	F156 (Œ±5)	F	156	no dox	D	0.313225
821	F156 (Œ±5)	F	156	KRASi	Y	0.029098
822	F156 (Œ±5)	F	156	T0	Q	-0.10772
823	F156 (Œ±5)	F	156	KRASi	N	0.761412
824	F156 (Œ±5)	F	156	DMSO	M	-1.08646
825	F156 (Œ±5)	F	156	T0	L	0.295906
826	F156 (Œ±5)	F	156	DMSO	D	0.73173
827	F156 (Œ±5)	F	156	KRASi	Y	0.364132
828	F156 (Œ±5)	F	156	no dox	Q	-0.247287
829	F156 (Œ±5)	F	156	KRASi	N	1.2569
830	F156 (Œ±5)	F	156	DMSO	M	-0.390688
831	F156 (Œ±5)	F	156	KRASi	S	1.06851
832	F156 (Œ±5)	F	156	DMSO	D	1.09908
833	F156 (Œ±5)	F	156	G12C(ON)i	R	-0.046361
834	F156 (Œ±5)	F	156	no dox	Q	-0.244371
835	F156 (Œ±5)	F	156	KRASi	N	0.483399
836	F156 (Œ±5)	F	156	G12C(ON)i	M	-0.841764
837	F156 (Œ±5)	F	156	T0	T	-0.0382938
838	F156 (Œ±5)	F	156	DMSO	D	0.774842
839	F156 (Œ±5)	F	156	G12C(ON)i	R	0.0164997
840	F156 (Œ±5)	F	156	no dox	Q	0.628594
841	F156 (Œ±5)	F	156	T0	P	0.314778
842	F156 (Œ±5)	F	156	G12C(ON)i	M	-0.641858
843	F156 (Œ±5)	F	156	T0	T	0.268831
844	F156 (Œ±5)	F	156	G12C(ON)i	D	-0.595067
845	F156 (Œ±5)	F	156	G12C(ON)i	R	0.76853
846	F156 (Œ±5)	F	156	DMSO	Q	-0.227172
847	F156 (Œ±5)	F	156	T0	P	-0.138933
848	F156 (Œ±5)	F	156	G12C(ON)i	M	0.264978
849	F156 (Œ±5)	F	156	T0	T	-0.230538
850	F156 (Œ±5)	F	156	G12C(ON)i	D	-1.21664
851	F156 (Œ±5)	F	156	KRASi	R	0.808292
852	F156 (Œ±5)	F	156	DMSO	Q	0.0334398
853	F156 (Œ±5)	F	156	no dox	S	0.371415
854	F156 (Œ±5)	F	156	KRASi	Q	0.376185
855	F156 (Œ±5)	F	156	G12C(ON)i	S	0.964405
856	F156 (Œ±5)	F	156	G12C(ON)i	D	0.521069
857	F156 (Œ±5)	F	156	KRASi	R	0.20489
858	F156 (Œ±5)	F	156	DMSO	Q	0.208964
859	F156 (Œ±5)	F	156	no dox	S	0.453702
860	F156 (Œ±5)	F	156	T0	R	-0.370641
861	F156 (Œ±5)	F	156	KRASi	S	1.38664
862	F156 (Œ±5)	F	156	KRASi	D	0.18201
863	F156 (Œ±5)	F	156	KRASi	R	0.657753
864	F156 (Œ±5)	F	156	G12C(ON)i	Q	-0.698007
865	F156 (Œ±5)	F	156	DMSO	S	-0.0389391
866	F156 (Œ±5)	F	156	T0	R	0.283852
867	F156 (Œ±5)	F	156	KRASi	S	0.68785
868	F156 (Œ±5)	F	156	KRASi	D	0.164869
869	F156 (Œ±5)	F	156	T0	S	0.145258
870	F156 (Œ±5)	F	156	G12C(ON)i	Q	-0.0392379
871	F156 (Œ±5)	F	156	DMSO	S	-0.0447319
872	F156 (Œ±5)	F	156	T0	R	0.0867889
873	F156 (Œ±5)	F	156	T0	E	0.225118
874	F156 (Œ±5)	F	156	KRASi	D	-0.466871
875	F156 (Œ±5)	F	156	T0	S	-0.0108344
876	F156 (Œ±5)	F	156	G12C(ON)i	Q	-0.68893
877	F156 (Œ±5)	F	156	DMSO	S	0.560803
878	F156 (Œ±5)	F	156	no dox	R	-0.347132
879	F156 (Œ±5)	F	156	T0	E	-0.0539239
880	F156 (Œ±5)	F	156	T0	E	-0.171194
881	F156 (Œ±5)	F	156	T0	S	-0.134424
882	F156 (Œ±5)	F	156	KRASi	Q	0.773927
883	F156 (Œ±5)	F	156	G12C(ON)i	S	0.233235
884	F156 (Œ±5)	F	156	no dox	R	-0.250153
885	F156 (Œ±5)	F	156	no dox	E	0.471875
886	F156 (Œ±5)	F	156	no dox	R	-0.0657425
887	F156 (Œ±5)	F	156	no dox	S	-0.118496
888	F156 (Œ±5)	F	156	KRASi	Q	0.628535
889	F156 (Œ±5)	F	156	G12C(ON)i	S	0.49829
890	F156 (Œ±5)	F	156	G12C(ON)i	E	-0.802526
891	F156 (Œ±5)	F	156	no dox	E	0.395739
892	F156 (Œ±5)	F	156	DMSO	R	0.630178
893	F156 (Œ±5)	F	156	G12C(ON)i	E	0.403391
894	F156 (Œ±5)	F	156	DMSO	R	0.52264
895	F156 (Œ±5)	F	156	DMSO	R	0.344478
896	F156 (Œ±5)	F	156	G12C(ON)i	E	-0.330496
897	F156 (Œ±5)	F	156	no dox	E	0.374349
898	F156 (Œ±5)	F	156	DMSO	E	0.404948
899	F156 (Œ±5)	F	156	DMSO	E	-0.22046
900	F156 (Œ±5)	F	156	DMSO	E	0.0226844

## Sheet: ED Fig. 4e
NA

## Sheet: ED Fig. 4f
NA

## Sheet: ED Fig. 4g
	G12C + SOS	G12C/K117Y + SOS	G12C/D47V + SOS	G12C/F156H + SOS	G12C + EDTA	G12C/K117Y + EDTA	G12C/D47V + EDTA	G12C/F156H + EDTA
-600	2659958000000	2438862000000	2066421000000	240822000000	2634108000000	2304065000000	1905134000000	228884000000
-540	2699880000000	2394839000000	2012638000000	238852000000	2649157000000	2243762000000	1854840000000	220265000000
-480	2735198000000	2349144000000	1941343000000	234547000000	2647962000000	2187671000000	1797447000000	215172000000
-420	2645262000000	2230009000000	1846947000000	216981000000	2576591000000	2099928000000	1692280000000	203099000000
-360	2618210000000	2178800000000	1824492000000	212336000000	2545235000000	2044256000000	1638082000000	198696000000
-300	2633750000000	2164367000000	1787870000000	208783000000	2554350000000	2031102000000	1623321000000	196660000000
-240	2685344000000	2159842000000	1763747000000	210248000000	2585076000000	2030054000000	1607600000000	195845000000
-180	2733378000000	2091997000000	1751756000000	211434000000	2575839000000	1995440000000	1585629000000	193160000000
-120	2689307000000	2125616000000	1723654000000	204216000000	2566681000000	1981401000000	1574784000000	187136000000
-60	2638938000000	2044095000000	1666720000000	195517000000	2541499000000	1897065000000	1495749000000	189464000000
0	2643888000000	2014121000000	1639089000000	198800000000	2531246000000	1890569000000	1504876000000	184642000000
60	1579378000000	858534000000	1040051000000	146213000000	1362639000000	739925000000	699009000000	140091000000
120	1565833000000	818584000000	1009289000000	143015000000	1226168000000	720616000000	662180000000	139926000000
180	1550604000000	803298000000	996673000000	145416000000	1198325000000	700222000000	655689000000	137209000000
240	1572118000000	826295000000	1000564000000	149839000000	1209491000000	718098000000	671786000000	142141000000
300	1551243000000	810812000000	996678000000	149756000000	1190855000000	716993000000	671161000000	142412000000
360	1492894000000	782630000000	948564000000	145711000000	1154322000000	687971000000	636174000000	136510000000
420	1472874000000	770183000000	928281000000	144639000000	1148884000000	697676000000	640373000000	136023000000
480	1511279000000	777217000000	937687000000	147498000000	1162380000000	709483000000	640230000000	141012000000
540	1442134000000	753276000000	899061000000	140029000000	1131535000000	676178000000	634889000000	134108000000
600	1424053000000	750181000000	885214000000	142700000000	1125987000000	678392000000	627876000000	136272000000
660	1459459000000	767920000000	906662000000	147165000000	1161436000000	694727000000	651982000000	139434000000
720	1410299000000	732717000000	864058000000	140860000000	1120435000000	677625000000	616226000000	136579000000
780	1379405000000	731203000000	845915000000	143656000000	1114475000000	675494000000	624346000000	137110000000
840	1374967000000	730277000000	848329000000	144531000000	1121255000000	679580000000	616193000000	140046000000
900	1399260000000	748951000000	860654000000	147412000000	1160419000000	690744000000	634826000000	134903000000
960	1381340000000	749624000000	847834000000	148551000000	1157240000000	689250000000	629020000000	137661000000
1020	1345995000000	724911000000	816157000000	144557000000	1109769000000	665641000000	614578000000	140438000000
1080	1324935000000	717891000000	817367000000	144730000000	1108161000000	663993000000	609872000000	136873000000
1140	1313928000000	718038000000	802302000000	144688000000	1118338000000	677073000000	602314000000	140669000000
1200	1301841000000	709041000000	789330000000	141259000000	1109897000000	675564000000	613595000000	137184000000
1260	1307236000000	732557000000	804021000000	144638000000	1120528000000	685769000000	625900000000	137745000000
1320	1289219000000	720678000000	789035000000	142778000000	1122343000000	678774000000	614575000000	142453000000
1380	1311846000000	728409000000	812123000000	149219000000	1128975000000	687973000000	626467000000	141272000000
1440	1300257000000	730843000000	810864000000	145727000000	1149883000000	691221000000	626021000000	147305000000
1500	1302178000000	742134000000	808238000000	146903000000	1156848000000	699116000000	626221000000	141960000000
1560	1255698000000	722302000000	769655000000	142593000000	1112277000000	670787000000	612402000000	139752000000
1620	1271072000000	743313000000	793191000000	145845000000	1155202000000	692134000000	628963000000	142341000000
1680	1238742000000	726169000000	770692000000	146158000000	1119426000000	682632000000	619980000000	140139000000
1740	1251418000000	744209000000	782092000000	148055000000	1135861000000	689682000000	622835000000	145074000000
1800	1236828000000	728019000000	763516000000	144477000000	1124742000000	685146000000	610944000000	141216000000
1860	1235133000000	743986000000	772486000000	144525000000	1131490000000	691364000000	618569000000	142726000000
1920	1243985000000	754734000000	778677000000	150865000000	1146732000000	702133000000	634701000000	145896000000
1980	1226443000000	749988000000	780562000000	152360000000	1145462000000	705839000000	631842000000	147127000000
2040	1215924000000	749383000000	771994000000	150553000000	1150965000000	700217000000	624417000000	143691000000
2100	1187197000000	731345000000	768140000000	145264000000	1126418000000	685494000000	609745000000	140133000000
2160	1197662000000	740578000000	782455000000	150167000000	1156001000000	696737000000	631664000000	143421000000
2220	1156923000000	737183000000	757617000000	145078000000	1109617000000	686262000000	609555000000	143449000000
2280	1162498000000	738075000000	755762000000	144789000000	1109842000000	674815000000	605446000000	142538000000
2340	1144719000000	746679000000	766634000000	148970000000	1113811000000	688508000000	598705000000	141972000000
2400	1186706000000	762064000000	799606000000	150740000000	1136482000000	699420000000	619136000000	143597000000
