# Supplementary material for: Pan-KRAS inhibitor disables oncogenic signalling and tumour growth
Source: Nature. 2023 May 31;619(7968):160–6. doi: 10.1038/s41586-023-06123-3 (PMC10322706; doi:10.1038/s41586-023-06123-3)
Supplement: Supplementary file 13 — Source Data Extended Data Fig. 7 [file 41586_2023_6123_MOESM13_ESM.xlsx]

## Sheet: ED Fig. 7a
NA

## Sheet: ED Fig. 7b
	KRAS			NRAS			HRAS			NRASL95H			HRASQ95H/A121P/A122T
1	93.0016	111.664	95.1788	110.93	81.9767	107.093	97.1876	95.2513	107.515	101.143	97.3714	101.486	97.0414	86.967	115.992
10	21.4619	61.8974	55.9876	134.651	126.279	138.488	179.253	168.004	186.03	43.2	45.2571	54.5143	28.2889	20.2437	25.8445
50	13.6858	27.3717	17.7294	203.372	174.07	148.953	135.638	86.7681	195.067	41.4857	37.7143	36	27.0548	27.0074	35.1475
100	8.3981	15.2411	5.5988	138.14	183.14	290.581	159.06	179.806	165.33	37.7143	44.5714	44.2286	22.2846	14.6428	14.2868
500	6.8429	11.1975	8.0871	170.581	144.07	130.116	126.694	162.195	122.268	27.4286	28.4571	29.8286	19.0096	17.5144	23.139
1000	16.1742	9.9533	9.6423	108.837	68.0233	103.605	93.3149	81.2356	97.3721	42.1714	38.7429	38.7429	13.1002	11.6051	17.5619
5000	8.3981	3.4215	5.9098	116.163	136.744	105.349	57.4458	57.9991	38.6353	29.4857	30.1714	31.2	10.5134	8.40123	10.9169
10000	16.4852	13.9969	3.4215	99.7674	120.698	71.8605	54.4952	60.2121	42.6003	38.0571	32.9143	33.9429	15.0937	12.6493	11.5576

## Sheet: ED Fig. 7c
NA

## Sheet: ED Fig. 7d
HEK293	Control				siHRAS/NRAS
	1344	1264	1201	1232	261	276	189	201
10	1159281	1088981	1115106	1159996	40555	42543	41424	39073
50	1115873	1105267	1110240	1187928	36336	42748	41105	33078
100	1091816	1135919	1090492	1209925	33594	32894	39916	28838
500	1098781	1150683	1121946	1177797	30737	34575	38465	25231
1000	1103601	1136352	1153473	1221753	29085	30621	35610	24024
5000	1195111	1160725	1163526	1270650	25425	24162	30039	25005
10000	1204045	1264925	1273867	1093072	23102	18949	24950	9278
H1975	Control				siHRAS/NRAS
	775	826	793	591	197	111	52	83
10	593205	653102	633274	610603	51488	59833	34608	33994
50	576010	606923	591723	588554	48550	51028	26155	26785
100	568009	571930	575350	595253	20392	27310	26591	26279
500	556577	556754	548215	546055	13564	19861	17050	23254
1000	524836	542624	556307	523154	12691	16377	13640	13099
5000	424979	458574	430132	446679	12789	2978	10870	10095
10000	303272	291727	295425	307145	7720	2496	3081	4056
HCC827	Control				siHRAS/NRAS
	947	997	1081	1119	318	190	184	132
10	757376	715046	738730	779695	161926	153591	114961	148319
50	730139	827526	821003	775580	137200	151047	109127	135429
100	780228	830740	796504	828782	120017	144743	115774	128761
500	707686	738447	797193	737306	115669	106556	92626	84550
1000	719550	796146	799146	820387	66273	106493	77579	73106
5000	690198	726467	679546	744901	58887	60649	60330	31379
10000	542696	571960	529020	579532	16327	22918	23903	10303
PC9	Control				siHRAS/NRAS
	24	46	743	25	29	28	19	22
10	294197	310210	311701	298598	397793	364235	390207	345026
50	285582	296723	293445	256753	318527	351520	394144	298968
100	275003	276306	262640	268095	258444	348585	310267	307747
500	253612	249716	248001	224102	245444	269675	276841	236901
1000	240203	247483	246703	224490	219232	247668	270533	196011
5000	249788	228664	242875	235953	157816	191713	182360	153041
10000	242613	253681	220168	220157	146057	130792	143718	91738
