# Supplementary material for: Pan-KRAS inhibitor disables oncogenic signalling and tumour growth
Source: Nature. 2023 May 31;619(7968):160–6. doi: 10.1038/s41586-023-06123-3 (PMC10322706; doi:10.1038/s41586-023-06123-3)
Supplement: Supplementary file 14 — Source Data Extended Data Fig. 8 [file 41586_2023_6123_MOESM14_ESM.xlsx]

## Sheet: ED Fig. 8a
	HEK293_POS_1	HEK293_POS_2	MRC5_POS_1	MRC5_POS_2	MRC9_POS_1	MRC9_POS_2	PC9_POS_1	PC9_POS_2	HCC827_POS_1	HCC827_POS_2	H1650_POS_1	H1650_POS_2	H358_POS_1	H358_POS_2	H2122_POS_1	H2122_POS_2	CALU1_POS_1	CALU1_POS_2	MIAPACA2_POS_1	MIAPACA2_POS_2	LS513_POS_1	LS513_POS_2	HPAC_POS_1	HPAC_POS_2	ASPC1_POS_1	ASPC1_POS_2	PANC1_POS_1	PANC1_POS_2	PANC0403_POS_1	PANC0403_POS_2	H727_POS_1	H727_POS_2	CAPAN1_POS_1	CAPAN1_POS_2	SW620_POS_1	SW620_POS_2	SW480_POS_1	SW480_POS_2	LOVO_POS_1	LOVO_POS_2	DLD1_POS_1	DLD1_POS_2	HCT116_POS_1	HCT116_POS_2
DUSP6	-2.92313	-1.62577	-3	-3	-3	-3	-2.41022	-3	-3	-3	-1.4684	-3	-3	-3	-3	-3	-3	-3	-3	-3	-3	-3	-3	-3	-3	-3	-3	-3	-3	-3	-3	-3	-3	-3	-3	-3	-3	-3	-3	-3	-3	-3	-3	-3
EGR1	-3	-3	-3	-3	-3	-3	-2.66935	-2.94875	-3	-3	-1.59058	-1.79033	-3	-3	-3	-3	-3	-3	-3	-3	-3	-3	-3	-3	-3	-3	-3	-3	-3	-3	-3	-3	-3	-3	-3	-3	-3	-3	-3	-3	-3	-3	-3	-3
SPRY4	-2.0384	-2.09957	-3	-3	-3	-2.58746	-1.23989	-1.27677	-3	-1.73671	-0.970609	-2.25523	-3	-3	-3	-3	-3	-3	-3	-3	-3	-3	-3	-3	-3	-3	-3	-3	-3	-3	-3	-3	-3	-3	-3	-3	-3	-3	-3	-3	-3	-3	-3	-3
PHLDA1	-1.30323	-0.263489	-1.87423	-1.71665	-2.09316	-1.90656	-1.40619	-1.39035	-3	-3	-1.1456	-1.88752	-3	-3	-3	-3	-3	-3	-3	-3	-3	-3	-3	-3	-3	-3	-3	-3	-3	-3	-3	-3	-3	-2.95595	-2.10757	-1.96887	-1.04688	-1.01552	-3	-3	-3	-3	-0.631292	-0.584791
ELF3	2.66644	3	0.746982	1.30581	3	2.55992	0.129105	-0.360506	1.98693	1.57508	1.03409	1.19112	3	3	2.35569	2.45484	1.769	2.04116	3	3	1.99797	1.89951	2.88644	2.70819	3	3	2.48133	2.00239	3	3	2.87647	2.79645	1.16771	1.13505	2.85886	2.48576	1.14137	1.06793	2.53508	2.76401	3	3	3	3
DUSP4	-1.40229	-1.29806	-2.00047	-2.46154	-2.97766	-1.83571	-0.34022	-0.324419	-2.50388	-2.17438	-0.273192	-0.964711	-1.3284	-2.23856	-3	-3	-3	-3	-1.0349	-2.07187	-3	-3	-3	-3	-3	-3	-0.885772	-1.56684	-2.35896	-2.49163	-1.02693	-1.04005	-3	-2.57584	-2.33514	-2.26004	-1.55506	-1.72258	-2.74962	-3	-2.58389	-1.33208	-2.4945	-2.90221
BBC3	0.321577	0.590502	3	3	3	3	1.6816	1.7705	2.09886	1.18081	1.27897	1.70024	3	3	3	2.66893	3	2.83234	-0.532811	0.248251	3	3	3	3	2.83333	2.4528	1.90699	1.55063	3	3	3	3	1.4645	1.75175	2.42756	3	1.52474	2.05125	3	3	2.63447	2.59438	2.99261	3
MEPCE	0.453163	0.373588	0.550705	0.466095	0.484342	0.159381	0.710672	0.663357	0.422174	0.142417	0.623215	0.65171	0.758159	0.59705	0.697055	0.51784	0.389859	0.646854	0.806366	1.01437	0.440034	0.270835	0.42719	0.231733	0.838388	0.784391	0.781438	0.755235	0.650674	0.413753	0.341377	0.455643	0.410013	0.25999	0.824491	0.37198	0.854897	0.702968	0.837851	0.874949	0.678191	0.315864	0.552195	0.333282
DUSP5	-1.40841	-1.06428	-2.93936	-2.8106	-3	-2.364	-0.729346	-1.32705	-2.67166	-2.5803	-0.378981	-0.830408	0.905156	0.183392	-3	-3	-3	-3	-3	-3	-2.91619	-3	-3	-3	-2.69656	-1.98003	-3	-3	-1.43618	-1.20572	-1.45474	-1.81377	-3	-2.93251	-3	-2.62305	-2.74689	-3	-2.49529	-2.62991	-3	-3	-3	-3
TSC22D3	-0.446115	-0.0518265	3	3	3	3	0.94944	0.717195	1.63032	1.6941	2.62262	2.34671	1.10489	0.96341	3	3	3	3	2.75573	3	3	3	-0.0131838	0.526252	2.44493	2.32789	3	2.9048	3	3	3	3	1.51036	1.80388	1.86293	1.79877	1.98472	2.1479	3	3	3	3	3	3
FOSL1	-1.16335	-0.287088	-0.842972	-0.905537	-0.907419	-0.909117	-1.38515	-1.59444	-2.39126	-2.06975	-1.45017	-1.89013	-0.841354	-1.15549	-3	-3	-2.23382	-2.58476	-3	-3	-3	-3	-3	-3	-3	-3	-2.68681	-2.58129	-3	-3	-2.65298	-2.95687	-3	-3	-2.70549	-2.75275	-2.47864	-3	-2.95752	-3	-3	-3	-3	-3
RHOB	0.265604	0.271985	3	3	3	3	3	3	3	3	3	3	3	3	3	3	3	3	3	3	3	3	1.16553	0.923237	3	3	1.89047	1.92499	3	3	3	3	0.262271	0.143988	0.880838	0.646814	0.903402	0.621417	3	3	3	3	3	3
EPHA2	-0.971494	-1.1331	-1.01935	-0.8951	-0.884757	-1.17306	-0.894586	-0.090001	-2.45554	-2.49105	-0.571792	-1.10436	-1.84382	-2.18023	-3	-3	-3	-3	-3	-3	-3	-3	-3	-3	-3	-3	-1.87822	-2.09369	-2.35658	-2.168	-0.248659	-0.375814	-3	-3	-2.58395	-3	-2.03997	-2.58304	-3	-2.81844	-3	-3	-2.16356	-2.65235
KLF2	0.305436	0.473275	3	3	3	3	3	3	3	3	3	3	3	3	3	3	3	3	-0.811457	-0.47995	3	3	3	3	2.4209	2.65812	2.37112	1.76057	3	3	3	3	0.144841	-0.042227	3	3	2.64838	2.10705	3	3	3	3	3	3
URB2	-0.466101	-0.229262	-0.741886	-1.41286	-0.67915	-0.354071	-0.65969	-0.553856	-0.843689	-1.05179	-0.771647	-0.537218	-1.02436	-0.918684	-0.68378	-1.05612	-0.490316	-0.952766	-1.03976	-0.934243	-1.71886	-1.76856	-1.63993	-1.53131	-1.78407	-1.56238	-0.226325	-0.570686	-1.73074	-1.69951	-0.852637	-1.03772	-1.55511	-0.966876	-0.55411	-0.327435	-0.491284	-0.640742	-1.33096	-1.49068	-1.55932	-1.59213	-0.257342	-0.523973
ELK3	-0.334403	-0.50258	-0.84407	-0.623187	-0.730677	-0.619091	-0.677933	-0.720963	-0.641891	-0.512075	-1.02351	-0.93292	-0.242235	-0.412226	-1.21438	-0.934877	-0.382108	-0.340892	-1.57054	-1.02518	-0.940124	-1.8854	-0.676793	-0.635999	-0.986095	-0.746219	-0.933378	-1.19516	-0.772107	-0.821262	-1.70948	-1.23102	-0.381271	-0.402314	-2.10572	-0.838945	-0.961224	-0.651992	-0.828276	-1.01804	-0.813239	-0.637229	-0.699608	-0.655526
STAMBPL1	-0.322608	-0.329131	-1.86924	-1.51749	-0.401326	-0.499282	0.379554	-0.452403	-1.39983	-1.19596	-1.5019	-0.790871	-2.23196	-2.51377	-2.01622	-1.80579	-0.769118	-0.303693	-2.16727	-2.60826	-3	-3	-2.75658	-2.85945	-3	-2.94372	-2.28965	-2.01828	-3	-3	-1.53277	-1.87242	-2.19113	-1.3166	-1.44397	-1.56044	-1.97557	-1.76801	-3	-3	-3	-3	-2.82121	-2.29416
KRAS	-0.168067	-0.0166967	1.84345	1.91351	1.28333	1.08927	0.752103	0.15311	0.689783	1.16038	1.20776	1.02577	2.6589	2.69311	1.33544	1.43223	1.99625	2.08061	1.60667	1.64145	1.47829	1.96625	1.33681	1.43724	0.221921	0.879529	0.551807	0.671298	2.433	2.27117	1.17039	1.23446	0.310856	0.0261154	0.315348	1.36501	0.888818	1.34878	2.30513	2.31633	1.73481	1.43072	1.49926	1.68606
PNRC1	0.947924	-0.0409228	1.4642	2.08868	1.00359	1.67945	-0.139487	0.341396	0.988827	0.872358	0.6584	0.852992	2.19213	2.36034	1.21221	2.04518	2.1481	2.21378	2.9099	3	3	3	2.64354	2.43155	1.71101	1.85444	1.41717	1.31358	1.53567	1.15958	1.03004	1.10893	1.60824	1.34993	0.97329	2.40831	1.76393	1.71024	2.49494	1.81975	2.15719	2.56471	1.09961	1.4848
SGK223	0.12657	-0.649778	-1.65965	-1.52247	-2.21114	-2.10913	-0.415614	-1.00323	-1.24523	-1.20141	-0.567143	-0.915197	-2.04323	-1.98286	-3	-3	-1.18778	-0.988836	-3	-2.9855	-1.04308	-1.31868	-2.3481	-2.62632	-2.67382	-2.70782	-1.86485	-2.13128	-1.94735	-1.9967	-1.49064	-1.72409	-2.12133	-1.7086	-1.09284	-1.73486	-0.0226555	-0.608375	-0.891961	-1.14723	-3	-3	-1.34489	-1.43821
ZFYVE1	-0.370718	-0.151884	1.2872	1.73103	0.793743	0.802055	0.497695	0.52083	0.775774	0.942412	0.778032	0.597441	2.36139	2.62754	2.12325	1.79638	1.13468	0.993481	2.22689	2.56513	1.96256	1.64202	1.4142	1.90032	2.09575	1.94916	1.49663	1.29202	1.89643	1.22101	1.03053	0.986206	0.331135	0.355372	0.463845	0.612019	1.25432	0.936812	1.01732	1.53845	1.44187	1.76519	1.5407	1.82718
JAG1	-0.373535	-0.161925	-0.977247	-1.20035	-0.538941	-0.488152	-0.781924	-0.340521	-0.398854	-0.592261	-0.287162	-0.700994	-1.71911	-1.73644	-2.82622	-1.9158	-0.533914	-0.282835	-1.67927	-1.87129	-3	-3	-2.52811	-2.23796	-3	-3	-1.61399	-1.35783	-2.82908	-3	-2.95716	-3	-3	-2.69864	-2.6408	-2.83592	-2.6108	-2.63219	-3	-3	-2.88997	-2.79501	-2.11209	-2.10228
NIP7	-0.451332	-0.00599001	-0.915144	-1.08195	-0.459871	-0.693515	0.0211695	-0.422141	-0.567596	-0.522761	-0.37697	-0.396878	-0.219847	-0.367601	-1.0033	-1.09898	-0.734683	-1.10443	-1.63301	-1.68344	-1.70064	-1.47659	-1.29415	-1.42133	-1.30081	-0.919655	-0.455506	-0.526485	-1.15984	-0.862294	-0.703208	-0.366048	-1.05948	-0.871909	-0.551181	-0.117756	-0.635119	-0.836114	-1.23155	-1.41026	-1.32834	-1.80496	-0.323999	-0.366012
CCND1	-0.362264	-0.293438	-0.703054	-0.816075	-0.407844	-0.743861	0.0179428	-0.221136	-1.69972	-1.65012	-0.844474	-1.39053	-1.5287	-1.86586	-2.08947	-1.96091	-0.901886	-1.11552	-2.5795	-2.62236	-3	-3	-1.64794	-1.71288	-2.15625	-1.81109	-1.24274	-1.30435	-0.789034	-1.02496	-0.23217	-0.140105	-1.7491	-1.66112	-0.713152	-0.641992	-0.944693	-1.28136	-2.68881	-2.74331	-2.27168	-2.10142	-0.868744	-1.26418
PHC2	-0.128739	0.13274	-1.12108	-1.12525	-1.19691	-0.802456	-0.389045	-0.892426	-1.18732	-1.82475	-0.0745157	-0.163849	-1.20942	-1.37517	-0.505519	-0.519534	-1.37864	-1.77182	-0.705205	-0.549548	-1.30179	-1.48586	-1.77574	-1.89274	-2.23287	-1.98938	-0.754136	-1.00799	-2.01961	-1.91974	-1.00067	-0.857468	-0.948236	-0.720254	-0.464202	-0.621381	-0.399291	-0.547409	-0.0688466	-0.0505077	-1.76121	-1.48794	-1.45241	-1.56381
KLF11	0.185802	-0.0779612	2.51196	2.88139	2.62385	2.51521	0.0602946	-0.519192	0.118101	0.0600592	0.697373	0.723203	1.18688	1.00692	2.29443	2.13297	2.00232	1.48125	0.257262	0.45885	1.78823	1.9621	1.96981	2.24207	2.50367	2.22714	1.31466	1.05125	2.65782	2.52117	2.33862	2.6673	0.655539	0.530396	1.64078	1.55283	1.40817	1.84435	1.26858	1.12904	1.50262	2.31375	1.80118	1.21983
SPRY1	-0.612545	-0.631085	-0.43158	-0.739925	-2.53156	-3	-0.147717	-0.388006	-1.08451	-2.04436	-1.30319	-0.403933	-3	-3	-3	-2.93227	-3	-3	-3	-3	-3	-3	-3	-3	-3	-3	-3	-3	-2.39721	-2.33223	-3	-3	-2.01675	-1.89403	-2.68494	-2.55591	-1.34673	-1.40549	-3	-3	-3	-2.90329	-1.40689	-3
SPRY2	-1.52248	-0.684098	-1.89364	-2.15058	-2.01296	-1.97454	-0.463385	-0.726994	-0.833861	-1.2466	-0.654735	-0.849391	-1.69329	-2.4403	-1.47784	-1.71273	-3	-3	-3	-3	-2.89867	-3	-2.87455	-2.47392	-3	-3	-3	-3	-1.1472	-1.2266	-1.86246	-1.52958	-0.825096	-0.726361	-1.81724	-2.11209	-1.32713	-1.30944	-1.2399	-1.59078	-2.16293	-1.7761	-2.10711	-2.50718
CDKN1B	0.386583	0.634363	0.878641	0.681222	1.17426	0.52379	0.628038	0.824237	1.0636	1.20626	-0.0529684	0.484774	0.276748	0.429688	0.48591	0.608654	1.19959	1.46388	2.18583	2.13425	0.851453	1.01751	1.31828	1.46824	1.35576	0.818178	2.19187	2.41165	0.569009	0.503851	0.257798	0.223449	0.848022	0.781574	1.84226	2.41032	1.41151	1.77182	1.10577	1.30552	0.747402	0.98534	0.9388	1.03762
KCTD7	0.357736	0.598161	1.50688	1.68388	1.58441	1.22782	-0.314332	-0.550202	1.32481	1.28558	0.863743	0.750219	0.914711	0.488692	1.63334	0.785952	0.737937	0.901768	2.39896	2.07443	2.19345	2.62804	2.53223	2.65525	1.43166	1.18978	1.02577	0.767341	1.4585	1.58759	1.25875	1.19881	0.845801	0.848847	1.58467	1.23424	1.26225	1.1546	1.42055	1.80455	2.16012	2.70426	1.23291	1.03112
MGEA5	-0.032979	0.193821	0.68717	0.737276	0.367148	0.307081	-0.0517912	-0.0332888	0.233257	0.265187	0.491196	0.334542	0.82182	0.654048	0.474928	0.687583	0.902563	0.808359	0.995259	0.812739	1.13828	1.15804	0.961736	1.02544	0.778205	0.864693	0.477549	0.280496	0.779529	0.579089	0.582665	0.436505	0.0851986	0.161291	0.507668	0.752132	0.706074	0.893224	1.02349	0.904277	0.542114	0.388915	0.748858	0.714882
TNS4	-3	-3	-3	-1.89116	-2.26891	-2.73893	-0.950869	-0.442351	-2.51488	-2.32305	-0.320488	-0.528273	-0.455976	-0.619534	-3	-3	-2.51585	-2.99425	-3	-3	-3	-3	-3	-3	-3	-3	-3	-3	-2.10799	-2.2652	-0.23848	-0.280336	-3	-3	-3	-3	-2.62865	-2.81424	-3	-3	-3	-3	-3	-3
FBXL3	0.0777346	0.13585	0.717652	0.680621	0.896141	0.653601	-0.330814	-0.630709	0.679128	0.403532	0.896908	0.652977	1.05245	1.03572	0.647458	0.887144	1.11354	0.945457	0.578574	0.884628	1.1451	1.36788	1.32659	1.34628	0.698643	0.7874	0.545077	0.54723	0.98666	1.11424	1.28435	1.24717	0.27642	0.0374594	0.566124	1.02101	1.13864	1.26521	1.13586	1.08994	1.08259	1.05432	0.79758	0.717601
MFSD2A	-1.14568	-0.786118	-0.732141	-0.0666617	-0.205605	-0.749817	-0.409747	0.55646	-2.3863	-0.725408	-1.7614	-0.764029	-2.13359	-1.95021	-2.92848	-2.79205	-2.12638	-3	-3	-3	-2.86178	-3	-2.26136	-1.94267	-2.15483	-3	-3	-3	-2.41703	-2.5007	-1.69195	-1.00345	-1.74046	-1.74612	-0.756619	-1.62436	-0.947123	-1.4456	-1.97426	-2.36748	-2.13385	-1.58272	-0.259622	-0.983121
DNMBP	-0.572972	-0.155888	-0.696227	-0.988832	-0.969429	-0.982989	-0.971127	-1.14318	-2.92784	-2.3308	-0.895324	-1.44064	-1.02	-1.05219	-1.7721	-1.62547	-2.54988	-2.51809	-2.72711	-2.64034	-0.214958	0.104444	-1.68422	-2.0179	-3	-3	-2.51035	-2.72592	-2.95682	-3	-0.0368687	0.0804236	-0.510625	-0.0605337	-1.40737	-2.52181	-1.78819	-2.67252	-0.488238	-0.590155	-2.54268	-2.54996	-2.7195	-3
MAT2A	-0.15984	-0.0708572	-0.363895	-0.39189	-0.556502	-0.41179	0.0111419	0.0642079	-0.743846	-0.708345	-0.278181	-0.424246	-0.844239	-0.710181	-1.27395	-1.28548	-0.578053	-0.566117	-1.21201	-1.22495	-1.94461	-2.25196	-1.32309	-1.12662	-1.98339	-1.89185	-0.562821	-0.759876	-1.82959	-1.58352	-0.935514	-1.14001	-2.29114	-1.99268	-0.664251	-0.385382	-0.682138	-0.617065	-1.78544	-1.6722	-1.48989	-1.34443	-0.742316	-0.688645
RRS1	-0.133525	-0.232938	-1.64354	-1.73379	-0.445764	-0.983148	0.344042	0.38221	-0.685836	-0.702347	-0.383682	-0.555959	-1.57625	-1.85658	-0.802648	-1.58493	-1.09023	-1.55346	-1.6336	-1.68732	-1.72765	-2.33512	-1.27075	-1.29265	-2.41982	-2.5082	-1.04327	-1.11996	-2.19315	-1.97051	-2.04532	-2.04163	-1.41763	-1.31573	-0.254338	-0.144353	-0.79358	-1.09899	-2.24168	-2.87671	-1.43851	-1.42252	-0.854727	-1.08362
MAP3K14	-0.243174	-0.644217	-1.64065	-0.608508	-0.711023	-0.720626	-0.95443	-1.00111	-0.674235	-1.30436	-0.154995	-0.2715	-1.34171	-0.454704	0.265502	-0.447601	-0.568917	-0.558128	-2.06667	-2.33474	-0.843252	-0.959446	-1.68606	-1.72899	-1.48553	-1.48773	-1.22921	-1.49166	-1.20902	-1.0865	-0.629869	-0.694056	-0.587618	-1.03158	-0.996971	-1.29715	-0.957507	-1.79143	-0.688505	-0.77716	-2.10209	-2.14346	-0.716943	-1.23965
BRIX1	-0.211239	0.090374	-1.37574	-1.61449	-0.802889	-0.743468	-0.204349	-0.86332	-0.513062	-0.286344	-0.22849	-0.365641	-0.633005	-0.897791	-0.679217	-0.991485	-0.723936	-0.739861	-1.16294	-0.986156	-1.74228	-1.72862	-1.058	-0.808964	-1.70197	-2.04957	0.0917264	-0.25264	-1.56038	-1.55997	-1.30397	-1.16182	-1.28284	-1.04564	-0.744541	-0.167142	-0.570528	-0.458681	-1.39041	-1.4741	-1.1247	-1.2607	-0.54726	-0.464376
TOP1	-0.401332	-0.0778832	-1.48212	-1.39573	-0.689805	-0.809608	0.165339	-0.20184	-0.697941	-0.427811	-0.279191	-0.536161	-0.342661	-0.354447	-0.870038	-0.972158	-0.346497	-0.293708	-1.79619	-1.67421	-1.02717	-0.984224	-1.04473	-1.26612	-1.87443	-1.90368	-0.908155	-0.566134	-0.805484	-1.0581	-0.632466	-0.687029	-0.996132	-0.638136	-0.363968	-0.106284	-0.304508	-0.318755	-0.673979	-0.969756	-1.64435	-1.66657	-1.10615	-1.28388
KLF7	0.28746	-0.128455	1.63069	1.75862	0.914567	1.07508	0.743688	0.922262	1.10468	0.998559	1.44967	1.12287	3	3	1.61504	2.23943	2.05337	2.02504	1.0719	0.0592619	2.34437	2.62773	3	3	0.915888	1.13435	1.721	1.20694	2.24728	2.15819	2.80573	2.63359	0.42406	0.147117	1.69772	1.12197	2.25365	2.42622	3	2.93012	2.9423	2.94936	1.19964	0.978776
RNF38	0.166356	0.356638	1.81757	1.54962	1.50277	1.26798	-0.0892521	-0.184503	0.0294864	0.565396	0.145426	0.198094	2.00539	2.14758	1.62574	1.63825	1.38668	1.55204	1.06089	1.00094	1.30636	1.50235	1.96346	2.12252	1.63001	1.81296	0.903817	0.53138	1.74353	1.28838	1.61928	1.69001	-0.144878	0.401043	0.478633	0.802551	0.935876	1.44989	1.20365	1.13245	1.91956	1.46404	0.896633	1.28265
ZNF367	0.271473	0.207123	0.275293	0.68822	1.06121	0.942966	-0.106597	-0.281256	0.841283	0.433679	0.41555	0.270434	0.987336	1.00875	0.577593	0.527392	0.984234	1.15032	0.546544	1.06105	0.987987	1.37739	1.1686	1.57666	1.79465	1.39075	0.58111	0.637184	0.83079	0.983036	0.395819	0.621812	0.932044	1.10263	0.540895	1.1388	1.1221	1.141	0.438924	0.291677	1.4379	1.02218	0.832039	1.12766
MYEOV	-1.05171	-0.943838	-2.4593	-1.23058	-1.31981	-0.843452	-0.145267	-0.454363	-2.00476	-2.40014	0.483093	0.387465	-1.90474	-2.58249	-2.42182	-2.62104	-1.38914	-2.13515	-2.49845	-3	-3	-3	-1.26385	-1.65037	-2.95571	-2.8971	-2.46323	-2.63597	-1.45764	-1.39786	-0.595302	-1.4155	-1.71404	-1.40197	-1.34686	-0.92162	-1.35295	-2.0463	-3	-3	-3	-2.59737	-1.44903	-1.61771
YWHAH	0.17141	0.158018	1.59893	1.22192	1.61909	1.05931	0.68347	0.448309	0.390386	0.44536	0.670071	0.794717	1.94775	1.84109	0.492175	0.547558	0.675614	0.622512	0.91872	0.767139	0.805375	0.796021	0.736864	0.515596	0.594015	0.471993	0.492439	0.59248	1.73072	1.40279	1.71844	1.67049	0.13566	0.124088	0.783539	0.382843	0.392068	0.149288	1.07861	1.22278	0.128063	0.203592	1.28899	1.14578
SPRED2	-1.33451	-0.920579	-0.647523	-0.361418	-0.863098	-1.10055	-0.398261	-0.777425	-1.58379	-1.94194	-0.382219	-0.772514	-1.11781	-1.74895	-2.26372	-1.40396	-1.78397	-1.44866	-3	-3	-3	-3	-1.83066	-2.57585	-2.77507	-2.50137	-1.25842	-1.81862	-1.33261	-1.47987	-0.615976	-0.98725	-2.03795	-1.52394	-1.47472	-1.3537	-0.234622	-0.522767	-1.10543	-1.12592	-2.72562	-2.4358	-1.46946	-1.41695
MARS2	-0.0698659	-0.466383	-1.83234	-1.1377	-1.3186	-2.08543	0.199086	0.541732	-1.0685	-1.43312	-0.0831112	-0.656652	-2.56975	-2.09418	-1.05388	-1.73403	-1.84659	-1.57017	-1.5452	-1.68249	-2.76594	-2.57531	-2.00145	-2.43464	-2.62824	-2.76895	-0.240444	-0.277932	-2.53186	-2.35276	-0.916468	-0.734797	-1.66257	-1.30569	-0.457363	-0.766015	-0.645292	-1.26987	-2.83053	-2.85211	-1.84592	-1.97814	-0.583989	-0.96827
RRAGC	0.102852	0.00235479	0.830409	1.42223	1.15013	1.23941	0.580736	0.371993	0.280624	-0.335461	0.99282	0.379648	1.7014	1.55816	1.01618	1.19902	0.104287	0.47432	1.05838	1.41422	1.13299	1.62302	1.84187	1.82458	1.44892	1.63241	0.694348	0.665613	1.47574	0.98071	1.50511	0.805233	0.401562	0.367968	0.649274	0.551567	0.774074	1.06039	1.41433	1.5993	1.30656	1.15549	1.44418	0.883911
SPRED1	-1.39627	-0.987607	-0.468935	-0.525118	-0.914976	-0.610011	-0.856237	-0.847835	-1.7251	-1.26447	-0.911004	-0.601965	-2.76748	-2.92063	-2.24309	-2.09996	-0.555957	-0.625411	-2.40276	-3	-3	-3	-1.97743	-2.38363	-1.80153	-1.18215	-1.02303	-1.22242	-1.68767	-1.69535	-2.00963	-1.94022	-1.25171	-0.619235	-1.30953	-0.498955	-0.425494	-0.320721	-2.24613	-2.75117	-2.71661	-3	-1.33359	-1.63112
BMF	0.261927	0.598102	1.77332	2.28846	1.07284	1.11054	0.29272	0.00823806	1.42865	1.30448	0.27286	0.97001	0.319255	0.656657	3	3	3	3	3	3	3	3	3	3	3	3	3	3	3	2.48817	1.16422	0.921217	3	2.74467	3	3	2.47545	2.48034	2.74551	3	3	3	2.70094	2.8909

## Sheet: ED Fig. 8b
FDR	shared	specific
0.01	3782	110
0.001	2522	30
0.0001	1860	18

## Sheet: ED Fig. 8c
NA
