# Supplementary material for: Pan-KRAS inhibitor disables oncogenic signalling and tumour growth
Source: Nature. 2023 May 31;619(7968):160–6. doi: 10.1038/s41586-023-06123-3 (PMC10322706; doi:10.1038/s41586-023-06123-3)
Supplement: Supplementary file 15 — Source Data Extended Data Fig. 9 [file 41586_2023_6123_MOESM15_ESM.xlsx]

## Sheet: ED Fig. 9a
	HEK293				PC9				H1650				HCC827				BXPC3				H1975				H520				A375				PANC1				CALU6				A549				HCT116				CAPAN1
1	99.4855	98.6155	99.5545	102.345	103.685	102.252	97.2849	96.7776	105.037	106.197	98.1904	90.5762	85.3098	82.1404	104.115	128.435	90.3311	97.0193	105.065	107.585	99.6238	104.244	101.053	95.0795	100.497	97.9799	107.981	93.5428	100.319	97.5761	95.644	106.461	96.2289	102.493	96.0239	105.254	103.605	94.8942	101.921	99.5799	100.338	100.827	99.3038	99.5313	98.6233	99.7321	101.294	100.351	96.1542
1.69897	100.977	100.563	86.5618	100.806	105.489	112.812	116.545	99.4084	91.8783	102.655	101.898	98.4831	107.717	83.6917	98.5188	107.474	102.855	111.307	111.325	104.988	83.2232	82.6174	87.7905	86.125	104.842	90.5876	99.5703	93.2448	96.608	122.275	123.284	150.781	78.1132	80.1596	80.4407	78.5172	116.609	141.59	131.821	116.633	89.8357	85.8702	83.4705	85.8021	100.042	107.496	103.929	103.484	103.833
2	98.7113	96.0742	91.0409	98.8882	116.399	105.087	113.069	103.439	88.8498	100.032	95.9835	98.5931	129.911	90.7781	93.4749	123.094	109.357	108.869	98.9965	96.6138	79.3924	90.1042	79.6008	91.9534	111.878	96.0185	100.391	87.3137	96.5682	119.46	142.699	136.445	72.9622	75.3118	80.1392	73.1726	112.752	142.034	136.417	118.103	81.1514	81.7641	77.2083	78.1892	102.823	110.321	103.868	105.478	95.9
2.69897	98.5653	95.6893	93.5009	96.5249	109.555	107.261	108.492	103.999	96.7325	92.2891	91.4085	106.597	104.292	76.7307	83.6169	103.733	96.0352	103.521	92.6273	104.072	86.7697	82.9795	79.0463	78.0272	104.747	99.4568	95.3192	84.8792	99.2657	106.332	109.971	116.208	60.3459	60.1355	63.9444	62.8278	103.348	106.256	110.369	114.848	67.0801	66.4521	70.603	67.5808	95.956	96.9927	97.0923	96.3091	82.5559
3	106.51	101.943	103.437	105.746	108.045	106.464	92.9072	85.1198	79.6864	89.8888	92.5093	102.097	98.3799	79.2059	82.8239	104.502	103.953	103.849	109.179	99.6116	81.9057	80.3462	88.5729	72.9548	89.2027	94.6948	92.6977	94.8284	108.516	111.173	126.398	130.944	57.1511	59.1827	58.5475	58.6174	122.468	127.946	119.17	104.817	64.6311	62.8763	63.6932	60.636	82.3997	90.7957	89.2685	87.688	76.2782
3.69897	91.1163	88.9227	91.0748	94.2333	67.3509	91.0994	82.6555	74.7602	79.4421	81.1067	66.826	73.5542	90.5645	56.729	57.3645	71.0354	108.842	115.393	105.029	105.767	83.5747	77.1265	73.1367	72.1335	82.9657	85.2883	81.4541	86.2249	102.088	115.979	95.6123	107.008	55.2128	53.5239	55.248	51.0926	82.9038	101.866	92.801	82.8152	57.0226	47.6459	61.3016	49.6882	59.152	62.8708	64.317	60.3471	50.2804
4	63.9407	59.2926	61.5793	62.7298	68.8579	81.155	71.451	58.833	63.0081	89.2042	70.3055	75.2752	35.726	38.0169	50.6331	64.8835	98.1355	101.794	85.643	84.7045	73.2462	72.4585	73.769	70.7506	75.7354	66.8569	69.1314	67.6325	93.6148	105.741	112.78	107.252	50.2508	52.3321	54.9377	51.3784	66.9472	77.0037	75.9538	82.1131	50.6851	49.2197	51.3516	46.038	39.1865	43.0018	43.1682	41.9884	17.676
[truncated: 31 more columns]

## Sheet: ED Fig. 9b
	IC50	HEK293	PC9	H1650	HCC827	BXPC3	H1975	H520	A375	PANC1	CALU6	A549	HCT116	CAPAN1	H460	DLD1	Lovo	H358	MIAPACA2	H2122	LS513
HEK293	32148	38.1144
PC9	23279		29.9258
H1650	39229			25.5517
HCC827	11141				52.6851
BXPC3	15164.9					7.43078
H1975	88442						27.4439
H520	38758							30.161
A375	248802								0
PANC1	22474									47.7752
CALU6	22474										24.4955
A549	22474											50.6764
HCT116	6722												58.1638
CAPAN1	5787													78.852
H460	324														48.9613
DLD1	166.5															75.4181
Lovo	412.6																80.3238
H358	60.99																	88.1326
MIAPACA2	74.68																		81.7687
H2122	83.78																			99.0276
LS513	155.4																				99.8138

## Sheet: ED Fig. 9c
MT	WT
22.474	32.148
22.474	23.279
22.474	39.229
6.722	11.141
5.787	151649
0.324	88.442
0.1665	38.758
0.4126	2488.03
0.06099
0.07468
0.08378
0.1554

## Sheet: ED Fig. 9d
	pERK					growth
G12C	1.04139	1.34242				2.0086	1.27875
G12D	0.60206	1.4624	1.90849	1.32222	1.65321	1.72428	1.53148	1.5563	1.6902	2.11059
G12V	2.23045	1.90309	1.9345	2.16435	2.09691	2.99739	2.90634	1.85126	3.17609	2.68842
G12R	3.69897	3				3.69897	4
G13D	1.34242	1.07918	1.62325	1.23045	1.25527	2.31806	2.23553	3.19201	1.94939	1.72428
Q61H	1.36173					2.14922

## Sheet: ED Fig. 9e
	3D, 10% FBS	2D, 10% FBS	2D, 0% FBS	2D, 0% FBS, 5d		LS513	2D, 10% FBS				2D, 0% FBS				3D, 10% FBS
LS513	0.1554	0.178649				1	100.716	96.4217	95.2354	107.627	83.9932	109.544	107.937	98.5253	99.7357	101.145	102.104	97.0156
H2122	0.08378	0.326588				1.69897	71.913	89.2638	86.9361	102.236	76.6244	68.989	93.2573	92.8429	71.3137	68.8332	66.4942	72.3943
MIAPACA2	0.07468	0.762079				2	67.1325	74.2222	63.5853	83.4147	57.2386	54.882	55.1126	60.5536	48.3349	62.6511	57.6304	47.31
H358	0.06099	2.00447				2.69897	10.762	8.6989	8.20927	12.7681	3.96725	4.30235	5.73647	4.06093	12.8201	18.1339	17.3526	14.9731
LOVO	0.4126	10	0.1			3	2.42103	1.94397	2.53484	5.53747	1.35845	1.11342	1.37286	1.81247	4.29291	7.06557	6.75424	9.33787
DLD1	0.1665	5.5	0.5			3.69897	0.0449932	0.0635198	0.102558	0.275914	0.259438	0.299075	0.245025	0.266645	0.0646919	0.0687351	0.238551	0.0677243
H460	0.324	10	0.4			4	0.0416849	0.0231583	0.0284516	0.163431	-0.0360331	0.165752	0.201785	0.151339	0.0141513	-0.0222378	0.0242595	-0.0131405
CAPAN1	5.787	3.184	0.92
HCT116	6.722	10	0.83			DLD1	2D, 10% FBS				2D, 0% FBS				3D, 10% FBS
A549	22.474	10	0.3	0.1		1	96.9051	101.013	99.653	102.429	93.3821	99.8952	105.722	101.001	104.397	105.269	90.6831	99.6508
CALU6	22.474	10	10	10		1.69897	98.288	104.476	100.243	97.202	84.1807	75.9604	90.0764	82.0441	71.1304	68.1444	79.4644	78.596
PANC1	22.474	10	10	0.031		2	98.5345	97.0885	103.975	100.848	77.3537	81.2078	88.321	86.1913	59.136	71.3861	71.4479	67.9997
						2.69897	91.238	86.3474	88.8488	91.6445	50.7374	50.8167	54.0224	51.0306	38.7696	36.0029	36.3556	35.1682
						3	81.7702	86.0488	84.6114	88.2506	33.3122	35.7005	31.8327	36.0489	25.0371	29.1528	26.4844	27.8347
						3.69897	61.6353	63.9831	56.9696	62.475	12.7072	9.50496	13.2193	13.7384	16.4305	14.0333	15.8965	13.6398
						4	44.3118	45.2725	43.8141	36.3981	5.32499	4.26447	8.0168	4.99907	12.6703	13.2464	11.8975	11.1921
						HTC116	2D, 10% FBS				2D, 0% FBS				3D, 10% FBS
						1	101.485	99.0996	100.487	98.9288	105.355	106.453	101.357	86.8348	101.621	102.893	104.554	90.9325
						1.69897	100.941	99.2744	98.1005	98.9135	91.8248	91.241	90.6487	73.2374	96.0399	118.243	98.1025	100.949
						2	104.014	100.198	100.962	100.775	82.5943	82.0408	77.9883	63.1205	89.9141	105.337	95.9269	89.1733
						2.69897	112.061	108.572	110.608	108.923	50.6344	50.1813	48.8679	41.831	70.5507	74.4384	69.6785	66.7867
						3	103.012	101.093	96.8195	95.4584	43.25	40.482	40.8324	36.117	59.7584	62.3195	62.3575	57.4955
						3.69897	90.3432	90.0465	80.1476	83.2846	20.8899	21.5741	21.7346	17.9061	51.4322	51.2812	54.529	49.4123
						4	83.1121	68.5471	76.1544	63.3713	9.09697	8.47434	7.56621	3.93556	45.9668	45.9752	45.7991	41.2287
						H460	2D, 10% FBS				2D, 0% FBS				3D, 10% FBS
						1	93.1049	96.4486	100.13	110.316	94.1066	95.8235	107.022	103.048	96.1542	93.9595	100.525	109.361
						1.69897	91.3127	85.2831	105.215	93.4708	96.0243	80.1582	81.2645	105.662	103.833	97.686	106.025	103.505
						2	92.3362	91.0001	112.849	99.4009	69.7993	87.579	84.5467	86.2145	95.9	111.571	101.111	102.201
						2.69897	83.352	82.5925	85.2113	79.4017	61.4811	68.693	67.2178	71.3073	82.5559	82.493	90.2002	96.9011
						3	69.2574	71.4849	77.7507	81.6176	65.1444	56.359	73.8478	68.6684	76.2782	85.4844	82.4275	80.044
						3.69897	55.2646	47.4497	64.4712	57.7145	47.1311	44.1399	56.8753	51.8352	50.2804	47.3597	45.3353	46.93
						4	29.6063	30.1667	37.7523	31.7227	27.1592	29.8718	29.4129	27.8107	17.676	20.8221	22.3525	23.7415
						A549	2D, 10% FBS				2D, 0% FBS				3D, 10% FBS				2D, 0% FBS, 5d
						1	97.788	102.021	100.334	99.8574	105.244	101.626	101.164	91.9668	100.338	100.827	99.3038	99.5313	98.3204	99.375	103.216	99.0886
						1.69897	93.1694	94.7678	94.0158	93.8223	74.2157	76.0482	74.7766	77.2684	89.8357	85.8702	83.4705	85.8021	61.1223	64.6052	65.497	59.8659
						2	89.3848	92.1724	90.5308	91.3396	75.3374	75.6757	76.4678	74.2328	81.1514	81.7641	77.2083	78.1892	56.2594	60.2239	66.8902	60.7578
						2.69897	79.6692	77.4547	77.7701	78.8042	57.5264	59.2432	56.897	52.624	67.0801	66.4521	70.603	67.5808	37.6733	40.8828	41.0325	39.405
						3	72.3043	75.1108	73.1929	74.2508	53.4375	52.2087	51.832	54.6406	64.6311	62.8763	63.6932	60.636	32.0878	33.0643	33.4288	32.563
						3.69897	58.721	58.8892	58.8656	56.8979	34.3976	36.6326	35.0056	33.4814	57.0226	47.6459	61.3016	49.6882	22.2512	22.3163	23.3644	22.453
						4	54.8792	54.0492	51.5762	51.3457	25.5606	26.3741	28.669	28.8831	50.6851	49.2197	51.3516	46.038	19.6081	20.8124	19.6862	19.9141
						PANC1	2D, 10% FBS				2D, 0% FBS				3D, 10% FBS				2D, 0% FBS, 5d
						1	98.0064	100.719	103.199	98.0758	108.728	94.6687	100.709	95.8939	96.2289	102.493	96.0239	105.254	98.4736	98.8266	104.874	97.8262
						1.69897	91.6056	99.4852	96.273	96.9219	91.8436	78.8816	81.0006	78.9887	78.1132	80.1596	80.4407	78.5172	48.6997	55.2272	52.6469	51.9303
						2	92.6456	98.3593	98.0961	93.1237	89.4176	81.3471	85.0462	82.7488	72.9622	75.3118	80.1392	73.1726	44.4081	47.3577	50.4368	49.5246
						2.69897	83.6049	87.0986	90.253	87.0745	67.1946	68.4827	73.1686	71.2233	60.3459	60.1355	63.9444	62.8278	32.7104	33.9056	34.6883	32.3459
						3	86.8175	92.5446	94.7927	93.4124	62.6017	64.3574	62.4674	63.8382	57.1511	59.1827	58.5475	58.6174	28.2826	25.1134	29.1747	25.8923
						3.69897	80.1127	81.6737	84.8955	77.6685	56.0174	58.7533	53.7163	57.7346	55.2128	53.5239	55.248	51.0926	25.4222	22.4659	23.8654	21.2698
						4	71.6117	72.2284	71.5309	71.8946	55.164	54.0045	50.449	53.5538	50.2508	52.3321	54.9377	51.3784	23.5642	23.0165	25.6323	22.5081
						CAPAN1	2D, 10% FBS				2D, 0% FBS				3D, 10% FBS				2D, 0% FBS, 5d
						1	93.1049	96.4486	100.13	110.316	94.1066	95.8235	107.022	103.048	96.1542	93.9595	100.525	109.361	97.3405	99.5847	111.732	91.3431
						1.69897	91.3127	85.2831	105.215	93.4708	96.0243	80.1582	81.2645	105.662	103.833	97.686	106.025	103.505	73.6171	96.9981	76.3559	84.9399
						2	92.3362	91.0001	112.849	99.4009	69.7993	87.579	84.5467	86.2145	95.9	111.571	101.111	102.201	75.1514	93.0548	87.7041	73.6171
						2.69897	83.352	82.5925	85.2113	79.4017	61.4811	68.693	67.2178	71.3073	82.5559	82.493	90.2002	96.9011	58.5539	63.8286	55.1051	69.9654
						3	69.2574	71.4849	77.7507	81.6176	65.1444	56.359	73.8478	68.6684	76.2782	85.4844	82.4275	80.044	63.4482	66.1996	55.8278	57.8439
						3.69897	55.2646	47.4497	64.4712	57.7145	47.1311	44.1399	56.8753	51.8352	50.2804	47.3597	45.3353	46.93	36.555	32.244	32.0791	25.2322
						4	29.6063	30.1667	37.7523	31.7227	27.1592	29.8718	29.4129	27.8107	17.676	20.8221	22.3525	23.7415	14.0362	16.179	14.797	9.66177
						CALU6	2D, 10% FBS				2D, 0% FBS				3D, 10% FBS				2D, 0% FBS, 5d
						1	95.7347	101.285	104.425	98.5557	99.7136	103.798	97.5234	98.9652	103.605	94.8942	101.921	99.5799	92.1154	99.0774	104.15	104.658
						1.69897	98.5965	107.399	102.435	107.087	112.106	106.712	90.4213	102.218	116.609	141.59	131.821	116.633	101.186	109.039	114.267	112.663
						2	93.7421	93.7633	104.596	98.6719	104.665	98.2565	93.3782	96.9889	112.752	142.034	136.417	118.103	99.6434	101.137	102.603	108.348
						2.69897	106.882	104.922	105.431	104.311	101.436	96.0694	87.2139	89.9448	103.348	106.256	110.369	114.848	91.4958	96.7062	93.9294	107.172
						3	96.5441	104.84	108.081	105.017	94.2885	99.5395	89.0956	84.7335	122.468	127.946	119.17	104.817	91.2284	101.738	99.795	103.962
						3.69897	91.4807	91.3094	92.0651	93.1776	84.9137	80.961	77.8513	87.4613	82.9038	101.866	92.801	82.8152	80.7764	83.8028	77.0012	81.7169
						4	68.9895	74.421	77.6501	67.1548	57.773	54.6633	58.9826	56.6214	66.9472	77.0037	75.9538	82.1131	49.7638	49.2467	54.4393	55.4823

## Sheet: ED Fig. 9f
	Untreated			KRASi
LOVO (G13D)	-0.151731	0.148828	-0.0128079	2.4578	2.32374	2.41786
ASPC1 (G12D)	0.122339	-0.159993	0.0235715	0.745701	0.741004	0.579043
LS513 (G12D)	-0.137033	0.00727877	0.118432	1.33876	1.28311	1.57556
HPAC (G12D)	-0.0412863	-0.00139577	0.0414937	1.6259	1.66025	1.97878
H2122 (G12C)	0.0544726	-0.0295343	-0.0265222	1.04057	1.24539	1.11986
H358 (G12C)	0.349059	0.357403	-1.16763	2.96078	3.06829	3.05675
HEK293T (WT)	-0.378302	0.10654	0.206661	0.0695205	0.312944	-0.255021

## Sheet: ED Fig. 9g
NA

## Sheet: ED Fig. 9h
NA

## Sheet: ED Fig. 9i
	0		1		2.5		5
	Mean	SEM	Mean	SEM	Mean	SEM	Mean	SEM
1	100	1.19742	100	2.43863	100	0.186692	100	0.38973
1.69897	75.9318	0.948706	98.5482	2.68569	95.3479	0.497837	95.223	0.999764
2	63.5871	1.56399	100.753	1.9213	103.494	1.02368	100.791	0.772285
2.69897	42.8986	0.874059	100.722	1.96432	99.0813	1.18499	102.266	0.807975
3	31.9784	0.272487	98.9596	1.7266	99.3701	1.51178	100.929	1.0653
3.69897	20.3876	0.859194	87.9791	1.7691	87.2451	0.927629	89.7441	0.641983
4	18.2542	0.295863	75.2213	1.63355	79.4865	0.523803	79.6743	0.970282
