# Supplementary material for: Pan-KRAS inhibitor disables oncogenic signalling and tumour growth
Source: Nature. 2023 May 31;619(7968):160–6. doi: 10.1038/s41586-023-06123-3 (PMC10322706; doi:10.1038/s41586-023-06123-3)
Supplement: Supplementary file 16 — Source Data Extended Data Fig. 10 [file 41586_2023_6123_MOESM16_ESM.xlsx]

## Sheet: ED Fig. 10a
NA

## Sheet: ED Fig. 10b
NA

## Sheet: ED Fig. 10c
NA

## Sheet: ED Fig. 10d
NA

## Sheet: ED Fig. 10e
ASPC1	BI-2865			BI-2493
1	100	100	100	100	100	100
1.69897	63.0386	93.3515	92.0032	85.681	81.4578	76.681
2	83.9511	80.1606	68.2184	75.218	82.1562	84.8159
2.69897	28.5385	37.3243	45.5505	44.0859	56.5143	39.9654
3	29.3114	39.3776	35.2186	39.5341	46.3616	35.5702
3.69897	15.1843	17.7109	16.3085	12.0291	19.4066	17.0558
4	14.4481	16.4801	13.9536	0.162501	0.152029	0.180978
HPAC	BI-2865			BI-2493
1	100	100	100	100	100	100
1.69897	91.9768	88.0225	98.9821	87.0425	81.6078	100.728
2	83.0026	95.587	92.8785	85.952	84.5447	79.6418
2.69897	68.2676	63.689	65.6376	70.0612	60.8798	60.0755
3	50.2042	49.1732	59.4879	73.3155	56.8653	44.1227
3.69897	34.9906	37.0984	48.6819	25.3858	22.6369	25.5312
4	42.1206	32.282	37.5655	15.3371	10.1723	12.7934
H727	BI-2865			BI-2493
1	100	100	100	100	100	100
1.69897	102.919	85.3208	113.845	76.3061	76.8286	72.409
2	83.5121	95.2592	95.0639	97.2866	77.5283	83.4618
2.69897	56.1373	62.3563	63.9943	71.6392	57.5825	54.9931
3	48.4737	46.0703	46.4443	52.1929	50.7508	51.4773
3.69897	14.5907	14.2428	15.7414	10.8726	14.1639	6.13614
4	7.89038	7.94661	10.7861	0.0762322	0.0791705	0.0586825

## Sheet: ED Fig. 10f
	other targets	KRAS
KRAS		100	* not part of this assay (included as reference)
CLK4	20
SRPK2	19
CAMK4	19
FGFR2	18
GAK@IG	17
EPHA6@IG	17
EPHA5	14
PI4KB	14
ICK@IG	13
PAK6	12
LCK	12
MAP2K4@IG	12
PIK3C2B	12
INSRR	11
CSNK1D	11
CDKL5@IG	10
AMPK (A1/B2/G3)@IG	10
PRKCN	10
PAK3	10
PRKACB (PRKAC BET@IG	10
IRAK4	9
FYN	9
IRAK3@IG	9
STK39 (STLK3)@IG	9
DAPK2@IG	9
AMPK (A2/B1/G2)@IG	8
SRMS	8
PTK6	8
PLK2	8
PAK2	8
NTRK2	8
MELK	8
HCK	8
GRK4	8
CLK2	8
ALK	8
MAPK10	8
PIK3CA/PIK3R3 @IG	8
PRKCB2	7
PIM3@IG	7
YES1	7
TEK	7
PTK2B	7
PRKD1	7
PRKCI	7
NEK1	7
FER	7
EPHA8	7
DAPK3	7
CAMK2D	7
AURKB	7
MLK4@IG	7
ADCK3@IG	7
MAP3K3	7
PIK3CB/PIK3R2@IG	7
PRKCB1	6
KSR2@IG	6
SRPK1	6
PAK4	6
NEK4	6
NEK2	6
MATK	6
KDR	6
IKBKB	6
FRK	6
FLT3	6
DYRK1B	6
ABL2	6
MAP3K8	6
BRAF	6
MYLK4@IG	6
ERN2@IG	6
GSG2	6
LRRK2	6
TXK	5
STK22D	5
ROS1	5
RET	5
MET	5
MERTK	5
MAPKAPK5	5
LYN B	5
FGFR1	5
MAPK9	5
MAP2K6	5
BMPR1B (ALK6)@IG	5
VRK2@IG	5
AAK1@IG	5
BRSK2@IG	5
STK17A	5
CAMKK2	5
PRKCA	4
MAPK7 (ERK5)@IG	4
MAP3K19 (YSK4)@IG	4
CSNK1A1L@IG	4
HIPK3	4
SNF1LK2	4
TYK2	4
TBK1	4
RPS6KB1	4
RPS6KA4	4
RPS6KA2	4
PRKCH	4
PIM1	4
PAK7	4
MARK1	4
MAPKAPK3	4
MAPK11	4
LYN A	4
IGF1R	4
GRK7	4
EPHB4	4
EPHB1	4
EPHA2	4
EPHA1	4
DCAMKL2	4
CSNK2A1	4
CAMK2B	4
AKT2	4
ABL1	4
PDK1	4
MAP2K2	4
MAP2K5@IG	4
SIK1@IG	4
LATS2@IG	4
MAP4K3 (GLK)@IG	4
CDC7/DBF4@IG	4
TGFBR1	4
TEC	4
MLCK	4
MAPK8	4
BRAF	4
DAPK1	4
SPHK1	4
PIK3C2G@IG	4
PI4K2A@IG	4
PRKCD	3
SBK1@IG	3
CAMK1G@IG	3
DNA-PK	3
MKNK1	3
MAPK14P38A	3
ZAP70	3
STK23	3
STK22B	3
PTK2	3
PRKCZ	3
NEK6	3
MST4	3
MINK1	3
MAPK3	3
MAPK13	3
MAPK12	3
LTK	3
HIPK4	3
FLT1	3
FES	3
EPHB3	3
EPHB2	3
DYRK3	3
CLK3	3
CDC42 BPA	3
CAMK1D	3
AMPK A2B1G1	3
MAPK8	3
CDK2/CYCLIN A1@IG	3
ACVR2B	3
WEE1	3
RIPK2	3
MAPK10	3
MAP3K2	3
DDR2	3
CDK8_CYCLINC	3
ACVR1	3
PIK3CAPIK3R1	3
PRKCE	2
TNK1@IG	2
PEAK1@IG	2
DCAMKL1 (DCLK1)@IG	2
CDK17/CYCLIN Y@IG	2
HIPK2	2
SYK	2
PRKD2	2
PRKCQ	2
PLK3	2
PLK1	2
PHKG2	2
NTRK3	2
NEK9	2
MARK2	2
ITK	2
INSR	2
FGR	2
EPHA4	2
EEF2K	2
CSNK1G1	2
CSNK1A1	2
CHEK2	2
BRSK1	2
AURKC	2
MAP2K1	2
PRKACG (PRKAC GAM@IG	2
NUAK2@IG	2
STK38 (NDR)@IG	2
AMPK (A2/B2/G2)@IG	2
AMPK (A2/B2/G1)@IG	2
PKN2@IG	2
ZAK	2
MAP2K2	2
MAP2K1	2
LIMK2	2
PI4KA	2
NIM1K@IG	1
AMPK (A2/B1/G3)@IG	1
PDK1DIRECT	1
RPS6KA1	1
PRKG1	1
PDGFRB	1
MAPK1	1
JAK2	1
IKBKE	1
HIPK1	1
GRK5	1
ERBB4	1
CSNK1G2	1
CDK5/P25	1
BLK	1
STK6	1
ADRBK2	1
ADRBK1	1
ERN1@IG	1
TNIK@IG	1
TESK2@IG	1
SIK3@IG	1
RIPK3@IG	1
CDK14 (PFTK1)/CYC@IG	1
STK17B (DRAK2)@IG	1
CAMK2G (CAMKII GA@IG	1
MKNK2 (MNK2)	1
TNK2	1
MAP3K10	1
AMPK (A2/B2/G3)@IG	0
MARK4	0
SGKL	0
SGK2	0
RPS6KA3	0
ROCK1	0
PRKG2	0
PKN1	0
NTRK1	0
MAPKAPK2	0
JAK1	0
GSK3A	0
FRAP1 (MTOR)	0
FGFR3	0
DYRK4	0
DYRK1A	0
CSNK1G3	0
CSNK1E	0
CSK	0
CSF1R	0
CDK2/CYCLINA	0
CDK1/CYCLINB	0
CAMK2A	0
BMX	0
CDK11/CYCLIN C@IG	0
HUNK@IG	0
ANKK1@IG	0
GRK1@IG	0
CDK5 (INACTIVE)@IG	0
AMPK (A1/B2/G1)@IG	0
EIF2AK2@IG	0
WNK2	0
MYLK	0
MAP3K7_K7IP1	0
MAP3K11	0
DMPK	0
CAMKK1	0
AMPK (A1/B2/G2)@IG	-1
CDK18/CYCLIN Y@IG	-1
MARK3@CP	-1
STK3	-1
SRC	-1
RPS6KA5	-1
PRKX	-1
PASK	-1
MYLK2	-1
MUSK	-1
MAP3K9	-1
GSK3B	-1
FGFR4	-1
CLK1	-1
CHEK1	-1
CDK5/P35	-1
PKMYT1@IG	-1
NEK8@IG	-1
MASTL@IG	-1
ULK2@IG	-1
PLK4@IG	-1
MYO3B (MYO3 BETA)@IG	-1
CDK11 (INACTIVE)@IG	-1
AMPK (A1/B1/G3)@IG	-1
BMPR1A(ALK3)	-1
TAOK3	-1
STK33	-1
MAPK9	-1
MAP3K5	-1
CDK9_CYCLINK	-1
LRRK2_FL	-1
CDK6/CYCLIN D1@IG	-1
CAMK1_A	-1
TYRO3	-2
RPS6KA6	-2
PIM2	-2
PDGFRA	-2
MAP4K5	-2
MAP4K4	-2
GRK6	-2
FLT4	-2
CDC42 BPB	-2
AXL	-2
TLK1@IG	-2
CDK16 (PCTK1)/CYC@IG	-2
DYRK2@IG	-2
BMPR2@IG	-2
WNK3@IG	-2
DDR1	-2
STK16	-2
SLK	-2
MAP3K14	-2
MAP2K6	-2
EPHA7	-2
PIK3C3	-2
PRKCG	-3
PAK1	-3
SGK	-3
PRKACA	-3
KIT	-3
JAK3	-3
ERBB2	-3
WNK1@IG	-3
STK32C (YANK3)@IG	-3
STK38L (NDR2)@IG	-3
AMPK (A1/B1/G2)@IG	-3
LIMK1	-3
IRAK1	-3
CDK4/CYCLIN D1@IG	-3
RPS6KB2 (P70S6KB)@IG	-4
STK4	-4
MST1R	-4
CSNK2A2	-4
AKT3	-4
AKT1	-4
MAPK14	-4
TLK2@IG	-4
MAP4K1 (HPK1)@IG	-4
TGFBR2@IG	-4
ACVR2A@IG	-4
EPHA3	-4
TTK	-4
TAOK2	-5
STK25	-5
STK24	-5
ROCK2	-5
JAK2 JH1 JH2	-5
AMPK A1B1G1	-5
TESK1@IG	-5
MYO3A@IG	-5
ULK3@IG	-5
ULK1@IG	-5
PIK3CG	-5
CHUK_IKKA	-5
CDK7CYCLIN	-5
MAP4K2	-6
EGFR	-6
FYN A@IG	-6
MAPK15 (ERK7)@IG	-6
ACVRL1 (ALK1)@IG	-6
NUAK1	-6
PIK3CBPIK3RI	-6
PIP5K1C@IG	-6
PHKG1	-7
CDK9 (INACTIVE)@IG	-7
CDK9CYCLIN	-7
ACVR1B	-8
PIK3C2A	-8
CDK4/CYCLIN D3@IG	-8
CDC42 BPG (MRCKG)@IG	-9
CDK3/CYCLIN E1@IG	-9
NLK	-9
PIP4K2A@IG	-9
CDK13/CYCLIN K@IG	-10
STK32B (YANK2)@IG	-10
CDK2/CYCLIN E1@IG	-10
CDK2/CYCLIN O@IG	-10
PIP5K1A@IG	-10
CASK@IG	-11
SPHK2	-11
TAOK1@IG	-12
PI4K2B@IG	-13
PIP5K1B@IG	-15
PIK3CDPIK3R1	-17
BTK	-18

## Sheet: ED Fig. 10g
	% Inhibition of Control Specific Binding
A2A (h) agonist	10.5	8.7
a1A (h) antagonist	2.7	16.6
a2A (h) antagonist	19.1	14.5
b1 (h) agonist	-8.1	1.1
b2 (h) antagonist	-6.9	11.8
BZD (central) agonist	-12	-14.8
CB1 (h) agonist	20.5	19.3
CB2 (h) agonist	2.5	9.4
CCK1 (CCKA) (h) agonist	3.3	0
D1 (h) antagonist	-9.1	-6.3
D2S (h) agonist	15.9	29
ETA (h) agonist	11.6	5.4
NMDA antagonist	-9.5	-2.2
H1 (h) antagonist	-8.6	-8
H2 (h) antagonist	-0.6	-10.4
MAO-A antagonist	-10.5	-5.4
M1 (h) antagonist	14.4	15.2
M2 (h) antagonist	30.1	25
M3 (h) antagonist	12.6	15.9
N neuronal a4b2 (h) agonist	-16.3	-12.3
d (DOP) (h) agonist	-7.3	-2.5
kappa (h) (KOP) agonist	4.5	13.2
m (MOP) (h) agonist	11.1	4.7
5-HT1A (h) agonist	-3.8	-2.9
5-HT1B (h) antagonist	0	14.1
5-HT2A (h) agonist	9.6	-5.4
5-HT2B (h) agonist	-18.2	-16.5
5-HT3 (h) antagonist	-0.3	-8.7
GR (h) agonist	-0.5	-1.2
AR (h) agonist	5	-7.8
V1a (h) agonist	4.2	6.8
Ca2+ channel (L, dihydropyridine site) antagonist	31.1	12.7
Potassium Channel hERG (h) [3H] Dofetilide	1.2	3.1
Kv channel antagonist	-4.3	-5.2
Na+ channel (site2) antagonist	20.8	20.8
Norepinephrine transporter (h) antagonist	1.9	5.1
Dopamine transporter (h) antagonist	7.2	3.2
5-HT transporter (h) antagonist	2.1	4.5

## Sheet: ED Fig. 10h
	10 mg/kg (plasma)					30 mg/kg (plasma)					90 mg/kg (plasma)					10 mg/kg (tumor)					30 mg/kg (tumor)					90 mg/kg (tumor)
2	871	873	797	1140	1190	3680	3140	4070	3230	4610	10800	8230	10700	11700	12700	7080	5910	7130	7340	8710	39000	31600		21500	37700	236000	216000	457000	368000	277000
6	832	643	674	461	466	2490	2450	2090	2490	11500	11900	4180	10400	13800	12800	6110	5260	5130	7670	7110	45700	41400	49800	51300	34900	461000	145000	312000	429000	433000
24	27.1	23.2	9.01	10	20.5	156	135	711	208	253	7110	13800	9600	8600	5960	4660	5680	3700	5390	5130	19500	20200	29900	22500	17200	353000	583000	533000	340000	312000

## Sheet: ED Fig. 10i
	30 mg/kg	50 mg/kg	60 mg/kg	90 mg/kg	100 mg/kg
SW620	120000			460000
HPAC	54000			130000
GP2D	82000			400000
LS513		240000			440000
MIAPACA2	68000		190000	220000

## Sheet: ED Fig. 10j
pERK/total	Control					10 mg/kg					30 mg/kg					90 mg/kg
2	92.0802	90.7666	104.19	100.736	112.228	125.773	131.881	117.879	108.115	103.759	111.054	105.579		153.762	114.957	107.121	59.4815	46.0805	69.7644	29.3618
6	71.1278		103.842	116.145	108.886	76.7684	105.315	113.121	108.164	119.167	63.2753	78.8563	65.3447	68.0895	60.6224	51.5202	37.9682	49.6179	42.3943	34.8513
24	121.435	91.3203	74.0714	96.9635	116.21	102.099	140.927	165.371	112.195	124.075	133.587	77.1653	83.0883	107.676	127.983	41.6354	66.7192	31.0126	47.963	46.9152
DUSP/TBP	Control					10 mg/kg					30 mg/kg					90 mg/kg
2		80.29	57.89	72.78	48.88	49.87	155.13	58.62	45.34	43.01	28.54	76.02		49.06	50.67	38.4	42.04	38.04	52.13	39.4
6	83.45		57.33	158.18	125.99	56.45	76.82	58.82	70.16	165.81	39.18	42.17	32.01	35.3	46.67	48.99	52.89	42.22	38.74	27.56
24	120.58	130.78	65.91	94.1	88.63	104.47	103.99	106.91	82.27	114.61	183.19	105.35	76.34	77.46	84.23	42.82	64.17	58.46	49.45	58.16
